# Supplementary material for: The Mouse Gut Microbial Biobank expands the coverage of cultured bacteria
Source: Nat Commun. 2020 Jan 7;11:79. doi: 10.1038/s41467-019-13836-5 (PMC6946648; doi:10.1038/s41467-019-13836-5)
Supplement: Supplementary file 3 — Supplementary Data 1 [file 41467_2019_13836_MOESM3_ESM.xlsx]

## Sheet: Sheet2
Supplementary Data 1. the 16S rRNA sequences and identities of all isolates
Isolates	Most close species based on 16S rRNA sequence similarity	16S rRNA identity	16S rRNA sequences
D2-0.1X-11	Lactobacillus taiwanensis	0.99	TACATGCAAGTCGAGCGAGCTTGCCTAGATGATTTTAGTGCTTGCACTAAATGAAACTAGATACAAGCGAGCGGCGGACGGGTGAGTAACACGTGGGTAACCTGCCCAAGAGACTGGGATAACACCTGGAAACAGATGCTAATACCGGATAACAACACTAGACACATGTCTAGAGTTTAAAAGATGGTTCTGCTATCACTCTTGGATGGACCTGCGGTGCATTAGCTAGTTGGTAAGGTAACGGCTTACCAAGGCAATGATGCATAGCCGAGTTGAGAGACTGATCGGCCACATTGGGACTGAGACACGGCCCAAACTCCTACGGGAGGCAGCAGTAGGGAATCTTCCACAATGGACGCAAGTCTGATGGAGCAACGCCGCGTGAGTGAAGAAGGGTTT…
D2-0.1X-13	Lactobacillus vaginalis	0.99	TACATGCAAGTCGAGCGCACTGGCCCAACTGATATGACGTGCTTGCACTGAATTGACGTTGGATTCCCAGTGAGCGGCGGACGGGTGAGTAACACGTGGGCAACCTGCCCTGAAGCGGGGGATAACATCTGGAAACAGGTGCTAATACCGCATAACAACGAAAACCACATGGTTTTCGTTTCAAAGATGGTTTCGGCTATCACTTCAGGATGGGCCCGCGGTGCATTAGCTAGTTGGTAAGGTAACGGCTTACCAAGGCGATGATGCATAGCCGAGTTGAGAGACTGATCGGCCACAATGGAACTGAGACACGGTCCATACTCCTACGGGAGGCAGCAGTAGGGAATCTTCCACAATGGGCGCAAGCCTGATGGAGCAACACCGCGTGAGTGAAGAAGG…
D2-0.1X-15	Ihubacter massiliensis	0.96	CATGCAAGTCGAGCGAGAAGCTGATGACAGATACTTCGGTTGAAGGAGTCAGTGGAAAGCGGCGGACGGGTGAGTAACGCGTAGGCAACCTGCCCTTTGCACAGGGATAGCCATTGGAAACGATGATTAAAACCTGATAACACCATTTGGTTACATGAGCAGATGGTCAAAGATTTATCGGCAAAGGATGGGCCTGCGTCTGATTAGCTAGTTGGTAAGGTAACGGCTTACCAAGGCGACGATCAGTAGCCGACCTGAGAGGGTGAACGGCCACATTGGAACTGAGACACGGTCCAAACTCCTACGGGAGGCAGCAGTGGGGAATATTGCACAATGGGCGAAAGCCTGATGCAGCAACGCCGCGTGAAGGAAGAAGGCCTTCGGGTCGTAAACTTCTGT…
D2-0.1X-17	Bacteroides sartorii	0.99	GCAAGTCGAGGGGCAGCATGGTCTTAGCTTGCTAAGGCCGATGGCGACCGGCGCACGGGTGAGTAACACGTATCCAACCTGCCTTATACTCCCGGACAGCCTTCTGAAAGGAAGATTAATACGGGATGGNATCACGAGCCAGCATTTTCTCGTGATTAAAGAACTTCGGTATAAGATGGGGATGCGTTCCATTAGATAGTAGGCGGGGTAACGGCCCACCTAGTCGACGATGGATAGGGGTTCTGAGAGGAAGGTCCCCCACATTGGAACTGAGACACGGTCCAAACTCCTACGGGAGGCAGCAGTGAGGAATATTGGTCAATGGGCGCGAGCCTGAACCAGCCAAGTAGCGTGAAGGATGACTGCCCTACGGGTTGTAAACTTCTTTTATAAAGGAAT…
D2-0.1X-18	Bacteroides sartorii	0.99	CATGCAAGTCGAGGGGCAGCATGGTCTTAGCTTGCTAAGGCCGATGGCGACCGGCGCACGGGTGAGTAACACGTATCCAACCTGCCTTATACTCCCGGACAGCCTTCTGAAAGGAAGATTAATACGGGATGGNATCACGAGCCAGCATTTTCTCGTGATTAAAGAACTTCGGTATAAGATGGGGATGCGTTCCATTAGATAGTAGGCGGGGTAACGGCCCACCTAGTCGACGATGGATAGGGGTTCTGAGAGGAAGGTCCCCCACATTGGAACTGAGACACGGTCCAAACTCNTACGGGAGGCAGCAGTGAGGAATATTGGTCAATGGGCGCGAGCCTGAACCAGCCAAGTAGCGTGAAGGATGACTGCCCTACGGGTTGTAAACTTCTTTTATAAAGG…
D2-0.1X-19	Ihubacter massiliensis	0.96	CATGCAAGTCGAGCGAGAAGCTGATGACAGATACTTCGGTTGAAGGAGTCAGTGGAAAGCGGCGGACGGGTGAGTAACGCGTAGGCAACCTGCCCTTTGCACAGGGATAGCCATTGGAAACGATGATTAAAACCTGATAACACCATTTGGTTACATGAGCAGATGGTCAAAGATTTATCGGCAAAGGATGGGCCTGCGTCTGATTAGCTAGTTGGTAAGGTAACGGCTTACCAAGGCGACGATCAGTAGCCGACCTGAGAGGGTGAACGGCCACATTGGAACTGAGACACGGTCCAAACTCCTACGGGAGGCAGCAGTGGGGAATATTGCACAATGGGCGAAAGCCTGATGCAGCAACGCCGCGTGAAGGAAGAAGGCCTTCGGGTCGTAAACTTCTGT…
D2-0.1X-1	Lactobacillus murinus	0.99	TACATGCAAGTCGAACGAAACTTCTTTATCACCGAGTGCTTGCACTCACCGATAAAGAGTTGAGTGGCGAACGGGTGAGTAACACGTGGGCAACCTGCCCAAAAGAGGGGGATAACACTTGGAAACAGGTGCTAATACCGCATAACCATAGTTACCGCATGGTAACTATGTAAAAGGTGGCTATGCTACCGCTTTTGGATGGGCCCGCGGCGCATTAGCTAGTTGGTGGGGTAAAGGCTTACCAAGGCAATGATGCGTAGCCGAACTGAGAGGTTGATCGGCCACATTGGGACTGAGACACGGCCCAAACTCCTACGGGAGGCAGCAGTAGGGAATCTTCCACAATGGGCGAAAGCCTGATGGAGCAACGCCGCGTGGGTGAAGAAGGTCTTCGGATCG…
D2-0.1X-24	Bacteroides sartorii	0.99	CATGCAAGTCGAGGGGCAGCATGGTCTTAGCTTGCTAAGGCCGATGGCGACCGGCGCACGGGTGAGTAACACGTATCCAACCTGCCTTATACTCCCGGACAGCCTTCTGAAAGGAAGATTAATACGGGATGGNATCACGAGCCAGCATTTTCTCGTGATTAAAGAACTTCGGTATAAGATGGGGATGCGTTCCATTAGATAGTAGGCGGGGTAACGGCCCACCTAGTCGACGATGGATAGGGGTTCTGAGAGGAAGGTCCCCCACATTGGAACTGAGACACGGTCCAAACTCCTACGGGAGGCAGCAGTGAGGAATATTGGTCAATGGGCGCGAGCCTGAACCAGCCAAGTAGCGTGAAGGATGACTGCCCTACGGGTTGTAAACTTCTTTTATAAAGG…
D2-0.1X-37	Bacteroides sartorii	0.99	ATGCAAGTCGAGGGGCAGCATGGTCTTAGCTTGCTAAGGCCGATGGCGACCGGCGCACGGGTGAGTAACACGTATCCAACCTGCCTTATACTCCCGGACAGCCTTCTGAAAGGAAGATTAATACGGGATGGNATCACGAGCCAGCATTTTCTCGTGATTAAAGAACTTCGGTATAAGATGGGGATGCGTTCCATTAGATAGTAGGCGGGGTAACGGCCCACCTAGTCGACGATGGATAGGGGTTCTGAGAGGAAGGTCCCCCACATTGGAACTGAGACACGGTCCAAACTCNTACGGGAGGCAGCAGTGAGGAATATTGGTCAATGGGCGCGAGCCTGAACCAGCCAAGTAGCGTGAAGGATGACTGCCCTACGGGTTGTAAACTTCTTTTATAAAGGA…
D2-0.1X-45	Lactobacillus vaginalis	0.99	TACATGCAAGTCGAGCGCACTGGCCCAACTGATATGACGTGCTTGCACTGAATTGACGTTGGATTCCCAGTGAGCGGCGGACGGGTGAGTAACACGTGGGCAACCTGCCCTGAAGCGGGGGATAACATCTGGAAACAGGTGCTAATACCGCATAACAACGAAAACCACATGGTTTTCGTTTCAAAGATGGTTTCGGCTATCACTTCAGGATGGGCCCGCGGTGCATTAGCTAGTTGGTAAGGTAACGGCTTACCAAGGCGATGATGCATAGCCGAGTTGAGAGACTGATCGGCCACAATGGAACTGAGACACGGTCCATACTCCTACGGGAGGCAGCAGTAGGGAATCTTCCACAATGGGCGCAAGCCTGATGGAGCAACACCGCGTGAGTGAAGAAGG…
D2-0.1X-4	Lactobacillus taiwanensis	0.99	TACATGCAAGTCGAGCGAGCTTGCCTAGATGATTTTAGTGCTTGCACTAAATGAAACTAGATACAAGCGAGCGGCGGACGGGTGAGTAACACGTGGGTAACCTGCCCAAGAGACTGGGATAACACCTGGAAACAGATGCTAATACCGGATAACAACACTAGACACATGTCTAGAGTTTAAAAGATGGTTCTGCTATCACTCTTGGATGGACCTGCGGTGCATTAGCTAGTTGGTAAGGTAACGGCTTACCAAGGCAATGATGCATAGCCGAGTTGAGAGACTGATCGGCCACATTGGGACTGAGACACGGCCCAAACTCCTACGGGAGGCAGCAGTAGGGAATCTTCCACAATGGACGCAAGTCTGATGGAGCAACGCCGCGTGAGTGAAGAAGGGTTT…
D2-0.1X-51	Lactobacillus murinus	0.99	ATGCAAGTCGAACGAAACTTCTTTATCACCGAGTGCTTGCACTCACCGATAAAGAGTTGAGTGGCGAACGGGTGAGTAACACGTGGGCAACCTGCCCAAAAGAGGGGGATAACACTTGGAAACAGGTGCTAATACCGCATAACCATAGTTACCGCATGGTAACTATGTAAAAGGTGGCTATGCTACCGCTTTTGGATGGGCCCGCGGCGCATTAGCTAGTTGGTGGGGTAAAGGCTTACCAAGGCAATGATGCGTAGCCGAACTGAGAGGTTGATCGGCCACATTGGGACTGAGACACGGCCCAAACTCCTACGGGAGGCAGCAGTAGGGAATCTTCCACAATGGGCGAAAGCCTGATGGAGCAACGCCGCGTGGGTGAAGAAGGTCTTCGGATCGTAA…
D2-0.1X-62	Bacteroides sartorii	0.99	CATGCAAGTCGAGGGGCAGCATGGTCTTAGCTTGCTAAGGCCGATGGCGACCGGCGCACGGGTGAGTAACACGTATCCAACCTGCCTTATACTCCCGGACAGCCTTCTGAAAGGAAGATTAATACGGGATGGNATCACGAGCCAGCATTTTCTCGTGATTAAAGAACTTCGGTATAAGATGGGGATGCGTTCCATTAGATAGTAGGCGGGGTAACGGCCCACCTAGTCGACGATGGATAGGGGTTCTGAGAGGAAGGTCCCCCACATTGGAACTGAGACACGGTCCAAACTCCTACGGGAGGCAGCAGTGAGGAATATTGGTCAATGGGCGCGAGCCTGAACCAGCCAAGTAGCGTGAAGGATGACTGCCCTACGGGTTGTAAACTTCTTTTATAAAGG…
D2-0.1X-82	Lactobacillus taiwanensis	0.99	TACATGCAAGTCGAGCGAGCTTGCCTAGATGATTTTAGTGCTTGCACTAAATGAAACTAGATACAAGCGAGCGGCGGACGGGTGAGTAACACGTGGGTAACCTGCCCAAGAGACTGGGATAACACCTGGAAACAGATGCTAATACCGGATAACAACACTAGACACATGTCTAGAGTTTAAAAGATGGTTCTGCTATCACTCTTGGATGGACCTGCGGTGCATTAGCTAGTTGGTAAGGTAACGGCTTACCAAGGCAATGATGCATAGCCGAGTTGAGAGACTGATCGGCCACATTGGGACTGAGACACGGCCCAAACTCCTACGGGAGGCAGCAGTAGGGAATCTTCCACAATGGACGCAAGTCTGATGGAGCAACGCCGCGTGAGTGAAGAAGGGTTT…
D2-0.1X-84	Ihubacter massiliensis	0.96	CATGCAAGTCGAGCGAGAAGCTGATGACAGATACTTCGGTTGAAGGAGTCAGTGGAAAGCGGCGGACGGGTGAGTAACGCGTAGGCAACCTGCCCTTTGCACAGGGATAGCCATTGGAAACGATGATTAAAACCTGATAACACCATTTGGTTACATGAGCAGATGGTCAAAGATTTATCGGCAAAGGATGGGCCTGCGTCTGATTAGCTAGTTGGTAAGGTAACGGCTTACCAAGGCGACGATCAGTAGCCGACCTGAGAGGGTGAACGGCCACATTGGAACTGAGACACGGTCCAAACTCCTACGGGAGGCAGCAGTGGGGAATATTGCACAATGGGCGAAAGCCTGATGCAGCAACGCCGCGTGAAGGAAGAAGGCCTTCGGGTCGTAAACTTCTGT…
D2-0.1X-86	Bacteroides vulgatus	0.99	CATGCAAGTCGAGGGGCAGCATGGTCTTAGCTTGCTAAGGCCGATGGCGACCGGCGCACGGGTGAGTAACACGTATCCAACCTGCCGTCTACTCTTGGACAGCCTTCTGAAAGGAAGATTAATACAAGATGGCATCATGAGTCCGCATGTTCACATGATTAAAGGTATTCCGGTAGACGATGGGGATGCGTTCCATTAGATAGTAGGCGGGGTAACGGCCCACCTAGTCTTCGATGGATAGGGGTTCTGAGAGGAAGGTCCCCCACATTGGAACTGAGACACGGTCCAAACTCCTACGGGAGGCAGCAGTGAGGAATATTGGTCAATGGGCGAGAGCCTGAACCAGCCAAGTAGCGTGAAGGATGACTGCCCTATGGGTTGTAAACTTCTTTTATAAAG…
D2-0.1X-8	Bacteroides sartorii	0.99	CATGCAAGTCGAGGGGCAGCATGGTCTTAGCTTGCTAAGGCCGATGGCGACCGGCGCACGGGTGAGTAACACGTATCCAACCTGCCTTATACTCCCGGACAGCCTTCTGAAAGGAAGATTAATACGGGATGGNATCACGAGCCAGCATTTTCTCGTGATTAAAGAACTTCGGTATAAGATGGGGATGCGTTCCATTAGATAGTAGGCGGGGTAACGGCCCACCTAGTCGACGATGGATAGGGGTTCTGAGAGGAAGGTCCCCCACATTGGAACTGAGACACGGTCCAAACTCCTACGGGAGGCAGCAGTGAGGAATATTGGTCAATGGGCGCGAGCCTGAACCAGCCAAGTAGCGTGAAGGATGACTGCCCTACGGGTTGTAAACTTCTTTTATAAAGG…
D2-2-0.1X-2	Flavonifractor plautii	0.99	CCGGGGGCTTACAATGCAGTCGAACGGGGTGCTCATGACGGAGGATTCGTCCAACGGATTGAGTTACCTAGTGGCGGACGGGTGAGTAACGCGTGAGGAACCTGCCTTGGAGAGGGGAATAACACTCCGAAAGGAGTGCTAATACCGCATGATGCAGTTGGGTCGCATGGCTCTGACTGCCAAAGATTTATCGCTCTGAGATGGCCTCGCGTCTGATTAGCTAGTAGGCGGGGTAACGGCCCACCTAGGCGACGATCAGTAGCCGGACTGAGAGGTTGACCGGCCACATTGGGACTGAGACACGGCCCAGACTCCTACGGGAGGCAGCAGTGGGGAATATTGGGCAATGGGCGCAAGCCTGACCCAGCAACGCCGCGTGAAGGAAGAAGGCTTTCGGGT…
D2-2-0.1x-32	Bacteroides vulgatus	0.99	GGCTTACCATGCAGTCGAGGGGCAGCATGGTCTTAGCTTGCTAAGGCCGATGGCGACCGGCGCACGGGTGAGTAACACGTATCCAACCTGCCGTCTACTCTTGGACAGCCTTCTGAAAGGAAGATTAATACAAGATGGCATCATGAGTNCGCATGTTCACATGATTAAAGGTATTCCGGTAGACGATGGGGATGCGTTCCATTAGATAGTAGGCGGGGTAACGGCCCACCTAGTCTTCGATGGATAGGGGTTCTGAGAGGAAGGTCCCCCACATTGGAACTGAGACACGGTCCAAACTCCTACGGGAGGCAGCAGTGAGGAATATTGGTCAATGGGCGAGAGCCTGAACCAGCCAAGTAGCGTGAAGGATGACTGCCCTATGGGTTGTAAACTTCTTTT…
D2-2-0.1x-38	Bacteroides sartorii	0.99	CTTACACATGCAGTCGAGGGGCAGCATGGTCTTAGCTTGCTAAGGCCGATGGCGACCGGCGCACGGGTGAGTAACACGTATCCANCCTGCCTTATACTCCCGGACAGCCTTCTGAAAGGAAGATTAATACGGGATGGNATCACGAGCCAGCATTTTCTCGTGATTAAAGAACTTCGGTATAAGATGGGGATGCGTTCCATTAGATAGTAGGCGGGGTAACGGCCCACCTAGTCGACGATGGATAGGGGTTCTGAGAGGAAGGTCCCCCACATTGGAACTGAGACACGGTCCAAACTCCTACGGGAGGCAGCAGTGAGGAATATTGGTCAATGGGCGCGAGCCTGAACCAGCCAAGTAGCGTGAAGGATGACTGCCCTACGGGTTGTAAACTTCTTTTAT…
D2-2-0.1X-96	Lactobacillus murinus	0.99	TGCTATACATGCAGTCGAACGAAACTTCTTTATCACCGAGTGCTTGCACTCACCGATAAAGAGTTGAGTGGCGAACGGGTGAGTAACACGTGGGCAACCTGCCCAAAAGAGGGGGATAACACTTGGAAACAGGTGCTAATACCGCATAACCATAGTTACCGCATGGTAACTATGTAAAAGGTGGCTATGCTACCGCTTTTGGATGGGCCCGCGGCGCATTAGCTAGTTGGTGGGGTAAAGGCTTACCAAGGCAATGATGCGTAGCCGAACTGAGAGGTTGATCGGCCACATTGGGACTGAGACACGGCCCAAACTCCTACGGGAGGCAGCAGTAGGGAATCTTCCACAATGGGCGAAAGCCTGATGGAGCAACGCCGCGTGGGTGAAGAAGGTCTTCGG…
D2-2-0.1X-47	Lactobacillus murinus	0.99	TGCAAGTCGAACGAAACTTCTTTATCACCGAGTGCTTGCACTCACCGATAAAGAGTTGAGTGGCGAACGGGTGAGTAACACGTGGGCAACCTGCCCAAAAGAGGGGGATAACACTTGGAAACAGGTGCTAATACCGCATAACCATAGTTACCGCATGGTAACTATGTAAAAGGTGGCTATGCTACCGCTTTTGGATGGGCCCGCGGCGCATTAGCTAGTTGGTGGGGTAAAGGCTTACCAAGGCAATGATGCGTAGCCGAACTGAGAGGTTGATCGGCCACATTGGGACTGAGACACGGCCCAAACTCCTACGGGAGGCAGCAGTAGGGAATCTTCCACAATGGGCGAAAGCCTGATGGAGCAACGCCGCGTGGGTGAAGAAGGTCTTCGGATCGTAAA…
D2-2-0.1X-48	Lactobacillus murinus	0.99	ATGCAAGTCGAACGAAACTTCTTTATCACCGAGTGCTTGCACTCACCGATAAAGAGTTGAGTGGCGAACGGGTGAGTAACACGTGGGCAACCTGCCCAAAAGAGGGGGATAACACTTGGAAACAGGTGCTAATACCGCATAACCATAGTTACCGCATGGTAACTATGTAAAAGGTGGCTATGCTACCGCTTTTGGATGGGCCCGCGGCGCATTAGCTAGTTGGTGGGGTAAAGGCTTACCAAGGCAATGATGCGTAGCCGAACTGAGAGGTTGATCGGCCACATTGGGACTGAGACACGGCCCAAACTCCTACGGGAGGCAGCAGTAGGGAATCTTCCACAATGGGCGAAAGCCTGATGGAGCAACGCCGCGTGGGTGAAGAAGGTCTTCGGATCGTAA…
D2-2-0.1X-49	Bacteroides ovatus	0.99	CTTACACATGCAGTCGAGGGGCAGCATTTTAGTTTGCTTGCAAACGTGAAGATGGCGACGGGCGCACGGGTGAGTAACACGTATCCAACCTGCCGATAACTCCGGAATAGCCTTTCGAAAGAAAGATTAATACCGGATAGCATACGAATATCGCATGATATTTTTATTAAAGAATTTCGGTTATCGATGGGGATGCGTTCCATTAGTTTGTTGGCGGGGTAACGGCCCACCAAGACTACGATGGATAGGGGTTCTGAGAGGAAGGTCCCCCACATTGGAACTGAGACACGGTCCAAACTCCTACGGGAGGCAGCAGTGAGGAATATTGGTCAATGGGCGAGAGCCTGAACCAGCCAAGTAGCGTGAAGGATGAAGGCTCTATGGGTCGTAAACTTCTTT…
D2-2-0.1X-52	Bacteroides sartorii	0.99	GCTTACACATGCAAGTCGAGGGGCAGCATGGTCTTAGCTTGCTAAGGCCGATGGCGACCGGCGCACGGGTGAGTAACACGTATCCAACCTGCCTTATACTCCCGGACAGCCTTCTGAAAGGAAGATTAATACGGGATGGNATCACGAGCCAGCATTTTCTCGTGATTAAAGAACTTCGGTATAAGATGGGGATGCGTTCCATTAGATAGTAGGCGGGGTAACGGCCCACCTAGTCGACGATGGATAGGGGTTCTGAGAGGAAGGTCCCCCACATTGGAACTGAGACACGGTCCAAACTCCTACGGGAGGCAGCAGTGAGGAATATTGGTCAATGGGCGCGAGCCTGAACCAGCCAAGTAGCGTGAAGGATGACTGCCCTACGGGTTGTAAACTTCTTTT…
D2-2-0.1X-55	Lactobacillus murinus	0.99	TGCTATACATGCAAGTCGAACGAAACTTCTTTATCACCGAGTGCTTGCACTCACCGATAAAGAGTTGAGTGGCGAACGGGTGAGTAACACGTGGGCAACCTGCCCAAAAGAGGGGGATAACACTTGGAAACAGGTGCTAATACCGCATAACCATAGTTACCGCATGGTAACTATGTAAAAGGTGGCTATGCTACCGCTTTTGGATGGGCCCGCGGCGCATTAGCTAGTTGGTGGGGTAAAGGCTTACCAAGGCAATGATGCGTAGCCGAACTGAGAGGTTGATCGGCCACATTGGGACTGAGACACGGCCCAAACTCCTACGGGAGGCAGCAGTAGGGAATCTTCCACAATGGGCGAAAGCCTGATGGAGCAACGCCGCGTGGGTGAAGAAGGTCTTCG…
D2-2-0.1X-56	Lactobacillus murinus	0.99	ATGCAAGTCGAACGAAACTTCTTTATCACCGAGTGCTTGCACTCACCGATAAAGAGTTGAGTGGCGAACGGGTGAGTAACACGTGGGCAACCTGCCCAAAAGAGGGGGATAACACTTGGAAACAGGTGCTAATACCGCATAACCATAGTTACCGCATGGTAACTATGTAAAAGGTGGCTATGCTACCGCTTTTGGATGGGCCCGCGGCGCATTAGCTAGTTGGTGGGGTAAAGGCTTACCAAGGCAATGATGCGTAGCCGAACTGAGAGGTTGATCGGCCACATTGGGACTGAGACACGGCCCAAACTCCTACGGGAGGCAGCAGTAGGGAATCTTCCACAATGGGCGAAAGCCTGATGGAGCAACGCCGCGTGGGTGAAGAAGGTCTTCGGATCGTAA…
D2-2-0.1X-63	Bacteroides sartorii	0.99	CTTACACATGCAAGTCGAGGGGCAGCATGGTCTTAGCTTGCTAAGGCCGATGGCGACCGGCGCACGGGTGAGTAACACGTATCCAACCTGCCTTATACTCCCGGACAGCCTTCTGAAAGGAAGATTAATACGGGATGGNATCACGAGCCAGCATTTTCTCGTGATTAAAGAACTTCGGTATAAGATGGGGATGCGTTCCATTAGATAGTAGGCGGGGTAACGGCCCACCTAGTCGACGATGGATAGGGGTTCTGAGAGGAAGGTCCCCCACATTGGAACTGAGACACGGTCCAAACTCCTACGGGAGGCAGCAGTGAGGAATATTGGTCAATGGGCGCGAGCCTGAACCAGCCAAGTAGCGTGAAGGATGACTGCCCTACGGGTTGTAAACTTCTTTTA…
D2-2-0.1X-66	Lactobacillus murinus	0.99	CTATACATGCAAGTCGAACGAAACTTCTTTATCACCGAGTGCTTGCACTCACCGATAAAGAGTTGAGTGGCGAACGGGTGAGTAACACGTGGGCAACCTGCCCAAAAGAGGGGGATAACACTTGGAAACAGGTGCTAATACCGCATAACCATAGTTACCGCATGGTAACTATGTAAAAGGTGGCTATGCTACCGCTTTTGGATGGGCCCGCGGCGCATTAGCTAGTTGGTGGGGTAAAGGCTTACCAAGGCAATGATGCGTAGCCGAACTGAGAGGTTGATCGGCCACATTGGGACTGAGACACGGCCCAAACTCCTACGGGAGGCAGCAGTAGGGAATCTTCCACAATGGGCGAAAGCCTGATGGAGCAACGCCGCGTGGGTGAAGAAGGTCTTCGGA…
D2-2-0.1X-68	Bacteroides ovatus	0.99	CTTACACATGCAAGTCGAGGGGCAGCATTTTAGTTTGCTTGCAAACTGAAGATGGCGACCGGCGCACGGGTGAGTAACACGTATCCAACCTGCCGATAACTCCGGAATAGCCTTTCGAAAGAAAGATTAATACCGGATGCATACGAATATCGCATGATATTTTTATTAAAGAATTTCGGTTATCGATGGGGATGCGTTCCATTAGTTTGTTGGCGGGGTAACGGCCCACCAAGACTACGATGGATAGGGGTTCTGAGAGGAAGGTCCCCCACATTGGAACTGAGACACGGTCCAAACTCCTACGGGAGGCAGCAGTGAGGAATATTGGTCAATGGGCGAGAGCCTGAACCAGCCAAGTAGCGTGAAGGATGAAGGCTCTATGGGTCGTAAACTTCTTTT…
D2-2-0.1X-69	Lactobacillus murinus	0.99	CTATACATGCAAGTCGAACGAAACTTCTTTATCACCGAGTGCTTGCACTCACCGATAAAGAGTTGAGTGGCGAACGGGTGAGTAACACGTGGGCAACCTGCCCAAAAGAGGGGGATAACACTTGGAAACAGGTGCTAATACCGCATAACCATAGTTACCGCATGGTAACTATGTAAAAGGTGGCTATGCTACCGCTTTTGGATGGGCCCGCGGCGCATTAGCTAGTTGGTGGGGTAAAGGCTTACCAAGGCAATGATGCGTAGCCGAACTGAGAGGTTGATCGGCCACATTGGGACTGAGACACGGCCCAAACTCCTACGGGAGGCAGCAGTAGGGAATCTTCCACAATGGGCGAAAGCCTGATGGAGCAACGCCGCGTGGGTGAAGAAGGTCTTCGGA…
D2-2-0.1X-72	Bacteroides sartorii	0.99	CTTACACATGCAAGTCGAGGGGCAGCATGGTCTTAGCTTGCTAAGGCCGATGGCGACCGGCGCACGGGTGAGTAACACGTATCCAACCTGCCTTATACTCCCGGACAGCCTTCTGAAAGGAAGATTAATACGGGATGGNATCACGAGCCAGCATTTTCTCGTGATTAAAGAACTTCGGTATAAGATGGGGATGCGTTCCATTAGATAGTAGGCGGGGTAACGGCCCACCTAGTCGACGATGGATAGGGGTTCTGAGAGGAAGGTCCCCCACATTGGAACTGAGACACGGTCCAAACTCCTACGGGAGGCAGCAGTGAGGAATATTGGTCAATGGGCGCGAGCCTGAACCAGCCAAGTAGCGTGAAGGATGACTGCCCTACGGGTTGTAAACTTCTTTTA…
D2-2-0.1X-73	Bacteroides vulgatus	0.99	CTTACACATGCAAGTCGAGGGGCAGCATGGTCTTAGCTTGCTAAGGCCGATGGCGACCGGCGCACGGGTGAGTAACACGTATCCAACCTGCCGTCTACTCTTGGACAGCCTTCTGAAAGGAAGATTAATACAAGATGGCATCATGAGTCCGCATGTTCACATGATTAAAGGTATTCCGGTAGACGATGGGGATGCGTTCCATTAGATAGTAGGCGGGGTAACGGCCCACCTAGTCTTCGATGGATAGGGGTTCTGAGAGGAAGGTCCCCCACATTGGAACTGAGACACGGTCCAAACTCCTACGGGAGGCAGCAGTGAGGAATATTGGTCAATGGGCGAGAGCCTGAACCAGCCAAGTAGCGTGAAGGATGACTGCCCTATGGGTTGTAAACTTCTTTT…
D2-2-0.1X-74	Lactobacillus murinus	0.99	CCAATACATGCAGTCGAACGAAACTTCTTTATCACCGAGTGCTTGCACTCACCGATAAAGAGTTGAGTGGCGAACGGGTGAGTAACACGTGGGCAACCTGCCCAAAAGAGGGGGATAACACTTGGAAACAGGTGCTAATACCGCATAACCATAGTTACCGCATGGTAACTATGTAAAAGGTGGCTATGCTACCGCTTTTGGATGGGCCCGCGGCGCATTAGCTAGTTGGTGGGGTAAAGGCTTACCAAGGCAATGATGCGTAGCCGAACTGAGAGGTTGATCGGCCACATTGGGACTGAGACACGGCCCAAACTCCTACGGGAGGCAGCAGTAGGGAATCTTCCACAATGGGCGAAAGCCTGATGGAGCAACGCCGCGTGGGTGAAGAAGGTCTTCGGA…
D2-2-0.1X-77	Lactobacillus reuteri	0.99	CTATACATGCAAGTCGTACGCACTGGCCCAACTNATTGATGGTGCTTGCACCTGATTGACGTTGGATCACCAGTGAGTGGCGGACGGGTGAGTAACACGTAGGTAACCTGCCCNGGAGCGGGGGATAACATTTGGAAACAGATGCTAATACCGCATAACAACAAAAGCCACATGGCTTTTGTTTGAAAGATGGCTTTGGCTATCACTCTGGGATGGACCTGCGGTGCATTAGCTAGTTGGTAAGGTAACGGCTTACCAAGGCGATGATGCATAGCCGAGTTGAGAGACTGATCGGCCACAATGGAACTGAGACACGGTCCATACTCCTACGGGAGGCAGCAGTAGGGAATCTTCCACAATGGGCGCAAGCCTGATGGAGCAACACCGCGTGAGTGAAGA…
D2-2-0.1X-79	Lactobacillus murinus	0.99	CCTATACATGCAAGTCGAACGAAACTTCTTTATCACCGAGTGCTTGCACTCACCGATAAAGAGTTGAGTGGCGAACGGGTGAGTAACACGTGGGCAACCTGCCCAAAAGAGGGGGATAACACTTGGAAACAGGTGCTAATACCGCATAACCATAGTTACCGCATGGTAACTATGTAAAAGGTGGCTATGCTACCGCTTTTGGATGGGCCCGCGGCGCATTAGCTAGTTGGTGGGGTAAAGGCTTACCAAGGCAATGATGCGTAGCCGAACTGAGAGGTTGATCGGCCACATTGGGACTGAGACACGGCCCAAACTCCTACGGGAGGCAGCAGTAGGGAATCTTCCACAATGGGCGAAAGCCTGATGGAGCAACGCCGCGTGGGTGAAGAAGGTCTTCGG…
D2-2-0.1X-83	Bacteroides sartorii	0.99	TTACCATGCAAGTCGAGGGGCAGCATGGTCTTAGCTTGCTAAGGCCGATGGCGACCGGCGCACGGGTGAGTAACACGTATCCAACCTGCCTTATACTCCCGGACAGCCTTCTGAAAGGAAGATTAATACGGGATGGNATCACGAGCCAGCATTTTCTCGTGATTAAAGAACTTCGGTATAAGATGGGGATGCGTTCCATTAGATAGTAGGCGGGGTAACGGCCCACCTAGTCGACGATGGATAGGGGTTCTGAGAGGAAGGTCCCCCACATTGGAACTGAGACACGGTCCAAACTCCTACGGGAGGCAGCAGTGAGGAATATTGGTCAATGGGCGCGAGCCTGAACCAGCCAAGTAGCGTGAAGGATGACTGCCCTACGGGTTGTAAACTTCTTTTATA…
D2-2-0.1X-87	Bacteroides vulgatus	0.99	GGCTTACCATGCAAGTCGAGGGGCAGCATGGTCTTAGCTTGCTAAGGCCGATGGCGACCGGCGCACGGGTGAGTAACACGTATCCAACCTGCCGTCTACTCTTGGACAGCCTTCTGAAAGGAAGATTAATACAAGATGGCATCATGAGTCCGCATGTTCACATGATTAAAGGTATTCCGGTAGACGATGGGGATGCGTTCCATTAGATAGTAGGCGGGGTAACGGCCCACCTAGTCTTCGATGGATAGGGGTTCTGAGAGGAAGGTCCCCCACATTGGAACTGAGACACGGTCCAAACTCCTACGGGAGGCAGCAGTGAGGAATATTGGTCAATGGGCGAGAGCCTGAACCAGCCAAGTAGCGTGAAGGATGACTGCCCTATGGGTTGTAAACTTCTTT…
D2-2-0.1X-90	Bacteroides vulgatus	0.99	CTTACACATGCAAGTCGAGGGGCAGCATGGTCTTAGCTTGCTAAGGCCGATGGCGACCGGCGCACGGGTGAGTAACACGTATCCAACCTGCCGTCTACTCTTGGACAGCCTTCTGAAAGGAAGATTAATACAAGATGGCATCATGAGTCCGCATGTTCACATGATTAAAGGTATTCCGGTAGACGATGGGGATGCGTTCCATTAGATAGTAGGCGGGGTAACGGCCCACCTAGTCTTCGATGGATAGGGGTTCTGAGAGGAAGGTCCCCCACATTGGAACTGAGACACGGTCCAAACTCCTACGGGAGGCAGCAGTGAGGAATATTGGTCAATGGGCGAGAGCCTGAACCAGCCAAGTAGCGTGAAGGATGACTGCCCTATGGGTTGTAAACTTCTTTT…
D2-2-0.1X-91	Bacteroides sartorii	0.99	CTTACACATGCAAGTCGAGGGGCAGCATGGTCTTAGCTTGCTAAGGCCGATGGCGACCGGCGCACGGGTGAGTAACACGTATCCAACCTGCCTTATACTCCCGGACAGCCTTCTGAAAGGAAGATTAATACGGGATGGNATCACGAGCCAGCATTTTCTCGTGATTAAAGAACTTCGGTATAAGATGGGGATGCGTTCCATTAGATAGTAGGCGGGGTAACGGCCCACCTAGTCGACGATGGATAGGGGTTCTGAGAGGAAGGTCCCCCACATTGGAACTGAGACACGGTCCAAACTCCTACGGGAGGCAGCAGTGAGGAATATTGGTCAATGGGCGCGAGCCTGAACCAGCCAAGTAGCGTGAAGGATGACTGCCCTACGGGTTGTAAACTTCTTTTA…
D2-2-0.1X-42	Lactobacillus murinus	0.99	TATGATGCAAGTCGAACGAAACTTCTTTATCACCGAGTGCTTGCACTCACCGATAAAGAGTTGAGTGGCGAACGGGTGAGTAACACGTGGGCAACCTGCCCAAAAGAGGGGGATAACACTTGGAAACAGGTGCTAATACCGCATAACCATAGTTACCGCATGGTAACTATGTAAAAGGTGGCTATGCTACCGCTTTTGGATGGGCCCGCGGCGCATTAGCTAGTTGGTGGGGTAAAGGCTTACCAAGGCAATGATGCGTAGCCGAACTGAGAGGTTGATCGGCCACATTGGGACTGAGACACGGCCCAAACTCCTACGGGAGGCAGCAGTAGGGAATCTTCCACAATGGGCGAAAGCCTGATGGAGCAACGCCGCGTGGGTGAAGAAGGTCTTCGGATC…
D2-2CH2-25	Bacteroides vulgatus	0.99	GGCTTACCATGCAAGTCGAGGGGCAGCATGGTCTTAGCTTGCTAAGGCCGATGGCGACCGGCGCACGGGTGAGTAACACGTATCCAACCTGCCGTCTACTCTTGGACAGCCTTCTGAAAGGAAGATTAATACAAGATGGCATCATGAGTCCGCATGTTCACATGATTAAAGGTATTCCGGTAGACGATGGGGATGCGTTCCATTAGATAGTAGGCGGGGTAACGGCCCACCTAGTCTTCGATGGATAGGGGTTCTGAGAGGAAGGTCCCCCACATTGGAACTGAGACACGGTCCAAACTCCTACGGGAGGCAGCAGTGAGGAATATTGGTCAATGGGCGAGAGCCTGAACCAGCCAAGTAGCGTGAAGGATGACTGCCCTATGGGTTGTAAACTTCTTT…
D2-2CH2-70	Bacteroides sartorii	0.99	GGCTTACCATGCAAGTCGAGGGGCAGCATGGTCTTAGCTTGCTAAGGCCGATGGCGACCGGCGCACGGGTGAGTAACACGTATCCAACCTGCCTTATACTCCCGGACAGCCTTCTGAAAGGAAGATTAATACGGGATGGNATCACGAGCCAGCATTTTCTCGTGATTAAAGAACTTCGGTATAAGATGGGGATGCGTTCCATTAGATAGTAGGCGGGGTAACGGCCCACCTAGTCGACGATGGATAGGGGTTCTGAGAGGAAGGTCCCCCACATTGGAACTGAGACACGGTCCAAACTCCTACGGGAGGCAGCAGTGAGGAATATTGGTCAATGGGCGCGAGCCTGAACCAGCCAAGTAGCGTGAAGGATGACTGCCCTACGGGTTGTAAACTTCTTTT…
D2-2CH2-73	Bacteroides vulgatus	0.99	GGCTTACCATGCAGTCGAGGGGCAGCATGGTCTTAGCTTGCTAAGGCCGATGGCGACCGGCGCACGGGTGAGTAACACGTATCCAACCTGCCGTCTACTCTTGGACAGCCTTCTGAAAGGAAGATTAATACAAGATGGCATCATGAGTCCGCATGTTCACATGATTAAAGGTATTCCGGTAGACGATGGGGATGCGTTCCATTAGATAGTAGGCGGGGTAACGGCCCACCTAGTCTTCGATGGATAGGGGTTCTGAGAGGAAGGTCCCCCACATTGGAACTGAGACACGGTCCAAACTCCTACGGGAGGCAGCAGTGAGGAATATTGGTCAATGGGCGAGAGCCTGAACCAGCCAAGTAGCGTGAAGGATGACTGCCCTATGGGTTGTAAACTTCTTTT…
D2-2CH2-74	Bacteroides sartorii	0.99	GCTTACCATGCAAGTCGAGGGGCAGCATGGTCTTAGCTTGCTAAGGCCGATGGCGACCGGCGCACGGGTGAGTAACACGTATCCAACCTGCCTTATACTCCCGGACAGCCTTCTGAAAGGAAGATTAATACGGGATGGNATCACGAGCCAGCATTTTCTCGTGATTAAAGAACTTCGGTATAAGATGGGGATGCGTTCCATTAGATAGTAGGCGGGGTAACGGCCCACCTAGTCGACGATGGATAGGGGTTCTGAGAGGAAGGTCCCCCACATTGGAACTGAGACACGGTCCAAACTCCTACGGGAGGCAGCAGTGAGGAATATTGGTCAATGGGCGCGAGCCTGAACCAGCCAAGTAGCGTGAAGGATGACTGCCCTACGGGTTGTAAACTTCTTTTA…
D2-2CH2-76	Bacteroides sartorii	0.99	CTTACACATGCAAGTCGAGGGGCAGCATGGTCTTAGCTTGCTAAGGCCGATGGCGACCGGCGCACGGGTGAGTAACACGTATCCAACCTGCCTTATACTCCCGGACAGCCTTCTGAAAGGAAGATTAATACGGGATGGNATCACGAGCCAGCATTTTCTCGTGATTAAAGAACTTCGGTATAAGATGGGGATGCGTTCCATTAGATAGTAGGCGGGGTAACGGCCCACCTAGTCGACGATGGATAGGGGTTCTGAGAGGAAGGTCCCCCACATTGGAACTGAGACACGGTCCAAACTCCTACGGGAGGCAGCAGTGAGGAATATTGGTCAATGGGCGCGAGCCTGAACCAGCCAAGTAGCGTGAAGGATGACTGCCCTACGGGTTGTAAACTTCTTTTA…
D2-2CH2-82	Bacteroides sartorii	0.99	CTTACCATGCAAGTCGAGGGGCAGCATGGTCTTAGCTTGCTAAGGCCGATGGCGACCGGCGCACGGGTGAGTAACACGTATCCAACCTGCCTTATACTCCCGGACAGCCTTCTGAAAGGAAGATTAATACGGGATGGNATCACGAGCCAGCATTTTCTCGTGATTAAAGAACTTCGGTATAAGATGGGGATGCGTTCCATTAGATAGTAGGCGGGGTAACGGCCCACCTAGTCGACGATGGATAGGGGTTCTGAGAGGAAGGTCCCCCACATTGGAACTGAGACACGGTCCAAACTCCTACGGGAGGCAGCAGTGAGGAATATTGGTCAATGGGCGCGAGCCTGAACCAGCCAAGTAGCGTGAAGGATGACTGCCCTACGGGTTGTAAACTTCTTTTAT…
D2-2CH2-84	Bacteroides vulgatus	0.99	CTTACACATGCAAGTCGAGGGGCAGCATGGTCTTAGCTTGCTAAGGCCGATGGCGACCGGCGCACGGGTGAGTAACACGTATCCAACCTGCCGTCTACTCTTGGACAGCCTTCTGAAAGGAAGATTAATACAAGATGGCATCATGAGTCCGCATGTTCACATGATTAAAGGTATTCCGGTAGACGATGGGGATGCGTTCCATTAGATAGTAGGCGGGGTAACGGCCCACCTAGTCTTCGATGGATAGGGGTTCTGAGAGGAAGGTCCCCCACATTGGAACTGAGACACGGTCCAAACTCCTACGGGAGGCAGCAGTGAGGAATATTGGTCAATGGGCGAGAGCCTGAACCAGCCAAGTAGCGTGAAGGATGACTGCCCTATGGGTTGTAAACTTCTTTT…
D2-2CH2-85	Bacteroides vulgatus	0.99	CTTACACATGCAAGTCGAGGGGCAGCATGGTCTTAGCTTGCTAAGGCCGATGGCGACCGGCGCACGGGTGAGTAACACGTATCCAACCTGCCGTCTACTCTTGGACAGCCTTCTGAAAGGAAGATTAATACAAGATGGCATCATGAGTCCGCATGTTCACATGATTAAAGGTATTCCGGTAGACGATGGGGATGCGTTCCATTAGATAGTAGGCGGGGTAACGGCCCACCTAGTCTTCGATGGATAGGGGTTCTGAGAGGAAGGTCCCCCACATTGGAACTGAGACACGGTCCAAACTCCTACGGGAGGCAGCAGTGAGGAATATTGGTCAATGGGCGAGAGCCTGAACCAGCCAAGTAGCGTGAAGGATGACTGCCCTATGGGTTGTAAACTTCTTTT…
D2-2CH2-86	Bacteroides sartorii	0.99	CTTACACATGCAAGTCGAGGGGCAGCATGGTCTTAGCTTGCTAAGGCCGATGGCGACCGGCGCACGGGTGAGTAACACGTATCCAACCTGCCTTATACTCCCGGACAGCCTTCTGAAAGGAAGATTAATACGGGATGGNATCACGAGCCAGCATTTTCTCGTGATTAAAGAACTTCGGTATAAGATGGGGATGCGTTCCATTAGATAGTAGGCGGGGTAACGGCCCACCTAGTCGACGATGGATAGGGGTTCTGAGAGGAAGGTCCCCCACATTGGAACTGAGACACGGTCCAAACTCCTACGGGAGGCAGCAGTGAGGAATATTGGTCAATGGGCGCGAGCCTGAACCAGCCAAGTAGCGTGAAGGATGACTGCCCTACGGGTTGTAAACTTCTTTTA…
D2-2CH2-89	Bacteroides vulgatus	0.99	CTTACACATGCAAGTCGAGGGGCAGCATGGTCTTAGCTTGCTAAGGCCGATGGCGACCGGCGCACGGGTGAGTAACACGTATCCAACCTGCCGTCTACTCTTGGACAGCCTTCTGAAAGGAAGATTAATACAAGATGGCATCATGAGTCCGCATGTTCACATGATTAAAGGTATTCCGGTAGACGATGGGGATGCGTTCCATTAGATAGTAGGCGGGGTAACGGCCCACCTAGTCTTCGATGGATAGGGGTTCTGAGAGGAAGGTCCCCCACATTGGAACTGAGACACGGTCCAAACTCCTACGGGAGGCAGCAGTGAGGAATATTGGTCAATGGGCGAGAGCCTGAACCAGCCAAGTAGCGTGAAGGATGACTGCCCTATGGGTTGTAAACTTCTTTT…
D2-2CH2-90	Bacteroides intestinalis	0.99	CTTACCATGCAGTCGAGGGGCAGCATGACNTAGCAATAGGTTGATGGCGACCGGCGCACGGGTGAGTAACACGTATCCAACCTGCCGATTATTCCGGGATAGCCTTTCGAAAGAAAGATTAATACTGGATAGCATAACGAGAAGGCATCTTCTTGTTATTAAAGAATTTCGATAATCGATGGGGATGCGTTCCATTAGTTTGTTGGCGGGGTAACGGCCCACCAAGACATCGATGGATAGGGGTTCTGAGAGGAAGGTCCCCCACATTGGAACTGAGACACGGTCCAAACTCCTACGGGAGGCAGCAGTGAGGAATATTGGTCAATGGACGAGAGTCTGAACCAGCCAAGTAGCGTGAAGGATGACTGCCCTATGGGTTGTAAACTTCTTTTATATGGG…
D2-2CH2-91	Bacteroides intestinalis	0.99	CTTACACATGCAAGTCGAGGGGCAGCATGACCTAGCAATAGGTTGATGGCGACCGGCGCACGGGTGAGTAACACGTATCCAACCTGCCGATTATTCCGGGATAGCCTTTCGAAAGAAAGATTAATACTGGATAGCATAACGAGAAGGCATCTTCTTGTTATTAAAGAATTTCGATAATCGATGGGGATGCGTTCCATTAGTTTGTTGGCGGGGTAACGGCCCACCAAGACATCGATGGATAGGGGTTCTGAGAGGAAGGTCCCCCACATTGGAACTGAGACACGGTCCAAACTCCTACGGGAGGCAGCAGTGAGGAATATTGGTCAATGGACGAGAGTCTGAACCAGCCAAGTAGCGTGAAGGATGACTGCCCTATGGGTTGTAAACTTCTTTTATATG…
D2-2CH2-92	Bacteroides vulgatus	0.99	GCTTACACATGCAAGTCGAGGGGCAGCATGGTCTTAGCTTGCTAAGGCCGATGGCGACCGGCGCACGGGTGAGTAACACGTATCCAACCTGCCGTCTACTCTTGGACAGCCTTCTGAAAGGAAGATTAATACAAGATGGCATCATGAGTCCGCATGTTCACATGATTAAAGGTATTCCGGTAGACGATGGGGATGCGTTCCATTAGATAGTAGGCGGGGTAACGGCCCACCTAGTCTTCGATGGATAGGGGTTCTGAGAGGAAGGTCCCCCACATTGGAACTGAGACACGGTCCAAACTCCTACGGGAGGCAGCAGTGAGGAATATTGGTCAATGGGCGAGAGCCTGAACCAGCCAAGTAGCGTGAAGGATGACTGCCCTATGGGTTGTAAACTTCTTT…
D2-2CH2-93	Bacteroides sartorii	0.99	CTTACACATGCAAGTCGAGGGGCAGCATGGTCTTAGCTTGCTAAGGCCGATGGCGACCGGCGCACGGGTGAGTAACACGTATCCAACCTGCCTTATACTCCCGGACAGCCTTCTGAAAGGAAGATTAATACGGGATGGNATCACGAGCCAGCATTTTCTCGTGATTAAAGAACTTCGGTATAAGATGGGGATGCGTTCCATTAGATAGTAGGCGGGGTAACGGCCCACCTAGTCGACGATGGATAGGGGTTCTGAGAGGAAGGTCCCCCACATTGGAACTGAGACACGGTCCAAACTCCTACGGGAGGCAGCAGTGAGGAATATTGGTCAATGGGCGCGAGCCTGAACCAGCCAAGTAGCGTGAAGGATGACTGCCCTACGGGTTGTAAACTTCTTTTA…
D2-Ch2-13	Bacteroides sartorii	0.99	TGCAGTCGAGGGGCAGCATGGTCTTAGCTTGCTAAGGCCGATGGCGACCGGCGCACGGGTGAGTAACACGTATCCAACCTGCCTTATACTCCCGGACAGCCTTCTGAAAGGAAGATTAATACGGGATGGNATCACGAGCCAGCATTTTCTCGTGATTAAAGAACTTCGGTATAAGATGGGGATGCGTTCCATTAGATAGTAGGCGGGGTAACGGCCCACCTAGTCGACGATGGATAGGGGTTCTGAGAGGAAGGTCCCCCACATTGGAACTGAGACACGGTCCAAACTCCTACGGGAGGCAGCAGTGAGGAATATTGGTCAATGGGCGCGAGCCTGAACCAGCCAAGTAGCGTGAAGGATGACTGCCCTACGGGTTGTAAACTTCTTTTATAAAGGAAT…
D2-Ch2-1	Lactobacillus murinus	0.99	TGCAGTCGAACGAAACTTCTTTATCACCGAGTGCTTGCACTCACCGATAAAGAGTTGAGTGGCGAACGGGTGAGTAACACGTGGGCAACCTGCCCAAAAGAGGGGGATAACACTTGGAAACAGGTGCTAATACCGCATAACCATAGTTACCGCATGGTAACTATGTAAAAGGTGGCTATGCTACCGCTTTTGGATGGGCCCGCGGCGCATTAGCTAGTTGGTGGGGTAAAGGCTTACCAAGGCAATGATGCGTAGCCGAACTGAGAGGTTGATCGGCCACATTGGGACTGAGACACGGCCCAAACTCCTACGGGAGGCAGCAGTAGGGAATCTTCCACAATGGGCGAAAGCCTGATGGAGCAACGCCGCGTGGGTGAAGAAGGTCTTCGGATCGTAAAA…
D2-Ch2-26	Bacteroides sartorii	0.99	TGCAGTCGAGGGGCAGCATGGTCTTAGCTTGCTAAGGCCGATGGCGACCGGCGCACGGGTGAGTAACACGTATCCAACCTGCCTTATACTCCCGGACAGCCTTCTGAAAGGAAGATTANTACGGGATGGNATCACGAGCCAGCATTTTCTCGTGATTAAAGAACTTCGGTATAAGATGGGGATGCGTTCCATTAGATAGTAGGCGGGGTAACGGCCCACCTAGTCGACGATGGATAGGGGTTCTGAGAGGAAGGTCCCCCACATTGGAACTGAGACACGGTCCAAACTCCTACGGGAGGCAGCAGTGAGGAATATTGGTCAATGGGCGCGAGCCTGAACCAGCCAAGTAGCGTGAAGGATGACTGCCCTACGGGTTGTAAACTTCTTTTATAAAGGAAT…
D2-Ch2-2	Lactobacillus murinus	0.99	TGCAGTCGAACGAAACTTCTTTATCACCGAGTGCTTGCACTCACCGATAAAGAGTTGAGTGGCGAACGGGTGAGTAACACGTGGGCAACCTGCCCAAAAGAGGGGGATAACACTTGGAAACAGGTGCTAATACCGCATAACCATAGTTACCGCATGGTAACTATGTAAAAGGTGGCTATGCTACCGCTTTTGGATGGGCCCGCGGCGCATTAGCTAGTTGGTGGGGTAAAGGCTTACCAAGGCAATGATGCGTAGCCGAACTGAGAGGTTGATCGGCCACATTGGGACTGAGACACGGCCCAAACTCCTACGGGAGGCAGCAGTAGGGAATCTTCCACAATGGGCGAAAGCCTGATGGAGCAACGCCGCGTGGGTGAAGAAGGTCTTCGGATCGTAAAA…
D2-Ch2-36	Bacteroides sartorii	0.99	TGCAAGTCGAGGGGCAGCATGGTCTTAGCTTGCTAAGGCCGATGGCGACCGGCGCACGGGTGAGTAACACGTATCCAACCTGCCTTATACTCCCGGACAGCCTTCTGAAAGGAAGATTAATACGGGATGGNATCACGAGCCAGCATTTTCTCGTGATTAAAGAACTTCGGTATAAGATGGGGATGCGTTCCATTAGATAGTAGGCGGGGTAACGGCCCACCTAGTCGACGATGGATAGGGGTTCTGAGAGGAAGGTCCCCCACATTGGAACTGAGACACGGTCCAAACTCCTACGGGAGGCAGCAGTGAGGAATATTGGTCAATGGGCGCGAGCCTGAACCAGCCAAGTAGCGTGAAGGATGACTGCCCTACGGGTTGTAAACTTCTTTTATAAAGGAA…
D2-Ch2-38	Bacteroides sartorii	0.99	TGCAAGTCGAACGAAACTTCTTTATCACCGAGTGCTTGCACTCACCGATAAAGAGTTGAGTGGCGAACGGGTGAGTAACACGTGGGCAACCTGCCCAAAAGAGGGGGATAACACTTGGAAACAGGTGCTAATACCGCATAACCATAGTTACCGCATGGTAACTATGTAAAAGGTGGCTATGCTACCGCTTTTGGATGGGCCCGCGGCGCATTAGCTAGTTGGTGGGGTAAAGGCTTACCAAGGCAATGATGCGTAGCCGAACTGAGAGGTTGATCGGCCACATTGGGACTGAGACACGGCCCAAACTCCTACGGGAGGCAGCAGTAGGGAATCTTCCACAATGGGCGAAAGCCTGATGGAGCAACGCCGCGTGGGTGAAGAAGGTCTTCGGATCGTAAA…
D2-Ch2-43	Bacteroides acidifaciens	0.99	CATGCAAGTCGAGGGGCAGCATGAAAGTTTGCTTGCAAACTTTTGATGGCGACCGGCGCACGGGTGAGTAACACGTATCCAACCTGCCTCATACTCGGGGATAGCCTTTCGAAAGAAAGATTAATACCCGATGTCATAGTCCTACCGCATGATGGGATTATTAAAGAATTTCGGTATGGGATGGGGATGCGTTCCATTAGTTAGTTGGCGGGGTAACGGCCCACCAAGACACGATGGATAGGGGTTCTGAGAGGAAGGTCCCCCACATTGGAACTGAGACACGGTCCAACTCCTACGGGAGGCAGCAGTGAGGAATATTGGTCAATGGACGAGAGTCTGAACCAGCCAAGTAGCGTGAAGGATGACTGCCCTATGGGTTGTAAACTTCTTTTATATGGG…
D2-Ch2-4	Lactobacillus murinus	0.99	TGCAAGTCGAACGAAACTTCTTTATCACCGAGTGCTTGCACTCACCGATAAAGAGTTGAGTGGCGAACGGGTGAGTAACACGTGGGCAACCTGCCCAAAAGAGGGGGATAACACTTGGAAACAGGTGCTAATACCGCATAACCATAGTTACCGCATGGTAACTATGTAAAAGGTGGCTATGCTACCGCTTTTGGATGGGCCCGCGGCGCATTAGCTAGTTGGTGGGGTAAAGGCTTACCAAGGCAATGATGCGTAGCCGAACTGAGAGGTTGATCGGCCACATTGGGACTGAGACACGGCCCAAACTCCTACGGGAGGCAGCAGTAGGGAATCTTCCACAATGGGCGAAAGCCTGATGGAGCAACGCCGCGTGGGTGAAGAAGGTCTTCGGATCGTAAA…
D2-Ch2-50	Lactobacillus murinus	0.99	TGCAGTCGAACGAAACTTCTTTATCACCGAGTGCTTGCACTCACCGATAAAGAGTTGAGTGGCGAACGGGTGAGTAACACGTGGGCAACCTGCCCAAAAGAGGGGGATAACACTTGGAAACAGGTGCTAATACCGCATAACCATAGTTACCGCATGGTAACTATGTAAAAGGTGGCTATGCTACCGCTTTTGGATGGGCCCGCGGCGCATTAGCTAGTTGGTGGGGTAAAGGCTTACCAAGGCAATGATGCGTAGCCGAACTGAGAGGTTGATCGGCCACATTGGGACTGAGACACGGCCCAAACTCCTACGGGAGGCAGCAGTAGGGAATCTTCCACAATGGGCGAAAGCCTGATGGAGCAACGCCGCGTGGGTGAAGAAGGTCTTCGGATCGTAAAA…
D2-Ch2-51	Lactobacillus murinus	0.99	TGCAAGTCGAACGAAACTTCTTTATCACCGAGTGCTTGCACTCACCGATAAAGAGTTGAGTGGCGAACGGGTGAGTAACACGTGGGCAACCTGCCCAAAAGAGGGGGATAACACTTGGAAACAGGTGCTAATACCGCATAACCATAGTTACCGCATGGTAACTATGTAAAAGGTGGCTATGCTACCGCTTTTGGATGGGCCCGCGGCGCATTAGCTAGTTGGTGGGGTAAAGGCTTACCAAGGCAATGATGCGTAGCCGAACTGAGAGGTTGATCGGCCACATTGGGACTGAGACACGGCCCAAACTCCTACGGGAGGCAGCAGTAGGGAATCTTCCACAATGGGCGAAAGCCTGATGGAGCAACGCCGCGTGGGTGAAGAAGGTCTTCGGATCGTAAA…
D2-Ch2-56	Lactobacillus murinus	0.99	TGCAAGTCGAACGAAACTTCTTTATCACCGAGTGCTTGCACTCACCGATAAAGAGTTGAGTGGCGAACGGGTGAGTAACACGTGGGCAACCTGCCCAAAAGAGGGGGATAACACTTGGAAACAGGTGCTAATACCGCATAACCATAGTTACCGCATGGTAACTATGTAAAAGGTGGCTATGCTACCGCTTTTGGATGGGCCCGCGGCGCATTAGCTAGTTGGTGGGGTAAAGGCTTACCAAGGCAATGATGCGTAGCCGAACTGAGAGGTTGATCGGCCACATTGGGACTGAGACACGGCCCAAACTCCTACGGGAGGCAGCAGTAGGGAATCTTCCACAATGGGCGAAAGCCTGATGGAGCAACGCCGCGTGGGTGAAGAAGGTCTTCGGATCGTAAA…
D2-Ch2-58	Lactobacillus murinus	0.99	TACATGCAAGTCGAACGAAACTTCTTTATCACCGAGTGCTTGCACTCACCGATAAAGAGTTGAGTGGCGAACGGGTGAGTAACACGTGGGCAACCTGCCCAAAAGAGGGGGATAACACTTGGAAACAGGTGCTAATACCGCATAACCATAGTTACCGCATGGTAACTATGTAAAAGGTGGCTATGCTACCGCTTTTGGATGGGCCCGCGGCGCATTAGCTAGTTGGTGGGGTAAAGGCTTACCAAGGCAATGATGCGTAGCCGAACTGAGAGGTTGATCGGCCACATTGGGACTGAGACACGGCCCAAACTCCTACGGGAGGCAGCAGTAGGGAATCTTCCACAATGGGCGAAAGCCTGATGGAGCAACGCCGCGTGGGTGAAGAAGGTCTTCGGATCG…
D2-Ch2-59	Lactobacillus vaginalis	0.99	TAATGCAAGTCGAGCGCACTGGCCCAACTGATATGACGTGCTTGCACTGAATTGACGTTGGATTCCCAGTGAGCGGCGGACGGGTGAGTAACACGTGGGCAACCTGCCCTGAAGCGGGGGATAACATCTGGAAACAGGTGCTAATACCGCATAACAACGAAAACCACATGGTTTTCGTTTCAAAGATGGTTTCGGCTATCACTTCAGGATGGGCCCGCGGTGCATTAGCTAGTTGGTAAGGTAACGGCTTACCAAGGCGATGATGCATAGCCGAGTTGAGAGACTGATCGGCCACAATGGAACTGAGACACGGTCCATACTCCTACGGGAGGCAGCAGTAGGGAATCTTCCACAATGGGCGCAAGCCTGATGGAGCAACACCGCGTGAGTGAAGAAGGG…
D2-Ch2-5	Lactobacillus murinus	0.99	TGCAAGTCGAACGAAACTTCTTTATCACCGAGTGCTTGCACTCACCGATAAAGAGTTGAGTGGCGAACGGGTGAGTAACACGTGGGCAACCTGCCCAAAAGAGGGGGATAACACTTGGAAACAGGTGCTAATACCGCATAACCATAGTTACCGCATGGTAACTATGTAAAAGGTGGCTATGCTACCGCTTTTGGATGGGCCCGCGGCGCATTAGCTAGTTGGTGGGGTAAAGGCTTACCAAGGCAATGATGCGTAGCCGAACTGAGAGGTTGATCGGCCACATTGGGACTGAGACACGGCCCAAACTCCTACGGGAGGCAGCAGTAGGGAATCTTCCACAATGGGCGAAAGCCTGATGGAGCAACGCCGCGTGGGTGAAGAAGGTCTTCGGATCGTAAA…
D2-Ch2-65	Lactobacillus vaginalis	0.99	TGCAGTCGAGCGCACTGGCCCAACTGATATGACGTGCTTGCACTGAATTGACGTTGGATTCCCAGTGAGCGGCGGACGGGTGAGTAACACGTGGGCAACCTGCCCTGAAGCGGGGGATAACATCTGGAAACAGGTGCTAATACCGCATAACAACGAAAACCACATGGTTTTCGTTTCAAAGATGGTTTCGGCTATCACTTCAGGATGGGCCCGCGGTGCATTAGCTAGTTGGTAAGGTAACGGCTTACCAAGGCGATGATGCATAGCCGAGTTGAGAGACTGATCGGCCACAATGGAACTGAGACACGGTCCATACTCCTACGGGAGGCAGCAGTAGGGAATCTTCCACAATGGGCGCAAGCCTGATGGAGCAACACCGCGTGAGTGAAGAAGGGTTTC…
D2-Ch2-68	Ihubacter massiliensis	0.96	TGCAGTCGAGCGAGAAGCTGATGACAGATACTTCGGTTGAAGGAGTCAGTGGAAAGCGGCGGACGGGTGAGTAACGCGTAGGCAACCTGCCCTTTGCACAGGGATAGCCATTGGAAACGATGATTAAAACCTGATAACACCATTTGGTTACATGAGCAGATGGTCAAAGATTTATCGGCAAAGGATGGGCCTGCGTCTGATTAGCTAGTTGGTAAGGTAACGGCTTACCAAGGCGACGATCAGTAGCCGACCTGAGAGGGTGAACGGCCACATTGGAACTGAGACACGGTCCAAACTCCTACGGGAGGCAGCAGTGGGGAATATTGCACAATGGGCGAAAGCCTGATGCAGCAACGCCGCGTGAAGGAAGAAGGCCTTCGGGTCGTAAACTTCTGTCCT…
D2-Ch2-75	Lactobacillus vaginalis	0.99	TGCAAGTCGAGCGCACTGGCCCAACTGATATGACGTGCTTGCACTGAATTGACGTTGGATTCCCAGTGAGCGGCGGACGGGTGAGTAACACGTGGGCAACCTGCCCTGAAGCGGGGGATAACATCTGGAAACAGGTGCTAATACCGCATAACAACGAAAACCACATGGTTTTCGTTTCAAAGATGGTTTCGGCTATCACTTCAGGATGGGCCCGCGGTGCATTAGCTAGTTGGTAAGGTAACGGCTTACCAAGGCGATGATGCATAGCCGAGTTGAGAGACTGATCGGCCACAATGGAACTGAGACACGGTCCATACTCCTACGGGAGGCAGCAGTAGGGAATCTTCCACAATGGGCGCAAGCCTGATGGAGCAACACCGCGTGAGTGAAGAAGGGTTT…
D2-Ch2-77	Lactobacillus reuteri	0.98	TACATGCAAGTCGTACGCACTGGCCCAGCTGATTGACGGTGCTTGCACCAGATTGACGCTGGATACCCAGTGAGTGGCGGACGGGTGAGTAACACGTGGGTAACCTGCCCCGGAGCGGGGGATAACATTTGGAAACAGATGCTAATACCGCATAACAACGAAAACCACATGGTTTTCGTTTGAAAGATGGCATATGCTATCACTCTGGGATGGACCCGCGGTGCATTAGCTAGTTGGTAAGGTAACGGCTTACCAAGGCGATGATGCATAGCCGAGTTGAGAGACTGATCGGCCACAATGGAACTGAGACACGGTCCATACTCCTACGGGAGGCAGCAGTAGGGAATCTTCCACAATGGGCGCAAGCCTGATGGAGCAACACCGCGTGAGTGAAGAAGG…
D2-Ch2-78	Ihubacter massiliensis	0.96	CATGCAAGTCGAGCGAGAAGCTGATGACAGATACTTCGGTTGAAGGAGTCAGTGGAAAGCGGCGGACGGGTGAGTAACGCGTAGGCAACCTGCCCTTTGCACAGGGATAGCCATTGGAAACGATGATTAAAACCTGATAACACCATTTGGTTACATGAGCAGATGGTCAAAGATTTATCGGCAAAGGATGGGCCTGCGTCTGATTAGCTAGTTGGTAAGGTAACGGCTTACCAAGGCGACGATCAGTAGCCGACCTGAGAGGGTGAACGGCCACATTGGAACTGAGACACGGTCCAAACTCCTACGGGAGGCAGCAGTGGGGAATATTGCACAATGGGCGAAAGCCTGATGCAGCAACGCCGCGTGAAGGAAGAAGGCCTTCGGGTCGTAAACTTCTGT…
D2-Ch2-81	Lactobacillus reuteri	0.98	TACATGCAAGTCGTACGCACTGGCCCAGCTGATTGACGGTGCTTGCACCAGATTGACGCTGGATACCCAGTGAGTGGCGGACGGGTGAGTAACACGTGGGTAACCTGCCCCGGAGCGGGGGATAACATTTGGAAACAGATGCTAATACCGCATAACAACGAAAACCACATGGTTTTCGTTTGAAAGATGGCATATGCTATCACTCTGGGATGGACCCGCGGTGCATTAGCTAGTTGGTAAGGTAACGGCTTACCAAGGCGATGATGCATAGCCGAGTTGAGAGACTGATCGGCCACAATGGAACTGAGACACGGTCCATACTCCTACGGGAGGCAGCAGTAGGGAATCTTCCACAATGGGCGCAAGCCTGATGGAGCAACACCGCGTGAGTGAAGAAGG…
D2-Ch2-94	Lactobacillus intestinalis	0.99	TACATGCAAGTCGAGCGAGCTGAACCAGCAGATTCACTTCGGTGATGACGCTGGGAACGCGAGCGGCGGATGGGTGAGTAACACGTGGGTAACCTGCCCTAAAGTCTGGGATACCACTTGGAAACAGGTGCTAATACCGGATAACAACAATAGCTGCATGGCTATTGCTTAAAAGGCGGCGAAAGCTGTCGCTAAAGGATGGACCCGCGGTGCATTAGCTAGTTGGTAAGGTAATGGCTTACCAAGGCGACGATGCATAGCCGAGTTGAGAGACTGATCGGCCACATTGGGACTGAGACACGGCCCAAACTCCTACGGGAGGCAGCAGTAGGGAATCTTCCACAATGGGCGAAAGCCTGATGGAGCAACGCCGCGTGAGTGAAGAAGGTTTTCGGATCG…
D2-Ch2-95	Bacteroides vulgatus	0.99	CATGCAAGTCGAGGGGCAGCATGGTCTTAGCTTGCTAAGGCCGATGGCGACCGGCGCACGGGTGAGTAACACGTATCCAACCTGCCGTCTACTCTTGGACAGCCTTCTGAAAGGAAGATTAATACAAGATGGCATCATGAGTCCGCATGTTCACATGATTAAAGGTATTCCGGTAGACGATGGGGATGCGTTCCATTAGATAGTAGGCGGGGTAACGGCCCACCTAGTCTTCGATGGATAGGGGTTCTGAGAGGAAGGTCCCCCACATTGGAACTGAGACACGGTCCAAACTCCTACGGGAGGCAGCAGTGAGGAATATTGGTCAATGGGCGAGAGCCTGAACCAGCCAAGTAGCGTGAAGGATGACTGCCCTATGGGTTGTAAACTTCTTTTATAAAG…
D2-Ch2-96	Lactobacillus intestinalis	0.99	TACATGCAAGTCGAGCGAGCTGAACCAGCAGATTCACTTCGGTGATGACGCTGGGAACGCGAGCGGCGGATGGGTGAGTAACACGTGGGTAACCTGCCCTAAAGTCTGGGATACCACTTGGAAACAGGTGCTAATACCGGATAACAACAATAGCTGCATGGCTATTGCTTAAAAGGCGGCGAAAGCTGTCGCTAAAGGATGGACCCGCGGTGCATTAGCTAGTTGGTAAGGTAATGGCTTACCAAGGCGACGATGCATAGCCGAGTTGAGAGACTGATCGGCCACATTGGGACTGAGACACGGCCCAAACTCCTACGGGAGGCAGCAGTAGGGAATCTTCCACAATGGGCGAAAGCCTGATGGAGCAACGCCGCGTGAGTGAAGAAGGTTTTCGGATCG…
D2-1X-2	Kineothrix alysoides	0.93	CATGCAAGTCGAACGGGGGTGCAGGGAACGGAGCGAGTAGTTTACTATGAACGAAGTATCCTGTATCTTAGTGGCGGACGGGTGAGTAACGCGTGGGTAACCTGCCATATACAGGGGGATAACAGCGAGAAATTGCTGCTAAAACCGCATAAGCGCACGGAGTCGCATGACTCAGTGTGAAAAACTCCGGTGGTATATGATGGACCCGCGTCTGATTAGCCAGTTGGCAGGGTAACGGCCTACCAAAGCGACGATCAGTAGCCGGCCTGAGAGGGTGGACGGCCACATTGGGACTGAGACACGGCCCAAACTCCTACGGGAGGCAGCAGTGGGGAATATTGCACAATGGGGGAAACCCTGATGCAGCGACGCCGCGTGAGTGAAGAAGTAATTCGTTAT…
D2-1X-55	Murimonas intestini	0.93	TGCAAGTCGAGCGGAGCACATCNTTGGAATCCTTCGGGAGGAAGAGGATGTGGCTTAGCGGCGGACGGGTGAGTAACGCGTGGACAACCTGCCCTATGCAGGGGGATAACATCCGGAAACGGGTGCTAATACCGCATAAGCGCACAGTACCGCATGGTACGGTGTGAAAAGCTGAGGCGGCATAGGATGGGTCCGCGTTGGATTAGGCAGTTGGCGGGGTAACGGCCCACCAAACCGACGATCCATAGCCGGCCTGAGAGGGTGGACGGCCACATTGGGACTGAGACACGGCCCAGACTCCTACGGGAGGCAGCAGTGGGGAATATTGCACAATGGGGGGAACCCTGATGCAGCGACGCCGCGTGGGTGAGGAAGTACTTCGGTATGTAAAGCCCTATC…
D2-1X-63	Murimonas intestini	0.93	GCGGCGTGCTTACCATGCAAGTCGAGCGGAGCACATCATTGGAATCCTTCGGGAGGAAGAGGNTGTGGCTTAGCGGCGGACGGGTGAGTAACGCGTGGACAACCTGCCCTATGCAGGGGGATAACATCCGGAAACGGGTGCTAATACCGCATAAGCGCACAGTACCGCATGGTACGGTGTGAAAAGCTGAGGCGGCATAGGATGGGTCCGCGTTGGATTAGGCAGTTGGCGGGGTAACGGCCCACCAAACCGACGATCCATAGCCGGCCTGAGAGGGTGGACGGCCACATTGGGACTGAGACACGGCCCAGACTCCTACGGGAGGCAGCAGTGGGGAATATTGCACAATGGGGGGAACCCTGATGCAGCGACGCCGCGTGGGTGAGGAAGTACTTCGGT…
D2-1X-81	Murimonas intestini	0.93	GGCGGCGTGCTTACCATGCAAGTCGAGCGGAGCACATCATTGGAATCCTTCGGGAGGAAGAGGNTGTGGCTTAGCGGCGGACGGGTGAGTAACGCGTGGACAACCTGCCCTATGCAGGGGGATAACATCCGGAAACGGGTGCTAATACCGCATAAGCGCACAGTACCGCATGGTACGGTGTGAAAAGCTGAGGCGGCATAGGATGGGTCCGCGTTGGATTAGGCAGTTGGCGGGGTAACGGCCCACCAAACCGACGATCCATAGCCGGCCTGAGAGGGTGGACGGCCACATTGGGACTGAGACACGGCCCAGACTCCTACGGGAGGCAGCAGTGGGGAATATTGCACAATGGGGGGAACCCTGATGCAGCGACGCCGCGTGGGTGAGGAAGTACTTCGG…
D2-1X-85	Marvinbryantia formatexigens	0.92	GCCGCGTGCTTAACAATGCAAGTCGAGCGGAGCACATCNTTGGAATCCTTCGGGAGGAAGAGGNTGTGGCTTAGCGGCGGACGGGTGAGTAACGCGTGGACAACCTGCCCTATGCAGGGGGATAACATCCGGAAACGGGTGCTAATACCGCATAAGCGCACAGTACCGCATGGTACGGTGTGAAAAGCTGAGGCGGCATAGGATGGGTCCGCGTTGGATTAGGCAGTTGGCGGGGTAACGGCCCACCAAACCGACGATCCATAGCCGGCCTGAGAGGGTGGACGGCCACATTGGGACTGAGACACGGCCCAGACTCCTACGGGAGGCAGCAGTGGGGAATATTGCACAATGGGGGGAACCCTGATGCAGCGACGCCGCGTGGGTGAGGAAGTACTTCGG…
D2-1X-91	Murimonas intestini	0.93	GGCGTGCTTACCATGCAAGTCGAGCGGAGCACATCATTGGAATCCTTCGGGAGGAAGAGGNTGTGGCTTAGCGGCGGACGGGTGAGTAACGCGTGGACAACCTGCCCTATGCAGGGGGATAACATCCGGAAACGGGTGCTAATACCGCATAAGCGCACAGTACCGCATGGTACGGTGTGAAAAGCTGAGGCGGCATAGGATGGGTCCGCGTTGGATTAGGCAGTTGGCGGGGTAACGGCCCACCAAACCGACGATCCATAGCCGGCCTGAGAGGGTGGACGGCCACATTGGGACTGAGACACGGCCCAGACTCCTACGGGAGGCAGCAGTGGGGAATATTGCACAATGGGGGGAACCCTGATGCAGCGACGCCGCGTGGGTGAGGAAGTACTTCGGTAT…
D2-1X-93	Anaerotruncus colihominis	0.95	GGGGCGCTACAATGCAGTCGAACGGAGCTTATATTTCAGAAGTTTTCGGATGGACGAGAGATAAGCTTAGTGGCGGACGGGTGAGTAACACGTGAGCAACCTGCCTTTCAGAGGGGGATAACAGTTGGAAACGACTGCTAATACCGCATAACGCTGCGATGGGGCATCCCGATGCAGCCAAAGGAGCAATCCGCTGGAAGATGGGCTCGCGGCCGATTAGCTAGTTGGTGGGGCAACGGCCCACCAAGGCGACGATCGGTAGCCGGACTGAGAGGTTGATCGGCCACATTGGGACTGAGACACGGCCCAGACTCCTACGGGAGGCAGCAGTGGGGGATATTGCACAATGGAGGAAACTCTGATGCAGCGACGCCGCGTGAGGGAAGACGGTCTTCGGAT…
D2-1X-94	Murimonas intestini	0.93	CGGGGTGCTTACCATGCAAGTCGAGCGGAGCACATCNTTGGAATCCTTCGGGAGGAAGAGGNTGTGGCTTAGCGGCGGACGGGTGAGTAACGCGTGGACAACCTGCCCTATGCAGGGGGATAACATCCGGAAACGGGTGCTAATACCGCATAAGCGCACAGTACCGCATGGTACGGTGTGAAAAGCTGAGGCGGCATAGGATGGGTCCGCGTTGGATTAGGCAGTTGGCGGGGTAACGGCCCACCAAACCGACGATCCATAGCCGGCCTGAGAGGGTGGACGGCCACATTGGGACTGAGACACGGCCCAGACTCCTACGGGAGGCAGCAGTGGGGAATATTGCACAATGGGGGGAACCCTGATGCAGCGACGCCGCGTGGGTGAGGAAGTACTTCGGTA…
D2-1X-10	Ihubacter massiliensis	0.96	CATGCAAGTCGAGCGAGAAGCTGATGACAGATACTTCGGTTGAAGGAGTCAGTGGAAAGCGGCGGACGGGTGAGTAACGCGTAGGCAACCTGCCCTTTGCACAGGGATAGCCATTGGAAACGATGATTAAAACCTGATAACACCATTTGGTTACATGAGCAGATGGTCAAAGATTTATCGGCAAAGGATGGGCCTGCGTCTGATTAGCTAGTTGGTAAGGTAACGGCTTACCAAGGCGACGATCAGTAGCCGACCTGAGAGGGTGAACGGCCACATTGGAACTGAGACACGGTCCAAACTCCTACGGGAGGCAGCAGTGGGGAATATTGCACAATGGGCGAAAGCCTGATGCAGCAACGCCGCGTGAAGGAAGAAGGCCTTCGGGTCGTAAACTTCTGT…
D2-1X-12	Kineothrix alysoides	0.93	ATGCAAGTCGAACGGGGGTGCAGGGAACGGAGCGAGTAGTTTACTATGAACGAAGTATCCTGTATCTTAGTGGCGGACGGGTGAGTAACGCGTGGGTAACCTGCCATATACAGGGGGATAACAGCGAGAAATTGCTGCTAAAACCGCATAAGCGCACGGAGTCGCATGACTCAGTGTGAAAAACTCCGGTGGTATATGATGGACCCGCGTCTGATTAGCCAGTTGGCAGGGTAACGGCCTACCAAAGCGACGATCAGTAGCCGGCCTGAGAGGGTGGACGGCCACATTGGGACTGAGACACGGCCCAAACTCCTACGGGAGGCAGCAGTGGGGAATATTGCACAATGGGGGAAACCCTGATGCAGCGACGCCGCGTGAGTGAAGAAGTAATTCGTTATG…
D2-1X-13	Robinsoniella peoriensis	0.93	CATGCAAGTCGAACGAAGCACTGAAAGCAGATTACTTCGGTAAGAAGCTTTCTTTGACTGAGTGGCGGACGGGTGAGTAACGCGTGGGTAACCTGCCTCATACAGGGGGATAACAGTTAGAAATGACTGCTAATACCGCATAAGCGCACGGGACTGCATGGTCTTGTGTGAAAAACTCCGGTGGTATGAGATGGACCCGCGTCTGATTAGCTTGTTGGTGAGGTAACGGCCCACCAAGGCGACGATCAGTAGCCGGCCTGAGAGGGTGAACGGCCACATTGGGACTGAGACACGGCCCAAACTCCTACGGGAGGCAGCAGTGGGGAATATTGCACAATGGGGGAAACCCTGATGCAGCGACGCCGCGTGAAGGAAGAAGTATTTCGGTATGTAAACTTC…
D2-1X-14	Kineothrix alysoides	0.93	CATGCAAGTCGAACGGGGGTGCAGGGAACGGAGCGAGTAGTTTACTATGAACGAAGTATCCTGTATCTTAGTGGCGGACGGGTGAGTAACGCGTGGGTAACCTGCCATATACAGGGGGATAACAGCGAGAAATTGCTGCTAAAACCGCATAAGCGCACGGAGTCGCATGACTCAGTGTGAAAAACTCCGGTGGTATATGATGGACCCGCGTCTGATTAGCCAGTTGGCAGGGTAACGGCCTACCAAAGCGACGATCAGTAGCCGGCCTGAGAGGGTGGACGGCCACATTGGGACTGAGACACGGCCCAAACTCCTACGGGAGGCAGCAGTGGGGAATATTGCACAATGGGGGAAACCCTGATGCAGCGACGCCGCGTGAGTGAAGAAGTAATTCGTTAT…
D2-1X-15	Ruminococcus gnavus	0.94	CATGCAAGTCGAACGGGGGTGCAGGGAACGGAGCGAGTAGTTTACTATGAACGAAGTATCCTGTATCTTAGTGGCGGACGGGTGAGTAACGCGTGGGTAACCTGCCATATACAGGGGGATAACAGCGAGAAATTGCTGCTAAAACCGCATAAGCGCACGGAGTCGCATGACTCAGTGTGAAAAACTCCGGTGGTATATGATGGACCCGCGTCTGATTAGCCAGTTGGCAGGGTAACGGCCTACCAAAGCGACGATCAGTAGCCGGCCTGAGAGGGTGGACGGCCACATTGGGACTGAGACACGGCCCAAACTCCTACGGGAGGCAGCAGTGGGGAATATTGCACAATGGGGGAAACCCTGATGCAGCGACGCCGCGTGAGTGAAGAAGTAATTCGTTAT…
D2-1X-16	[Ruminococcus] gnavus	0.94	CATGCAAGTCGAGCGAAGCACTTTAATTTGATTCTTCGGATGAGGATTTTNGTGACTGAGCGGCGGACGGGTGAGTAACGCGTGGGCAACCTGCCTTACACAGGGGGATAACAGTTAGAAATGACTGCTAATACCGCATAAGACCACAGTACTGCATGGTGCAGTGGTAAAAACTCCGGTGGTGTAAGATGGGCCCGCGTCTGATTAGGTAGTTGGCGGGGTAACGGCCCACCAAGCCGACGATCAGTAGCCGACCTGAGAGGGTGACCGGCCACATTGGGACTGAGACACGGCCCAGACTCCTACGGGAGGCAGCAGTGGGGAATATTGCACAATGGGGGAAACCCTGATGCAGCGACGCCGCGTGAGCGATGAAGTATTTCGGTATGTAAAGCTCTA…
D2-1X-17	Kineothrix alysoides	0.93	CATGCAAGTCGAACGGGGGTGCAGGGAACGGAGCGAGTAGTTTACTATGAACGAAGTATCCTGTATCTTAGTGGCGGACGGGTGAGTAACGCGTGGGTAACCTGCCATATACAGGGGGATAACAGCGAGAAATTGCTGCTAAAACCGCATAAGCGCACGGAGTCGCATGACTCAGTGTGAAAAACTCCGGTGGTATATGATGGACCCGCGTCTGATTAGCCAGTTGGCAGGGTAACGGCCTACCAAAGCGACGATCAGTAGCCGGCCTGAGAGGGTGGACGGCCACATTGGGACTGAGACACGGCCCAAACTCCTACGGGAGGCAGCAGTGGGGAATATTGCACAATGGGGGAAACCCTGATGCAGCGACGCCGCGTGAGTGAAGAAGTAATTCGTTAT…
D2-1X-19	Murimonas intestini	0.93	CATGCAAGTCGAGCGGAGCACATCATTGGAATCCTTCGGGAGGAAGAGGNTGTGGCTTAGCGGCGGACGGGTGAGTAACGCGTGGACAACCTGCCCTATGCAGGGGGATAACATCCGGAAACGGGTGCTAATACCGCATAAGCGCACAGTACCGCATGGTACGGTGTGAAAAGCTGAGGCGGCATAGGATGGGTCCGCGTTGGATTAGGCAGTTGGCGGGGTAACGGCCCACCAAACCGACGATCCATAGCCGGCCTGAGAGGGTGGACGGCCACATTGGGACTGAGACACGGCCCAGACTCCTACGGGAGGCAGCAGTGGGGAATATTGCACAATGGGGGGAACCCTGATGCAGCGACGCCGCGTGGGTGAGGAAGTACTTCGGTATGTAAAGCCCTA…
D2-1X-22	Lactobacillus taiwanensis	0.99	TACATGCAAGTCGAGCGAGCTTGCCTAGATGATTTTAGTGCTTGCACTAAATGAAACTAGATACAAGCGAGCGGCGGACGGGTGAGTAACACGTGGGTAACCTGCCCAAGAGACTGGGATAACACCTGGAAACAGATGCTAATACCGGATAACAACACTAGACACATGTCTAGAGTTTAAAAGATGGTTCTGCTATCACTCTTGGATGGACCTGCGGTGCATTAGCTAGTTGGTAAGGTAACGGCTTACCAAGGCAATGATGCATAGCCGAGTTGAGAGACTGATCGGCCACATTGGGACTGAGACACGGCCCAAACTCCTACGGGAGGCAGCAGTAGGGAATCTTCCACAATGGACGCAAGTCTGATGGAGCAACGCCGCGTGAGTGAAGAAGGGTTT…
D2-1X-23	[Ruminococcus] gnavus	0.94	CATGCAAGTCGAGCGAAGCACTTTAATTTGATTCTTCGGATGAGGATTTTNGTGACTGAGCGGCGGACGGGTGAGTAACGCGTGGGCAACCTGCCTTACACAGGGGGATAACAGTTAGAAATGACTGCTAATACCGCATAAGACCACAGTACTGCATGGTGCAGTGGTAAAAACTCCGGTGGTGTAAGATGGGCCCGCGTCTGATTAGGTAGTTGGCGGGGTAACGGCCCACCAAGCCGACGATCAGTAGCCGACCTGAGAGGGTGACCGGCCACATTGGGACTGAGACACGGCCCAGACTCCTACGGGAGGCAGCAGTGGGGAATATTGCACAATGGGGGAAACCCTGATGCAGCGACGCCGCGTGAGCGATGAAGTATTTCGGTATGTAAAGCTCTA…
D2-1X-25	Adlercreutzia muris	0.99	CATGCAAGTCGAACGATTAAACCGCCCTCGGGCGGACATAGAGTGGCGAACGGGTGAGTAACACGTGACCAACCTGCCCCGCGCTCCGGGACAACCGCTGGAAACGGCGGCTAATACCGGGTACTCCGGGAGGGCCCCATGGCCCTGCCGGGAAAGCCGAGACGGCGCGGGATGGGGTCGCGGCCCATTAGGTAGACGGCGGGGTAACGGCCCACCGTGCCCGCGATGGGTAGCCGGACTGAGAGGTCGACCGGCCACATTGGGACTGAGATACGGCCCAGACTCCTACGGGAGGCAGCAGTGGGGAATTTTGCGCAATGGGGGAAACCCTGACGCAGCAACGCCGCGTGCGGGACGAAGGCCCTCGGGTTGTAAACCGCTTTCAGCAGGGAAGATCCA…
D2-1X-27	Staphylococcus warneri	0.99	TACATGCAAGTCGAGCGAACAGATAAGGAGCTTGCTCCTTTGACGTTAGCGGCGGACGGGTGAGTAACACGTGGATAACCTACCTATAAGACTGGGATAACTTCGGGAAACCGGAGCTAATACCGGATAACATATTGAACCGCATGGTTCAATAGTGAAAGGCGGCTTTGCTGTCACTTATAGATGGATCCGCGCCGTATTAGCTAGTTGGTAAGGTAACGGCTTACCAAGGCAACGATACGTAGCCGACCTGAGAGGGTGATCGGCCACACTGGAACTGAGACACGGTCCAGACTCCTACGGGAGGCAGCAGTAGGGAATCTTCCGCAATGGGCGAAAGCCTGACGGAGCAACGCCGCGTGAGTGATGAAGGTCTTCGGATCGTAAAACTCTGTTATC…
D2-1X-29	Clostridium celerecrescens	0.94	CATGCAAGTCGAACGAAGCGATATGAAGGAAGTTTTCGGATGGAATTCATATTGACTGAGTGGCGGACGGGTGAGTAACGCGTGGGTAACCTGCCTCATACAGGGGGATAACAGTTAGAAATGACTGCTAATACCGCATAAGCGCACAGAATCGCATGATTGGGTGTGAAAAACTCCGGTGGTATGAGATGGACCCGCGTCTGATTAGCTAGTTGGTGGGGTAAAGGCCTACCAAGGCGACGATCAGTAGCCGACCTGAGAGGGTGATCGGCCACATTGGGACTGAGACACGGCCCAAACTCCTACGGGAGGCAGCAGTGGGGAATATTGCACAATGGGGGAAACCCTGATGCAGCAACGCCGCGTGAGTGAAGAAGTATTTCGGTATGTAAAGCTCTA…
D2-1X-30	[Clostridium] celerecrescens	0.93	CATGCAAGTCGAACGAAGCAATAGGAAGGAAGTTTTCGGATGGAATTCATATTGACTGAGTGGCGGACGGGTGAGTAACGCGTGGGTAACCTGCCTCATACAGGGGGATAACAGTTAGAAATGACTGCTAATACCGCATAAGCGCACAGAATCGCATGATTCGGTGTGAAAAACTCCGGTGGTATGAGATGGACCCGCGTCTGATTAGCTAGTTGGTGGGGTAAAGGCCTACCAAGGCGACGATCAGTAGCCGACCTGAGAGGGTGATCGGCCACATTGGGACTGAGACACGGCCCAAACTCCTACGGGAGGCAGCAGTGGGGAATATTGCACAATGGGGGAAACCCTGATGCAGCAACGCCGCGTGAGTGAAGAAGTATTTCGATATGTAAAGCTCTA…
D2-1X-31	[Clostridium] celerecrescens	0.93	CATGCAAGTCGAACGAAGCGATAGGAAGGAAGTTTTCGGATGGAATTCATATTGACTGAGTGGCGGACGGGTGAGTAACGCGTGGGTAACCTGCCTCATACAGGGGGATAACAGTTAGAAATGACTGCTAATACCGCATAAGCGCACAGAATCGCATGATNNNGTGTGAAAAACTCCGGTGGTATGAGATGGACCCGCGTCTGATTAGCTAGTTGGTGGGGTAAAGGCCTACCAAGGCGACGATCAGTAGCCGACCTGAGAGGGTGATCGGCCACATTGGGACTGAGACACGGCCCAAACTCCTACGGGAGGCAGCAGTGGGGAATATTGCACAATGGGGGAAACCCTGATGCAGCAACGCCGCGTGAGTGAAGAAGTATTTCGATATGTAAAGCTCTA…
D2-1X-34	[Clostridium] celerecrescens	0.93	CATGCAAGTCGAACGAAGCGATAGGAAGGAAGTTTTCGGATGGAATTCATATTGACTGAGTGGCGGACGGGTGAGTAACGCGTGGGTAACCTGCCTCATACAGGGGGATAACAGTTAGAAATGACTGCTAATACCGCATAAGCGCACAGAATCGCATGATNNNGTGTGAAAAACTCCGGTGGTATGAGATGGACCCGCGTCTGATTAGCTAGTTGGTGGGGTAAAGGCCTACCAAGGCGACGATCAGTAGCCGACCTGAGAGGGTGATCGGCCACATTGGGACTGAGACACGGCCCAAACTCCTACGGGAGGCAGCAGTGGGGAATATTGCACAATGGGGGAAACCCTGATGCAGCAACGCCGCGTGAGTGAAGAAGTATTTCGNTATGTAAAGCTCTA…
D2-1X-37	Lactobacillus taiwanensis	0.99	ACATGCAAGTCGAGCGAGCTTGCCTAGATGATTTTAGTGCTTGCACTAAATGAAACTAGATACAAGCGAGCGGCGGACGGGTGAGTAACACGTGGGTAACCTGCCCAAGAGACTGGGATAACACCTGGAAACAGATGCTAATACCGGATAACAACACTAGACACATGTCTAGAGTTTAAAAGATGGTTCTGCTATCACTCTTGGATGGACCTGCGGTGCATTAGCTAGTTGGTAAGGTAACGGCTTACCAAGGCAATGATGCATAGCCGAGTTGAGAGACTGATCGGCCACATTGGGACTGAGACACGGCCCAAACTCCTACGGGAGGCAGCAGTAGGGAATCTTCCACAATGGACGCAAGTCTGATGGAGCAACGCCGCGTGAGTGAAGAAGGGTTTC…
D2-1X-39	[Clostridium] celerecrescens	0.93	ATGCAAGTCGAACGAAGCGATAGGAAGGAAGTTTTCGGATGGAATTCATATTGACTGAGTGGCGGACGGGTGAGTAACGCGTGGGTAACCTGCCTCATACAGGGGGATAACAGTTAGAAATGACTGCTAATACCGCATAAGCGCACAGAATCGCATGATNNNGTGTGAAAAACTCCGGTGGTATGAGATGGACCCGCGTCTGATTAGCTAGTTGGTGGGGTAAAGGCCTACCAAGGCGACGATCAGTAGCCGACCTGAGAGGGTGATCGGCCACATTGGGACTGAGACACGGCCCAAACTCCTACGGGAGGCAGCAGTGGGGAATATTGCACAATGGGGGAAACCCTGATGCAGCAACGCCGCGTGAGTGAAGAAGTATTTCGATATGTAAAGCTCTAT…
D2-1X-41	[Clostridium] lactatifermentans	0.94	CATGCAAGTCGAGCGAAAATAATTGAGAGCTTGCTTTTAATTATTTTAGCGGCGGACGGGTGAGTAACGTGTGGGCAACCTGCCTTTTACTGGGGAATAATCACTGGAAACGGTGACTAATACCGCATAATATTCTTAGGAGGCATCTTCTGAGAAGGAAAGGAATAATTCGGTAAAAGATGGGCCCGCATCTGATTAGCTAGTTGGTGAGATAACAGCCCACCAAGGCGACGATCAGTAGCCGACCTGAGAGGGTGACCGGCCACATTGGGACTGAGACACGGCCCAAACTCCTACGGGAGGCAGCAGTGGGGAATATTGCACAATGGGGGAAACCCTGATGCAGCAACGCCGCGTGAAGGAAGACGGTTTTCGGATTGTAAACTTCTATCAATAGGG…
D2-1X-43	Lactobacillus taiwanensis	0.99	TACATGCAAGTCGAGCGAGCTTGCCTAGATGATTTTAGTGCTTGCACTAAATGAAACTAGATACAAGCGAGCGGCGGACGGGTGAGTAACACGTGGGTAACCTGCCCAAGAGACTGGGATAACACCTGGAAACAGATGCTAATACCGGATAACAACACTAGACACATGTCTAGAGTTTAAAAGATGGTTCTGCTATCACTCTTGGATGGACCTGCGGTGCATTAGCTAGTTGGTAAGGTAACGGCTTACCAAGGCAATGATGCATAGCCGAGTTGAGAGACTGATCGGCCACATTGGGACTGAGACACGGCCCAAACTCCTACGGGAGGCAGCAGTAGGGAATCTTCCACAATGGACGCAAGTCTGATGGAGCAACGCCGCGTGAGTGAAGAAGGGTTT…
D2-1X-44	[Clostridium] celerecrescens	0.93	TGCAAGTCGAACGAAGCAATAGGAAGGAAGTTTTCGGATGGAATTCATATTGACTGAGTGGCGGACGGGTGAGTAACGCGTGGGTAACCTGCCTCATACAGGGGGATAACAGTTAGAAATGACTGCTAATACCGCATAAGCGCACAGAATCGCATGATTCGGTGTGAAAAACTCCGGTGGTATGAGATGGACCCGCGTCTGATTAGCTAGTTGGTGGGGTAAAGGCCTACCAAGGCGACGATCAGTAGCCGACCTGAGAGGGTGATCGGCCACATTGGGACTGAGACACGGCCCAAACTCCTACGGGAGGCAGCAGTGGGGAATATTGCACAATGGGGGAAACCCTGATGCAGCAACGCCGCGTGAGTGAAGAAGTATTTCGATATGTAAAGCTCTATC…
D2-1X-45	[Clostridium] lactatifermentans	0.94	CATGCAAGTCGAGCGAAAATAATTGAGAGCTTGCTTTTAATTATTTTAGCGGCGGACGGGTGAGTAACGTGTGGGCAACCTGCCTTTTACTGGGGAATAATCACTGGAAACGGTGACTAATACCGCATAATATTCTTAGGAGGCATCTTCTGAGAAGGAAAGGAANAATTCGGTAAAAGATGGGCCCGCATCTGATTAGCTAGTTGGTGAGATAACAGCCCACCAAGGCGACGATCAGTAGCCGACCTGAGAGGGTGACCGGCCACATTGGGACTGAGACACGGCCCAAACTCCTACGGGAGGCAGCAGTGGGGAATATTGCACAATGGGGGAAACCCTGATGCAGCAACGCCGCGTGAAGGAAGACGGTTTTCGGATTGTAAACTTCTATCAATAGGG…
D2-1X-46	[Clostridium] lactatifermentans	0.94	CATGCAAGTCGAGCGAAATAATTGAGAGCTTGCTTTTAATTATTTTAGCGGCGGACGGGTGAGTAACGTGTGGGCAACCTGCCTTTTACTGGGGAATAATCACTGGAAACGGTGACTAATACCGCATAATATTCTTAGGAGGCATCTTCTGAGAAGGAAAGGAATAATTCGGTAAAAGATGGGCCCGCATCTGATTAGCTAGTTGGTGAGATAACAGCCCACCAAGGCGACGATCAGTAGCCGACCTGAGAGGGTGACCGGCCACATTGGGACTGAGACACGGCCCAAACTCCTACGGGAGGCAGCAGTGGGGAATATTGCACAATGGGGGAAACCCTGATGCAGCAACGCCGCGTGAAGGAAGACGGTTTTCGGATTGTAAACTTCTATCAATAGGGA…
D2-1X-48	Lactobacillus taiwanensis	0.99	ATGCAAGTCGAGCGAGCTTGCCTAGATGATTTTAGTGCTTGCACTAAATGAAACTAGATACAAGCGAGCGGCGGACGGGTGAGTAACACGTGGGTAACCTGCCCAAGAGACTGGGATAACACCTGGAAACAGATGCTAATACCGGATAACAACACTAGACACATGTCTAGAGTTTAAAAGATGGTTCTGCTATCACTCTTGGATGGACCTGCGGTGCATTAGCTAGTTGGTAAGGTAACGGCTTACCAAGGCAATGATGCATAGCCGAGTTGAGAGACTGATCGGCCACATTGGGACTGAGACACGGCCCAAACTCCTACGGGAGGCAGCAGTAGGGAATCTTCCACAATGGACGCAAGTCTGATGGAGCAACGCCGCGTGAGTGAAGAAGGGTTTCGG…
D2-1X-4	Kineothrix alysoides	0.93	CATGCAAGTCGAACGGGGGTGCAGGGAACGGAGCGAGTAGTTTACTATGAACGAAGTATCCTGTATCTTAGTGGCGGACGGGTGAGTAACGCGTGGGTAACCTGCCATATACAGGGGGATAACAGCGAGAAATTGCTGCTAAAACCGCATAAGCGCACGGAGTCGCATGACTCAGTGTGAAAAACTCCGGTGGTATATGATGGACCCGCGTCTGATTAGCCAGTTGGCAGGGTAACGGCCTACCAAAGCGACGATCAGTAGCCGGCCTGAGAGGGTGGACGGCCACATTGGGACTGAGACACGGCCCAAACTCCTACGGGAGGCAGCAGTGGGGAATATTGCACAATGGGGGAAACCCTGATGCAGCGACGCCGCGTGAGTGAAGAAGTAATTCGTTAT…
D2-1X-50	Ihubacter massiliensis	0.94	TGCAAGTCGAGCGAGAAGCTCTCGACGGATACTTCGGTTGAAGGAGAGAGTGGAAAGCGGCGGACGGGTGAGTAACGCGTAGGCAACCTGCCTTATGCACAGGGATAGCCATTGGAAACGATGATTAAAACCTGATAACACTGCATTTTCACATGGGAAAGCAGTCAAAGATTTATCGGCATAAGATGGGCCTGCGTCTGATTAGCTAGTTGGTGGGGTAACGGCTCACCAAGGCAACGATCAGTAGCCGACCTGAGAGGGTGATCGGCCACATTGGAACTGAGACACGGTCCAAACTCCTACGGGAGGCAGCAGTGGGGAATATTGCACAATGGGCGAAAGCCTGATGCAGCAACGCCGCGTGAAGGAAGAAGGCCTTCGGGTCGTAAACTTCTGTCC…
D2-1X-56	Ihubacter massiliensis	0.93	CATGCAAGTCGAACGGGGGTGCAGGGAACGGAGCGAGTAGTTTACTATGAACGAAGTATCCTGTATCTTAGTGGCGGACGGGTGAGTAACGCGTGGGTAACCTGCCATATACAGGGGGATAACAGCGAGAAATTGCTGCTAAAACCGCATAAGCGCACGGAGTCGCATGACTCAGTGTGAAAAACTCCGGTGGTATATGATGGACCCGCGTCTGATTAGCCAGTTGGCAGGGTAACGGCCTACCAAAGCGACGATCAGTAGCCGGCCTGAGAGGGTGGACGGCCACATTGGGACTGAGACACGGCCCAAACTCCTACGGGAGGCAGCAGTGGGGAATATTGCACAATGGGGGAAACCCTGATGCAGCGACGCCGCGTGAGTGAAGAAGTAATTCGTTAT…
D2-1X-57	Ihubacter massiliensis	0.93	TGCAAGTCGAGCGAGAAGCTCTCGACGGATNCTTCGGTTGAAGGAGAGAGTGGAAAGCGGCGGACGGGTGAGTANCGCGTAGGCAACCTGCCTTATGCACAGGGATAGCCATTGGAAACGATGATTAAAACCTGATAACACTGCATTTTCANATGGGAAAGCAGTCAAAGATTTATCGGCATAAGATGGGCCTGCGTCTGATTAGCTAGTTGGTGGGGTNACGGCNCACCAAGGCAACGATCAGTAGCCGACCTGAGAGGGTGATCGGCCNCNTTGGAACTGAGACACGGTCCAAACTCNTACGGGAGGCAGCAGTGGGGAATATTGCACAATGGGCGAAAGCCTGATGCAGCAACGCCGCGTGAAGGAAGAAGGCCTTCGGGTCGTAAACTTCTGTCC…
D2-1X-58	Lactobacillus murinus	0.99	CATGCAAGTCGAACGGGGGTGCAGGGAACGGAGCGAGTAGTTTACTATGAACGAAGTATCCTGTATCTTAGTGGCGGACGGGTGAGTAACGCGTGGGTAACCTGCCATATACAGGGGGATAACAGCGAGAAATTGCTGCTAAAACCGCATAAGCGCACGGAGTCGCATGACTCAGTGTGAAAAACTCCGGTGGTATATGATGGACCCGCGTCTGATTAGCCAGTTGGCAGGGTAACGGCCTACCAAAGCGACGATCAGTAGCCGGCCTGAGAGGGTGGACGGCCACATTGGGACTGAGACACGGCCCAAACTCCTACGGGAGGCAGCAGTGGGGAATATTGCACAATGGGGGAAACCCTGATGCAGCGACGCCGCGTGAGTGAAGAAGTAATTCGTTAT…
D2-1X-5	Lactobacillus murinus	0.99	TACATGCAAGTCGAACGAAACTTCTTTATCACCGAGTGCTTGCACTCACCGATAAAGAGTTGAGTGGCGAACGGGTGAGTAACACGTGGGCAACCTGCCCAAAAGAGGGGGATAACACTTGGAAACAGGTGCTAATACCGCATAACCATAGTTACCGCATGGTAACTATGTAAAAGGTGGCTATGCTACCGCTTTTGGATGGGCCCGCGGCGCATTAGCTAGTTGGTGGGGTAAAGGCTTACCAAGGCAATGATGCGTAGCCGAACTGAGAGGTTGATCGGCCACATTGGGACTGAGACACGGCCCAAACTCCTACGGGAGGCAGCAGTAGGGAATCTTCCACAATGGGCGAAAGCCTGATGGAGCAACGCCGCGTGGGTGAAGAAGGTCTTCGGATCG…
D2-1X-60	Clostridium cocleatum	0.99	TACATGCAAGTCGAACGCGGGCACTTGTGCCCGAGTGGCGAACGGGTGAGTAATACATAAGTAACCTGGCCTTTACAGGGGGATAACTGCTGGAAACGGCAGCTAAGACCGCATAGGTAGGGACACTGCATGGTGACCGTATTAAAAGTGCTGCAAGGCACTGGTAGAGGATGGACTTATGGCGCATTAGCTGGTTGGTGAGGTAACGGCTCACCAAGGCGACGATGCGTAGCCGACCTGAGAGGGTGACCGGCCACACTGGGACTGAGACACGGCCCAGACTCCTACGGGAGGCAGCAGTAGGGAATTTTCGGCAATGGGGGGAACCCTGACCGAGCAACGCCGCGTGAAGGAAGAAGGAATTCGTTCTGTAAACTTCTGTTATAAAGGAAGAAAGAC…
D2-1X-65	Murimonas intestini	0.93	CATGCAGTCGAGCGGAGCACATCATTGGAATCCTTCGGGAGGAAGAGGNTGTGGCTTAGCGGCGGACGGGTGAGTAACGCGTGGACAACCTGCCCTATGCAGGGGGATAACATCCGGAAACGGGTGCTAATACCGCATAAGCGCACAGTACCGCATGGTACGGTGTGAAAAGCTGAGGCGGCATAGGATGGGTCCGCGTTGGATTAGGCAGTTGGCGGGGTAACGGCCCACCAAACCGACGATCCATAGCCGGCCTGAGAGGGTGGACGGCCACATTGGGACTGAGACACGGCCCAGACTCCTACGGGAGGCAGCAGTGGGGAATATTGCACAATGGGGGGAACCCTGATGCAGCGACGCCGCGTGGGTGAGGAAGTACTTCGGTATGTAAAGCCCTAT…
D2-1X-67	Kineothrix alysoides	0.93	TGCAAGTCGAACGGGGGTGCAGGGAACGGAGCGAGTAGTTTACTATGAACGAAGTATCCTGTATCTTAGTGGCGGACGGGTGAGTAACGCGTGGGTAACCTGCCATATACAGGGGGATAACAGCGAGAAATTGCTGCTAAAACCGCATAAGCGCACGGAGTCGCATGACTCAGTGTGAAAAACTCCGGTGGTATATGATGGACCCGCGTCTGATTAGCCAGTTGGCAGGGTAACGGCCTACCAAAGCGACGATCAGTAGCCGGCCTGAGAGGGTGGACGGCCACATTGGGACTGAGACACGGCCCAAACTCCTACGGGAGGCAGCAGTGGGGAATATTGCACAATGGGGGAAACCCTGATGCAGCGACGCCGCGTGAGTGAAGAAGTAATTCGTTATGT…
D2-1X-69	Lactobacillus taiwanensis	0.99	TACATGCAAGTCGAGCGAGCTTGCCTAGATGATTTTAGTGCTTGCACTAAATGAAACTAGATACAAGCGAGCGGCGGACGGGTGAGTAACACGTGGGTAACCTGCCCAAGAGACTGGGATAACACCTGGAAACAGATGCTAATACCGGATAACAACACTAGACACATGTCTAGAGTTTAAAAGATGGTTCTGCTATCACTCTTGGATGGACCTGCGGTGCATTAGCTAGTTGGTAAGGTAACGGCTTACCAAGGCAATGATGCATAGCCGAGTTGAGAGACTGATCGGCCACATTGGGACTGAGACACGGCCCAAACTCCTACGGGAGGCAGCAGTAGGGAATCTTCCACAATGGACGCAAGTCTGATGGAGCAACGCCGCGTGAGTGAAGAAGGGTTT…
D2-1X-6	Murimonas intestini	0.93	CATGCAAGTCGAGCGGAGCACATCATTGGAATCCTTCGGGAGGAAGAGGATGTGGCTTAGCGGCGGACGGGTGAGTAACGCGTGGACAACCTGCCCTATGCAGGGGGATAACATCCGGAAACGGGTGCTAATACCGCATAAGCGCACAGTACCGCATGGTACGGTGTGAAAAGCTGAGGCGGCATAGGATGGGTCCGCGTTGGATTAGGCAGTTGGCGGGGTAACGGCCCACCAAACCGACGATCCATAGCCGGCCTGAGAGGGTGGACGGCCACATTGGGACTGAGACACGGCCCAGACTCCTACGGGAGGCAGCAGTGGGGAATATTGCACAATGGGGGGAACCCTGATGCAGCGACGCCGCGTGGGTGAGGAAGTACTTCGGTATGTAAAGCCCTA…
D2-1X-70	Lachnoclostridium pacaense	0.93	CATGCAAGTCGAACGAAGCGNNTNGGNGGAAGTTTTCGGATGGAAGCTGGGNTGACTGAGTGGCGGACGGGTGAGTAACGCGTGGGTAACCTGCCCCATACAGGGGGATAACAGCTAGAAATGGCTGCTAACACCGCATAAGCGCACAGGGCTGCATGGCCCAGTGTGAAAAACTCCGGTGGTATGGGATGGACCCGCGTCTGATTAGCTNGTTGGAGGGGTAACGGCCCACCAAGGCGACGATCAGTAGCCGACCTGAGAGGGTGACCGGCCACATTGGGACTGAGACACGGCCCAAACTCCTACGGGAGGCAGCAGTGGGGAATATTGCACAATGGGGGAAACCCTGATGCAGCAACGCCGCGTGAGTGAAGAAGTATCTCGGTATGTAAAGCTCTA…
D2-1X-71	Clostridium symbiosum	0.93	CATGCAAGTCGAGCGAAGCACTTTTTTAGAACTCTTCGGAGGGAAGAGAGGGTGACTTAGCGGCGGACGGGTGAGTAACGCGTGGGCAACCTGCCTTACACAGGGGGATAACAATTAGAAATGATTGCTAATACCGCATAAGACCCCAGTGCCGCATGGTACAGGGGTAAAAACTGAGGTGGTGTAAGATGGGCCCGCGTCTGATTAGGTAGTTGGTGGGGTAGAAGCCTACCAAGCCGACGATCAGTAGCCGACCTGAGAGGGCGACCGGCCACATTGGGACTGAGACACGGCCCAAACTCCTACGGGAGGCAGCAGTGGGGAATATTGCACAATGGGGGAAACCCTGATGCAGCGACGCCGCGTGAGTGAGGAAGTATTTCGGTATGTAAAGCTCTA…
D2-1X-72	[Clostridium] symbiosum	0.93	ATGCAAGTCGAACGAAGCGTCCCGGAGGAAGTTTTCGGATGGAATCTGGGATGACTGAGTGGCGGACGGGTGAGTAACGCGTGGGTAACCTGCCCTGTACTGGGGGACAACAGTTAGAAATGACTGCTAATACCGCATAAGCGCACAGGACCGCATGGTCCGGTGTGAAAAACTCCGGTGGTACAGGATGGACCCGCGTCTGATTAGGTAGTTGGCGGGGTAACGGCCCACCAAGCCGACGATCAGTAGCCGACCTGAGAGGGTGACCGGCCACATTGGGACTGAGACACGGCCCAAACTCCTACGGGAGGCAGCAGTGGGGAATATTGCACAATGGGGGAAACCCTGATGCAGCGACGCCGCGTGAGTGAAGAAGTATTTCGGTATGTAAAGCTCTAT…
D2-1X-79	Murimonas intestini	0.93	CATGCAGTCGAGCGGAGCACATCNTTGGAATCCTTCGGGAGGAAGAGGNTGTGGCTTAGCGGCGGACGGGTGAGTAACGCGTGGACAACCTGCCCTATGCAGGGGGATAACATCCGGAAACGGGTGCTAATACCGCATAAGCGCACAGTACCGCATGGTACGGTGTGAAAAGCTGAGGCGGCATAGGATGGGTCCGCGTTGGATTAGGCAGTTGGCGGGGTAACGGCCCACCAAACCGACGATCCATAGCCGGCCTGAGAGGGTGGACGGCCACATTGGGACTGAGACACGGCCCAGACTCCTACGGGAGGCAGCAGTGGGGAATATTGCACAATGGGGGGAACCCTGATGCAGCGACGCCGCGTGGGTGAGGAAGTACTTCGGTATGTAAAGCCCTAT…
D2-1X-80	Ihubacter massiliensis	0.96	CATGCAAGTCGAGCGAGAAGCTGATGACAGATACTTCGGTTGAAGGAGTCAGTGGAAAGCGGCGGACGGGTGAGTAACGCGTAGGCAACCTGCCCTTTGCACAGGGATAGCCATTGGAAACGATGATTAAAACCTGATAACACCATTTGGTTACATGAGCAGATGGTCAAAGATTTATCGGCAAAGGATGGGCCTGCGTCTGATTAGCTAGTTGGTAAGGTAACGGCTTACCAAGGCGACGATCAGTAGCCGACCTGAGAGGGTGAACGGCCACATTGGAACTGAGACACGGTCCAAACTCCTACGGGAGGCAGCAGTGGGGAATATTGCACAATGGGCGAAAGCCTGATGCAGCAACGCCGCGTGAAGGAAGAAGGCCTTCGGGTCGTAAACTTCTGT…
D2-1X-83	Enterococcus faecalis	1	TACATGCAAGTCGAACGCTTCTTTCCTCCCGAGTGCTTGCACTCAATTGGAAAGAGGAGTGGCGGACGGGTGAGTAACACGTGGGTAACCTACCCATCAGAGGGGGATAACACTTGGAAACAGGTGCTAATACCGCATAACAGTTTATGCCGCATGGCATAAGAGTGAAAGGCGCTTTCGGGTGTCGCTGATGGATGGACCCGCGGTGCATTAGCTAGTTGGTGAGGTAACGGCTCACCAAGGCCACGATGCATAGCCGACCTGAGAGGGTGATCGGCCACACTGGGACTGAGACACGGCCCAGACTCCTACGGGAGGCAGCAGTAGGGAATCTTCGGCAATGGACGAAAGTCTGACCGAGCAACGCCGCGTGAGTGAAGAAGGTTTTCGGATCGTAAA…
D2-1X-84	Clostridium symbiosum	0.93	CATGCAAGTCGAACGAAGCGTCCCGGAGGAAGTTTTCGGATGGAATCTGGGATGACTGAGTGGCGGACGGGTGAGTAACGCGTGGGTAACCTGCCCTGTACTGGGGGACAACAGTTAGAAATGACTGCTAATACCGCATAAGCGCACAGGACCGCATGGTCCGGTGTGAAAAACTCCGGTGGTACAGGATGGACCCGCGTCTGATTAGGTAGTTGGCGGGGTAACGGCCCACCAAGCCGACGATCAGTAGCCGACCTGAGAGGGTGACCGGCCACATTGGGACTGAGACACGGCCCAAACTCCTACGGGAGGCAGCAGTGGGGAATATTGCACAATGGGGGAAACCCTGATGCAGCGACGCCGCGTGAGTGAAGAAGTATTTCGGTATGTAAAGCTCTA…
D2-1X-87	Eisenbergiella tayi	0.92	CATGCAAGTCGAACGGAGACGGAGCTGGAAGGGACAGTTTACTGTAACGGAAAGATCTGTCTTAGTGGCGGACGGGTGAGTAACGCGTGGGCAACCTGCCCTGTACCGGGGGATAACACTTAGAAATAGGTGCTAATACCGCATAATAGGGAATACCGCATGGTAATCCTTTGAAAACTCCGGTGGTACAGGATGGGCCCGCGTCTGATTAGCCAGTTGGCGGGGTAACGGCCCACCAAAGCGACGATCAGCAGCCGGCCTGAGAGGGTGGACGGCCACACTGGGACTGAGACACGGCCCAGACTCCTACGGGAGGCAGCAGTGGGGAATATTGCACAATGGGGGGAACCCTGATGCAGCGACGCCGCGTGAGTGAAGAAGTATTTCGGTATGTAAAGC…
D2-1X-88	Pasteurella pneumotropica	0.99	CATGCAAGTCGAACGGTAACAGGANAAAGCTTGCTTTCTTGCTGACGAGTGGCGGACGGGTGAGTAATGCTTGGGAATCTGGCTTATGGAGGGGGATAACTACTGGAAACGGTAGCTAATACCGCATAANGTCTAANGACAAAAGGGGGCGTAAGCTCTTGCCATAAGATGAGCCCAAGTGGGATTAGGTAGTTGGTGAGGTAATGGCTCACCAAGCCTGCGATCTCTAGCTGGTCTGAGAGGATGACCAGCCACACCGGGACTGAGACACGGCCCGGACTCCTACGGGAGGCAGCAGTGGGGAATATTGCGCAATGGGGGGAACCCTGACGCAGCCATGCCGCGTGAATGAAGAAGGCCTTCGGGTTGTAAAGTTCTTTCGGTGATGAGGAAGGTGAT…
D2-1X-89	Murimonas intestini	0.93	TCTTACACATGCAAGTCGAGCGGAGCACATCNTTGGAATCCTTCGGGAGGAAGAGGATGTGGCTTAGCGGCGGACGGGTGAGTAACGCGTGGACAACCTGCCCTATGCAGGGGGATAACATCCGGAAACGGGTGCTAATACCGCATAAGCGCACAGTACCGCATGGTACGGTGTGAAAAGCTGAGGCGGCATAGGATGGGTCCGCGTTGGATTAGGCAGTTGGCGGGGTAACGGCCCACCAAACCGACGATCCATAGCCGGCCTGAGAGGGTGGACGGCCACATTGGGACTGAGACACGGCCCAGACTCCTACGGGAGGCAGCAGTGGGGAATATTGCACAATGGGGGGAACCCTGATGCAGCGACGCCGCGTGGGTGAGGAAGTACTTCGGTATGTAA…
D2-1X-8	Adlercreutzia muris	0.99	CATGCAAGTCGAACGATTAAACCGCCCTCGGGCGGACATAGAGTGGCGAACGGGTGAGTAACACGTGACCAACCTGCCCCGCGCTCCGGGACAACCGCTGGAAACGGCGGCTAATACCGGATACTCCGGGAGGGCCCCATGGCCCTGCCGGGAAAGCCGAGACGGCGCGGGATGGGGTCGCGGCCCATTAGGTAGACGGCGGGGTAACGGCCCACCGTGCCCGCGATGGGTAGCCGGACTGAGAGGTCGACCGGCCACATTGGGACTGAGATACGGCCCAGACTCCTACGGGAGGCAGCAGTGGGGAATTTTGCGCAATGGGGGAAACCCTGACGCAGCAACGCCGCGTGCGGGACGAAGGCCCTCGGGTTGTAAACCGCTTTCAGCAGGGAAGATCCA…
D2-1X-90	Ihubacter massiliensis	0.96	CATGCAAGTCGAGCGAGAAGCTGATGACAGATACTTCGGTTGAAGGAGTCAGTGGAAAGCGGCGGACGGGTGAGTAACGCGTAGGCAACCTGCCCTTTGCACAGGGATAGCCATTGGAAACGATGATTAAAACCTGATAACACCATTTGGTTACATGAGCAGATGGTCAAAGATTTATCGGCAAAGGATGGGCCTGCGTCTGATTAGCTAGTTGGTAAGGTAACGGCTTACCAAGGCGACGATCAGTAGCCGACCTGAGAGGGTGAACGGCCACATTGGAACTGAGACACGGTCCAAACTCCTACGGGAGGCAGCAGTGGGGAATATTGCACAATGGGCGAAAGCCTGATGCAGCAACGCCGCGTGAAGGAAGAAGGCCTTCGGGTCGTAAACTTCTGT…
D2-1X-92	Streptococcus acidominimus	0.99	TACATGCAAGTAGAACGCCAAGACTTTGTACTTGTACAGAGTTGAGGAGTTGCGAACGGGTGAGTAACGCGTAGGTAACCTGCCTGGTAGCGGGGGATAACTATTGGAAACGATAGCTAATACCGCATAATAGTGTTTACTGCATGGTAAACATTTAAAAGGTGCAACTGCACCACTACCAGATGGACCTGCGTTGTATTAGCTAGTAGGTAAGGTAACGGCTTACCTAGGCGACGATACATAGCCGACCTGAGAGGGTGATCGGCCACACTGGGACTGAGACACGGCCCAGACTCCTACGGGAGGCAGCAGTAGGGAATCTTCGGCAATGGGGGGAACCCTGACCGAGCAACGCCGCGTGAGTGAAGAAGGTTTTCGGATCGTAAAGCTCTGTTGTAA…
D2-1X-96	[Clostridium] celerecrescens	0.94	CACATGCAAGTCGAACGAAGCGATAGGAAGGAAGTTTTCGGATGGAATTCATATTGACTGAGTGGCGGACGGGTGAGTAACGCGTGGGTAACCTGCCTCATACAGGGGGATAACAGTTAGAAATGACTGCTAATACCGCATAAGCGCACAGAATCGCATGATNNNGTGTGAAAAACTCCGGTGGTATGAGATGGACCCGCGTCTGATTAGCTAGTTGGTGGGGTAAAGGCCTACCAAGGCGACGATCAGTAGCCGACCTGAGAGGGTGATCGGCCACATTGGGACTGAGACACGGCCCAAACTCCTACGGGAGGCAGCAGTGGGGAATATTGCACAATGGGGGAAACCCTGATGCAGCAACGCCGCGTGAGTGAAGAAGTATTTCGATATGTAAAGCTC…
D2-1X-9	Adlercreutzia muris	0.99	CATGCAAGTCGAACGATTAAACCGCCCTCGGGCGGACATAGAGTGGCGAACGGGTGAGTAACACGTGACCAACCTGCCCCGCGCTCCGGGACAACCGCTGGAAACGGCGGCTAATACCGGATACTCCGGGAGGGCCCCATGGCCCTGCCGGGAAAGCCGAGACGGCGCGGGATGGGGTCGCGGCCCATTAGGTAGACGGCGGGGTAACGGCCCACCGTGCCCGCGATGGGTAGCCGGACTGAGAGGTCGACCGGCCACATTGGGACTGAGATACGGCCCAGACTCCTACGGGAGGCAGCAGTGGGGAATTTTGCGCAATGGGGGAAACCCTGACGCAGCAACGCCGCGTGCGGGACGAAGGCCCTCGGGTTGTAAACCGCTTTCAGCAGGGAAGATCCA…
1-10-ch2-D4-27	Lactobacillus vaginalis	0.99	TGGTTAGGCCACCGACTTTGGGCATTGCAAACTTCCATGGTGTGACGGGCGGTGTGTACAAGGCCCGGGAACGTATTCACCGCGGCATGCTGATCCGCGATTACTAGCGATTCCGACTTCGTGTAGGCGAGTTGCAGCCTACAGTCCGAACTGAGAACGGCTTTAAGAGATTAGCTTGCTCTCGCGAGTTCGCAACTCGTTGTACCGTCCATTGTAGCACGTGTGTAGCCCAGGTCATAAGGGGCATGATGATCTGACGTCGTCCCCACCTTCCTCCGGTTTGTCACCGGCAGTCTCACTAGAGTGCCCAACTAAATGCTGGCAACTAGTAACAAGGGTTGCGCTCGTTGCGGGACTTAACCCAACATCTCACGACACGAGCTGACGACGACCATGCAC…
1-10-ch2-D4-33	Lactobacillus vaginalis	0.99	TTTGGGCATTGCAAACTTCCATGGTGTGACGGGCGGTGTGTACAAGGCCCGGGAACGTATTCACCGCGGCATGCTGATCCGCGATTACTAGCGATTCCGACTTCGTGTAGGCGAGTTGCAGCCTACAGTCCGAACTGAGAACGGCTTTAAGAGATTAGCTTGCTCTCGCGAGTTCGCAACTCGTTGTACCGTCCATTGTAGCACGTGTGTAGCCCAGGTCATAAGGGGCATGATGATCTGACGTCGTCCCCACCTTCCTCCGGTTTGTCACCGGCAGTCTCACTAGAGTGCCCAACTAAATGCTGGCAACTAGTAACAAGGGTTGCGCTCGTTGCGGGACTTAACCCAACATCTCACGACACGAGCTGACGACGACCATGCACCACCTGTCATTGCGTC…
1-10-ch2-D4-39	Bacteroides acidifaciens	0.99	CTTGCGGTTACGTACTTCAGGTACCCCCGGCTTTCATGGCTTGACGGGCGGTGTGTACAAGGCCCGGGAACGTATTCACCGCGCCATGGCTGATGCGCGATTACTAGCGAATCCAGCTTCACGAAGTCGGGTTGCAGACTTCGATCCGAACTGAGAGAGGTTTTGGGGATTGGCATCCTGTCGCCAGGTAGCGGCCTTCTGTACCTCCCATTGTAACACGTGTGTAGCCCCGGACGTAAGGGCCGTGCTGATTTGACGTCATCCCCACCTTCCTCACATCTTACGACGGCAGTCTCTCCAGAGTCCTCAGCATGACCTGTTAGTAACTGAAGATAAGGGTTGCGCTCGTTATGGCACTTAAGCCGACACCTCACGGCACGAGCTGACGACAACCATGCA…
1-10-ch2-D4-4	Lactobacillus reuteri	0.99	GCTCCCTCCACAAAGGTTAGGCCACCGACTTTGGGCGTTACAAACTCCCATGGTGTGACGGGCGGTGTGTACAAGGCCCGGGAACGTATTCACCGCGGCATGCTGATCCGCGATTACTAGCGATTCCGACTTCGTGTAGGCGAGTTGCAGCCTACAGTCCGAACTGAGAACGGCTTTAAGAGATTAGCTTGCTCTCGCGAGTTTGCAACTCGTTGTACCGTCCATTGTAGCACGTGTGTAGCCCAGGTCATAAGGGGCATGATGATCTGACGTCGTCCCCACCTTCCTCCGGTTTGTCACCGGCAGTCTCACTAGAGTGCCCAACTTAATGCTGGCAACTAGTAACAAGGGTTGCGCTCGTTGCGGGACTTAACCCAACATCTCACGACACGAGCTGAC…
1-10-ch2-D4-63	Bacteroides sartorii	0.99	TTGCGGTTACGCACTTCAGGTACCCCCGGCTCCCATGGCTTGACGGGCGGTGTGTACAAGGCCCGGGAACGTATTCACCGCGCCATGGCTGATGCGCGATTACTAGCGAATCCAGCTTCGTGGAGTCGGGTTGCAGACTCCAGTCCGAACTGAGAGAGGCTTTCGGGATTGGCATCCACTTGCGTGGTAGCGGCCCTCTGTACCCCCCATTGTAACACGTGTGTGGCCCCGGACGTAAGGGCCGTGCTGATTTGACGTCATCCCCACCTTCCTCACATCTTACGATGGCAGTCTCCATAGAGTCCTCAGCATCACCTGTTAGTAACTATAGACAAGGGTTGCGCTCGTTATGGCACTTAAGCCGACACCTCACGGCACGAGCTGACGACAACCATGCAG…
1-10-D4-57	Lactobacillus reuteri	0.99	GCGTTACAACTCCCATGGTGTGACGGGCGGTGTGTACAAGGCCCGGGAACGTATTCACCGCGGCATGCTGATCCGCGATTACTAGCGATTCCGACTTCGTGTAGGCGAGTTGCAGCCTACAGTCCGAACTGAGAACGGCTTTAAGAGATTAGCTTGCTCTCGCGAGTTTGCAACTCGTTGTACCGTCCATTGTAGCACGTGTGTAGCCCAGGTCATAAGGGGCATGATGATCTGACGTCGTCCCCACCTTCCTCCGGTTTGTCACCGGCAGTCTCACTAGAGTGCCCAACTTAATGCTGGCAACTAGTAACAAGGGTTGCGCTCGTTGCGGGACTTAACCCAACATCTCACGACACGAGCTGACGACGACCATGCACCACCTGTCATTGCGTCCCCGAA…
1X-D4-20	Lactobacillus taiwanensis	0.99	GGTGTTACAGACTCTCATGGTGTGACGGGCGGTGTGTACAAGGCCCGGGAACGTATTCACCGCGGCGTGCTGATCCGCGATTACTAGCGATTCCAGCTTCGTGTAGGCGAGTTGCAGCCTACAGTCCGAACTGAGAACGGCTTTAAGAGATCCGCTTGCCTTCGCAGGTTCGCTTCTCGTTGTACCGTCCATTGTAGCACGTGTGTAGCCCAGGTCATAAGGGGCATGATGACTTGACGTCATCCCCACCTTCCTCCGGTTTGTCACCGGCAGTCTCATTAGAGTGCCCAACTTAATGATGGCAACTAATGACAAGGGTTGCGCTCGTTGCGGGACTTAACCCAACATCTCACGACACGAGCTGACGACAGCCATGCACCACCTGTCTCAGCGTCCCCG…
1X-D4-24	[Eubacterium] contortum	0.95	CTCCTCCGTTTGGTTGGGTCACTGACTTCGGGCGTTACCAACTCCCATGGTGTGACGGGCGGTGTGTACAAGACCCGGGAACGTATTCACCGCGACATTCTGATTCGCGATTACTAGCGATTCCAGCTTCATGTAGTCGAGTTGCAGACTACAATCCGAACTGAGACGTTATTTTTGGGATTTGCTTGGCATCACTGCGTTGCTTCCCTTTGTTTACGCCATTGTAGCACGTGTGTAGCCCTGGCCATAAGGGGCATGATGATTTGACGTCATCCCCACCTTCCTCCAAGTTGTCCCTGGCAGTCTCTCCAGAGTGCCCATCCGTATTGCTGGCTACTGAAGATAGGGGTTGCGCTCGTTGCGGGACTTAACCCAACATCTCACGACACGAGCTGACGA…
1X-D4-29	Acetatifactor muris	0.91	GGGCCACCGGCTTCGGGCATTCCCGACTCCCATGGTGTGACGGGCGGTGTGTACAAGACCCGGGAACGTATTCACCGCGGCATTCTGATCCGCGATTACTAGCGATTCCAGCTTCATGCACTCGAGTTGCAGACTGCAATCCGAACTGGGACGTTATTTTTGGGATTCGCTTACCCTCGCAGGCTCGCTTCCCTTTGTTTACGCCATTGTAGCACGTGTGTAGCCCAGGCCATAAGGGGCATGATGATTTGACGTCATCCCCGCCTTCCTCCCGGTTCTCCCGGGCAGTCCCTCCTGAGTTCCCATCCTGAATGCTGGCTACAGAAGGCAGGGGTTGCGCTCGTTGCGGGACTTAACCCAACATCTCACGACACGAGCTGACGACAACCATGCACCACC…
1X-D4-32	Intestinimonas butyriciproducens	0.95	ACTTCGGGTGTTCCCGACTCTCATGGTGTGACGGGCGGTGTGTACAAGGCCCGGGAACGTATTCACCGCGGCATTCTGATCCGCGATTACTAGCGATTCCAACTTCACGCAGGCGGGTTGCAGCCTGCGATCCGAACTGGGATGGCTTTTAGGGATTTGCTCCACCTCGCGGCTTTGCTTCCCTCTGTTGACCACCATTGTAGTACGTGTGTGGCCCAGGACATAAGGGGCATGATGATTTGACGTCGTCCCCACCTTCCTCCGTTTTGTCAACGGCAGTCTCGCTAGAGTGCTCTTGCGTAGCAACTAACAATAAGGGTTGCGCTCGTTGCGGGACTTAACCCAACATCTCACGACACGAGCTGACGACAACCATGCACCACCTGTCTCCAGTGTCCC…
1X-D4-38	Kineothrix alysoides	0.92	CCCTCCTTTCGGTTGGGTCACTGACTTCGGGCATTTCCGACTCCCATGGTGTGACGGGCGGTGTGTACAAGACCCGGGAACGTATTCACCGCGGCATTCTGATCCGCGATTACTAGCGATTCCAGCTTCATGTAGTCGGGTTGCAGACTACAATCCGAACTGGGACGTTATTTTTGGGATTTGCCCACCGTCACCGGCTCGCTTCCCTTTGTTTACGCCATTGTAGCACGTGTGTCGCCCCGGCCATAAGGGGCATGATGATTTGACGTCATCCCCACCTTCCTCCGGGTTATCCCCGGCTGTCTCCCCAGAGTGCCCAGCTCTCCTGCTGGCTACTGGGGATAAGGGTTGCGCTCGTTGCGGGACTTAACCCAACATCTCACGACACGAGCTGACGAC…
1X-D4-39	Kineothrix alysoides	0.93	CCCTCCTTGCGGTTGGGTCACAGACTTCGGGCATTTCCGACTCCCATGGTGTGACGGGCGGTGTGTACAAGACCCGGGAACGTATTCACCGCGGCATTCTGATCCGCGATTACTAGCGATTCCAGCTTCATGTAGCCGGGTTGCAGGCTACAATCCGAACTGGGACGTTATTTTTGGGATTTGCTCCCCCTCGCGGGTTCGCTTCCCTCTGTTTACGCCATTGTAGCACGTGTGTAGCCCAAATCATAAGGGGCATGATGATTTGACGTCATCCCCACCTTCCTCCGGGTTATCCCCGGCAGTCTCCCTAGAGTGCCCGGCCCTGCCCGCTGGCTACTAAGGATAAGGGTTGCGCTCGTTGCGGGACTTAACCCAACATCTCACGACACGAGCTGACGA…
1X-D4-45	Anaerotruncus colihominis	0.95	AGGCTACTGGCTTCGGGTGTTACCGACTCCCATGGTGTGACGGGCGGTGTGTACAAGGCCCGGGAACGTATTCACCGCGGCATGCTGATCCGCGATTACTAGCAATTCCGACTTCATGCAGGCGAGTTGCAGCCTGCAATCCGAACTGGGACACTTTTTTGGGATTCGCTTCACCTCGCGATGTCGCTTCCCTCTGTTTCAGTGCCATTGTAGTACGTGTGTAGCCCAGGTCATAAGGGGCATGATGATTTGACGTCATCCCCACCTTCCTCCGTTTTGTCAACGGCAGTCTCATTAGAGTGCTCTTGCGTAGCAACTAATAATAAGGGTTGCGCTCGTTGCGGGACTTAACCCAACATCTCACGACACGAGCTGACGACAACCATGCACCACCTGTCT…
1X-D4-5	[Ruminococcus] gnavus	0.95	CCTTTCGGTTAGGTCACCGGCTTCGGGCGTTACTGACTCCCATGGTGTGACGGGCGGTGTGTACAAGACCCGGGAACGTATTCACCGCGACATTCTGATTCGCGATTACTAGCGATTCCAGCTTCATGTAGTCGAGTTGCAGACTACAATCCGAACTGAGACGTTATTTTTGGGATTTGCTTACACTCACGTGGTCGCTTCCCTTTGTTTACGCCATTGTAGCACGTGTGTAGCCCTGGTCATAAGGGGCATGATGATTTGACGTCATCCCCACCTTCCTCCAGGTTGTCCCTGGCAGTCTCTCCAGAGTGCCCATCCTTAATGCTGGCTACTGAAGATAGGGGTTGCGCTCGTTGCGGGACTTAACCCAACATCTCACGACACGAGCTGACGACAACC…
1X-D4-84	Kineothrix alysoides	0.93	TTCGGGCATTTCCGACTCCCATGGTGTGACGGGCGGTGTGTACAAGACCCGGGAACGTATTCACCGCGGCATTCTGATCCGCGATTACTAGCGATTCCAGCTTCATGTAGCCGGGTTGCAGGCTACAATCCGAACTGGGACGTTATTTTTGGGATTTGCTCCCCCTCGCGGGTTCGCTTCCCTCTGTTTACGCCATTGTAGCACGTGTGTAGCCCAAATCATAAGGGGCATGATGATTTGACGTCATCCCCACCTTCCTCCGGGTTATCCCCGGCAGTCTCCCTAGAGTGCCCGGCCCTGCCCGCTGGCTACTAAGGATAAGGGTTGCGCTCGTTGCGGGACTTAACCCAACATCTCACGACACGAGCTGACGACAACCATGCACCACCTGTCTTGGAT…
1X-D4-86	Kineothrix alysoides	0.93	TGGGTCACAGACTTCGGGCATTTCCGACTCCCATGGTGTGACGGGCGGTGTGTACAAGACCCGGGAACGTATTCACCGCGGCATTCTGATCCGCGATTACTAGCGATTCCAGCTTCATGTAGCCGGGTTGCAGGCTACAATCCGAACTGGGACGTTATTTTTGGGATTTGCTCCCCCTCGCGGGTTCGCTTCCCTCTGTTTACGCCATTGTAGCACGTGTGTAGCCCAAATCATAAGGGGCATGATGATTTGACGTCATCCCCACCTTCCTCCGGGTTATCCCCGGCAGTCTCCCTAGAGTGCCCGGCCCTGCCCGCTGGCTACTAAGGATAAGGGTTGCGCTCGTTGCGGGACTTAACCCAACATCTCACGACACGAGCTGACGACAACCATGCACCA…
1X-D4-88	Kineothrix alysoides	0.93	CCCTCCTTGCGGTTGGGTCACAGACTTCGGGCATTTCCGACTCCCATGGTGTGACGGGCGGTGTGTACAAGACCCGGGAACGTATTCACCGCGGCATTCTGATCCGCGATTACTAGCGATTCCAGCTTCATGTAGCCGGGTTGCAGGCTACAATCCGAACTGGGACGTTATTTTTGGGATTTGCTCCCCCTCGCGGGTTCGCTTCCCTCTGTTTACGCCATTGTAGCACGTGTGTAGCCCAAATCATAAGGGGCATGATGATTTGACGTCATCCCCACCTTCCTCCGGGTTATCCCCGGCAGTCTCCCTAGAGTGCCCGGCCCTGCCCGCTGGCTACTAAGGATAAGGGTTGCGCTCGTTGCGGGACTTAACCCAACATCTCACGACACGAGCTGACGA…
1X-D4-90	Kineothrix alysoides	0.93	TCGGGCATTTCCGACTCCCATGGTGTGACGGGCGGTGTGTACAAGACCCGGGAACGTATTCACCGCGGCATTCTGATCCGCGATTACTAGCGATTCCAGCTTCATGTAGCCGGGTTGCAGGCTACAATCCGAACTGGGACGTTATTTTTGGGATTTGCTCCCCCTCGCGGGTTCGCTTCCCTCTGTTTACGCCATTGTAGCACGTGTGTAGCCCAAATCATAAGGGGCATGATGATTTGACGTCATCCCCACCTTCCTCCGGGTTATCCCCGGCAGTCTCCCTAGAGTGCCCGGCCCTGCCCGCTGGCTACTAAGGATAAGGGTTGCGCTCGTTGCGGGACTTAACCCAACATCTCACGACACGAGCTGACGACAACCATGCACCACCTGTCTTGGATG…
1X-D4-91	Kineothrix alysoides	0.92	ACTGACTTCGGGCATTTCCGACTCCCATGGTGTGACGGGCGGTGTGTACAAGACCCGGGAACGTATTCACCGCGGCATTCTGATCCGCGATTACTAGCGATTCCAGCTTCATGTAGTCGGGTTGCAGACTACAATCCGAACTGGGACGTTATTTTTGGGATTTGCCCACCGTCACCGGCTCGCTTCCCTTTGTTTACGCCATTGTAGCACGTGTGTCGCCCCGGCCATAAGGGGCATGATGATTTGACGTCATCCCCACCTTCCTCCGGGTTATCCCCGGCTGTCTCCCCAGAGTGCCCAGCTCTCCTGCTGGCTACTGGGGATAAGGGTTGCGCTCGTTGCGGGACTTAACCCAACATCTCACGACACGAGCTGACGACAACCATGCACCACCTGTCT…
CH2-D42-10	Bacteroides ovatus	0.99	GGTTTAAAGGGAGCGTAGGTGGATTGTTAAGTCAGTTGTGAAAGTTTGCGGCTCAACCGTAAAATTGCAGTTGAAACTGGCAGTCTTGAGTACAGTAGAGGTGGGCGGAATTCGTGGTGTAGCGGTGAAATGCTTAGATATCACGAAGAACTCCGATTGCGAAGGCAGCTCACTAGACTGTTACTGACACTGATGCTCGAAAGTGTGGGTATCAAACAGGATTAGATACCCTGGTAGTCCACACAGTAAACGATGAATACTCGCTGTTTGCGATATACAGTAAGCGGCCAAGCGAAAGCATTAAGTATTCCACCTGGGGAGTACGCCGGCAACGGTGAAACTCAAAGGAATTGACGGGGGCCCGCACAAGCGGAGGAACATGTGGTTTAATTCGATGAT…
CH2-D42-11	Bacteroides sartorii	0.99	CTTACCATGCAGTCGAGGGGCAGCATGGTCTTAGCTTGCTAAGGCCGATGGCGACCGGCGCACGGGTGAGTAACACGTATCCAACCTGCCTTATACTCCCGGACAGCCTTCTGAAAGGAAGATTAATACGGGATGGNATCACGAGCCAGCATTTTCTCGTGATTAAAGAACTTCGGTATAAGATGGGGATGCGTTCCATTAGATAGTAGGCGGGGTAACGGCCCACCTAGTCGACGATGGATAGGGGTTCTGAGAGGAAGGTCCCCCACATTGGAACTGAGACACGGTCCAAACTCCTACGGGAGGCAGCAGTGAGGAATATTGGTCAATGGGCGCGAGCCTGAACCAGCCAAGTAGCGTGAAGGATGACTGCCCTACGGGTTGTAAACTTCTTTTATA…
CH2-D42-12	Bacteroides sartorii	0.99	TGCAAGTCGAGGGGCAGCATGGTCTTAGCTTGCTAAGGCCGATGGCGACCGGCGCACGGGTGAGTAACACGTATCCAACCTGCCTTATACTCCCGGACAGCCTTCTGAAAGGAAGATTAATACGGGATGGNATCACGAGCCAGCATTTTCTCGTGATTAAAGAACTTCGGTATAAGATGGGGATGCGTTCCATTAGATAGTAGGCGGGGTAACGGCCCACCTAGTCGACGATGGATAGGGGTTCTGAGAGGAAGGTCCCCCACATTGGAACTGAGACACGGTCCAAACTCCTACGGGAGGCAGCAGTGAGGAATATTGGTCAATGGGCGCGAGCCTGAACCAGCCAAGTAGCGTGAAGGATGACTGCCCTACGGGTTGTAAACTTCTTTTATAAAGGAA…
CH2-D42-13	Bacteroides sartorii	0.99	TTACCATGCAAGTCGAGGGGCAGCATGGTCTTAGCTTGCTAAGGCCGATGGCGACCGGCGCACGGGTGAGTAACACGTATCCAACCTGCCTTATACTCCCGGACAGCCTTCTGAAAGGAAGATTAATACGGGATGGNATCACGAGCCAGCATTTTCTCGTGATTAAAGAACTTCGGTATAAGATGGGGATGCGTTCCATTAGATAGTAGGCGGGGTAACGGCCCACCTAGTCGACGATGGATAGGGGTTCTGAGAGGAAGGTCCCCCACATTGGAACTGAGACACGGTCCAAACTCCTACGGGAGGCAGCAGTGAGGAATATTGGTCAATGGGCGCGAGCCTGAACCAGCCAAGTAGCGTGAAGGATGACTGCCCTACGGGTTGTAAACTTCTTTTATA…
CH2-D42-14	Bacteroides sartorii	0.99	TTACCATGCAGTCGAGGGGCAGCATGGTCTTAGCTTGCTAAGGCCGATGGCGACCGGCGCACGGGTGAGTAACACGTATCCAACCTGCCTTATACTCCCGGACAGCCTTCTGAAAGGAAGATTAATACGGGATGGNATCACGAGCCAGCATTTTCTCGTGATTAAAGAACTTCGGTATAAGATGGGGATGCGTTCCATTAGATAGTAGGCGGGGTAACGGCCCACCTAGTCGACGATGGATAGGGGTTCTGAGAGGAAGGTCCCCCACATTGGAACTGAGACACGGTCCAAACTCCTACGGGAGGCAGCAGTGAGGAATATTGGTCAATGGGCGCGAGCCTGAACCAGCCAAGTAGCGTGAAGGATGACTGCCCTACGGGTTGTAAACTTCTTTTATAA…
CH2-D42-15	Lactobacillus reuteri	0.99	CTATAATGCAGTCGTACGCACTGGCCCAGCTGATTGACGGTGCTTGCACCAGATTGACGCTGGATACCCAGTGAGTGGCGGACGGGTGAGTAACACGTGGGTAACCTGCCCCGGAGCGGGGGATAACATTTGGAAACAGATGCTAATACCGCATAACAACGAAAACCACATGGTTTTCGTTTGAAAGATGGCATATGCTATCACTCTGGGATGGACCCGCGGTGCATTAGCTAGTTGGTAAGGTAACGGCTTACCAAGGCGATGATGCATAGCCGAGTTGAGAGACTGATCGGCCACAATGGAACTGAGACACGGTCCATACTCCTACGGGAGGCAGCAGTAGGGAATCTTCCACAATGGGCGCAAGCCTGATGGAGCAACACCGCGTGAGTGAAGAAG…
CH2-D42-16	Bacteroides sartorii	0.99	GCTTACCATGCAGTCGAGGGGCAGCATGGTCTTAGCTTGCTAAGGCCGATGGCGACCGGCGCACGGGTGAGTAACACGTATCCAACCTGCCTTATACTCCCGGACAGCCTTCTGAAAGGAAGATTAATACGGGATGGNATCACGAGCCAGCATTTTCTCGTGATTAAAGAACTTCGGTATAAGATGGGGATGCGTTCCATTAGATAGTAGGCGGGGTAACGGCCCACCTAGTCGACGATGGATAGGGGTTCTGAGAGGAAGGTCCCCCACATTGGAACTGAGACACGGTCCAAACTCCTACGGGAGGCAGCAGTGAGGAATATTGGTCAATGGGCGCGAGCCTGAACCAGCCAAGTAGCGTGAAGGATGACTGCCCTACGGGTTGTAAACTTCTTTTAT…
CH2-D42-17	Bacteroides sartorii	0.99	CACATGCAAGTCGAGGGGCAGCATGGTCTTAGCTTGCTAAGGCCGATGGCGACCGGCGCACGGGTGAGTAACACGTATCCAACCTGCCTTATACTCCCGGACAGCCTTCTGAAAGGAAGATTAATACGGGATGGNATCACGAGCCAGCATTTTCTCGTGATTAAAGAACTTCGGTATAAGATGGGGATGCGTTCCATTAGATAGTAGGCGGGGTAACGGCCCACCTAGTCGACGATGGATAGGGGTTCTGAGAGGAAGGTCCCCCACATTGGAACTGAGACACGGTCCAAACTCCTACGGGAGGCAGCAGTGAGGAATATTGGTCAATGGGCGCGAGCCTGAACCAGCCAAGTAGCGTGAAGGATGACTGCCCTACGGGTTGTAAACTTCTTTTATAAA…
CH2-D42-18	Bacteroides sartorii	0.99	CACATGCAAGTCGAGGGGCAGCATGGTCTTAGCTTGCTAAGGCCGATGGCGACCGGCGCACGGGTGAGTAACACGTATCCAACCTGCCTTATACTCCCGGACAGCCTTCTGAAAGGAAGATTAATACGGGATGGNATCACGAGCCAGCATTTTCTCGTGATTAAAGAACTTCGGTATAAGATGGGGATGCGTTCCATTAGATAGTAGGCGGGGTAACGGCCCACCTAGTCGACGATGGATAGGGGTTCTGAGAGGAAGGTCCCCCACATTGGAACTGAGACACGGTCCAAACTCCTACGGGAGGCAGCAGTGAGGAATATTGGTCAATGGGCGCGAGCCTGAACCAGCCAAGTAGCGTGAAGGATGACTGCCCTACGGGTTGTAAACTTCTTTTATAAA…
CH2-D42-19	Lactobacillus reuteri	0.99	CTATAATGCAGTCGTACGCACTGGCCCAGCTGATTGACGGTGCTTGCACCAGATTGACGCTGGATACCCAGTGAGTGGCGGACGGGTGAGTAACACGTGGGTAACCTGCCCCGGAGCGGGGGATAACATTTGGAAACAGATGCTAATACCGCATAACAACGAAAACCACATGGTTTTCGTTTGAAAGATGGCATATGCTATCACTCTGGGATGGACCCGCGGTGCATTAGCTAGTTGGTAAGGTAACGGCTTACCAAGGCGATGATGCATAGCCGAGTTGAGAGACTGATCGGCCACAATGGAACTGAGACACGGTCCATACTCCTACGGGAGGCAGCAGTAGGGAATCTTCCACAATGGGCGCAAGCCTGATGGAGCAACACCGCGTGAGTGAAGAAG…
CH2-D42-1	Lactobacillus murinus	0.99	CTATAATGCAGTCGAACGAAACTTCTTTATCACCGAGTGCTTGCACTCACCGATAAAGAGTTGAGTGGCGAACGGGTGAGTAACACGTGGGCAACCTGCCCAAAAGAGGGGGATAACACTTGGAAACAGGTGCTAATACCGCATAACCATAGTTACCGCATGGTAACTATGTAAAAGGTGGCTATGCTACCGCTTTTGGATGGGCCCGCGGCGCATTAGCTAGTTGGTGGGGTAAAGGCTTACCAAGGCAATGATGCGTAGCCGAACTGAGAGGTTGATCGGCCACATTGGGACTGAGACACGGCCCAAACTCCTACGGGAGGCAGCAGTAGGGAATCTTCCACAATGGGCGAAAGCCTGATGGAGCAACGCCGCGTGGGTGAAGAAGGTCTTCGGATC…
CH2-D42-20	Parabacteroides distasonis	0.98	TTACCATGCAGTCGAGGGGCAGCGGGGGTAGCAATACCCGCCGGCGACCGGCGCACGGGTGAGTAACGCGTATGCAACTTNCCTATCAGAGGGGGATAACCCGGCGAAAGTCGGACTAATACCGCATGAAGCAGGGGCCCCGCATGGGGATATTTGCTAAAGATTCATCGCTGATAGATAGGCATGCGTTCCATTAGGCAGTTGGCGGGGTAACGGCCCACCAAACCGACGATGGATAGGGGTTCTGAGAGGAAGGTCCCCCACATTGGTACTGAGACACGGACCAAACTCCTACGGGAGGCAGCAGTGAGGAATATTGGTCAATGGGCGTAAGCCTGAACCAGCCAAGTCGCGTGAGGGATGAAGGTTCTATGGATCGTAAACCTCTTTTATGAGGGA…
CH2-D42-21	Bacteroides sartorii	0.99	CACATGCAAGTCGAGGGGCAGCATGGTCTTAGCTTGCTAAGGCCGATGGCGACCGGCGCACGGGTGAGTAACACGTATCCAACCTGCCTTATACTCCCGGACAGCCTTCTGAAAGGAAGATTAATACGGGATGGNATCACGAGCCAGCATTTTCTCGTGATTAAAGAACTTCGGTATAAGATGGGGATGCGTTCCATTAGATAGTAGGCGGGGTAACGGCCCACCTAGTCGACGATGGATAGGGGTTCTGAGAGGAAGGTCCCCCACATTGGAACTGAGACACGGTCCAAACTCCTACGGGAGGCAGCAGTGAGGAATATTGGTCAATGGGCGCGAGCCTGAACCAGCCAAGTAGCGTGAAGGATGACTGCCCTACGGGTTGTAAACTTCTTTTATAAA…
CH2-D42-23	Bacteroides sartorii	0.99	GCTTACCATGCAGTCGAGGGGCAGCATGGTCTTAGCTTGCTAAGGCCGATGGCGACCGGCGCACGGGTGAGTAACACGTATCCAACCTGCCTTATACTCCCGGACAGCCTTCTGAAAGGAAGATTAATACGGGATGGNATCACGAGCCAGCATTTTCTCGTGATTAAAGAACTTCGGTATAAGATGGGGATGCGTTCCATTAGATAGTAGGCGGGGTAACGGCCCACCTAGTCGACGATGGATAGGGGTTCTGAGAGGAAGGTCCCCCACATTGGAACTGAGACACGGTCCAAACTCCTACGGGAGGCAGCAGTGAGGAATATTGGTCAATGGGCGCGAGCCTGAACCAGCCAAGTAGCGTGAAGGATGACTGCCCTACGGGTTGTAAACTTCTTTTAT…
CH2-D42-24	Bacteroides sartorii	0.99	CACATGCAAGTCGAGGGGCAGCATGGTCTTAGCTTGCTAAGGCCGATGGCGACCGGCGCACGGGTGAGTAACACGTATCCAACCTGCCTTATACTCCCGGACAGCCTTCTGAAAGGAAGATTAATACGGGATGGNATCACGAGCCAGCATTTTCTCGTGATTAAAGAACTTCGGTATAAGATGGGGATGCGTTCCATTAGATAGTAGGCGGGGTAACGGCCCACCTAGTCGACGATGGATAGGGGTTCTGAGAGGAAGGTCCCCCACATTGGAACTGAGACACGGTCCAAACTCCTACGGGAGGCAGCAGTGAGGAATATTGGTCAATGGGCGCGAGCCTGAACCAGCCAAGTAGCGTGAAGGATGACTGCCCTACGGGTTGTAAACTTCTTTTATAAA…
CH2-D42-25	Bacteroides sartorii	0.99	ACCATGCAGTCGAGGGGCAGCATGGTCTTAGCTTGCTAAGGCCGATGGCGACCGGCGCACGGGTGAGTAACACGTATCCAACCTGCCTTATACTCCCGGACAGCCTTCTGAAAGGAAGATTAATACGGGATGGNATCACGAGCCAGCATTTTCTCGTGATTAAAGAACTTCGGTATAAGATGGGGATGCGTTCCATTAGATAGTAGGCGGGGTAACGGCCCACCTAGTCGACGATGGATAGGGGTTCTGAGAGGAAGGTCCCCCACATTGGAACTGAGACACGGTCCAAACTCCTACGGGAGGCAGCAGTGAGGAATATTGGTCAATGGGCGCGAGCCTGAACCAGCCAAGTAGCGTGAAGGATGACTGCCCTACGGGTTGTAAACTTCTTTTATAAAG…
CH2-D42-28	Bacteroides sartorii	0.99	CTTACCATGCAGTCGAGGGGCAGCATGGTCTTAGCTTGCTAAGGCCGATGGCGACCGGCGCACGGGTGAGTAACACGTATCCAACCTGCCTTATACTCCCGGACAGCCTTCTGAAAGGAAGATTAATACGGGATGGNATCACGAGCCAGCATTTTCTCGTGATTAAAGAACTTCGGTATAAGATGGGGATGCGTTCCATTAGATAGTAGGCGGGGTAACGGCCCACCTAGTCGACGATGGATAGGGGTTCTGAGAGGAAGGTCCCCCACATTGGAACTGAGACACGGTCCAAACTCCTACGGGAGGCAGCAGTGAGGAATATTGGTCAATGGGCGCGAGCCTGAACCAGCCAAGTAGCGTGAAGGATGACTGCCCTACGGGTTGTAAACTTCTTTTATA…
CH2-D42-2	Bacteroides sartorii	0.99	CTTACCATGCAGTCGAGGGGCAGCATGGTCTTAGCTTGCTAAGGCCGATGGCGACCGGCGCACGGGTGAGTAACACGTATCCAACCTGCCTTATACTCCCGGACAGCCTTCTGAAAGGAAGATTAATACGGGATGGNATCACGAGCCAGCATTTTCTCGTGATTAAAGAACTTCGGTATAAGATGGGGATGCGTTCCATTAGATAGTAGGCGGGGTAACGGCCCACCTAGTCGACGATGGATAGGGGTTCTGAGAGGAAGGTCCCCCACATTGGAACTGAGACACGGTCCAAACTCCTACGGGAGGCAGCAGTGAGGAATATTGGTCAATGGGCGCGAGCCTGAACCAGCCAAGTAGCGTGAAGGATGACTGCCCTACGGGTTGTAAACTTCTTTTATA…
CH2-D42-30	Bacillus aerius	0.99	CTATAATGCAAGTCGAGCGGACAGAAGGGAGCTTGCTCCCGGATGTTAGCGGCGGACGGGTGAGTAACACGTGGGTAACCTGCCTGTAAGACTGGGATAACTCCGGGAAACCGGAGCTAATACCGGATAGTTCCTTGAACCGCATGGTTCAAGGATGAAAGACGGTTTCGGCTGTCACTTACAGATGGACCCGCGGCGCATTAGCTAGTTGGTGAGGTAACGGCTCACCAAGGCGACGATGCGTAGCCGACCTGAGAGGGTGATCGGCCACACTGGGACTGAGACACGGCCCAGACTCCTACGGGAGGCAGCAGTAGGGAATCTTCCGCAATGGACGAAAGTCTGACGGAGCAACGCCGCGTGAGTGATGAAGGTTTTCGGATCGTAAAGCTCTGTTGT…
CH2-D42-31	Bacteroides sartorii	0.99	GCTTACCATGCAGTCGAGGGGCAGCATGGTCTTAGCTTGCTAAGGCCGATGGCGACCGGCGCACGGGTGAGTAACACGTATCCAACCTGCCTTATACTCCCGGACAGCCTTCTGAAAGGAAGATTAATACGGGATGGNATCACGAGCCAGCATTTTCTCGTGATTAAAGAACTTCGGTATAAGATGGGGATGCGTTCCATTAGATAGTAGGCGGGGTAACGGCCCACCTAGTCGACGATGGATAGGGGTTCTGAGAGGAAGGTCCCCCACATTGGAACTGAGACACGGTCCAAACTCCTACGGGAGGCAGCAGTGAGGAATATTGGTCAATGGGCGCGAGCCTGAACCAGCCAAGTAGCGTGAAGGATGACTGCCCTACGGGTTGTAAACTTCTTTTAT…
CH2-D42-32	Bacteroides sartorii	0.99	TACACATGCAGTCGAGGGGCAGCATGGTCTTAGCTTGCTAAGGCCGATGGCGACCGGCGCACGGGTGAGTAACACGTATCCAACCTGCCTTATACTCCCGGACAGCCTTCTGAAAGGAAGATTAATACGGGATGGNATCACGAGCCAGCATTTTCTCGTGATTAAAGAACTTCGGTATAAGATGGGGATGCGTTCCATTAGATAGTAGGCGGGGTAACGGCCCACCTAGTCGACGATGGATAGGGGTTCTGAGAGGAAGGTCCCCCACATTGGAACTGAGACACGGTCCAAACTCCTACGGGAGGCAGCAGTGAGGAATATTGGTCAATGGGCGCGAGCCTGAACCAGCCAAGTAGCGTGAAGGATGACTGCCCTACGGGTTGTAAACTTCTTTTATAA…
CH2-D42-34	Bacteroides acidifaciens	0.99	GTCGAGGGGCAGCATGNAAGTTTGCTTGCAAACTTTTGATGGCGACCGGCGCACGGGTGAGTAACACGTATCCAACCTGCCTCATACTCGGGGATAGCCTTTCGAAAGAAAGATTAATACCCGATGTCATAGTCCTACCGCATGATGGGATTATTAAAGAATTTCGGTATGGGATGGGGATGCGTTCCATTAGTTAGTTGGCGGGGTAACGGCCCACCAAGACNACGATGGATAGGGGTTCTGAGAGGAAGGTCCCCCACATTGGAACTGAGACACGGTCCAAACTCCTACGGGAGGCAGCAGTGAGGAATATTGGTCAATGGACGAGAGTCTGAACCAGCCAAGTAGCGTGAAGGATGACTGCCCTATGGGTTGTAAACTTCTTTTATATGGGAATAA…
CH2-D42-3	Lactobacillus intestinalis	0.99	CTATAATGCAAGTCGAGCGAGCTGAACCAGCAGATTCACTTCGGTGATGACGCTGGGAACGCGAGCGGCGGATGGGTGAGTAACACGTGGGTAACCTGCCCTAAAGTCTGGGATACCACTTGGAAACAGGTGCTAATACCGGATAACAACAATAGCTGCATGGCTATTGCTTAAAAGGCGGCGAAAGCTGTCGCTAAAGGATGGACCCGCGGTGCATTAGCTAGTTGGTAAGGTAATGGCTTACCAAGGCGACGATGCATAGCCGAGTTGAGAGACTGATCGGCCACATTGGGACTGAGACACGGCCCAAACTCCTACGGGAGGCAGCAGTAGGGAATCTTCCACAATGGGCGAAAGCCTGATGGAGCAACGCCGCGTGAGTGAAGAAGGTTTTCGGAT…
CH2-D42-41	Lactobacillus murinus	0.99	GGGTGCTATAATGCAAGTCGAACGAAACTTCTTTATCACCGAGTGCTTGCACTCACCGATAAAGAGTTGAGTGGCGAACGGGTGAGTAACACGTGGGCAACCTGCCCAAAAGAGGGGGATAACACTTGGAAACAGGTGCTAATACCGCATAACCATAGTTACCGCATGGTAACTATGTAAAAGGTGGCTATGCTACCGCTTTTGGATGGGCCCGCGGCGCATTAGCTAGTTGGTGGGGTAAAGGCTTACCAAGGCAATGATGCGTAGCCGAACTGAGAGGTTGATCGGCCACATTGGGACTGAGACACGGCCCAAACTCCTACGGGAGGCAGCAGTAGGGAATCTTCCACAATGGGCGAAAGCCTGATGGAGCAACGCCGCGTGGGTGAAGAAGGTCTT…
CH2-D42-42	Bacteroides sartorii	0.99	GGCTTACCATGCAGTCGAGGGGCAGCATGGTCTTAGCTTGCTAAGGCCGATGGCGACCGGCGCACGGGTGAGTAACACGTATCCAACCTGCCTTATACTCCCGGACAGCCTTCTGAAAGGAAGATTAATACGGGATGGNATCACGAGCCAGCATTTTCTCGTGATTAAAGAACTTCGGTATAAGATGGGGATGCGTTCCATTAGATAGTAGGCGGGGTAACGGCCCACCTAGTCGACGATGGATAGGGGTTCTGAGAGGAAGGTCCCCCACATTGGAACTGAGACACGGTCCAAACTCCTACGGGAGGCAGCAGTGAGGAATATTGGTCAATGGGCGCGAGCCTGAACCAGCCAAGTAGCGTGAAGGATGACTGCCCTACGGGTTGTAAACTTCTTTTA…
CH2-D42-46	Bacteroides sartorii	0.99	TTACACATGCAGTCGAGGGGCAGCATGGTCTTAGCTTGCTAAGGCCGATGGCGACCGGCGCACGGGTGAGTAACACGTATCCAACCTGCCTTATACTCCCGGACAGCCTTCTGAAAGGAAGATTAATACGGGATGGNATCACGAGCCAGCATTTTCTCGTGATTAAAGAACTTCGGTATAAGATGGGGATGCGTTCCATTAGATAGTAGGCGGGGTAACGGCCCACCTAGTCGACGATGGATAGGGGTTCTGAGAGGAAGGTCCCCCACATTGGAACTGAGACACGGTCCAAACTCCTACGGGAGGCAGCAGTGAGGAATATTGGTCAATGGGCGCGAGCCTGAACCAGCCAAGTAGCGTGAAGGATGACTGCCCTACGGGTTGTAAACTTCTTTTATA…
CH2-D42-47	Bacteroides sartorii	0.99	GGCTTACACATGCAGTCGAGGGGCAGCATGGTCTTAGCTTGCTAAGGCCGATGGCGACCGGCGCACGGGTGAGTAACACGTATCCAACCTGCCTTATACTCCCGGACAGCCTTCTGAAAGGAAGATTAATACGGGATGGNATCACGAGCCAGCATTTTCTCGTGATTAAAGAACTTCGGTATAAGATGGGGATGCGTTCCATTAGATAGTAGGCGGGGTAACGGCCCACCTAGTCGACGATGGATAGGGGTTCTGAGAGGAAGGTCCCCCACATTGGAACTGAGACACGGTCCAAACTCCTACGGGAGGCAGCAGTGAGGAATATTGGTCAATGGGCGCGAGCCTGAACCAGCCAAGTAGCGTGAAGGATGACTGCCCTACGGGTTGTAAACTTCTTTT…
CH2-D42-48	Bacteroides sartorii	0.99	GGGCTTACACATGCAGTCGAGGGGCAGCATGGTCTTAGCTTGCTAAGGCCGATGGCGACCGGCGCACGGGTGAGTAACACGTATCCAACCTGCCTTATACTCCCGGACAGCCTTCTGAAAGGAAGATTAATACGGGATGGNATCACGAGCCAGCATTTTCTCGTGATTAAAGAACTTCGGTATAAGATGGGGATGCGTTCCATTAGATAGTAGGCGGGGTAACGGCCCACCTAGTCGACGATGGATAGGGGTTCTGAGAGGAAGGTCCCCCACATTGGAACTGAGACACGGTCCAAACTCCTACGGGAGGCAGCAGTGAGGAATATTGGTCAATGGGCGCGAGCCTGAACCAGCCAAGTAGCGTGAAGGATGACTGCCCTACGGGTTGTAAACTTCTTT…
CH2-D42-49	Lactobacillus intestinalis	0.99	CGGCGTGCTATACATGCAGTCGAGCGAGCTGAACCAGCAGATTCACTTCGGTGATGACGCTGGGAACGCGAGCGGCGGATGGGTGAGTAACACGTGGGTAACCTGCCCTAAAGTCTGGGATACCACTTGGAAACAGGTGCTAATACCGGATAACAACAATAGCTGCATGGCTATTGCTTAAAAGGCGGCGAAAGCTGTCGCTAAAGGATGGACCCGCGGTGCATTAGCTAGTTGGTAAGGTAATGGCTTACCAAGGCGACGATGCATAGCCGAGTTGAGAGACTGATCGGCCACATTGGGACTGAGACACGGCCCAAACTCCTACGGGAGGCAGCAGTAGGGAATCTTCCACAATGGGCGAAAGCCTGATGGAGCAACGCCGCGTGAGTGAAGAAGGTT…
CH2-D42-50	Lactobacillus murinus	0.99	GGCGGGTGCTATACATGCAAGTCGAACGAAACTTCTTTATCACCGAGTGCTTGCACTCACCGATAAAGAGTTGAGTGGCGAACGGGTGAGTAACACGTGGGCAACCTGCCCAAAAGAGGGGGATAACACTTGGAAACAGGTGCTAATACCGCATAACCATAGTTACCGCATGGTAACTATGTAAAAGGTGGCTATGCTACCGCTTTTGGATGGGCCCGCGGCGCATTAGCTAGTTGGTGGGGTAAAGGCTTACCAAGGCAATGATGCGTAGCCGAACTGAGAGGTTGATCGGCCACATTGGGACTGAGACACGGCCCAAACTCCTACGGGAGGCAGCAGTAGGGAATCTTCCACAATGGGCGAAAGCCTGATGGAGCAACGCCGCGTGGGTGAAGAAGG…
CH2-D42-51	Lactobacillus murinus	0.99	CTATACATGCAAGTCGAACGAAACTTCTTTATCACCGAGTGCTTGCACTCACCGATAAAGAGTTGAGTGGCGAACGGGTGAGTAACACGTGGGCAACCTGCCCAAAAGAGGGGGATAACACTTGGAAACAGGTGCTAATACCGCATAACCATAGTTACCGCATGGTAACTATGTAAAAGGTGGCTATGCTACCGCTTTTGGATGGGCCCGCGGCGCATTAGCTAGTTGGTGGGGTAAAGGCTTACCAAGGCAATGATGCGTAGCCGAACTGAGAGGTTGATCGGCCACATTGGGACTGAGACACGGCCCAAACTCCTACGGGAGGCAGCAGTAGGGAATCTTCCACAATGGGCGAAAGCCTGATGGAGCAACGCCGCGTGGGTGAAGAAGGTCTTCGGA…
CH2-D42-52	Lactobacillus murinus	0.99	TGCAAGTCGAACGAAACTTCTTTATCACCGAGTGCTTGCACTCACCGATAAAGAGTTGAGTGGCGAACGGGTGAGTAACACGTGGGCAACCTGCCCAAAAGAGGGGGATAACACTTGGAAACAGGTGCTAATACCGCATAACCATAGTTACCGCATGGTAACTATGTAAAAGGTGGCTATGCTACCGCTTTTGGATGGGCCCGCGGCGCATTAGCTAGTTGGTGGGGTAAAGGCTTACCAAGGCAATGATGCGTAGCCGAACTGAGAGGTTGATCGGCCACATTGGGACTGAGACACGGCCCAAACTCCTACGGGAGGCAGCAGTAGGGAATCTTCCACAATGGGCGAAAGCCTGATGGAGCAACGCCGCGTGGGTGAAGAAGGTCTTCGGATCGTAAA…
CH2-D42-53.	Lactobacillus murinus	0.99	CTATACATGCAGTCGAACGAAACTTCTTTATCACCGAGTGCTTGCACTCACCGATAAAGAGTTGAGTGGCGAACGGGTGAGTAACACGTGGGCAACCTGCCCAAAAGAGGGGGATAACACTTGGAAACAGGTGCTAATACCGCATAACCATAGTTACCGCATGGTAACTATGTAAAAGGTGGCTATGCTACCGCTTTTGGATGGGCCCGCGGCGCATTAGCTAGTTGGTGGGGTAAAGGCTTACCAAGGCAATGATGCGTAGCCGAACTGAGAGGTTGATCGGCCACATTGGGACTGAGACACGGCCCAAACTCCTACGGGAGGCAGCAGTAGGGAATCTTCCACAATGGGCGAAAGCCTGATGGAGCAACGCCGCGTGGGTGAAGAAGGTCTTCGGAT…
CH2-D42-54	Bacteroides sartorii	0.99	GGCTTACACATGCAGTCGAGGGGCAGCATGGTCTTAGCTTGCTAAGGCCGATGGCGACCGGCGCACGGGTGAGTAACACGTATCCAACCTGCCTTATACTCCCGGACAGCCTTCTGAAAGGAAGATTAATACGGGATGGNATCACGAGCCAGCATTTTCTCGTGATTAAAGAACTTCGGTATAAGATGGGGATGCGTTCCATTAGATAGTAGGCGGGGTAACGGCCCACCTAGTCGACGATGGATAGGGGTTCTGAGAGGAAGGTCCCCCACATTGGAACTGAGACACGGTCCAAACTCCTACGGGAGGCAGCAGTGAGGAATATTGGTCAATGGGCGCGAGCCTGAACCAGCCAAGTAGCGTGAAGGATGACTGCCCTACGGGTTGTAAACTTCTTTT…
CH2-D42-55	Lactobacillus murinus	0.99	GGCGGGTGCTATACATGCAAGTCGAACGAAACTTCTTTATCACCGAGTGCTTGCACTCACCGATAAAGAGTTGAGTGGCGAACGGGTGAGTAACACGTGGGCAACCTGCCCAAAAGAGGGGGATAACACTTGGAAACAGGTGCTAATACCGCATAACCATAGTTACCGCATGGTAACTATGTAAAAGGTGGCTATGCTACCGCTTTTGGATGGGCCCGCGGCGCATTAGCTAGTTGGTGGGGTAAAGGCTTACCAAGGCAATGATGCGTAGCCGAACTGAGAGGTTGATCGGCCACATTGGGACTGAGACACGGCCCAAACTCCTACGGGAGGCAGCAGTAGGGAATCTTCCACAATGGGCGAAAGCCTGATGGAGCAACGCCGCGTGGGTGAAGAAGG…
CH2-D42-56	Lactobacillus murinus	0.99	GGCGGGGTGCTATGATGCAAGTCGAACGAAACTTCTTTATCACCGAGTGCTTGCACTCACCGATAAAGAGTTGAGTGGCGAACGGGTGAGTAACACGTGGGCAACCTGCCCAAAAGAGGGGGATAACACTTGGAAACAGGTGCTAATACCGCATAACCATAGTTACCGCATGGTAACTATGTAAAAGGTGGCTATGCTACCGCTTTTGGATGGGCCCGCGGCGCATTAGCTAGTTGGTGGGGTAAAGGCTTACCAAGGCAATGATGCGTAGCCGAACTGAGAGGTTGATCGGCCACATTGGGACTGAGACACGGCCCAAACTCCTACGGGAGGCAGCAGTAGGGAATCTTCCACAATGGGCGAAAGCCTGATGGAGCAACGCCGCGTGGGTGAAGAAGG…
CH2-D42-57	Bacteroides sartorii	0.99	GGCTTACACATGCAGTCGAGGGGCAGCATGGTCTTAGCTTGCTAAGGCCGATGGCGACCGGCGCACGGGTGAGTAACACGTATCCAACCTGCCTTATACTCCCGGACAGCCTTCTGAAAGGAAGATTAATACGGGATGGNATCACGAGCCAGCATTTTCTCGTGATTAAAGAACTTCGGTATAAGATGGGGATGCGTTCCATTAGATAGTAGGCGGGGTAACGGCCCACCTAGTCGACGATGGATAGGGGTTCTGAGAGGAAGGTCCCCCACATTGGAACTGAGACACGGTCCAAACTCCTACGGGAGGCAGCAGTGAGGAATATTGGTCAATGGGCGCGAGCCTGAACCAGCCAAGTAGCGTGAAGGATGACTGCCCTACGGGTTGTAAACTTCTTTT…
CH2-D42-58	Bacteroides sartorii	0.99	GGCTTACACATGCAAGTCGAGGGGCAGCATGGTCTTAGCTTGCTAAGGCCGATGGCGACCGGCGCACGGGTGAGTAACACGTATCCAACCTGCCTTATACTCCCGGACAGCCTTCTGAAAGGAAGATTAATACGGGATGGNATCACGAGCCAGCATTTTCTCGTGATTAAAGAACTTCGGTATAAGATGGGGATGCGTTCCATTAGATAGTAGGCGGGGTAACGGCCCACCTAGTCGACGATGGATAGGGGTTCTGAGAGGAAGGTCCCCCACATTGGAACTGAGACACGGTCCAAACTCCTACGGGAGGCAGCAGTGAGGAATATTGGTCAATGGGCGCGAGCCTGAACCAGCCAAGTAGCGTGAAGGATGACTGCCCTACGGGTTGTAAACTTCTTT…
CH2-D42-59	Bacteroides sartorii	0.99	GGCTTACCATGCAGTCGAGGGGCAGCATGGTCTTAGCTTGCTAAGGCCGATGGCGACCGGCGCACGGGTGAGTAACACGTATCCAACCTGCCTTATACTCCCGGACAGCCTTCTGAAAGGAAGATTAATACGGGATGGNATCACGAGCCAGCATTTTCTCGTGATTAAAGAACTTCGGTATAAGATGGGGATGCGTTCCATTAGATAGTAGGCGGGGTAACGGCCCACCTAGTCGACGATGGATAGGGGTTCTGAGAGGAAGGTCCCCCACATTGGAACTGAGACACGGTCCAAACTCCTACGGGAGGCAGCAGTGAGGAATATTGGTCAATGGGCGCGAGCCTGAACCAGCCAAGTAGCGTGAAGGATGACTGCCCTACGGGTTGTAAACTTCTTTTA…
CH2-D42-5	Bacteroides ovatus	0.99	ATGCAAGTCGAGGGGCAGCATTTTAGTTTGCTTGCAAACTGAAGATGGCGACCGGCGCACGGGTGAGTAACACGTATCCAACCTGCCGATAACTCCGGAATAGCCTTTCGAAAGAAAGATTAATACCGGATAGCATACGAATATCGCATGATATTTTTATTAAAGAATTTCGGTTATCGATGGGGATGCGTTCCATTAGTTTGTTGGCGGGGTAACGGCCCACCAAGACTACGATGGATAGGGGTTCTGAGAGGAAGGTCCCCCACATTGGAACTGAGACACGGTCCAAACTCCTACGGGAGGCAGCAGTGAGGAATATTGGTCAATGGGCGAGAGCCTGAACCAGCCAAGTAGCGTGAAGGATGAAGGCTCTATGGGTCGTAAACTTCTTTTATATGG…
CH2-D42-60	Bacteroides sartorii	0.99	GGCTTACACATGCAAGTCGAGGGGCAGCATGGTCTTAGCTTGCTAAGGCCGATGGCGACCGGCGCACGGGTGAGTAACACGTATCCAACCTGCCTTATACTCCCGGACAGCCTTCTGAAAGGAAGATTAATACGGGATGGNATCACGAGCCAGCATTTTCTCGTGATTAAAGAACTTCGGTATAAGATGGGGATGCGTTCCATTAGATAGTAGGCGGGGTAACGGCCCACCTAGTCGACGATGGATAGGGGTTCTGAGAGGAAGGTCCCCCACATTGGAACTGAGACACGGTCCAAACTCCTACGGGAGGCAGCAGTGAGGAATATTGGTCAATGGGCGCGAGCCTGAACCAGCCAAGTAGCGTGAAGGATGACTGCCCTACGGGTTGTAAACTTCTTT…
CH2-D42-61	Bacteroides sartorii	0.99	GGCTTACCATGCAAGTCGAGGGGCAGCATGGTCTTAGCTTGCTAAGGCCGATGGCGACCGGCGCACGGGTGAGTAACACGTATCCAACCTGCCTTATACTCCCGGACAGCCTTCTGAAAGGAAGATTAATACGGGATGGNATCACGAGCCAGCATTTTCTCGTGATTAAAGAACTTCGGTATAAGATGGGGATGCGTTCCATTAGATAGTAGGCGGGGTAACGGCCCACCTAGTCGACGATGGATAGGGGTTCTGAGAGGAAGGTCCCCCACATTGGAACTGAGACACGGTCCAAACTCCTACGGGAGGCAGCAGTGAGGAATATTGGTCAATGGGCGCGAGCCTGAACCAGCCAAGTAGCGTGAAGGATGACTGCCCTACGGGTTGTAAACTTCTTTT…
CH2-D42-62	Bacteroides sartorii	0.99	GCTTACACATGCAAGTCGAGGGGCAGCATGGTCTTAGCTTGCTAAGGCCGATGGCGACCGGCGCACGGGTGAGTAACACGTATCCAACCTGCCTTATACTCCCGGACAGCCTTCTGAAAGGAAGATTAATACGGGATGGNATCACGAGCCAGCATTTTCTCGTGATTAAAGAACTTCGGTATAAGATGGGGATGCGTTCCATTAGATAGTAGGCGGGGTAACGGCCCACCTAGTCGACGATGGATAGGGGTTCTGAGAGGAAGGTCCCCCACATTGGAACTGAGACACGGTCCAAACTCCTACGGGAGGCAGCAGTGAGGAATATTGGTCAATGGGCGCGAGCCTGAACCAGCCAAGTAGCGTGAAGGATGACTGCCCTACGGGTTGTAAACTTCTTTT…
CH2-D42-64	Bacteroides caecimuris	0.99	GGCTTACACATGCAGTCGAGGGGCAGCATGGGAGTTTGCTTGCAAACTTCCGATGGCGACCGGCGCACGGGTGAGTAACACGTATCCAACCTGCCGATAACTCGGGGATAGCCTTTCGAAAGAAAGATTAATATCCGATAGNATATCAAGGTCGCATGATCTTGATATTAAAGAATTTCGGTTATCGATGGGGATGCGTTCCATTAGTTAGTTGGCGGGGTAACGGCCCACCAAGACGACGATGGATAGGGGTTCTGAGAGGAAGGTCCCCCACATTGGAACTGAGACACGGTCCAAACTCCTACGGGAGGCAGCAGTGAGGAATATTGGTCAATGGACGAGAGTCTGAACCAGCCAAGTAGCGTGAAGGATGACTGCCCTATGGGTTGTAAACTTCTT…
CH2-D42-66	Bacteroides sartorii	0.99	GGCTTACCATGCAAGTCGAGGGGCAGCATGGTCTTAGCTTGCTAAGGCCGATGGCGACCGGCGCACGGGTGAGTAACACGTATCCAACCTGCCTTATACTCCCGGACAGCCTTCTGAAAGGAAGATTAATACGGGATGGNATCACGAGCCAGCATTTTCTCGTGATTAAAGAACTTCGGTATAAGATGGGGATGCGTTCCATTAGATAGTAGGCGGGGTAACGGCCCACCTAGTCGACGATGGATAGGGGTTCTGAGAGGAAGGTCCCCCACATTGGAACTGAGACACGGTCCAAACTCCTACGGGAGGCAGCAGTGAGGAATATTGGTCAATGGGCGCGAGCCTGAACCAGCCAAGTAGCGTGAAGGATGACTGCCCTACGGGTTGTAAACTTCTTTT…
CH2-D42-67	Bacillus licheniformis	0.99	CTATACATGCAAGTCGAGCGGACAGATGGGAGCTTGCTCCCTGATGTTAGCGGCGGACGGGTGAGTAACACGTGGGTAACCTGCCTGTAAGACTGGGATAACTCCGGGAAACCGGGGCTAATACCGGATGCTTGATTGAACCGCATGGTTCAATTATAAAAGGTGGCTTTTAGCTACCACTTACAGATGGACCCGCGGCGCATTAGCTAGTTGGTGAGGTAACGGCTCACCAAGGCGACGATGCGTAGCCGACCTGAGAGGGTGATCGGCCACACTGGGACTGAGACACGGCCCAGACTCCTACGGGAGGCAGCAGTAGGGAATCTTCCGCAATGGACGAAAGTCTGACGGAGCAACGCCGCGTGAGTGATGAAGGTTTTCGGATCGTAAAACTCTGTT…
CH2-D42-68	Bacteroides sartorii	0.99	GGCTTACCATGCAAGTCGAGGGGCAGCATGGTCTTAGCTTGCTAAGGCCGATGGCGACCGGCGCACGGGTGAGTAACACGTATCCAACCTGCCTTATACTCCCGGACAGCCTTCTGAAAGGAAGATTAATACGGGATGGNATCACGAGCCAGCATTTTCTCGTGATTAAAGAACTTCGGTATAAGATGGGGATGCGTTCCATTAGATAGTAGGCGGGGTAACGGCCCACCTAGTCGACGATGGATAGGGGTTCTGAGAGGAAGGTCCCCCACATTGGAACTGAGACACGGTCCAAACTCCTACGGGAGGCAGCAGTGAGGAATATTGGTCAATGGGCGCGAGCCTGAACCAGCCAAGTAGCGTGAAGGATGACTGCCCTACGGGTTGTAAACTTCTTTT…
CH2-D42-69	Bacteroides sartorii	0.99	GGCTTACACATGCAGTCGAGGGGCAGCATGGTCTTAGCTTGCTAAGGCCGATGGCGACCGGCGCACGGGTGAGTAACACGTATCCAACCTGCCTTATACTCCCGGACAGCCTTCTGAAAGGAAGATTAATACGGGATGGNATCACGAGCCAGCATTTTCTCGTGATTAAAGAACTTCGGTATAAGATGGGGATGCGTTCCATTAGATAGTAGGCGGGGTAACGGCCCACCTAGTCGACGATGGATAGGGGTTCTGAGAGGAAGGTCCCCCACATTGGAACTGAGACACGGTCCAAACTCCTACGGGAGGCAGCAGTGAGGAATATTGGTCAATGGGCGCGAGCCTGAACCAGCCAAGTAGCGTGAAGGATGACTGCCCTACGGGTTGTAAACTTCTTTT…
CH2-D42-6	Lactobacillus murinus	0.99	TATAATGCAGTCGAACGAAACTTCTTTATCACCGAGTGCTTGCACTCACCGATAAAGAGTTGAGTGGCGAACGGGTGAGTAACACGTGGGCAACCTGCCCAAAAGAGGGGGATAACACTTGGAAACAGGTGCTAATACCGCATAACCATAGTTACCGCATGGTAACTATGTAAAAGGTGGCTATGCTACCGCTTTTGGATGGGCCCGCGGCGCATTAGCTAGTTGGTGGGGTAAAGGCTTACCAAGGCAATGATGCGTAGCCGAACTGAGAGGTTGATCGGCCACATTGGGACTGAGACACGGCCCAAACTCCTACGGGAGGCAGCAGTAGGGAATCTTCCACAATGGGCGAAAGCCTGATGGAGCAACGCCGCGTGGGTGAAGAAGGTCTTCGGATCG…
CH2-D42-70	Lactobacillus intestinalis	0.99	GGGCGTGCTATAATGCAAGTCGAGCGAGCTGAACCAGCAGATTCACTTCGGTGATGACGCTGGGAACGCGAGCGGCGGATGGGTGAGTAACACGTGGGTAACCTGCCCTAAAGTCTGGGATACCACTTGGAAACAGGTGCTAATACCGGATAACAACAATAGCTGCATGGCTATTGCTTAAAAGGCGGCGAAAGCTGTCGCTAAAGGATGGACCCGCGGTGCATTAGCTAGTTGGTAAGGTAATGGCTTACCAAGGCGACGATGCATAGCCGAGTTGAGAGACTGATCGGCCACATTGGGACTGAGACACGGCCCAAACTCCTACGGGAGGCAGCAGTAGGGAATCTTCCACAATGGGCGAAAGCCTGATGGAGCAACGCCGCGTGAGTGAAGAAGGTT…
CH2-D42-73	Lactobacillus intestinalis	0.99	CGGGTGCTATAATGCAAGTCGAGCGAGCTGAACCAGCAGATTCACTTCGGTGATGACGCTGGGAACGCGAGCGGCGGATGGGTGAGTAACACGTGGGTAACCTGCCCTAAAGTCTGGGATACCACTTGGAAACAGGTGCTAATACCGGATAACAACAATAGCTGCATGGCTATTGCTTAAAAGGCGGCGAAAGCTGTCGCTAAAGGATGGACCCGCGGTGCATTAGCTAGTTGGTAAGGTAATGGCTTACCAAGGCGACGATGCATAGCCGAGTTGAGAGACTGATCGGCCACATTGGGACTGAGACACGGCCCAAACTCCTACGGGAGGCAGCAGTAGGGAATCTTCCACAATGGGCGAAAGCCTGATGGAGCAACGCCGCGTGAGTGAAGAAGGTTT…
CH2-D42-74	Bacteroides sartorii	0.99	CCGGCGTGCTATAATGCAAGTCGAGCGAGCTGAACCAGCAGATTCACTTCGGTGATGACGCTGGGAACGCGAGCGGCGGATGGGTGAGTAACACGTGGGTAACCTGCCCTAAAGTCTGGGATACCACTTGGAAACAGGTGCTAATACCGGATAACAACAATAGCTGCATGGCTATTGCTTAAAAGGCGGCGAAAGCTGTCGCTAAAGGATGGACCCGCGGTGCATTAGCTAGTTGGTAAGGTAATGGCTTACCAAGGCGACGATGCATAGCCGAGTTGAGAGACTGATCGGCCACATTGGGACTGAGACACGGCCCAAACTCCTACGGGAGGCAGCAGTAGGGAATCTTCCACAATGGGCGAAAGCCTGATGGAGCAACGCCGCGTGAGTGAAGAAGGT…
CH2-D42-76	Bacteroides sartorii	0.99	GGCTTACACATGCAGTCGAGGGGCAGCATGGTCTTAGCTTGCTAAGGCCGATGGCGACCGGCGCACGGGTGAGTAACACGTATCCAACCTGCCTTATACTCCCGGACAGCCTTCTGAAAGGAAGATTAATACGGGATGGNATCACGAGCCAGCATTTTCTCGTGATTAAAGAACTTCGGTATAAGATGGGGATGCGTTCCATTAGATAGTAGGCGGGGTAACGGCCCACCTAGTCGACGATGGATAGGGGTTCTGAGAGGAAGGTCCCCCACATTGGAACTGAGACACGGTCCAAACTCCTACGGGAGGCAGCAGTGAGGAATATTGGTCAATGGGCGCGAGCCTGAACCAGCCAAGTAGCGTGAAGGATGACTGCCCTACGGGTTGTAAACTTCTTTT…
CH2-D42-77	Bacteroides sartorii	0.99	GCTTACCATGCAAGTCGAGGGGCAGCATGGTCTTAGCTTGCTAAGGCCGATGGCGACCGGCGCACGGGTGAGTAACACGTATCCAACCTGCCTTATACTCCCGGACAGCCTTCTGAAAGGAAGATTAATACGGGATGGNATCACGAGCCAGCATTTTCTCGTGATTAAAGAACTTCGGTATAAGATGGGGATGCGTTCCATTAGATAGTAGGCGGGGTAACGGCCCACCTAGTCGACGATGGATAGGGGTTCTGAGAGGAAGGTCCCCCACATTGGAACTGAGACACGGTCCAAACTCCTACGGGAGGCAGCAGTGAGGAATATTGGTCAATGGGCGCGAGCCTGAACCAGCCAAGTAGCGTGAAGGATGACTGCCCTACGGGTTGTAAACTTCTTTTA…
CH2-D42-78	Bacteroides sartorii	0.99	GGCTTACACATGCAGTCGAGGGGCAGCATGGTCTTAGCTTGCTAAGGCCGATGGCGACCGGCGCACGGGTGAGTAACACGTATCCAACCTGCCTTATACTCCCGGACAGCCTTCTGAAAGGAAGATTAATACGGGATGGNATCACGAGCCAGCATTTTCTCGTGATTAAAGAACTTCGGTATAAGATGGGGATGCGTTCCATTAGATAGTAGGCGGGGTAACGGCCCACCTAGTCGACGATGGATAGGGGTTCTGAGAGGAAGGTCCCCCACATTGGAACTGAGACACGGTCCAAACTCCTACGGGAGGCAGCAGTGAGGAATATTGGTCAATGGGCGCGAGCCTGAACCAGCCAAGTAGCGTGAAGGATGACTGCCCTACGGGTTGTAAACTTCTTTT…
CH2-D42-79	Lactobacillus vaginalis	0.99	GGCGTTGCTATACATGCAGTCGAGCGCACTGGCCCAACTGATATGACGTGCTTGCACTGAATTGACGTTGGATTCCCAGTGAGCGGCGGACGGGTGAGTAACACGTGGGCAACCTGCCCTGAAGCGGGGGATAACATCTGGAAACAGGTGCTAATACCGCATAACAACGAAAACCACATGGTTTTCGTTTCAAAGATGGTTTCGGCTATCACTTCAGGATGGGCCCGCGGTGCATTAGCTAGTTGGTAAGGTAACGGCTTACCAAGGCGATGATGCATAGCCGAGTTGAGAGACTGATCGGCCACAATGGAACTGAGACACGGTCCATACTCCTACGGGAGGCAGCAGTAGGGAATCTTCCACAATGGGCGCAAGCCTGATGGAGCAACACCGCGTGAG…
CH2-D42-7	Bacteroides sartorii	0.99	CTTACCATGCAGTCGAGGGGCAGCATGGTCTTAGCTTGCTAAGGCCGATGGCGACCGGCGCACGGGTGAGTAACACGTATCCAACCTGCCTTATACTCCCGGACAGCCTTCTGAAAGGAAGATTAATACGGGATGGNATCACGAGCCAGCATTTTCTCGTGATTAAAGAACTTCGGTATAAGATGGGGATGCGTTCCATTAGATAGTAGGCGGGGTAACGGCCCACCTAGTCGACGATGGATAGGGGTTCTGAGAGGAAGGTCCCCCACATTGGAACTGAGACACGGTCCAAACTCCTACGGGAGGCAGCAGTGAGGAATATTGGTCAATGGGCGCGAGCCTGAACCAGCCAAGTAGCGTGAAGGATGACTGCCCTACGGGTTGTAAACTTCTTTTATA…
CH2-D42-80	Lactobacillus vaginalis	0.99	GGGTTGCTATACATGCAGTCGAGCGCACTGGCCCAACTGATATGACGTGCTTGCACTGAATTGACGTTGGATTCCCAGTGAGCGGCGGACGGGTGAGTAACACGTGGGCAACCTGCCCTGAAGCGGGGGATAACATCTGGAAACAGGTGCTAATACCGCATAACAACGAAAACCACATGGTTTTCGTTTCAAAGATGGTTTCGGCTATCACTTCAGGATGGGCCCGCGGTGCATTAGCTAGTTGGTAAGGTAACGGCTTACCAAGGCGATGATGCATAGCCGAGTTGAGAGACTGATCGGCCACAATGGAACTGAGACACGGTCCATACTCCTACGGGAGGCAGCAGTAGGGAATCTTCCACAATGGGCGCAAGCCTGATGGAGCAACACCGCGTGAGT…
CH2-D42-85	Bacteroides sartorii	0.99	TGCAAGTCGAGGGGCAGCATGGTCTTAGCTTGCTAAGGCCGATGGCGACCGGCGCACGGGTGAGTAACACGTATCCAACCTGCCTTATACTCCCGGACAGCCTTCTGAAAGGAAGATTAATACGGGATGGNATCACGAGCCAGCATTTTCTCGTGATTAAAGAACTTCGGTATAAGATGGGGATGCGTTCCATTAGATAGTAGGCGGGGTAACGGCCCACCTAGTCGACGATGGATAGGGGTTCTGAGAGGAAGGTCCCCCACATTGGAACTGAGACACGGTCCAAACTCCTACGGGAGGCAGCAGTGAGGAATATTGGTCAATGGGCGCGAGCCTGAACCAGCCAAGTAGCGTGAAGGATGACTGCCCTACGGGTTGTAAACTTCTTTTATAAAGGAA…
CH2-D42-88	Bacteroides sartorii	0.99	GGCTTACACATGCAGTCGAGGGGCAGCATGGTCTTAGCTTGCTAAGGCCGATGGCGACCGGCGCACGGGTGAGTAACACGTATCCAACCTGCCTTATACTCCCGGACAGCCTTCTGAAAGGAAGATTAATACGGGATGGNATCACGAGCCAGCATTTTCTCGTGATTAAAGAACTTCGGTATAAGATGGGGATGCGTTCCATTAGATAGTAGGCGGGGTAACGGCCCACCTAGTCGACGATGGATAGGGGTTCTGAGAGGAAGGTCCCCCACATTGGAACTGAGACACGGTCCAAACTCCTACGGGAGGCAGCAGTGAGGAATATTGGTCAATGGGCGCGAGCCTGAACCAGCCAAGTAGCGTGAAGGATGACTGCCCTACGGGTTGTAAACTTCTTTT…
CH2-D42-89	Lactobacillus intestinalis	0.99	ACTCCTATCTCTTAGGATGCACTAGAGTCAAGACCTGGTAAGGTCTTCGCGTTGCTTCGAATTAAACCACATGCTCCACCGCTTGTGCGGGCCCCCGTCAATTCCTTTGAGTTTCAACCTTGCGGTCGTACTCCCCAGGCGGAGTGCTTAATGCGTTAGCTGCAGCACTGAGAGGCGGAAACCTCCCAACACTTAGCACTCATCGTTTACGGCATGGACTACCAGGGTATCTAATCCTGTTCGCTACCCATGCTTTCGAGCCTCAGCGTCAGTTACAGACCAGAGAGCCGCCTTCGCCACTGGTGTTCTTCCATATATCTACGCATTCCACCGCTACACATGGAGTTCCACTCTCCTCTTCTGCACTCAAGAAACACAGTTTCCGATGCAATTCCTCGG…
CH2-D42-8	Lactobacillus reuteri	0.99	CTATAATGCAAGTCGTACGCACTGGCCCAACTGATTGATGGTGCTTGCACCTGATTGACGTTGGATCACCAGTGAGTGGCGGACGGGTGAGTAACACGTAGGTAACCTGCCCTGGAGCGGGGGATAACATTTGGAAACAGATGCTAATACCGCATAACAACAAAAGCCACATGGCTTTTGTTTGAAAGATGGCTTTGGCTATCACTCTGGGATGGACCTGCGGTGCATTAGCTAGTTGGTAAGGTAACGGCTTACCAAGGCGATGATGCATAGCCGAGTTGAGAGACTGATCGGCCACAATGGAACTGAGACACGGTCCATACTCCTACGGGAGGCAGCAGTAGGGAATCTTCCACAATGGGCGCAAGCCTGATGGAGCAACACCGCGTGAGTGAAGAA…
CH2-D42-90	Lactobacillus intestinalis	0.99	TGCAAGTCGAGCGAGCTGAACCAGCAGATTCACTTCGGTGATGACGCTGGGAACGCGAGCGGCGGATGGGTGAGTAACACGTGGGTAACCTGCCCTAAAGTCTGGGATACCACTTGGAAACAGGTGCTAATACCGGATAACAACAATAGCTGCATGGCTATTGCTTAAAAGGCGGCGAAAGCTGTCGCTAAAGGATGGACCCGCGGTGCATTAGCTAGTTGGTAAGGTAATGGCTTACCAAGGCGACGATGCATAGCCGAGTTGAGAGACTGATCGGCCACATTGGGACTGAGACACGGCCCAAACTCCTACGGGAGGCAGCAGTAGGGAATCTTCCACAATGGGCGAAAGCCTGATGGAGCAACGCCGCGTGAGTGAAGAAGGTTTTCGGATCGTAAA…
CH2-D42-91	Lactobacillus taiwanensis	0.99	TGCAAGTCGAGCGAGCTTGCCTAGATGATTTTAGTGCTTGCACTAAATGAAACTAGATACAAGCGAGCGGCGGACGGGTGAGTAACACGTGGGTAACCTGCCCAAGAGACTGGGATAACACCTGGAAACAGATGCTAATACCGGATAACAACACTAGACACATGTCTAGAGTTTAAAAGATGGTTCTGCTATCACTCTTGGATGGACCTGCGGTGCATTAGCTAGTTGGTAAGGTAACGGCTTACCAAGGCAATGATGCATAGCCGAGTTGAGAGACTGATCGGCCACATTGGGACTGAGACACGGCCCAAACTCCTACGGGAGGCAGCAGTAGGGAATCTTCCACAATGGACGCAAGTCTGATGGAGCAACGCCGCGTGAGTGAAGAAGGGTTTCGGC…
CH2-D42-92	Lactobacillus murinus	0.99	TGCAAGTCGAACGAAACTTCTTTATCACCGAGTGCTTGCACTCACCGATAAAGAGTTGAGTGGCGAACGGGTGAGTAACACGTGGGCAACCTGCCCAAAAGAGGGGGATAACACTTGGAAACAGGTGCTAATACCGCATAACCATAGTTACCGCATGGTAACTATGTAAAAGGTGGCTATGCTACCGCTTTTGGATGGGCCCGCGGCGCATTAGCTAGTTGGTGGGGTAAAGGCTTACCAAGGCAATGATGCGTAGCCGAACTGAGAGGTTGATCGGCCACATTGGGACTGAGACACGGCCCAAACTCCTACGGGAGGCAGCAGTAGGGAATCTTCCACAATGGGCGAAAGCCTGATGGAGCAACGCCGCGTGGGTGAAGAAGGTCTTCGGATCGTAAA…
CH2-D42-93	Bacteroides ovatus	0.99	TGCAAGTCGAGGGGCAGCATTTTAGTTTGCTTGCAAACTGAAGATGGCGACCGGCGCACGGGTGAGTAACACGTATCCAACCTGCCGATAACTCCGGAATAGCCTTTCGAAAGAAAGATTAATACCGGATNGCATACGAATATCGCATGATATTTTTATTAAAGAATTTCGGTTATCGATGGGGATGCGTTCCATTAGTTTGTTGGCGGGGTAACGGCCCACCAAGACTACGATGGATAGGGGTTCTGAGAGGAAGGTCCCCCACATTGGAACTGAGACACGGTCCAAACTCCTACGGGAGGCAGCAGTGAGGAATATTGGTCAATGGGCGAGAGCCTGAACCAGCCAAGTAGCGTGAAGGATGAAGGCTCTATGGGTCGTAAACTTCTTTTATATGGG…
CH2-D42-94	Lactobacillus murinus	0.99	TGCAAGTCGAACGAAACTTCTTTATCACCGAGTGCTTGCACTCACCGATAAAGAGTTGAGTGGCGAACGGGTGAGTAACACGTGGGCAACCTGCCCAAAAGAGGGGGATAACACTTGGAAACAGGTGCTAATACCGCATAACCATAGTTACCGCATGGTAACTATGTAAAAGGTGGCTATGCTACCGCTTTTGGATGGGCCCGCGGCGCATTAGCTAGTTGGTGGGGTAAAGGCTTACCAAGGCAATGATGCGTAGCCGAACTGAGAGGTTGATCGGCCACATTGGGACTGAGACACGGCCCAAACTCCTACGGGAGGCAGCAGTAGGGAATCTTCCACAATGGGCGAAAGCCTGATGGAGCAACGCCGCGTGGGTGAAGAAGGTCTTCGGATCGTAAA…
CH2-D42-95	Lactobacillus taiwanensis	0.99	TGCAAGTCGAGCGAGCTTGCCTAGATGATTTTAGTGCTTGCACTAAATGAAACTAGATACAAGCGAGCGGCGGACGGGTGAGTAACACGTGGGTAACCTGCCCAAGAGACTGGGATAACACCTGGAAACAGATGCTAATACCGGATAACAACACTAGACACATGTCTAGAGTTTAAAAGATGGTTCTGCTATCACTCTTGGATGGACCTGCGGTGCATTAGCTAGTTGGTAAGGTAACGGCTTACCAAGGCAATGATGCATAGCCGAGTTGAGAGACTGATCGGCCACATTGGGACTGAGACACGGCCCAAACTCCTACGGGAGGCAGCAGTAGGGAATCTTCCACAATGGACGCAAGTCTGATGGAGCAACGCCGCGTGAGTGAAGAAGGGTTTCGGC…
CH2-D42-96	Ihubacter massiliensis	0.94	TGCAAGTCGAGCGAGAAGCTCTCGACGGATACTTCGGTTGAAGGAGAGAGTGGAAAGCGGCGGACGGGTGAGTAACGCGTAGGCAACCTGCCTTATGCACAGGGATAGCCATTGGAAACGATGATTAAAACCTGATAACACTGCATTTTCACATGGGAAAGCAGTCAAAGATTTATCGGCATAAGATGGGCCTGCGTCTGATTAGCTAGTTGGTGGGGTAACGGCTCACCAAGGCAACGATCAGTAGCCGACCTGAGAGGGTGATCGGCCACATTGGAACTGAGACACGGTCCAAACTCCTACGGGAGGCAGCAGTGGGGAATATTGCACAATGGGCGAAAGCCTGATGCAGCAACGCCGCGTGAAGGAAGAAGGCCTTCGGGTCGTAAACTTCTGTCC…
CH2-D42-9	Bacteroides sartorii	0.99	TTACCATGCAAGTCGAGGGGCAGCATGGTCTTAGCTTGCTAAGGCCGATGGCGACCGGCGCACGGGTGAGTAACACGTATCCAACCTGCCTTATACTCCCGGACAGCCTTCTGAAAGGAAGATTAATACGGGATGGNATCACGAGCCAGCATTTTCTCGTGATTAAAGAACTTCGGTATAAGATGGGGATGCGTTCCATTAGATAGTAGGCGGGGTAACGGCCCACCTAGTCGACGATGGATAGGGGTTCTGAGAGGAAGGTCCCCCACATTGGAACTGAGACACGGTCCAAACTCCTACGGGAGGCAGCAGTGAGGAATATTGGTCAATGGGCGCGAGCCTGAACCAGCCAAGTAGCGTGAAGGATGACTGCCCTACGGGTTGTAAACTTCTTTTATA…
0.1X-D42-10	Lactobacillus murinus	0.99	TACATGCAAGTCGAACGAAACTTCTTTATCACCGAGTGCTTGCACTCACCGATAAAGAGTTGAGTGGCGAACGGGTGAGTAACACGTGGGCAACCTGCCCAAAAGAGGGGGATAACACTTGGAAACAGGTGCTAATACCGCATAACCATAGTTACCGCATGGTAACTATGTAAAAGGTGGCTATGCTACCGCTTTTGGATGGGCCCGCGGCGCATTAGCTAGTTGGTGGGGTAAAGGCTTACCAAGGCAATGATGCGTAGCCGAACTGAGAGGTTGATCGGCCACATTGGGACTGAGACACGGCCCAAACTCCTACGGGAGGCAGCAGTAGGGAATCTTCCACAATGGGCGAAAGCCTGATGGAGCAACGCCGCGTGGGTGAAGAAGGTCTTCGGATCG…
0.1X-D42-11	Bacteroides sartorii	0.99	TGCAAGTCGAGGGGCAGCATGGTCTTAGCTTGCTAAGGCCGATGGCGACCGGCGCACGGGTGAGTAACACGTATCCAACCTGCCTTATACTCCCGGACAGCCTTCTGAAAGGAAGATTAATACGGGATGGNATCACGAGCCAGCATTTTCTCGTGATTAAAGAACTTCGGTATAAGATGGGGATGCGTTCCATTAGATAGTAGGCGGGGTAACGGCCCACCTAGTCGACGATGGATAGGGGTTCTGAGAGGAAGGTCCCCCACATTGGAACTGAGACACGGTCCAAACTCCTACGGGAGGCAGCAGTGAGGAATATTGGTCAATGGGCGCGAGCCTGAACCAGCCAAGTAGCGTGAAGGATGACTGCCCTACGGGTTGTAAACTTCTTTTATAAAGGAA…
0.1X-D42-12	Bacteroides sartorii	0.99	TGCAAGTCGAGGGGCAGCATGGTCTTAGCTTGCTAAGGCCGATGGCGACCGGCGCACGGGTGAGTAACACGTATCCAACCTGCCTTATACTCCCGGACAGCCTTCTGAAAGGAAGATTAATACGGGATGGNATCACGAGCCAGCATTTTCTCGTGATTAAAGAACTTCGGTATAAGATGGGGATGCGTTCCATTAGATAGTAGGCGGGGTAACGGCCCACCTAGTCGACGATGGATAGGGGTTCTGAGAGGAAGGTCCCCCACATTGGAACTGAGACACGGTCCAAACTCCTACGGGAGGCAGCAGTGAGGAATATTGGTCAATGGGCGCGAGCCTGAACCAGCCAAGTAGCGTGAAGGATGACTGCCCTACGGGTTGTAAACTTCTTTTATAAAGGAA…
0.1X-D42-13	Lactobacillus taiwanensis	0.99	TGCAAGTCGAGCGAGCTTGCCTAGATGATTTTAGTGCTTGCACTAAATGAAACTAGATACAAGCGAGCGGCGGACGGGTGAGTAACACGTGGGTAACCTGCCCAAGAGACTGGGATAACACCTGGAAACAGATGCTAATACCGGATAACAACACTAGACACATGTCTAGAGTTTAAAAGATGGTTCTGCTATCACTCTTGGATGGACCTGCGGTGCATTAGCTAGTTGGTAAGGTAACGGCTTACCAAGGCAATGATGCATAGCCGAGTTGAGAGACTGATCGGCCACATTGGGACTGAGACACGGCCCAAACTCCTACGGGAGGCAGCAGTAGGGAATCTTCCACAATGGACGCAAGTCTGATGGAGCAACGCCGCGTGAGTGAAGAAGGGTTTCGGC…
0.1X-D42-15	Parabacteroides goldsteinii	0.99	TGCAAGTCGAGGGGCAGCACGATGTAGCAATACATTGGTGGCGACCGGCGCACGGGTGAGTAACGCGTATGCAACCTACCTATCAGAGGGGAATAACCCGGCGAAAGTCGGACTAATACCGCATAAAACAGGGGTTCCACATGGAAATATTTGTTAAAGAATTATCGCTGATAGATGGGCATGCGTTCCATTAGATAGTTGGTGAGGTAACGGCTCACCAAGTCCACGATGGATAGGGGTTCTGAGAGGAAGGTCCCCCACACTGGTACTGAGACACGGACCAGACTCCTACGGGAGGCAGCAGTGAGGAATATTGGTCAATGGGCGAGAGCCTGAACCAGCCAAGTCGCGTGAAGGATGAAGGATCTATGGTTTGTAAACTTCTTTTATATGGGAATA…
0.1X-D42-16	Bacteroides caecimuris	0.99	TGCAAGTCGAGGGGCAGCATGGGAGTTTGCTTGCAAACTTCCGATGGCGACCGGCGCACGGGTGAGTAACACGTATCCAACCTGCCGATAACTCGGGGATAGCCTTTCGAAAGAAAGATTAATATCCGATAGNATATCAAGGTCGCATGATCTTGATATTAAAGAATTTCGGTTATCGATGGGGATGCGTTCCATTAGTTAGTTGGCGGGGTAACGGCCCACCAAGACGACGATGGATAGGGGTTCTGAGAGGAAGGTCCCCCACATTGGAACTGAGACACGGTCCAAACTCCTACGGGAGGCAGCAGTGAGGAATATTGGTCAATGGACGAGAGTCTGAACCAGCCAAGTAGCGTGAAGGATGACTGCCCTATGGGTTGTAAACTTCTTTTATATGGG…
0.1X-D42-17	Bacteroides caecimuris	0.99	GCAAGTCGAGGGGCAGCATGGGAGTTTGCTTGCAAACTTCCGATGGCGACCGGCGCACGGGTGAGTAACACGTATCCAACCTGCCGATAACTCGGGGATAGCCTTTCGAAAGAAAGATTAATATCCGATAGNATATCAAGGTCGCATGATCTTGATATTAAAGAATTTCGGTTATCGATGGGGATGCGTTCCATTAGTTAGTTGGCGGGGTAACGGCCCACCAAGACGACGATGGATAGGGGTTCTGAGAGGAAGGTCCCCCACATTGGAACTGAGACACGGTCCAAACTCCTACGGGAGGCAGCAGTGAGGAATATTGGTCAATGGACGAGAGTCTGAACCAGCCAAGTAGCGTGAAGGATGACTGCCCTATGGGTTGTAAACTTCTTTTATATGGGA…
0.1X-D42-18	Bacteroides caecimuris	0.99	TGCAAGTCGAGGGGCAGCATGGGAGTTTGCTTGCAAACTTCCGATGGCGACCGGCGCACGGGTGAGTAACACGTATCCAACCTGCCGATAACTCGGGGATAGCCTTTCGAAAGAAAGATTAATATCCGATAGCATATCAAGGTCGCATGATCTTGATATTAAAGAATTTCGGTTATCGATGGGGATGCGTTCCATTAGTTAGTTGGCGGGGTAACGGCCCACCAAGACGACGATGGATAGGGGTTCTGAGAGGAAGGTCCCCCACATTGGAACTGAGACACGGTCCAAACTCCTACGGGAGGCAGCAGTGAGGAATATTGGTCAATGGACGAGAGTCTGAACCAGCCAAGTAGCGTGAAGGATGACTGCCCTATGGGTTGTAAACTTCTTTTATATGGG…
0.1X-D42-19	Parabacteroides distasonis	0.98	GCAAGTCGAGGGGCAGCGGGGGTAGCAATACCCGCCGGCGACCGGCGCACGGGTGAGTAACGCGTATGCAACTTNCCTATCAGAGGGGGATAACCCGGCGAAAGTCGGACTAATACCGCATGAAGCAGGGGCCCCGCATGGGGATATTTGCTAAAGATTCATCGCTGATAGATAGGCATGCGTTCCATTAGGCAGTTGGCGGGGTAACGGCCCACCAAACCGACGATGGATAGGGGTTCTGAGAGGAAGGTCCCCCACATTGGTACTGAGACACGGACCAAACTCCTACGGGAGGCAGCAGTGAGGAATATTGGTCAATGGGCGTAAGCCTGAACCAGCCAAGTCGCGTGAGGGATGAAGGTTCTATGGATCGTAAACCTCTTTTATGAGGGAATAAAG…
0.1X-D42-1	Bacteroides ovatus	0.99	TGCAAGTCGAGGGGCAGCATTTTAGTTTGCTTGCAAACTGAAGATGGCGACCGGCGCACGGGTGAGTAACACGTATCCAACCTGCCGATAACTCCGGAATAGCCTTTCGAAAGAAAGATTAATACCGGATNGCATACGAATATCGCATGATATTTTTATTAAAGAATTTCGGTTATCGATGGGGATGCGTTCCATTAGTTTGTTGGCGGGGTAACGGCCCACCAAGACTACGATGGATAGGGGTTCTGAGAGGAAGGTCCCCCACATTGGAACTGAGACACGGTCCAAACTCCTACGGGAGGCAGCAGTGAGGAATATTGGTCAATGGGCGAGAGCCTGAACCAGCCAAGTAGCGTGAAGGATGAAGGCTCTATGGGTCGTAAACTTCTTTTATATGGG…
0.1X-D42-20	Bacteroides sartorii	0.99	TGCAAGTCGAGGGGCAGCATGGTCTTAGCTTGCTAAGGCCGATGGCGACCGGCGCACGGGTGAGTAACACGTATCCAACCTGCCTTATACTCCCGGACAGCCTTCTGAAAGGAAGATTAATACGGGATGGNATCACGAGCCAGCATTTTCTCGTGATTAAAGAACTTCGGTATAAGATGGGGATGCGTTCCATTAGATAGTAGGCGGGGTAACGGCCCACCTAGTCGACGATGGATAGGGGTTCTGAGAGGAAGGTCCCCCACATTGGAACTGAGACACGGTCCAAACTCCTACGGGAGGCAGCAGTGAGGAATATTGGTCAATGGGCGCGAGCCTGAACCAGCCAAGTAGCGTGAAGGATGACTGCCCTACGGGTTGTAAACTTCTTTTATAAAGGAA…
0.1X-D42-22	Bacteroides sartorii	0.99	GCAAGTCGAGGGGCAGCATGGTCTTAGCTTGCTAAGGCCGATGGCGACCGGCGCACGGGTGAGTAACACGTATCCAACCTGCCTTATACTCCCGGACAGCCTTCTGAAAGGAAGATTAATACGGGATGGNATCACGAGCCAGCATTTTCTCGTGATTAAAGAACTTCGGTATAAGATGGGGATGCGTTCCATTAGATAGTAGGCGGGGTAACGGCCCACCTAGTCGACGATGGATAGGGGTTCTGAGAGGAAGGTCCCCCACATTGGAACTGAGACACGGTCCAAACTCCTACGGGAGGCAGCAGTGAGGAATATTGGTCAATGGGCGCGAGCCTGAACCAGCCAAGTAGCGTGAAGGATGACTGCCCTACGGGTTGTAAACTTCTTTTATAAAGGAAT…
0.1X-D42-23	Bacteroides acidifaciens	0.99	CAAGTCGAGGGGCAGCATGNAAGTTTGCTTGCAAACTTTTGATGGCGACCGGCGCACGGGTGAGTAACACGTATCCAACCTGCCTCATACTCGGGGATAGCCTTTCGAAAGAAAGATTAATACCCGATGTCATAGTCCTACCGCATGATGGGATTATTAAAGAATTTCGGTATGGGATGGGGATGCGTTCCATTAGTTAGTTGGCGGGGTAACGGCCCACCAAGACAACGATGGATAGGGGTTCTGAGAGGAAGGTCCCCCACATTGGAACTGAGACACGGTCCAAACTCCTACGGGAGGCAGCAGTGAGGAATATTGGTCAATGGACGAGAGTCTGAACCAGCCAAGTAGCGTGAAGGATGACTGCCCTATGGGTTGTAAACTTCTTTTATATGGGAA…
0.1X-D42-24	Bacteroides acidifaciens	0.99	GCAAGTCGAGGGGCAGCATGAAAGTTTGCTTGCAAACTTTTGATGGCGACCGGCGCACGGGTGAGTAACACGTATCCAACCTGCCTCATACTCGGGGATAGCCTTTCGAAAGAAAGATTAATACCCGATGTCATAGTCCTACCGCATGATGGGATTATTAAAGAATTTCGGTATGGGATGGGGATGCGTTCCATTAGTTAGTTGGCGGGGTAACGGCCCACCAAGACAACGATGGATAGGGGTTCTGAGAGGAAGGTCCCCCACATTGGAACTGAGACACGGTCCAAACTCCTACGGGAGGCAGCAGTGAGGAATATTGGTCAATGGACGAGAGTCTGAACCAGCCAAGTAGCGTGAAGGATGACTGCCCTATGGGTTGTAAACTTCTTTTATATGGGA…
0.1X-D42-25	Lactobacillus murinus	0.99	TGCAAGTCGAACGAAACTTCTTTATCACCGAGTGCTTGCACTCACCGATAAAGAGTTGAGTGGCGAACGGGTGAGTAACACGTGGGCAACCTGCCCAAAAGAGGGGGATAACACTTGGAAACAGGTGCTAATACCGCATAACCATAGTTACCGCATGGTAACTATGTAAAAGGTGGCTATGCTACCGCTTTTGGATGGGCCCGCGGCGCATTAGCTAGTTGGTGGGGTAAAGGCTTACCAAGGCAATGATGCGTAGCCGAACTGAGAGGTTGATCGGCCACATTGGGACTGAGACACGGCCCAAACTCCTACGGGAGGCAGCAGTAGGGAATCTTCCACAATGGGCGAAAGCCTGATGGAGCAACGCCGCGTGGGTGAAGAAGGTCTTCGGATCGTAAA…
0.1X-D42-27	Bacteroides sartorii	0.99	AGTCGAGGGGCAGCATGGTCTTAGCTTGCTAAGGCCGATGGCGACCGGCGCACGGGTGAGTAACACGTATCCAACCTGCCTTATACTCCCGGACAGCCTTCTGAAAGGAAGATTAATACGGGATGGNATCACGAGCCAGCATTTTCTCGTGATTAAAGAACTTCGGTATAAGATGGGGATGCGTTCCATTAGATAGTAGGCGGGGTAACGGCCCACCTAGTCGACGATGGATAGGGGTTCTGAGAGGAAGGTCCCCCACATTGGAACTGAGACACGGTCCAAACTCCTACGGGAGGCAGCAGTGAGGAATATTGGTCAATGGGCGCGAGCCTGAACCAGCCAAGTAGCGTGAAGGATGACTGCCCTACGGGTTGTAAACTTCTTTTATAAAGGAATAAA…
0.1X-D42-28	Lactobacillus murinus	0.99	CTATACATGCAGTCGAACGAAACTTCTTTATCACCGAGTGCTTGCACTCACCGATAAAGAGTTGAGTGGCGAACGGGTGAGTAACACGTGGGCAACCTGCCCAAAAGAGGGGGATAACACTTGGAAACAGGTGCTAATACCGCATAACCATAGTTACCGCATGGTAACTATGTAAAAGGTGGCTATGCTACCGCTTTTGGATGGGCCCGCGGCGCATTAGCTAGTTGGTGGGGTAAAGGCTTACCAAGGCAATGATGCGTAGCCGAACTGAGAGGTTGATCGGCCACATTGGGACTGAGACACGGCCCAAACTCCTACGGGAGGCAGCAGTAGGGAATCTTCCACAATGGGCGAAAGCCTGATGGAGCAACGCCGCGTGGGTGAAGAAGGTCTTCGGAT…
0.1X-D42-29	Bacteroides sartorii	0.99	TTACACATGCAAGTCGAGGGGCAGCATGGTCTTAGCTTGCTAAGGCCGATGGCGACCGGCGCACGGGTGAGTAACACGTATCCAACCTGCCTTATACTCCCGGACAGCCTTCTGAAAGGAAGATTAATACGGGATGGNATCACGAGCCAGCATTTTCTCGTGATTAAAGAACTTCGGTATAAGATGGGGATGCGTTCCATTAGATAGTAGGCGGGGTAACGGCCCACCTAGTCGACGATGGATAGGGGTTCTGAGAGGAAGGTCCCCCACATTGGAACTGAGACACGGTCCAAACTCCTACGGGAGGCAGCAGTGAGGAATATTGGTCAATGGGCGCGAGCCTGAACCAGCCAAGTAGCGTGAAGGATGACTGCCCTACGGGTTGTAAACTTCTTTTAT…
0.1X-D42-2	Lactobacillus murinus	0.99	TGCAAGTCGAACGAAACTTCTTTATCACCGAGTGCTTGCACTCACCGATAAAGAGTTGAGTGGCGAACGGGTGAGTAACACGTGGGCAACCTGCCCAAAAGAGGGGGATAACACTTGGAAACAGGTGCTAATACCGCATAACCATAGTTACCGCATGGTAACTATGTAAAAGGTGGCTATGCTACCGCTTTTGGATGGGCCCGCGGCGCATTAGCTAGTTGGTGGGGTAAAGGCTTACCAAGGCAATGATGCGTAGCCGAACTGAGAGGTTGATCGGCCACATTGGGACTGAGACACGGCCCAAACTCCTACGGGAGGCAGCAGTAGGGAATCTTCCACAATGGGCGAAAGCCTGATGGAGCAACGCCGCGTGGGTGAAGAAGGTCTTCGGATCGTAAA…
0.1X-D42-30	Bacteroides sartorii	0.99	CTTAACACATGCAAGTCGAGGGGCAGCATGGTCTTAGCTTGCTAAGGCCGATGGCGACCGGCGCACGGGTGAGTAACACGTATCCAACCTGCCTTATACTCCCGGACAGCCTTCTGAAAGGAAGATTAATACGGGATGGNATCACGAGCCAGCATTTTCTCGTGATTAAAGAACTTCGGTATAAGATGGGGATGCGTTCCATTAGATAGTAGGCGGGGTAACGGCCCACCTAGTCGACGATGGATAGGGGTTCTGAGAGGAAGGTCCCCCACATTGGAACTGAGACACGGTCCAAACTCCTACGGGAGGCAGCAGTGAGGAATATTGGTCAATGGGCGCGAGCCTGAACCAGCCAAGTAGCGTGAAGGATGACTGCCCTACGGGTTGTAAACTTCTTTT…
0.1X-D42-31	Bacteroides sartorii	0.99	CTTAACACATGCAAGTCGAGGGGCAGCATGGTCTTAGCTTGCTAAGGCCGATGGCGACCGGCGCACGGGTGAGTAACACGTATCCAACCTGCCTTATACTCCCGGACAGCCTTCTGAAAGGAAGATTAATACGGGATGGNATCACGAGCCAGCATTTTCTCGTGATTAAAGAACTTCGGTATAAGATGGGGATGCGTTCCATTAGATAGTAGGCGGGGTAACGGCCCACCTAGTCGACGATGGATAGGGGTTCTGAGAGGAAGGTCCCCCACATTGGAACTGAGACACGGTCCAAACTCCTACGGGAGGCAGCAGTGAGGAATATTGGTCAATGGGCGCGAGCCTGAACCAGCCAAGTAGCGTGAAGGATGACTGCCCTACGGGTTGTAAACTTCTTTT…
0.1X-D42-33	Lactobacillus taiwanensis	0.99	TAATACATGCAAGTCGAGCGAGCTTGCCTAGATGATTTTAGTGCTTGCACTAAATGAAACTAGATACAAGCGAGCGGCGGACGGGTGAGTAACACGTGGGTAACCTGCCCAAGAGACTGGGATAACACCTGGAAACAGATGCTAATACCGGATAACAACACTAGACACATGTCTAGAGTTTAAAAGATGGTTCTGCTATCACTCTTGGATGGACCTGCGGTGCATTAGCTAGTTGGTAAGGTAACGGCTTACCAAGGCAATGATGCATAGCCGAGTTGAGAGACTGATCGGCCACATTGGGACTGAGACACGGCCCAAACTCCTACGGGAGGCAGCAGTAGGGAATCTTCCACAATGGACGCAAGTCTGATGGAGCAACGCCGCGTGAGTGAAGAAGGG…
0.1X-D42-35	Parabacteroides distasonis	0.98	ACCATGCAAGTCGAGGGGCAGCGGGGGTAGCAATACCCGCCGGCGACCGGCGCACGGGTGAGTAACGCGTATGCAACTTNCCTATCAGAGGGGGATAACCCGGCGAAAGTCGGACTAATACCGCATGAAGCAGGGGCCCCGCATGGGGATATTTGCTAAAGATTCATCGCTGATAGATAGGCATGCGTTCCATTAGGCAGTTGGCGGGGTAACGGCCCACCAAACCGACGATGGATAGGGGTTCTGAGAGGAAGGTCCCCCACATTGGTACTGAGACACGGACCAAACTCCTACGGGAGGCAGCAGTGAGGAATATTGGTCAATGGGCGTAAGCCTGAACCAGCCAAGTCGCGTGAGGGATGAAGGTTCTATGGATCGTAAACCTCTTTTATGAGGGAA…
0.1X-D42-36	Lactobacillus murinus	0.99	CTAATACATGCAAGTCGAACGAAACTTCTTTATCACCGAGTGCTTGCACTCACCGATAAAGAGTTGAGTGGCGAACGGGTGAGTAACACGTGGGCAACCTGCCCAAAAGAGGGGGATAACACTTGGAAACAGGTGCTAATACCGCATAACCATAGTTACCGCATGGTAACTATGTAAAAGGTGGCTATGCTACCGCTTTTGGATGGGCCCGCGGCGCATTAGCTAGTTGGTGGGGTAAAGGCTTACCAAGGCAATGATGCGTAGCCGAACTGAGAGGTTGATCGGCCACATTGGGACTGAGACACGGCCCAAACTCCTACGGGAGGCAGCAGTAGGGAATCTTCCACAATGGGCGAAAGCCTGATGGAGCAACGCCGCGTGGGTGAAGAAGGTCTTCGG…
0.1X-D42-38	Lactobacillus intestinalis	0.99	CTAATACATGCAAGTCGAGCGAGCTGAACCAGCAGATTCACTTCGGTGATGACGCTGGGAACGCGAGCGGCGGATGGGTGAGTAACACGTGGGTAACCTGCCCTAAAGTCTGGGATACCACTTGGAAACAGGTGCTAATACCGGATAACAACAATAGCTGCATGGCTATTGCTTAAAAGGCGGCGAAAGCTGTCGCTAAAGGATGGACCCGCGGTGCATTAGCTAGTTGGTAAGGTAATGGCTTACCAAGGCGACGATGCATAGCCGAGTTGAGAGACTGATCGGCCACATTGGGACTGAGACACGGCCCAAACTCCTACGGGAGGCAGCAGTAGGGAATCTTCCACAATGGGCGAAAGCCTGATGGAGCAACGCCGCGTGAGTGAAGAAGGTTTTCGG…
0.1X-D42-39	Bacteroides sartorii	0.99	CTTAACACATGCAAGTCGAGGGGCAGCATGGTCTTAGCTTGCTAAGGCCGATGGCGACCGGCGCACGGGTGAGTAACACGTATCCAACCTGCCTTATACTCCCGGACAGCCTTCTGAAAGGAAGATTAATACGGGATGGNATCACGAGCCAGCATTTTCTCGTGATTAAAGAACTTCGGTATAAGATGGGGATGCGTTCCATTAGATAGTAGGCGGGGTAACGGCCCACCTAGTCGACGATGGATAGGGGTTCTGAGAGGAAGGTCCCCCACATTGGAACTGAGACACGGTCCAAACTCCTACGGGAGGCAGCAGTGAGGAATATTGGTCAATGGGCGCGAGCCTGAACCAGCCAAGTAGCGTGAAGGATGACTGCCCTACGGGTTGTAAACTTCTTTT…
0.1X-D42-3	Bacteroides sartorii	0.99	TGCAAGTCGAGGGGCAGCATGGTCTTAGCTTGCTAAGGCCGATGGCGACCGGCGCACGGGTGAGTAACACGTATCCAACCTGCCTTATACTCCCGGACAGCCTTCTGAAAGGAAGATTAATACGGGATGGNATCACGAGCCAGCATTTTCTCGTGATTAAAGAACTTCGGTATAAGATGGGGATGCGTTCCATTAGATAGTAGGCGGGGTAACGGCCCACCTAGTCGACGATGGATAGGGGTTCTGAGAGGAAGGTCCCCCACATTGGAACTGAGACACGGTCCAAACTCCTACGGGAGGCAGCAGTGAGGAATATTGGTCAATGGGCGCGAGCCTGAACCAGCCAAGTAGCGTGAAGGATGACTGCCCTACGGGTTGTAAACTTCTTTTATAAAGGAA…
0.1X-D42-40	Bacteroides sartorii	0.99	CTTACACATGCAAGTCGAGGGGCAGCATGGTCTTAGCTTGCTAAGGCCGATGGCGACCGGCGCACGGGTGAGTAACACGTATCCAACCTGCCTTATACTCCCGGACAGCCTTCTGAAAGGAAGATTAATACGGGATGGNATCACGAGCCAGCATTTTCTCGTGATTAAAGAACTTCGGTATAAGATGGGGATGCGTTCCATTAGATAGTAGGCGGGGTAACGGCCCACCTAGTCGACGATGGATAGGGGTTCTGAGAGGAAGGTCCCCCACATTGGAACTGAGACACGGTCCAAACTCCTACGGGAGGCAGCAGTGAGGAATATTGGTCAATGGGCGCGAGCCTGAACCAGCCAAGTAGCGTGAAGGATGACTGCCCTACGGGTTGTAAACTTCTTTTA…
0.1X-D42-41	Lactobacillus murinus	0.99	CTATACATGCAAGTCGAACGAAACTTCTTTATCACCGAGTGCTTGCACTCACCGATAAAGAGTTGAGTGGCGAACGGGTGAGTAACACGTGGGCAACCTGCCCAAAAGAGGGGGATAACACTTGGAAACAGGTGCTAATACCGCATAACCATAGTTACCGCATGGTAACTATGTAAAAGGTGGCTATGCTACCGCTTTTGGATGGGCCCGCGGCGCATTAGCTAGTTGGTGGGGTAAAGGCTTACCAAGGCAATGATGCGTAGCCGAACTGAGAGGTTGATCGGCCACATTGGGACTGAGACACGGCCCAAACTCCTACGGGAGGCAGCAGTAGGGAATCTTCCACAATGGGCGAAAGCCTGATGGAGCAACGCCGCGTGGGTGAAGAAGGTCTTCGGA…
0.1X-D42-42	Bacteroides sartorii	0.99	CACATGCAAGTCGAGGGGCAGCATGGTCTTAGCTTGCTAAGGCCGATGGCGACCGGCGCACGGGTGAGTAACACGTATCCAACCTGCCTTATACTCCCGGACAGCCTTCTGAAAGGAAGATTAATACGGGATGGNATCACGAGCCAGCATTTTCTCGTGATTAAAGAACTTCGGTATAAGATGGGGATGCGTTCCATTAGATAGTAGGCGGGGTAACGGCCCACCTAGTCGACGATGGATAGGGGTTCTGAGAGGAAGGTCCCCCACATTGGAACTGAGACACGGTCCAAACTCCTACGGGAGGCAGCAGTGAGGAATATTGGTCAATGGGCGCGAGCCTGAACCAGCCAAGTAGCGTGAAGGATGACTGCCCTACGGGTTGTAAACTTCTTTTATAAA…
0.1X-D42-45	Bacteroides sartorii	0.99	GCTTACCATGCAAGTCGAGGGGCAGCATGGTCTTAGCTTGCTAAGGCCGATGGCGACCGGCGCACGGGTGAGTAACACGTATCCAACCTGCCTTATACTCCCGGACAGCCTTCTGAAAGGAAGATTAATACGGGATGGNATCACGAGCCAGCATTTTCTCGTGATTAAAGAACTTCGGTATAAGATGGGGATGCGTTCCATTAGATAGTAGGCGGGGTAACGGCCCACCTAGTCGACGATGGATAGGGGTTCTGAGAGGAAGGTCCCCCACATTGGAACTGAGACACGGTCCAAACTCCTACGGGAGGCAGCAGTGAGGAATATTGGTCAATGGGCGCGAGCCTGAACCAGCCAAGTAGCGTGAAGGATGACTGCCCTACGGGTTGTAAACTTCTTTTA…
0.1X-D42-46	Lactobacillus reuteri	0.99	TGCTAATACATGCAAGTCGTACGCACTGGCCCAGCTGATTGACGGTGCTTGCACCAGATTGACGCTGGATACCCAGTGAGTGGCGGACGGGTGAGTAACACGTGGGTAACCTGCCCCGGAGCGGGGGATAACATTTGGAAACAGATGCTAATACCGCATAACAACGAAAACCACATGGTTTTCGTTTGAAAGATGGCATATGCTATCACTCTGGGATGGACCCGCGGTGCATTAGCTAGTTGGTAAGGTAACGGCTTNCCAAGGCGATGATGCATAGCCGAGTTGAGAGACTGATCGGCCACAATGGAACTGAGACACGGTCCATACTCCTACGGGAGGCAGCAGTAGGGAATCTTCCACAATGGGCGCAAGCCTGATGGAGCAACACCGCGTGAGTGA…
0.1X-D42-47	Bacteroides sartorii	0.99	CTTAACACATGCAAGTCGAGGGGCAGCATGGTCTTAGCTTGCTAAGGCCGATGGCGACCGGCGCACGGGTGAGTAACACGTATCCAACCTGCCTTATACTCCCGGACAGCCTTCTGAAAGGAAGATTAATACGGGATGGNATCACGAGCCAGCATTTTCTCGTGATTAAAGAACTTCGGTATAAGATGGGGATGCGTTCCATTAGATAGTAGGCGGGGTAACGGCCCACCTAGTCGACGATGGATAGGGGTTCTGAGAGGAAGGTCCCCCACATTGGAACTGAGACACGGTCCAAACTCCTACGGGAGGCAGCAGTGAGGAATATTGGTCAATGGGCGCGAGCCTGAACCAGCCAAGTAGCGTGAAGGATGACTGCCCTACGGGTTGTAAACTTCTTTT…
0.1X-D42-48	Lactobacillus taiwanensis	0.99	TAATACATGCAAGTCGAGCGAGCTTGCCTAGATGATTTTAGTGCTTGCACTAAATGAAACTAGATACAAGCGAGCGGCGGACGGGTGAGTAACACGTGGGTAACCTGCCCAAGAGACTGGGATAACACCTGGAAACAGATGCTAATACCGGATAACAACACTAGACACATGTCTAGAGTTTAAAAGATGGTTCTGCTATCACTCTTGGATGGACCTGCGGTGCATTAGCTAGTTGGTAAGGTAACGGCTTACCAAGGCAATGATGCATAGCCGAGTTGAGAGACTGATCGGCCACATTGGGACTGAGACACGGCCCAAACTCCTACGGGAGGCAGCAGTAGGGAATCTTCCACAATGGACGCAAGTCTGATGGAGCAACGCCGCGTGAGTGAAGAAGGG…
0.1X-D42-49	Bacteroides sartorii	0.99	CTTAACACATGCAAGTCGAGGGGCAGCATGGTCTTAGCTTGCTAAGGCCGATGGCGACCGGCGCACGGGTGAGTAACACGTATCCAACCTGCCTTATACTCCCGGACAGCCTTCTGAAAGGAAGATTAATACGGGATGGNATCACGAGCCAGCATTTTCTCGTGATTAAAGAACTTCGGTATAAGATGGGGATGCGTTCCATTAGATAGTAGGCGGGGTAACGGCCCACCTAGTCGACGATGGATAGGGGTTCTGAGAGGAAGGTCCCCCACATTGGAACTGAGACACGGTCCAAACTCCTACGGGAGGCAGCAGTGAGGAATATTGGTCAATGGGCGCGAGCCTGAACCAGCCAAGTAGCGTGAAGGATGACTGCCCTACGGGTTGTAAACTTCTTTT…
0.1X-D42-4	Lactobacillus reuteri	0.99	TACATGCAAGTCGTACGCACTGGCCCAACTNATTGATGGTGCTTGCACCTGATTGACGTTGGATCACCAGTGAGTGGCGGACGGGTGAGTAACACGTAGGTAACCTGCCCTGGAGCGGGGGATAACATTTGGAAACAGATGCTAATACCGCATAACAACAAAAGCCACATGGCTTTTGTTTGAAAGATGGCTTTGGCTATCACTCTGGGATGGACCTGCGGTGCATTAGCTAGTTGGTAAGGTAACGGCTTACCAAGGCGATGATGCATAGCCGAGTTGAGAGACTGATCGGCCACAATGGAACTGAGACACGGTCCATACTCCTACGGGAGGCAGCAGTAGGGAATCTTCCACAATGGGCGCAAGCCTGATGGAGCAACACCGCGTGAGTGAAGAAGG…
0.1X-D42-50	Bacteroides sartorii	0.99	TGCAAGTCGAGGGGCAGCATGGTCTTAGCTTGCTAAGGCCGATGGCGACCGGCGCACGGGTGAGTAACACGTATCCAACCTGCCTTATACTCCCGGACAGCCTTCTGAAAGGAAGATTAATACGGGATGGNATCACGAGCCAGCATTTTCTCGTGATTAAAGAACTTCGGTATAAGATGGGGATGCGTTCCATTAGATAGTAGGCGGGGTAACGGCCCACCTAGTCGACGATGGATAGGGGTTCTGAGAGGAAGGTCCCCCACATTGGAACTGAGACACGGTCCAAACTCCTACGGGAGGCAGCAGTGAGGAATATTGGTCAATGGGCGCGAGCCTGAACCAGCCAAGTAGCGTGAAGGATGACTGCCCTACGGGTTGTAAACTTCTTTTATAAAGGAA…
0.1X-D42-51	Lactobacillus murinus	0.99	CTAATACATGCAAGTCGAACGAAACTTCTTTATCACCGAGTGCTTGCACTCACCGATAAAGAGTTGAGTGGCGAACGGGTGAGTAACACGTGGGCAACCTGCCCAAAAGAGGGGGATAACACTTGGAAACAGGTGCTAATACCGCATAACCATAGTTACCGCATGGTAACTATGTAAAAGGTGGCTATGCTACCGCTTTTGGATGGGCCCGCGGCGCATTAGCTAGTTGGTGGGGTAAAGGCTTACCAAGGCAATGATGCGTAGCCGAACTGAGAGGTTGATCGGCCACATTGGGACTGAGACACGGCCCAAACTCCTACGGGAGGCAGCAGTAGGGAATCTTCCACAATGGGCGAAAGCCTGATGGAGCAACGCCGCGTGGGTGAAGAAGGTCTTCGG…
0.1X-D42-52	Bacteroides sartorii	0.99	CTTAACACATGCAAGTCGAGGGGCAGCATGGTCTTAGCTTGCTAAGGCCGATGGCGACCGGCGCACGGGTGAGTAACACGTATCCAACCTGCCTTATACTCCCGGACAGCCTTCTGAAAGGAAGATTAATACGGGATGGNATCACGAGCCAGCATTTTCTCGTGATTAAAGAACTTCGGTATAAGATGGGGATGCGTTCCATTAGATAGTAGGCGGGGTAACGGCCCACCTAGTCGACGATGGATAGGGGTTCTGAGAGGAAGGTCCCCCACATTGGAACTGAGACACGGTCCAAACTCCTACGGGAGGCAGCAGTGAGGAATATTGGTCAATGGGCGCGAGCCTGAACCAGCCAAGTAGCGTGAAGGATGACTGCCCTACGGGTTGTAAACTTCTTTT…
0.1X-D42-53	Bacteroides sartorii	0.99	CTTAACACATGCAAGTCGAGGGGCAGCATGGTCTTAGCTTGCTAAGGCCGATGGCGACCGGCGCACGGGTGAGTAACACGTATCCAACCTGCCTTATACTCCCGGACAGCCTTCTGAAAGGAAGATTAATACGGGATGGNATCACGAGCCAGCATTTTCTCGTGATTAAAGAACTTCGGTATAAGATGGGGATGCGTTCCATTAGATAGTAGGCGGGGTAACGGCCCACCTAGTCGACGATGGATAGGGGTTCTGAGAGGAAGGTCCCCCACATTGGAACTGAGACACGGTCCAAACTCCTACGGGAGGCAGCAGTGAGGAATATTGGTCAATGGGCGCGAGCCTGAACCAGCCAAGTAGCGTGAAGGATGACTGCCCTACGGGTTGTAAACTTCTTTT…
0.1X-D42-54	Bacteroides caecimuris	0.99	CTTAACACATGCAAGTCGAGGGGCAGCATGGGAGTTTGCTTGCAAACTTCCGATGGCGACCGGCGCACGGGTGAGTAACACGTATCCAACCTGCCGATAACTCGGGGATAGCCTTTCGAAAGAAAGATTAATATCCGATAGNATATCAAGGTCGCATGATCTTGATATTAAAGAATTTCGGTTATCGATGGGGATGCGTTCCATTAGTTAGTTGGCGGGGTAACGGCCCACCAAGACGACGATGGATAGGGGTTCTGAGAGGAAGGTCCCCCACATTGGAACTGAGACACGGTCCAAACTCCTACGGGAGGCAGCAGTGAGGAATATTGGTCAATGGACGAGAGTCTGAACCAGCCAAGTAGCGTGAAGGATGACTGCCCTATGGGTTGTAAACTTCTT…
0.1X-D42-55	Bacteroides caecimuris	0.99	CTTAACACATGCAAGTCGAGGGGCAGCATGGGAGTTTGCTTGCAAACTTCCGATGGCGACCGGCGCACGGGTGAGTAACACGTATCCAACCTGCCGATAACTCGGGGATAGCCTTTCGAAAGAAAGATTAATATCCGATAGNATATCAAGGTCGCATGATCTTGATATTAAAGAATTTCGGTTATCGATGGGGATGCGTTCCATTAGTTAGTTGGCGGGGTAACGGCCCACCAAGACGACGATGGATAGGGGTTCTGAGAGGAAGGTCCCCCACATTGGAACTGAGACACGGTCCAAACTCCTACGGGAGGCAGCAGTGAGGAATATTGGTCAATGGACGAGAGTCTGAACCAGCCAAGTAGCGTGAAGGATGACTGCCCTATGGGTTGTAAACTTCTT…
0.1X-D42-56	Bacteroides acidifaciens	0.99	CTTAACACATGCAAGTCGAGGGGCAGCATGGAAAGTTTGCTTGCAAACTTTTGATGGCGACCGGCGCACGGGTGAGTAACACGTATCCAACCTGCCTCATACTCGGGGATAGCCTTTCGAAAGAAAGATTAATACCCGATGTCATAGTCCTACCGCATGATGGGATTATTAAAGAATTTCGGTATGGGATGGGGATGCGTTCCATTAGTTAGTTGGCGGGGTAACGGCCCACCAAGACAACGATGGATAGGGGTTCTGAGAGGAAGGTCCCCCACATTGGAACTGAGACACGGTCCAAACTCCTACGGGAGGCAGCAGTGAGGAATATTGGTCAATGGACGAGAGTCTGAACCAGCCAAGTAGCGTGAAGGATGACTGCCCTATGGGTTGTAAACTTCT…
0.1X-D42-58	Bacteroides acidifaciens	0.99	CTTAACACATGCAAGTCGAGGGGCAGCATGAAAGTTTGCTTGCAAACTTTTGATGGCGACCGGCGCACGGGTGAGTAACACGTATCCAACCTGCCTCATACTCGGGGATAGCCTTTCGAAAGAAAGATTAATACCCGATGTCATAGTCCTACCGCATGATGGGATTATTAAAGAATTTCGGTATGGGATGGGGATGCGTTCCATTAGTTAGTTGGCGGGGTAACGGCCCACCAAGACAACGATGGATAGGGGTTCTGAGAGGAAGGTCCCCCACATTGGAACTGAGACACGGTCCAAACTCCTACGGGAGGCAGCAGTGAGGAATATTGGTCAATGGACGAGAGTCTGAACCAGCCAAGTAGCGTGAAGGATGACTGCCCTATGGGTTGTAAACTTCTT…
0.1X-D42-59	Bacteroides sartorii	0.99	TTACCATGCAAGTCGAGGGGCAGCATGGTCTTAGCTTGCTAAGGCCGATGGCGACCGGCGCACGGGTGAGTAACACGTATCCAACCTGCCTTATACTCCCGGACAGCCTTCTGAAAGGAAGATTAATACGGGATGGNATCACGAGCCAGCATTTTCTCGTGATTAAAGAACTTCGGTATAAGATGGGGATGCGTTCCATTAGATAGTAGGCGGGGTAACGGCCCACCTAGTCGACGATGGATAGGGGTTCTGAGAGGAAGGTCCCCCACATTGGAACTGAGACACGGTCCAAACTCCTACGGGAGGCAGCAGTGAGGAATATTGGTCAATGGGCGCGAGCCTGAACCAGCCAAGTAGCGTGAAGGATGACTGCCCTACGGGTTGTAAACTTCTTTTATA…
0.1X-D42-5	Lactobacillus reuteri	0.99	TGCAGTCGTACGCACTGGCCCAGCTGATTGACGGTGCTTGCACCAGATTGACGCTGGATACCCAGTGAGTGGCGGACGGGTGAGTAACACGTGGGTAACCTGCCCCGGAGCGGGGGATAACATTTGGAAACAGATGCTAATACCGCATAACAACGAAAACCACATGGTTTTCGTTTGAAAGATGGCATATGCTATCACTCTGGGATGGACCCGCGGTGCATTAGCTAGTTGGTAAGGTAACGGCTTACCAAGGCGATGATGCATAGCCGAGTTGAGAGACTGATCGGCCACAATGGAACTGAGACACGGTCCATACTCCTACGGGAGGCAGCAGTAGGGAATCTTCCACAATGGGCGCAAGCCTGATGGAGCAACACCGCGTGAGTGAAGAAGGGTTTC…
0.1X-D42-60	Lactobacillus taiwanensis	0.99	TAATACATGCAAGTCGAGCGAGCTTGCCTAGATGATTTTAGTGCTTGCACTAAATGAAACTAGATACAAGCGAGCGGCGGACGGGTGAGTAACACGTGGGTAACCTGCCCAAGAGACTGGGATAACACCTGGAAACAGATGCTAATACCGGATAACAACACTAGACACATGTCTAGAGTTTAAAAGATGGTTCTGCTATCACTCTTGGATGGACCTGCGGTGCATTAGCTAGTTGGTAAGGTAACGGCTTACCAAGGCAATGATGCATAGCCGAGTTGAGAGACTGATCGGCCACATTGGGACTGAGACACGGCCCAAACTCCTACGGGAGGCAGCAGTAGGGAATCTTCCACAATGGACGCAAGTCTGATGGAGCAACGCCGCGTGAGTGAAGAAGGG…
0.1X-D42-61	Bacteroides caecimuris	0.99	CTTAACACATGCAAGTCGAGGGGCAGCATGGGAGTTTGCTTGCAAACTTCCGATGGCGACCGGCGCACGGGTGAGTAACACGTATCCAACCTGCCGATAACTCGGGGATAGCCTTTCGAAAGAAAGATTAATATCCGATAGNATATCAAGGTCGCATGATCTTGATATTAAAGAATTTCGGTTATCGATGGGGATGCGTTCCATTAGTTAGTTGGCGGGGTAACGGCCCACCAAGACGACGATGGATAGGGGTTCTGAGAGGAAGGTCCCCCACATTGGAACTGAGACACGGTCCAAACTCCTACGGGAGGCAGCAGTGAGGAATATTGGTCAATGGACGAGAGTCTGAACCAGCCAAGTAGCGTGAAGGATGACTGCCCTATGGGTTGTAAACTTCTT…
0.1X-D42-62	Lactobacillus taiwanensis	0.99	TAATACATGCAAGTCGAGCGAGCTTGCCTAGATGATTTTAGTGCTTGCACTAAATGAAACTAGATACAAGCGAGCGGCGGACGGGTGAGTAACACGTGGGTAACCTGCCCAAGAGACTGGGATAACACCTGGAAACAGATGCTAATACCGGATAACAACACTAGACACATGTCTAGAGTTTAAAAGATGGTTCTGCTATCACTCTTGGATGGACCTGCGGTGCATTAGCTAGTTGGTAAGGTAACGGCTTACCAAGGCAATGATGCATAGCCGAGTTGAGAGACTGATCGGCCACATTGGGACTGAGACACGGCCCAAACTCCTACGGGAGGCAGCAGTAGGGAATCTTCCACAATGGACGCAAGTCTGATGGAGCAACGCCGCGTGAGTGAAGAAGGG…
0.1X-D42-63	Bacteroides caecimuris	0.99	CTTAACACATGCAAGTCGAGGGGCAGCATGGGAGTTTGCTTGCAAACTTCCGATGGCGACCGGCGCACGGGTGAGTAACACGTATCCAACCTGCCGATAACTCGGGGATAGCCTTTCGAAAGAAAGATTAATATCCGATAGNATATCAAGGTCGCATGATCTTGATATTAAAGAATTTCGGTTATCGATGGGGATGCGTTCCATTAGTTAGTTGGCGGGGTAACGGCCCACCAAGACGACGATGGATAGGGGTTCTGAGAGGAAGGTCCCCCACATTGGAACTGAGACACGGTCCAAACTCCTACGGGAGGCAGCAGTGAGGAATATTGGTCAATGGACGAGAGTCTGAACCAGCCAAGTAGCGTGAAGGATGACTGCCCTATGGGTTGTAAACTTCTT…
0.1X-D42-64	Bacteroides sartorii	0.99	CTTACCATGCAAGTCGAGGGGCAGCATGGTCTTAGCTTGCTAAGGCCGATGGCGACCGGCGCACGGGTGAGTAACACGTATCCAACCTGCCTTATACTCCCGGACAGCCTTCTGAAAGGAAGATTAATACGGGATGGNATCACGAGCCAGCATTTTCTCGTGATTAAAGAACTTCGGTATAAGATGGGGATGCGTTCCATTAGATAGTAGGCGGGGTAACGGCCCACCTAGTCGACGATGGATAGGGGTTCTGAGAGGAAGGTCCCCCACATTGGAACTGAGACACGGTCCAAACTCCTACGGGAGGCAGCAGTGAGGAATATTGGTCAATGGGCGCGAGCCTGAACCAGCCAAGTAGCGTGAAGGATGACTGCCCTACGGGTTGTAAACTTCTTTTAT…
0.1X-D42-65	Bacteroides ovatus	0.99	CTTAACACATGCAAGTCGAGGGGCAGCATTTTAGTTTGCTTGCAAACTGAAGATGGCGACCGGCGCACGGGTGAGTAACACGTATCCAACCTGCCGATAACTCCGGAATAGCCTTTCGAAAGAAAGATTAATACCGGATNGCATACGAATATCGCATGATATTTTTATTAAAGAATTTCGGTTATCGATGGGGATGCGTTCCATTAGTTTGTTGGCGGGGTAACGGCCCACCAAGACTACGATGGATAGGGGTTCTGAGAGGAAGGTCCCCCACATTGGAACTGAGACACGGTCCAAACTCCTACGGGAGGCAGCAGTGAGGAATATTGGTCAATGGGCGAGAGCCTGAACCAGCCAAGTAGCGTGAAGGATGAAGGCTCTATGGGTCGTAAACTTCTT…
0.1X-D42-66	Lactobacillus murinus	0.99	TATACATGCAGTCGAACGAAACTTCTTTATCACCGAGTGCTTGCACTCACCGATAAAGAGTTGAGTGGCGAACGGGTGAGTAACACGTGGGCAACCTGCCCAAAAGAGGGGGATAACACTTGGAAACAGGTGCTAATACCGCATAACCATAGTTACCGCATGGTAACTATGTAAAAGGTGGCTATGCTACCGCTTTTGGATGGGCCCGCGGCGCATTAGCTAGTTGGTGGGGTAAAGGCTTACCAAGGCAATGATGCGTAGCCGAACTGAGAGGTTGATCGGCCACATTGGGACTGAGACACGGCCCAAACTCCTACGGGAGGCAGCAGTAGGGAATCTTCCACAATGGGCGAAAGCCTGATGGAGCAACGCCGCGTGGGTGAAGAAGGTCTTCGGATC…
0.1X-D42-67	Bacteroides sartorii	0.99	CTTAACACATGCAAGTCGAGGGGCAGCATGGTCTTAGCTTGCTAAGGCCGATGGCGACCGGCGCACGGGTGAGTAACACGTATCCAACCTGCCTTATACTCCCGGACAGCCTTCTGAAAGGAAGATTAATACGGGATGGNATCACGAGCCAGCATTTTCTCGTGATTAAAGAACTTCGGTATAAGATGGGGATGCGTTCCATTAGATAGTAGGCGGGGTAACGGCCCACCTAGTCGACGATGGATAGGGGTTCTGAGAGGAAGGTCCCCCACATTGGAACTGAGACACGGTCCAAACTCCTACGGGAGGCAGCAGTGAGGAATATTGGTCAATGGGCGCGAGCCTGAACCAGCCAAGTAGCGTGAAGGATGACTGCCCTACGGGTTGTAAACTTCTTTT…
0.1X-D42-68	Lactobacillus murinus	0.99	CTAATACATGCAAGTCGAACGAAACTTCTTTATCACCGAGTGCTTGCACTCACCGATAAAGAGTTGAGTGGCGAACGGGTGAGTAACACGTGGGCAACCTGCCCAAAAGAGGGGGATAACACTTGGAAACAGGTGCTAATACCGCATAACCATAGTTACCGCATGGTAACTATGTAAAAGGTGGCTATGCTACCGCTTTTGGATGGGCCCGCGGCGCATTAGCTAGTTGGTGGGGTAAAGGCTTACCAAGGCAATGATGCGTAGCCGAACTGAGAGGTTGATCGGCCACATTGGGACTGAGACACGGCCCAAACTCCTACGGGAGGCAGCAGTAGGGAATCTTCCACAATGGGCGAAAGCCTGATGGAGCAACGCCGCGTGGGTGAAGAAGGTCTTCGG…
0.1X-D42-69	Bacteroides sartorii	0.99	CTTAACACATGCAAGTCGAGGGGCAGCATGGTCTTAGCTTGCTAAGGCCGATGGCGACCGGCGCACGGGTGAGTAACACGTATCCAACCTGCCTTATACTCCCGGACAGCCTTCTGAAAGGAAGATTAATACGGGATGGNATCACGAGCCAGCATTTTCTCGTGATTAAAGAACTTCGGTATAAGATGGGGATGCGTTCCATTAGATAGTAGGCGGGGTAACGGCCCACCTAGTCGACGATGGATAGGGGTTCTGAGAGGAAGGTCCCCCACATTGGAACTGAGACACGGTCCAAACTCCTACGGGAGGCAGCAGTGAGGAATATTGGTCAATGGGCGCGAGCCTGAACCAGCCAAGTAGCGTGAAGGATGACTGCCCTACGGGTTGTAAACTTCTTTT…
0.1X-D42-6	Lactobacillus reuteri	0.99	TGCAGTCGTACGCACTGGCCCAACTGATTGATGGTGCTTGCACCTGATTGACGTTGGATCACCAGTGAGTGGCGGACGGGTGAGTAACACGTAGGTAACCTGCCCTGGAGCGGGGGATAACATTTGGAAACAGATGCTAATACCGCATAACAACAAAAGCCACATGGCTTTTGTTTGAAAGATGGCTTTGGCTATCACTCTGGGATGGACCTGCGGTGCATTAGCTAGTTGGTAAGGTAACGGCTTACCAAGGCGATGATGCATAGCCGAGTTGAGAGACTGATCGGCCACAATGGAACTGAGACACGGTCCATACTCCTACGGGAGGCAGCAGTAGGGAATCTTCCACAATGGGCGCAAGCCTGATGGAGCAACACCGCGTGAGTGAAGAAGGGTTTC…
0.1X-D42-70	Lactobacillus taiwanensis	0.99	CTAATACATGCAAGTCGAGCGAGCTTGCCTAGATGATTTTAGTGCTTGCACTAAATGAAACTAGATACAAGCGAGCGGCGGACGGGTGAGTAACACGTGGGTAACCTGCCCAAGAGACTGGGATAACACCTGGAAACAGATGCTAATACCGGATAACAACACTAGACACATGTCTAGAGTTTAAAAGATGGTTCTGCTATCACTCTTGGATGGACCTGCGGTGCATTAGCTAGTTGGTAAGGTAACGGCTTACCAAGGCAATGATGCATAGCCGAGTTGAGAGACTGATCGGCCACATTGGGACTGAGACACGGCCCAAACTCCTACGGGAGGCAGCAGTAGGGAATCTTCCACAATGGACGCAAGTCTGATGGAGCAACGCCGCGTGAGTGAAGAAGG…
0.1X-D42-72	Lactobacillus taiwanensis	0.99	CTAATACATGCAAGTCGAGCGAGCTTGCCTAGATGATTTTAGTGCTTGCACTAAATGAAACTAGATACAAGCGAGCGGCGGACGGGTGAGTAACACGTGGGTAACCTGCCCAAGAGACTGGGATAACACCTGGAAACAGATGCTAATACCGGATAACAACACTAGACACATGTCTAGAGTTTAAAAGATGGTTCTGCTATCACTCTTGGATGGACCTGCGGTGCATTAGCTAGTTGGTAAGGTAACGGCTTACCAAGGCAATGATGCATAGCCGAGTTGAGAGACTGATCGGCCACATTGGGACTGAGACACGGCCCAAACTCCTACGGGAGGCAGCAGTAGGGAATCTTCCACAATGGACGCAAGTCTGATGGAGCAACGCCGCGTGAGTGAAGAAGG…
0.1X-D42-73	Lactobacillus murinus	0.99	CTAATACATGCAAGTCGAACGAAACTTCTTTATCACCGAGTGCTTGCACTCACCGATAAAGAGTTGAGTGGCGAACGGGTGAGTAACACGTGGGCAACCTGCCCAAAAGAGGGGGATAACACTTGGAAACAGGTGCTAATACCGCATAACCATAGTTACCGCATGGTAACTATGTAAAAGGTGGCTATGCTACCGCTTTTGGATGGGCCCGCGGCGCATTAGCTAGTTGGTGGGGTAAAGGCTTACCAAGGCAATGATGCGTAGCCGAACTGAGAGGTTGATCGGCCACATTGGGACTGAGACACGGCCCAAACTCCTACGGGAGGCAGCAGTAGGGAATCTTCCACAATGGGCGAAAGCCTGATGGAGCAACGCCGCGTGGGTGAAGAAGGTCTTCGG…
0.1X-D42-74	Lactobacillus murinus	0.99	TAATACATGCAAGTCGAACGAAACTTCTTTATCACCGAGTGCTTGCACTCACCGATAAAGAGTTGAGTGGCGAACGGGTGAGTAACACGTGGGCAACCTGCCCAAAAGAGGGGGATAACACTTGGAAACAGGTGCTAATACCGCATAACCATAGTTACCGCATGGTAACTATGTAAAAGGTGGCTATGCTACCGCTTTTGGATGGGCCCGCGGCGCATTAGCTAGTTGGTGGGGTAAAGGCTTACCAAGGCAATGATGCGTAGCCGAACTGAGAGGTTGATCGGCCACATTGGGACTGAGACACGGCCCAAACTCCTACGGGAGGCAGCAGTAGGGAATCTTCCACAATGGGCGAAAGCCTGATGGAGCAACGCCGCGTGGGTGAAGAAGGTCTTCGGA…
0.1X-D42-75	Lactobacillus murinus	0.99	CCTATACATGCAAGTCGAACGAAACTTCTTTATCACCGAGTGCTTGCACTCACCGATAAAGAGTTGAGTGGCGAACGGGTGAGTAACACGTGGGCAACCTGCCCAAAAGAGGGGGATAACACTTGGAAACAGGTGCTAATACCGCATAACCATAGTTACCGCATGGTAACTATGTAAAAGGTGGCTATGCTACCGCTTTTGGATGGGCCCGCGGCGCATTAGCTAGTTGGTGGGGTAAAGGCTTACCAAGGCAATGATGCGTAGCCGAACTGAGAGGTTGATCGGCCACATTGGGACTGAGACACGGCCCAAACTCCTACGGGAGGCAGCAGTAGGGAATCTTCCACAATGGGCGAAAGCCTGATGGAGCAACGCCGCGTGGGTGAAGAAGGTCTTCGG…
0.1X-D42-76	Lactobacillus taiwanensis	0.99	CTAATACATGCAAGTCGAGCGAGCTTGCCTAGATGATTTTAGTGCTTGCACTAAATGAAACTAGATACAAGCGAGCGGCGGACGGGTGAGTAACACGTGGGTAACCTGCCCAAGAGACTGGGATAACACCTGGAAACAGATGCTAATACCGGATAACAACACTAGACACATGTCTAGAGTTTAAAAGATGGTTCTGCTATCACTCTTGGATGGACCTGCGGTGCATTAGCTAGTTGGTAAGGTAACGGCTTACCAAGGCAATGATGCATAGCCGAGTTGAGAGACTGATCGGCCACATTGGGACTGAGACACGGCCCAAACTCCTACGGGAGGCAGCAGTAGGGAATCTTCCACAATGGACGCAAGTCTGATGGAGCAACGCCGCGTGAGTGAAGAAGG…
0.1X-D42-77	Bacteroides acidifaciens	0.99	CACATGCAAGTCGAGGGGCAGCATGNAAGTTTGCTTGCAAACTTTTGATGGCGACCGGCGCACGGGTGAGTAACACGTATCCAACCTGCCTCATACTCGGGGATAGCCTTTCGAAAGAAAGATTAATACCCGATGTCATAGTCCTACCGCATGATGGGATTATTAAAGAATTTCGGTATGGGATGGGGATGCGTTCCATTAGTTAGTTGGCGGGGTAACGGCCCACCAAGACAACGATGGATAGGGGTTCTGAGAGGAAGGTCCCCCACATTGGAACTGAGACACGGTCCAAACTCCTACGGGAGGCAGCAGTGAGGAATATTGGTCAATGGACGAGAGTCTGAACCAGCCAAGTAGCGTGAAGGATGACTGCCCTATGGGTTGTAAACTTCTTTTATA…
0.1X-D42-78	Lactobacillus murinus	0.99	TAATACATGCAAGTCGAACGAAACTTCTTTATCACCGAGTGCTTGCACTCACCGATAAAGAGTTGAGTGGCGAACGGGTGAGTAACACGTGGGCAACCTGCCCAAAAGAGGGGGATAACACTTGGAAACAGGTGCTAATACCGCATAACCATAGTTACCGCATGGTAACTATGTAAAAGGTGGCTATGCTACCGCTTTTGGATGGGCCCGCGGCGCATTAGCTAGTTGGTGGGGTAAAGGCTTACCAAGGCAATGATGCGTAGCCGAACTGAGAGGTTGATCGGCCACATTGGGACTGAGACACGGCCCAAACTCCTACGGGAGGCAGCAGTAGGGAATCTTCCACAATGGGCGAAAGCCTGATGGAGCAACGCCGCGTGGGTGAAGAAGGTCTTCGGA…
0.1X-D42-79	Bacteroides acidifaciens	0.99	CTTAACACATGCAAGTCGAGGGGCAGCATGAAAGTTTGCTTGCAAACTTTTGATGGCGACCGGCGCACGGGTGAGTAACACGTATCCAACCTGCCTCATACTCGGGGATAGCCTTTCGAAAGAAAGATTAATACCCGATGTCATAGTCCTACCGCATGATGGGATTATTAAAGAATTTCGGTATGGGATGGGGATGCGTTCCATTAGTTAGTTGGCGGGGTAACGGCCCACCAAGACAACGATGGATAGGGGTTCTGAGAGGAAGGTCCCCCACATTGGAACTGAGACACGGTCCAAACTCCTACGGGAGGCAGCAGTGAGGAATATTGGTCAATGGACGAGAGTCTGAACCAGCCAAGTAGCGTGAAGGATGACTGCCCTATGGGTTGTAAACTTCTT…
0.1X-D42-81	Bacteroides acidifaciens	0.99	CTTAACACATGCAAGTCGAGGGGCAGCATGAAAGTTTGCTTGCAAACTTTTGATGGCGACCGGCGCACGGGTGAGTAACACGTATCCAACCTGCCTCATACTCGGGGATAGCCTTTCGAAAGAAAGATTAATACCCGATGTCATAGTCCTACCGCATGATGGGATTATTAAAGAATTTCGGTATGGGATGGGGATGCGTTCCATTAGTTAGTTGGCGGGGTAACGGCCCACCAAGACAACGATGGATAGGGGTTCTGAGAGGAAGGTCCCCCACATTGGAACTGAGACACGGTCCAAACTCCTACGGGAGGCAGCAGTGAGGAATATTGGTCAATGGACGAGAGTCTGAACCAGCCAAGTAGCGTGAAGGATGACTGCCCTATGGGTTGTAAACTTCTT…
0.1X-D42-82	Bacteroides acidifaciens	0.99	CACATGCAAGTCGAGGGGCAGCATGNAAGTTTGCTTGCAAACTTTTGATGGCGACCGGCGCACGGGTGAGTAACACGTATCCAACCTGCCTCATACTCGGGGATAGCCTTTCGAAAGAAAGATTAATACCCGATGTCATAGTCCTACCGCATGATGGGATTATTAAAGAATTTCGGTATGGGATGGGGATGCGTTCCATTAGTTAGTTGGCGGGGTAACGGCCCACCAAGACAACGATGGATAGGGGTTCTGAGAGGAAGGTCCCCCACATTGGAACTGAGACACGGTCCAAACTCCTACGGGAGGCAGCAGTGAGGAATATTGGTCAATGGACGAGAGTCTGAACCAGCCAAGTAGCGTGAAGGATGACTGCCCTATGGGTTGTAAACTTCTTTTATA…
0.1X-D42-83	Lactobacillus murinus	0.99	CTATAATGCAAGTCGAACGAAACTTCTTTATCACCGAGTGCTTGCACTCACCGATAAAGAGTTGAGTGGCGAACGGGTGAGTAACACGTGGGCAACCTGCCCAAAAGAGGGGGATAACACTTGGAAACAGGTGCTAATACCGCATAACCATAGTTACCGCATGGTAACTATGTAAAAGGTGGCTATGCTACCGCTTTTGGATGGGCCCGCGGCGCATTAGCTAGTTGGTGGGGTAAAGGCTTACCAAGGCAATGATGCGTAGCCGAACTGAGAGGTTGATCGGCCACATTGGGACTGAGACACGGCCCAAACTCCTACGGGAGGCAGCAGTAGGGAATCTTCCACAATGGGCGAAAGCCTGATGGAGCAACGCCGCGTGGGTGAAGAAGGTCTTCGGAT…
0.1X-D42-85	Bacteroides sartorii	0.99	TTACCATGCAGTCGAGGGGCAGCATGGTCTTAGCTTGCTAAGGCCGATGGCGACCGGCGCACGGGTGAGTAACACGTATCCAACCTGCCTTATACTCCCGGACAGCCTTCTGAAAGGAAGATTAATACGGGATGGNATCACGAGCCAGCATTTTCTCGTGATTAAAGAACTTCGGTATAAGATGGGGATGCGTTCCATTAGATAGTAGGCGGGGTAACGGCCCACCTAGTCGACGATGGATAGGGGTTCTGAGAGGAAGGTCCCCCACATTGGAACTGAGACACGGTCCAAACTCCTACGGGAGGCAGCAGTGAGGAATATTGGTCAATGGGCGCGAGCCTGAACCAGCCAAGTAGCGTGAAGGATGACTGCCCTACGGGTTGTAAACTTCTTTTATAA…
0.1X-D42-86	Lactobacillus reuteri	0.99	ATAATGCAGTCGTACGCACTGGCCCAGCTGATTGACGGTGCTTGCACCAGATTGACGCTGGATACCCAGTGAGTGGCGGACGGGTGAGTAACACGTGGGTAACCTGCCCCGGAGCGGGGGATAACATTTGGAAACAGATGCTAATACCGCATAACAACGAAAACCACATGGTTTTCGTTTGAAAGATGGCATATGCTATCACTCTGGGATGGACCCGCGGTGCATTAGCTAGTTGGTAAGGTAACGGCTTACCAAGGCGATGATGCATAGCCGAGTTGAGAGACTGATCGGCCACAATGGAACTGAGACACGGTCCATACTCCTACGGGAGGCAGCAGTAGGGAATCTTCCACAATGGGCGCAAGCCTGATGGAGCAACACCGCGTGAGTGAAGAAGGG…
0.1X-D42-87	Lactobacillus taiwanensis	0.99	CTATAATGCAAGTCGAGCGAGCTTGCCTAGATGATTTTAGTGCTTGCACTAAATGAAACTAGATACAAGCGAGCGGCGGACGGGTGAGTAACACGTGGGTAACCTGCCCAAGAGACTGGGATAACACCTGGAAACAGATGCTAATACCGGATAACAACACTAGACACATGTCTAGAGTTTAAAAGATGGTTCTGCTATCACTCTTGGATGGACCTGCGGTGCATTAGCTAGTTGGTAAGGTAACGGCTTACCAAGGCAATGATGCATAGCCGAGTTGAGAGACTGATCGGCCACATTGGGACTGAGACACGGCCCAAACTCCTACGGGAGGCAGCAGTAGGGAATCTTCCACAATGGACGCAAGTCTGATGGAGCAACGCCGCGTGAGTGAAGAAGGGT…
0.1X-D42-88	Lactobacillus murinus	0.99	TATAATGCAAGTCGACGAAACTTCTTTATCACCGAGTGCTTGCACTCACCGATAAAGAGTTGAGTGGCGAACGGGTGAGTAACACGTGGGCAACCTGCCCAAAAGAGGGGGATAACACTTGGAAACAGGTGCTAATACCGCATAACCATAGTTACCGCATGGTAACTATGTAAAAGGTGGCTATGCTACCGCTTTTGGATGGGCCCGCGGCGCATTAGCTAGTTGGTGGGGTAAAGGCTTACCAAGGCAATGATGCGTAGCCGAACTGAGAGGTTGATCGGCCACATTGGGACTGAGACACGGCCCAAACTCCTACGGGAGGCAGCAGTAGGGAATCTTCCACAATGGGCGAAAGCCTGATGGAGCAACGCCGCGTGGGTGAAGAAGGTCTTCGGATCG…
0.1X-D42-89	Lactobacillus reuteri	0.99	CTATAATGCAGTCGTACGCACTGGCCCAGCTGATTGACGGTGCTTGCACCAGATTGACGCTGGATACCCAGTGAGTGGCGGACGGGTGAGTAACACGTGGGTAACCTGCCCCGGAGCGGGGGATAACATTTGGAAACAGATGCTAATACCGCATAACAACGAAAACCACATGGTTTTCGTTTGAAAGATGGCATATGCTATCACTCTGGGATGGACCCGCGGTGCATTAGCTAGTTGGTAAGGTAACGGCTTACCAAGGCGATGATGCATAGCCGAGTTGAGAGACTGATCGGCCACAATGGAACTGAGACACGGTCCATACTCCTACGGGAGGCAGCAGTAGGGAATCTTCCACAATGGGCGCAAGCCTGATGGAGCAACACCGCGTGAGTGAAGAAG…
0.1X-D42-91	Lactobacillus murinus	0.99	CTATACATGCAAGTCGAACGAAACTTCTTTATCACCGAGTGCTTGCACTCACCGATAAAGAGTTGAGTGGCGAACGGGTGAGTAACACGTGGGCAACCTGCCCAAAAGAGGGGGATAACACTTGGAAACAGGTGCTAATACCGCATAACCATAGTTACCGCATGGTAACTATGTAAAAGGTGGCTATGCTACCGCTTTTGGATGGGCCCGCGGCGCATTAGCTAGTTGGTGGGGTAAAGGCTTACCAAGGCAATGATGCGTAGCCGAACTGAGAGGTTGATCGGCCACATTGGGACTGAGACACGGCCCAAACTCCTACGGGAGGCAGCAGTAGGGAATCTTCCACAATGGGCGAAAGCCTGATGGAGCAACGCCGCGTGGGTGAAGAAGGTCTTCGGA…
0.1X-D42-92	Bacteroides sartorii	0.99	TTACCATGCAGTCGAGGGGCAGCATGGTCTTAGCTTGCTAAGGCCGATGGCGACCGGCGCACGGGTGAGTAACACGTATCCAACCTGCCTTATACTCCCGGACAGCCTTCTGAAAGGAAGATTAATACGGGATGGNATCACGAGCCAGCATTTTCTCGTGATTAAAGAACTTCGGTATAAGATGGGGATGCGTTCCATTAGATAGTAGGCGGGGTAACGGCCCACCTAGTCGACGATGGATAGGGGTTCTGAGAGGAAGGTCCCCCACATTGGAACTGAGACACGGTCCAAACTCCTACGGGAGGCAGCAGTGAGGAATATTGGTCAATGGGCGCGAGCCTGAACCAGCCAAGTAGCGTGAAGGATGACTGCCCTACGGGTTGTAAACTTCTTTTATAA…
0.1X-D42-93	Bacteroides acidifaciens	0.99	TACCATGCAGTCGAGGGGCAGCATGGAAGTTTGCTTGCAAACTTTTGATGGCGACCGGCGCACGGGTGAGTAACACGTATCCAACCTGCCTCATACTCGGGGATAGCCTTTCGAAAGAAAGATTAATACCCGATGTCATAGTCCTACCGCATGATGGGATTATTAAAGAATTTCGGTATGGGATGGGGATGCGTTCCATTAGTTAGTTGGCGGGGTAACGGCCCACCAAGACAACGATGGATAGGGGTTCTGAGAGGAAGGTCCCCCACATTGGAACTGAGACACGGTCCAAACTCCTACGGGAGGCAGCAGTGAGGAATATTGGTCAATGGACGAGAGTCTGAACCAGCCAAGTAGCGTGAAGGATGACTGCCCTATGGGTTGTAAACTTCTTTTATA…
0.1X-D42-94	Lactobacillus murinus	0.99	TATAATGCAGTCGAACGAAACTTCTTTATCACCGAGTGCTTGCACTCACCGATAAAGAGTTGAGTGGCGAACGGGTGAGTAACACGTGGGCAACCTGCCCAAAAGAGGGGGATAACACTTGGAAACAGGTGCTAATACCGCATAACCATAGTTACCGCATGGTAACTATGTAAAAGGTGGCTATGCTACCGCTTTTGGATGGGCCCGCGGCGCATTAGCTAGTTGGTGGGGTAAAGGCTTACCAAGGCAATGATGCGTAGCCGAACTGAGAGGTTGATCGGCCACATTGGGACTGAGACACGGCCCAAACTCCTACGGGAGGCAGCAGTAGGGAATCTTCCACAATGGGCGAAAGCCTGATGGAGCAACGCCGCGTGGGTGAAGAAGGTCTTCGGATCG…
0.1X-D42-96	Bacteroides caecimuris	0.99	TTACCATGCAAGTCGAGGGGCAGCATGGGAGTTTGCTTGCAAACTTCCGATGGCGACCGGCGCACGGGTGAGTAACACGTATCCAACCTGCCGATAACTCGGGGATAGCCTTTCGAAAGAAAGATTAATATCCGATAGCATATCAAGGTCGCATGATCTTGATATTAAAGAATTTCGGTTATCGATGGGGATGCGTTCCATTAGTTAGTTGGCGGGGTAACGGCCCACCAAGACGACGATGGATAGGGGTTCTGAGAGGAAGGTCCCCCACATTGGAACTGAGACACGGTCCAAACTCCTACGGGAGGCAGCAGTGAGGAATATTGGTCAATGGACGAGAGTCTGAACCAGCCAAGTAGCGTGAAGGATGACTGCCCTATGGGTTGTAAACTTCTTTTA…
0.1X-D42-9	Lactobacillus reuteri	0.99	AGTCGTACGCACTGGCCCAACTGATTGATGGTGCTTGCACCTGATTGACGTTGGATCACCAGTGAGTGGCGGACGGGTGAGTAACACGTAGGTAACCTGCCCTGGAGCGGGGGATAACATTTGGAAACAGATGCTAATACCGCATAACAACAAAAGCCACATGGCTTTTGTTTGAAAGATGGCTTTGGCTATCACTCTGGGATGGACCTGCGGTGCATTAGCTAGTTGGTAAGGTAACGGCTTACCAAGGCGATGATGCATAGCCGAGTTGAGAGACTGATCGGCCACAATGGAACTGAGACACGGTCCATACTCCTACGGGAGGCAGCAGTAGGGAATCTTCCACAATGGGCGCAAGCCTGATGGAGCAACACCGCGTGAGTGAAGAAGGGTTTCGGC…
1XD42-10	Eisenbergiella massiliensis	0.89	GCGTGCGCTGCTACCATGCAGTCGAACGGGCGCGGCGTGCGGCAGGGGCCTCGGCCCCTGCGGCGCCGCGCGAGTGGCGGACGGGTGAGTAACGCGTGGGCAACCTGCCCTGTACTGGGGGATAACACCTGGAAACAGGTGCTAATACCGCATAAGCGCGCTGTGCCGCATGGCATGGCGCGGAAAACCCCGGTGGTACAGGATGGGCCCGCGTCTGATTAGCTGGTTGGCAGGGTAACGGCCTACCAAGGCGACGATCAGTAGCCGGCCTGAGAGGGTGGACGGCCACACTGGGACTGAGACACGGCCCAGACTCCTACGGGAGGCAGCAGTGGGGGATATTGCACAATGGGGGGAACCCTGATGCAGCGACGCCGCGTGGGTGAAGGAGCGTTTCGG…
1XD42-11	Eisenbergiella massiliensis	0.88	GCGGCTGCTACCATGCAGTCGAACGGGCGCGGCGTGCGGCAGGGGCCTCGGCCTCTGCGGCGNCGCGCGAGTGGCGGACGGGTGAGTAACGCGTGGGCAACCTGCCCTGTACTGGGGGATAACACCTGGAAACAGGTGCTAATACCGCATAAGCGCGNNGTGCCGCATGGCNNGGCGCGGAAAACCCCGGTGGTACAGGATGGGCCCGCGTCTGATTAGCTGGTTGGCAGGGTAACGGCCTACCAAGGCGACGATCAGTAGCCGGCCTGAGAGGGTGGACGGCCACACTGGGACTGAGACACGGCCCAGACTCCTACGGGAGGCAGCAGTGGGGGATATTGCACAATGGGGGGAACCCTGATGCAGCGACGCCGCGTGGGTGAAGGAGCGTTTCGGCGC…
1XD42-13	Anaerotruncus rubiinfantis	0.94	GGGCGCGCTACACATGCAGTCGAACGGAGCTTATATTTCAGAAGTTTTCGGATGGACGAGAGATAAGCTTAGTGGCGGACGGGTGAGTAACACGTGAGCAACCTGCCTTTCAGAGGGGGATAACAGTTGGAAACGACTGCTAATACCGCATAACGCTGCGATGGGGCATCCCGATGCAGCCAAAGGAGCAATCCGCTGGAAGATGGGCTCGCGGCCGATTAGCTAGTTGGTGGGGCAACGGCCCACCAAGGCGACGATCGGTAGCCGGACTGAGAGGTTGATCGGCCACATTGGGACTGAGACACGGCCCAGACTCCTACGGGAGGCAGCAGTGGGGGATATTGCACAATGGAGGAAACTCTGATGCAGCGACGCCGCGTGAGGGAAGACGGTCTTCGG…
1XD42-14	Roseburia faecis	0.91	GCGGCTGCTACACATGCAGTCGAACGAAGCACGGGGACGGAAGCCCTCCGGGGNGGAAGGCCGCGTGACTGAGTGGCGGACGGGTGAGTAACGCGTGGGTAACCTGCCCCATACAGGGGGATAACAGCCGGAAACGGCTGCTAATACCGCATGCACATGCGGGGGCGCATGCCCCTGCATGGAAAGCTTTCGCGGTATGGGATGGGCCCGCGTCTGATTAGGCAGTTGGCGGGGTAACGGCCCACCAAACCGACGATCAGTAGCCGGCCTGAGAGGGCAACCGGCCACATTGGGACTGAGACACGGCCCAAACTCCTACGGGAGGCAGCAGTGGGGAATATTGCACAATGGGGGGAACCCTGATGCAGCGACGCCGCGTGGGTGAAGGAGTATTTCGGT…
1XD42-17	Eisenbergiella massiliensis	0.89	GGTTTGGCGGCTGCTACCATGCAGTCGAACGGGCGCGGCGTGCGGCAGGGGCCTCGGCCCCTGCGGCGCCGCGCGAGTGGCGGACGGGTGAGTAACGCGTGGGCAACCTGCCCTGTACTGGGGGATAACACCTGGAAACAGGTGCTAATACCGCATAAGCGCGCTGTGCCGCATGGCGTGGCGCGGAAAACCCCGGTGGTACAGGATGGGCCCGCGTCTGATTAGCTGGTTGGCAGGGTAACGGCCTACCAAGGCGACGATCAGTAGCCGGCCTGAGAGGGTGGACGGCCACACTGGGACTGAGACACGGCCCAGACTCCTACGGGAGGCAGCAGTGGGGGATATTGCACAATGGGGGGAACCCTGATGCAGCGACGCCGCGTGGGTGAAGGAGCGTTT…
1XD42-1	Anaerotruncus colihominis	0.94	GGGGGCGGGGCGCCTACACATGCAAGTCGAACGGGACCATTTTAGAGTTTACTTTGAGATGGTTTAGTGGCGGACGGGTGAGTAACACGTGAGCAACCTACCTTTCAGAGGGGGATAACAGTTGGAAACGACTGCTAATACCGCATAACGTTGTAAAAGGGCATCCATTTACAACCAAAAGAGAAATCTGCTGAAAGATGGGCTCGCGGCCGATTAGATAGTAGGCGGGGTAACGGCCCACCTAGTCAACGATCGGTAGCCGGACTGAGAGGTTGAACGGCCACATTGGGACTGAGACACGGCCCAGACTCCTACGGGAGGCAGCAGTGGGGGATATTGCACAATGGGCGAAAGCCTGATGCAGCGACGCCGCGTGAGGGAAGACGGTCTTCGGATTGT…
1XD42-21	Adlercreutzia caecimuris	0.99	GGCGGCGTGCTACACATGCAGTCGAACGGTTAAACCGCCCTCGGGCGGACATACAGTGGCGAACGGGTGAGTAACACGTGACCAACCTGCCCCGCGCTCCGGGACAACCGCTGGAAACGGCGGCTAATACCGGATACTCCGCGGCCCCCGCATGGGGGCGGCGGGAAAGCCCCGACGGCGCGGGATGGGGTCGCGGCCCATTAGGTAGTAGGCGGGGTAGAGGCCCACCTAGCCGACGATGGGTAGCCGGACTGAGAGGTCGATCGGCCACATTGGGACTGAGATACGGCCCAGACTCCTACGGGAGGCAGCAGTGGGGAATTTTGCGCAATGGGGGAAACCCTGACGCAGCAACGCCGCGTGCGGGACGAAGGCCCTCGGGTCGTAAACCGCTTTCAG…
1XD42-23	Kineothrix alysoides	0.93	GGCGGGTGCTTACACATGCAGTCGAACGGGGGTGCAGGGAACGGAGCGAGTAGTTTACTATGAACGAAGTATCCTGTATCTTAGTGGCGGACGGGTGAGTAACGCGTGGGTAACCTGCCATATACAGGGGGATAACAGCGAGAAATTGCTGCTAAAACCGCATAAGCGCACGGAGTCGCATGACTCAGTGTGAAAAACTCCGGTGGTATATGATGGACCCGCGTCTGATTAGCCAGTTGGCAGGGTAACGGCCTACCAAAGCGACGATCAGTAGCCGGCCTGAGAGGGTGGACGGCCACATTGGGACTGAGACACGGCCCAAACTCCTACGGGAGGCAGCAGTGGGGAATATTGCACAATGGGGGAAACCCTGATGCAGCGACGCCGCGTGAGTGAAGA…
1XD42-2	Roseburia inulinivorans	0.92	GGGCGGGGTGCTACACATGCAGTCGACGAAGACTGCGCGGCGGAACTCTCCGGAGGGAAGATGCGCAGGACTGAGTGGCGGACGGGTGAGTAACGCGTGGGTAACCTGCCCTGTACAGGGGGACAACAGCTGGAAACGGCTGCTAATACCGCATAAGCCTACAGTGCCGCATGGTACAGCAGGAAAAACTCCGGTGGTACAGGATGGGCCCGCGTCTGATTAGTTAGTTGGCAGGGTAACGGCCTACCAAGACAACGATCAGTAGCCGGCTTGAGAGAGTGGACGGCCACATTGGGACTGAGACACGGCCCAAACTCCTACGGGAGGCAGCAGTGGGGAATATTGCACAATGGGGGGAACCCTGATGCAGCAACGCCGCGTGAGTGAAGAAGTATTTCG…
1XD42-33	Murimonas intestini	0.93	ATGCAAGTCGAGCGGAGCACATCATTGGAATCCTTCGGGAGGAAGAGGATGTGGCTTAGCGGCGGACGGGTGAGTAACGCGTGGACAACCTGCCCTATGCAGGGGGATAACATCCGGAAACGGGTGCTAATACCGCATAAGCGCACAGTACCGCATGGTACGGTGTGAAAAGCTGAGGCGGCATAGGATGGGTCCGCGTTGGATTAGGCAGTTGGCGGGGTAACGGCCCACCAAACCGACGATCCATAGCCGGCCTGAGAGGGTGGACGGCCACATTGGGACTGAGACACGGCCCAGACTCCTACGGGAGGCAGCAGTGGGGAATATTGCACAATGGGGGGAACCCTGATGCAGCGACGCCGCGTGGGTGAGGAAGTACTTCGGTATGTAAAGCCCTAT…
1XD42-34	Roseburia intestinalis	0.94	GGTGCTTACACATGCAGTCGAACGAAGCACTCTTTTAGATTTCCTTCGGGGAAGAAGAAATTGTGACTGAGTGGCGGACGGGTGAGTAACGCGTGGGCAACCTGCCCCATACAGGGGGATAACAGCCGGAAACGGCTGCTAAAACCGCATAAGCGCACAAGGGCCGCATGGCCTGGTGTGAAAAACTCCGGTGGTATGGGATGGGCCCGCGTCTGATTAGCTAGTTGGCGGGGGAGAGGCCCACCAAGGCGACGATCAGTAGCCGACCTGAGAGGGTGGCCGGCCACATTGGGACTGAGACACGGCCCAAACTCCTACGGGAGGCAGCAGTGGGGAATATTGCACAATGGGGGAAACCCTGATGCAGCGACGCCGCGTGAGCGAAGAAGTATTTCGGNA…
1XD42-35	Marvinbryantia formatexigens	0.92	CGGGTGCTTAACACATGCAGTCGAGCGGAGCACATCATTGGAATCCTTCGGGAGGAAGAGGATGTGGCTTAGCGGCGGACGGGTGAGTAACGCGTGGACAACCTGCCCTATGCAGGGGGATAACATCCGGAAACGGGTGCTAATACCGCATAAGCGCACAGTACCGCATGGTACGGTGTGAAAAGCTGAGGCGGCATAGGATGGGTCCGCGTTGGATTAGGCAGTTGGCGGGGTAACGGCCCACCAAACCGACGATCCATAGCCGGCCTGAGAGGGTGGACGGCCACATTGGGACTGAGACACGGCCCAGACTCCTACGGGAGGCAGCAGTGGGGAATATTGCACAATGGGGGGAACCCTGATGCAGCGACGCCGCGTGGGTGAGGAAGTACTTCGGTA…
1XD42-40	Kineothrix alysoides	0.93	GGCGGGTGCTTACACATGCAGTCGAACGGGGATTACACGGTGATGCGATTTCGGTCAAATCAAGTGCAATCTTAGTGGCGGACGGGTGAGTAACGCGTGGGTAACCTGCCTTGCACTGGGGGATAACACTTAGAAATAGGTGCTAATACCGCATAAGCGCACGGTCCTGCATGGGACAGTGTGAAAAACTCCGGTGGTGCAAGATGGACCCGCGTCTGATTAGCTGGTTGGCGGGGTAAAGGCCCACCAAGGCGACGATCAGTAGCCGGCCTGAGAGGGTGGACGGCCACATTGGGACTGAGACACGGCCCAAACTCCTACGGGAGGCAGCAGTGGGGGATATTGGACAATGGGGGGAACCCTGATCCAGCGACGCCGCGTGAGTGAAGAAGTATTTCG…
1XD42-41	Marvinbryantia formatexigens	0.91	GGCGGGTGCTTACACATGCAGTCGACGGGGGCGTGATGTGCGAGAGGGATAGTTTACTAGACTTCAAACTTTTCACGCCCTAGTGGCGGACGGGTGAGTAACGCGTGGGTAACCTGCCATATACAGGGGGATAACACTTAGAAATAGGTGCTAATACCGCATAAGCGCACAGGGGCGCATGCCCCGGTGTGAAAAACTCCGGTGGTATATGATGGACCCGCGTCTGATTAGCCAGTTGGCAGGGTAACGGCCTACCAAAGCGACGATCAGTAGCCGGCCTGAGAGGGCGGACGGCCACATTGGGACTGAGACACGGCCCAAACTCCTACGGGAGGCAGCAGTGGGGGATATTGCACAATGGGGGAAACCCTGATGCAGCGACGCCGCGTGAGTGAAGAA…
1XD42-42	Kineothrix alysoides	0.93	GGGTGCTTACACATGCAGTCGACGGGGATTACACGGTGATGCGATTTCGGTCAAATCAAGTGCAATCTTAGTGGCGGACGGGTGAGTAACGCGTGGGTAACCTGCCTTGCACTGGGGGATAACACTTAGAAATAGGTGCTAATACCGCATAAGCGCACGGTCCTGCATGGGACAGTGTGAAAAACTCCGGTGGTGCAAGATGGACCCGCGTCTGATTAGCTGGTTGGCGGGGTAAAGGCCCACCAAGGCGACGATCAGTAGCCGGCCTGAGAGGGTGGACGGCCACATTGGGACTGAGACACGGCCCAAACTCCTACGGGAGGCAGCAGTGGGGGATATTGGACAATGGGGGGAACCCTGATCCAGCGACGCCGCGTGAGTGAAGAAGTATTTCGGTAT…
1XD42-43	Eisenbergiella tayi	0.92	CTGCTACACATGCAGTCGACGGAGACGGAGCTGGAAGGGACAGTTTACTGTAACGGAAAGATCTGTCTTAGTGGCGGACGGGTGAGTAACGCGTGGGCAACCTGCCCTGTACCGGGGGATAACACTTAGAAATAGGTGCTAATACCGCATAATAGGGAATACCGCATGGTAATCCTTTGAAAACTCCGGTGGTACAGGATGGGCCCGCGTCTGATTAGCCAGTTGGCGGGGTAACGGCCCACCAAAGCGACGATCAGCAGCCGGCCTGAGAGGGTGGACGGCCACACTGGGACTGAGACACGGCCCAGACTCCTACGGGAGGCAGCAGTGGGGAATATTGCACAATGGGGGGAACCCTGATGCAGCGACGCCGCGTGAGTGAAGAAGTATTTCGGTATG…
1XD42-44	Acetatifactor muris	0.9	CGGGTGCTACACATGCAGTCGACGGGGGCAGATTGAAACCTAGTGATATCTGCCCGAGTGGCGGACGGGTGAGTAACGCGTGGACAACCTGCCGTATGCAGGGGGATACCAGCTGGAAACAGCTGCTAATACCGCATATGCGCACAGGGCCGCATGGCCTGGTGCGGAAAGGAGCAATCCGGCATACGATGGGTCCGCGTCCGATTAGCTAGTTGGCGGGGCAGCGGCCCACCAAGGCGACGATCGGTAGCCGGCCTGAGAGGGCGGACGGCCACATTGGGACTGAGACACGGCCCAGACTCCTACGGGAGGCAGCAGTGGGGGATATTGCACAATGGGGGGAACCCTGATGCAGCGACGCCGCGTGGGTGAAGAAGTATTTCGGTATGTAAAGCCCTA…
1XD42-47	Murimonas intestini	0.93	GGGCGTGCTTACACATGCAGTCGAGCGGAGCACATCNTTGGAATCCTTCGGGAGGAAGAGGATGTGGCTTAGCGGCGGACGGGTGAGTAACGCGTGGACAACCTGCCCTATGCAGGGGGATAACATCCGGAAACGGGTGCTAATACCGCATAAGCGCACAGTACCGCATGGTACGGTGTGAAAAGCTGAGGCGGCATAGGATGGGTCCGCGTTGGATTAGGCAGTTGGCGGGGTAACGGCCCACCAAACCGACGATCCATAGCCGGCCTGAGAGGGTGGACGGCCACATTGGGACTGAGACACGGCCCAGACTCCTACGGGAGGCAGCAGTGGGGAATATTGCACAATGGGGGGAACCCTGATGCAGCGACGCCGCGTGGGTGAGGAAGTACTTCGGTA…
1XD42-48	Eisenbergiella tayi	0.92	CGGGGTGCTACACATGCAGTCGAACGGAGACGGAGCTGGAAGGGACAGTTTACTGTAACGGAAAGATCTGTCTTAGTGGCGGACGGGTGAGTAACGCGTGGGCAACCTGCCCTGTACCGGGGGATAACACTTAGAAATAGGTGCTAATACCGCATAATAGGGAATACCGCATGGTAATCCTTTGAAAACTCCGGTGGTACAGGATGGGCCCGCGTCTGATTAGCCAGTTGGCGGGGTAACGGCCCACCAAAGCGACGATCAGCAGCCGGCCTGAGAGGGTGGACGGCCACACTGGGACTGAGACACGGCCCAGACTCCTACGGGAGGCAGCAGTGGGGAATATTGCACAATGGGGGGAACCCTGATGCAGCGACGCCGCGTGAGTGAAGAAGTATTTCG…
1XD42-4	Roseburia inulinivorans	0.91	CTAACACATGCAAGTCGAACGAAGACTGTATGACGGAACTNTCCGGAGGGAAGACATGCAGGACTGAGTGGCGGACGGGTGAGTAACGCGTGGGTAACCTGCCCTGTACAGGGGGACAACAGCTGGAAACGGCTGCTAATACCGCATAAGCCTGCGGTGCCGCATGGCACAGCAGGAAAAACTCCGGTGGTACAGGATGGGCCCGCGTCTGATTAGTTAGTTGGCAGGGTAACGGCCTACCAAGACGACGATCAGTAGCCGGCTTGAGAGAGTGNACGGCCACATTGGGACTGAGACACGGCCCAAACTCCTACGGGAGGCAGCAGTGGGGAATATTGCACAATGGGGGGAACCCTGATGCAGCAACGCCGCGTGAGTGAAGAAGTATTTCGGTATGTA…
1XD42-51	Eisenbergiella massiliensis	0.89	CTACACATGCAGTCGAACGGGCGCGGCGTGCGGCAGGGGCCTCGGCCNCTGCGGCGCCGCGCGAGTGGCGGACGGGTGAGTAACGCGTGGGCAACCTGCCCTGTACTGGGGGATAACACCTGGAAACAGGTGCTAATACCGCATAAGCGCGCTGTGCCGCATGGCNCGGCGCGGAAAACCCCGGTGGTACAGGATGGGCCCGCGTCTGATTAGCTGGTTGGCAGGGTAACGGCCTACCAAGGCGACGATCAGTAGCCGGCCTGAGAGGGTGGACGGCCACACTGGGACTGAGACACGGCCCAGACTCCTACGGGAGGCAGCAGTGGGGGATATTGCACAATGGGGGGAACCCTGATGCAGCGACGCCGCGTGGGTGAAGGAGCGTTTCGGCGCGTAAAG…
1XD42-53	[Ruminococcus] gnavus	0.95	TGCAAGTCGAGCGAAGCACTTAAAATGGATTCTTCGGATGAAGCTTTATGTGACTGAGCGGCGGACGGGTGAGTAACGCGTGGGCAACCTGCCTTACACAGGGGGATAACAGTTAGAAATGACTGCTAATACCGCATAAGACCACAGGACTGCATGGTCCGGTGGTAAAAACTCCGGTGGTGTAAGATGGGCCCGCGTCTGATTAGGTAGTTGGCGGGGTAACGGCCCACCAAGCCGACGATCAGTAGCCGACCTGAGAGGGTGACCGGCCACATTGGGACTGAGACACGGCCCAGACTCCTACGGGAGGCAGCAGTGGGGAATATTGCACAATGGGGGAAACCCTGATGCAGCGACGCCGCGTGAGCGATGAAGTATTTCGGTATGTAAAGCTCTATC…
1XD42-54	[Clostridium] lavalense	0.93	CGCTGCTTACACATGCAGTCGAACGAAGCATTTTAAATGAGACTTTCGGGTGGATTTTAAAATGACTGAGTGGCGGACGGGTGAGTAACGCGTGGGCAACCTGCCTTACACAGGGGGACAACAGTTAGAAATGACTGCTAATACCGCATAAGCGCACGGGAACGCATGTTTCTGTGTGAAAAACTCCGGTGGTGTAAGATGGGCCCGCGTTGGATTAGGTAGTTGGTGAGGTAACGGCTCACCAAGCCGACGATCCATAGCCGACCTGAGAGGGTGACCGGCCACATTGGGACTGAGACACGGCCCAAACTCCTACGGGAGGCAGCAGTGGGGAATATTGCACAATGGGCGCAAGCCTGATGCAGCGACGCCGCGTGAGCGAAGAAGTATTTCGGTATG…
1XD42-55	Murimonas intestini	0.93	TTACACATGCAAGTCGAGCGGAGCACATCATTGGAATCCTTCGGGAGGAAGAGGNTGTGGCTTAGCGGCGGACGGGTGAGTAACGCGTGGACAACCTGCCCTATGCAGGGGGATAACATCCGGAAACGGGTGCTAATACCGCATAAGCGCACAGTACCGCATGGTACGGTGTGAAAAGCTGAGGCGGCATAGGATGGGTCCGCGTTGGATTAGGCAGTTGGCGGGGTAACGGCCCACCAAACCGACGATCCATAGCCGGCCTGAGAGGGTGGACGGCCACATTGGGACTGAGACACGGCCCAGACTCCTACGGGAGGCAGCAGTGGGGAATATTGCACAATGGGGGGAACCCTGATGCAGCGACGCCGCGTGGGTGAGGAAGTACTTCGGTATGTAAAG…
1XD42-56	Eisenbergiella massiliensis	0.89	CGGGTGCTACCATGCAGTCGACGGGCGCGGCGTGCGGCAGGGGCCTCGGCCCCTGCGGCGCCGCGCGAGTGGCGGACGGGTGAGTAACGCGTGGGCAACCTGCCCTGTACTGGGGGATAACACCTGGAAACAGGTGCTAATACCGCATAAGCGCGCTGTGCCGCATGGCATGGCGCGGAAAACCCCGGTGGTACAGGATGGGCCCGCGTCTGATTAGCTGGTTGGCAGGGTAACGGCCTACCAAGGCGACGATCAGTAGCCGGCCTGAGAGGGTGGACGGCCACACTGGGACTGAGACACGGCCCAGACTCCTACGGGAGGCAGCAGTGGGGGATATTGCACAATGGGGGGAACCCTGATGCAGCGACGCCGCGTGGGTGAAGGAGCGTTTCGGCGCGT…
1XD42-57	Adlercreutzia mucosicola	0.99	CATGCAAGTCGAACGGTTAAGCCGGCTTCGGCCGGGAATACAGTGGCGAACGGGTGAGTAACACGTGACCAACCTGCCCCCCGCTCCGGGACAACCGCTGGAAACGGCGGCTAATACCGGGTACTCCGCCGGCCCCGCATGGGGCCGGCGGGAAAGCCCAGGCGGCGGGGGATGGGGTCGCGGCCCATTAGGTAGTAGGCGGGGTAGAGGCCCACCTAGCCGACGATGGGTAGCCGGACTGAGAGGTCGACCGGCCACATTGGGACTGAGATACGGCCCAGACTCCTACGGGAGGCAGCAGTGGGGAATTTTGCGCAATGGGGGAAACCCTGACGCAGCAACGCCGCGTGCGGGACGAAGGCCCTCGGGCTGTAAACCGCTTTCAGCAGGGAAGACATC…
1XD42-58	Ruminococcus gnavus	0.94	TGGCGGGTGCTACACATGCAGTCGAGCGAAGCACTTTAATTGTGATTCTTCGGATGAGGCATTTTNGTGACTGAGCGGCGGACGGGTGAGTAACGCGTGGGCAACCTGCCTTACACAGGGGGATAACAGTTAGAAATGACTGCTAATACCGCATAAGACCACAGTACTGCATGGTGCAGTGGTAAAAACTCCGGTGGTGTAAGATGGGCCCGCGTCTGATTAGGTAGTTGGCGGGGTAACGGCCCACCAAGCCGACGATCAGTAGCCGACCTGAGAGGGTGACCGGCCACATTGGGACTGAGACACGGCCCAGACTCCTACGGGAGGCAGCAGTGGGGAATATTGCACAATGGGGGAAACCCTGATGCAGCGACGCCGCGTGAGCGATGAAGTATTTCG…
1XD42-59	Kineothrix alysoides	0.93	GGGGGTGCTTACACATGCAGTCGAACGGGGGTGCAGGGAACGGAGCGAGTAGTTTACTATGAACGAAGTATCCTGTATCTTAGTGGCGGACGGGTGAGTAACGCGTGGGTAACCTGCCATATACAGGGGGATAACAGCGAGAAATTGCTGCTAAAACCGCATAAGCGCACGGAGTCGCATGACTCAGTGTGAAAAACTCCGGTGGTATATGATGGACCCGCGTCTGATTAGCCAGTTGGCAGGGTAACGGCCTACCAAAGCGACGATCAGTAGCCGGCCTGAGAGGGTGGACGGCCACATTGGGACTGAGACACGGCCCAAACTCCTACGGGAGGCAGCAGTGGGGAATATTGCACAATGGGGGAAACCCTGATGCAGCGACGCCGCGTGAGTGAAGAA…
1XD42-61	Mordavella massiliensis	0.93	GGCGGCGTGCTACCATGCAGTCGAGCGAAGCACTTTTTTAGAACTCTTCGGAGGGAAGAGAGGGTGACTTAGCGGCGGACGGGTGAGTAACGCGTGGGCAACCTGCCTTACACAGGGGGATAACAATTAGAAATGATTGCTAATACCGCATAAGACCCCNGTGCCGCATGGTACAGGGGTAAAAACTGAGGTGGTGTAAGATGGGCCCGCGTCTGATTAGGTAGTTGGTGGGGTAGAAGCCTACCAAGCCGACGATCAGTAGCCGACCTGAGAGGGCGACCGGCCACATTGGGACTGAGACACGGCCCAAACTCCTACGGGAGGCAGCAGTGGGGAATATTGCACAATGGGGGAAACCCTGATGCAGCGACGCCGCGTGAGTGAGGAAGTATTTCGGTA…
1XD42-62	Acetatifactor muris	0.91	GGCGGGTGCTTACCTGCAGTCGAACGGGGATAAGACAGCGGAAGTAATGCTTGCATTATGGAAGGGGTCATATTCTAGTGGCGGACGGGTGAGTAACGCGTGGGCAACCTGCCTTATACAGGGGGATAACAGCTGGAAACAGCTGCTAATACCGCATAAGCGCACAGTGTCGCATGGCACAGTGTGAAAAACTAAGGTGGTATAAGATGGGCCCGCGTCTGATTAGCTAGTTGGGAGGGTAACGGCCTGCCAAGGCAACGATCAGTAGCCGGCCTGAGAGGGCGGACGGCCACATTGGGACTGAGACACGGCCCAGACTCCTACGGGAGGCAGCAGTGGGGAATATTGCACAATGGGGGAAACCCTGATGCAGCGACGCCGCGTGAGTGAAGAAGTATT…
1XD42-63	Roseburia faecis	0.91	GGCTGCTTACACATGCAGTCGACGAAGCACGGGGACGGAAGCCCTCCGGGGCGGAAGGCCGCGTGACTGAGTGGCGGACGGGTGAGTAACGCGTGGGTAACCTGCCCCATACAGGGGGATAACAGCCGGAAACGGCTGCTAATACCGCATGCACATGCGGGGGCGCATGCCCCTGCATGGAAAGCTTTCGCGGTATGGGATGGGCCCGCGTCTGATTAGGCAGTTGGCGGGGTAACGGCCCACCAAACCGACGATCAGTAGCCGGCCTGAGAGGGCAACCGGCCACATTGGGACTGAGACACGGCCCAAACTCCTACGGGAGGCAGCAGTGGGGAATATTGCACAATGGGGGGAACCCTGATGCAGCGACGCCGCGTGGGTGAAGGAGTATTTCGGTAT…
1XD42-64	Lactobacillus taiwanensis	0.99	TATACATGCAAGTCGAGCGAGCTTGCCTAGATGATTTTAGTGCTTGCACTAAATGAAACTAGATACAAGCGAGCGGCGGACGGGTGAGTAACACGTGGGTAACCTGCCCAAGAGACTGGGATAACACCTGGAAACAGATGCTAATACCGGATAACAACACTAGACACATGTCTAGAGTTTAAAAGATGGTTCTGCTATCACTCTTGGATGGACCTGCGGTGCATTAGCTAGTTGGTAAGGTAACGGCTTACCAAGGCAATGATGCATAGCCGAGTTGAGAGACTGATCGGCCACATTGGGACTGAGACACGGCCCAAACTCCTACGGGAGGCAGCAGTAGGGAATCTTCCACAATGGACGCAAGTCTGATGGAGCAACGCCGCGTGAGTGAAGAAGGGT…
1XD42-65	Bacteroides vulgatus	1	TGCAAGTCGAGGGGCAGCATGGTCTTAGCTTGCTAAGGCCGATGGCGACCGGCGCACGGGTGAGTAACACGTATCCAACCTGCCGTCTACTCTTGGACAGCCTTCTGAAAGGAAGATTAATACAAGATGGCATCATGAGTCCGCATGTTCACATGATTAAAGGTATTCCGGTAGACGATGGGGATGCGTTCCATTAGATAGTAGGCGGGGTAACGGCCCACCTAGTCTTCGATGGATAGGGGTTCTGAGAGGAAGGTCCCCCACATTGGAACTGAGACACGGTCCAAACTCCTACGGGAGGCAGCAGTGAGGAATATTGGTCAATGGGCGAGAGCCTGAACCAGCCAAGTAGCGTGAAGGATGACTGCCCTATGGGTTGTAAACTTCTTTTATAAAGGA…
1XD42-66	Eisenbergiella massiliensis	0.89	TGCAAGTCGAACGGGCGCGGCGTGCGGCAGGGGCCTCGGCCNCTGCGGCGNCGCGCGAGTGGCGGACGGGTGAGTAACGCGTGGGCAACCTGCCCTGTACTGGGGGATAACACCTGGAAACAGGTGCTAATACCGCATAAGCGCGNNGTGCCGCATGGCNNGGCGCGGAAAACCCCGGTGGTACAGGATGGGCCCGCGTCTGATTAGCTGGTTGGCAGGGTAACGGCCTACCAAGGCGACGATCAGTAGCCGGCCTGAGAGGGTGGACGGCCACACTGGGACTGAGACACGGCCCAGACTCCTACGGGAGGCAGCAGTGGGGGATATTGCACAATGGGGGGAACCCTGATGCAGCGACGCCGCGTGGGTGAAGGAGCGTTTCGGCGCGTAAAGCCCTAT…
1XD42-67	Intestinimonas butyriciproducens	0.94	AGTCGAACGGAGCACCCCTGACGGAGTTTTCGGACAACTGAAGGGACTGCTTAGTGGCGGACGGGTGAGTAACGCGTGAGCAACCTACCTTGGAGTGGGGAATAACAGCTGGAAACAGCTGCTAATACCGCATGATATGTCTGTATCACATGGTACTGGACATCAAAGATCTATCGCTCTGAGATGGGCTCGCGTCTGATTAGCTAGTTGGTGAGGTAACGGCCCACCAAGGCGACGATCAGTAGCCGGACTGAGAGGTTGGCCGGCCACATTGGGACTGAGACACGGCCCAGACTCCTACGGGAGGCAGCAGTGGGGAATATTGGGCAATGGGCGAAAGCCTGACCCAGCAACGCCGCGTGAAGGAAGAAGGCTCTCGGGTTGTAAACTTCTTTTATC…
1XD42-68	Lactobacillus taiwanensis	0.99	ATGCAAGTCGAGCGAGCTTGCCTAGATGATTTTAGTGCTTGCACTAAATGAAACTAGATACAAGCGAGCGGCGGACGGGTGAGTAACACGTGGGTAACCTGCCCAAGAGACTGGGATAACACCTGGAAACAGATGCTAATACCGGATAACAACACTAGACACATGTCTAGAGTTTAAAAGATGGTTCTGCTATCACTCTTGGATGGACCTGCGGTGCATTAGCTAGTTGGTAAGGTAACGGCTTACCAAGGCAATGATGCATAGCCGAGTTGAGAGACTGATCGGCCACATTGGGACTGAGACACGGCCCAAACTCCTACGGGAGGCAGCAGTAGGGAATCTTCCACAATGGACGCAAGTCTGATGGAGCAACGCCGCGTGAGTGAAGAAGGGTTTCGG…
1XD42-69	Roseburia intestinalis	0.95	TGCAAGTCGAACGAAGCACTCTTTTAGATTTCCTTCGGGGAAGAAGAAATTGTGACTGAGTGGCGGACGGGTGAGTAACGCGTGGGCAACCTGCCCCATACAGGGGGATAACAGCCGGAAACGGCTGCTAAAACCGCATAAGCGCACAAGGGCCGCATGGCCTGGTGTGAAAAACTCCGGTGGTATGGGATGGGCCCGCGTCTGATTAGCTAGTTGGCGGGGGAGAGGCCCACCAAGGCGACGATCAGTAGCCGACCTGAGAGGGTGGCCGGCCACATTGGGACTGAGACACGGCCCAAACTCCTACGGGAGGCAGCAGTGGGGAATATTGCACAATGGGGGAAACCCTGATGCAGCGACGCCGCGTGAGCGAAGAAGTATTTCGGTATGTAAAGCTCT…
1XD42-6	Intestinimonas butyriciproducens	0.94	TGCTACACATGCAGTCGACGGAGGACCCCTGACGGAGTTTTCGGACAACTGAAGGGAATCCTTAGTGGCGGACGGGTGAGTAACGCGTGAGCAACCTACCTTGGAGTGGGGAATAACAGCTGGAAACAGCTGCTAATACCGCATGATATGTCTGTATCACATGGTACTGGACATCAAAGATCTATCGCTCTGAGATGGGCTCGCGTCTGATTAGCTAGTTGGTGGGGCAACGGCCCACCAAGGCGACGATCAGTAGCCGGACTGAGAGGTTGGCCGGCCACATTGGGACTGAGACACGGCCCAGACTCCTACGGGAGGCAGCAGTGGGGAATATTGGGCAATGGGCGCAAGCCTGACCCAGCAACGCCGCGTGAAGGAAGAAGGCTCTCGGGTTGTAAA…
1XD42-71	Eisenbergiella tayi	0.89	GTCNAACGGGTGTACAGAAGGGAAGANTACGGTCGGAAGNTCTGTGCATGAGTGGCGGACGGGTGAGTAACGCGTGGGCAACCTGGCCTGTACAGGGGGATAACACTTAGAAATAGGTGCTAATACCGCATAACGGGGGAAGCCGCATGGCTTTTCCCTGAAAACTCCGGTGGTACAGGATGGGCCCGCGTCTGATTAGCCAGTTGGCAGGGTAACGGCCTACCAAAGCGACGATCAGTAGCCGGCCTGAGAGGGCGGACGGCCACACTGGGACTGAGACACGGCCCAGACTCCTACGGGAGGCAGCAGTGGGGGATATTGCACAATGGGGGGAACCCTGATGCAGCGACGCCGCGTGGGTGAAGAAGCGCCTCGGCGCGTAAAGCCCTGTCAGCAGGG…
1XD42-72	[Eubacterium] contortum	0.95	TGCAAGTCGAACGAAGCACTTTACCTTGATTCCTTCGGGTTGATTGGTACTGTGACTGAGTGGCGGACGGGTGAGTAACGCGTGGGTAACCTGCCCCATACAGGGGGATAACAGATAGAAATGTCTGCTAATACCGCATAAGACCACAGCACCGCATGGTGCAGGGGTAAAAACTCCGGTGGTATGGGATGGACCCGCGTCTGATTAGCTAGTTGGTGAGGTAAAGGCTCACCAAGGCGACGATCAGTAGCCGACCTGAGAGGGTGACCGGCCACATTGGGACTGAGACACGGCCCAAACTCCTACGGGAGGCAGCAGTGGGGAATATTGCACAATGGGGGAAACCCTGATGCAGCGACGCCGCGTGAAGGATGAAGTATTTCGGTATGTAAACTTCTA…
1XD42-74	Acetivibrio ethanolgignens	0.92	AGTCGAACGAAGACTGTATGACGGAACTNTNCGGAGGGAAGACATGCAGGACTGAGTGGCGGACGGGTGAGTAACGCGTGGGTAACCTGCCCTGTACAGGGGGACAACAGCTGGAAACGGCTGCTAATACCGCATAAGCCTGCGGTGCCGCATGGCACAGCAGGAAAAACTCCGGTGGTACAGGATGGGCCCGCGTCTGATTAGTTAGTTGGCAGGGTAACGGCCTACCAAGACGACGATCAGTAGCCGGCTTGAGAGAGTGGACGGCCACATTGGGACTGAGACACGGCCCAAACTCCTACGGGAGGCAGCAGTGGGGAATATTGCACAATGGGGGGAACCCTGATGCAGCAACGCCGCGTGAGTGAAGAAGTATTTCGGTATGTAAAGCTCTATCAG…
1XD42-75	[Ruminococcus] gnavus	0.94	AGTCGAGCGAAGCACTTTAATTTGATTCTTCGGATGAGGATTTTNGTGACTGAGCGGCGGACGGGTGAGTAACGCGTGGGCAACCTGCCTTACACAGGGGGATAACAGTTAGAAATGACTGCTAATACCGCATAAGACCACAGTACTGCATGGTGCAGTGGTAAAAACTCCGGTGGTGTAAGATGGGCCCGCGTCTGATTAGGTAGTTGGCGGGGTAACGGCCCACCAAGCCGACGATCAGTAGCCGACCTGAGAGGGTGACCGGCCACATTGGGACTGAGACACGGCCCAGACTCCTACGGGAGGCAGCAGTGGGGAATATTGCACAATGGGGGAAACCCTGATGCAGCGACGCCGCGTGAGCGATGAAGTATTTCGGTATGTAAAGCTCTATCAGCA…
1XD42-76	[Desulfotomaculum] guttoideum	0.93	TGCAAGTCGAGCGAAGCAATTAAGAGGAAGTTTTCGGATGGAATGTTAATTGACTGAGCGGCGGACGGGTGAGTAACGCGTGGGTAACCTGCCTCATACAGGGGGATAACAGTTAGAAATGACTGCTAATACCGCATAAGCACACAGAACCGCATGGTTCGGGGTGAAAAGCCGAGACGGTATGAGATGGACCCGCGTCTGATTAGCTAGTTGGAGGGGTAACGGCCCACCAAGGCAACGATCAGTAGCCGACCTGAGAGGGTGACCGGCCACATTGGGACTGAGACACGGCCCAAACTCCTACGGGAGGCAGCAGTGGGGGATATTGCACAATGGGGGAAACCCTGATGCAGCGACGCCGCGTGAGTGAAGAAGTATTTCGGTATGTAAAGCTCTATC…
1XD42-77	Marvinbryantia formatexigens	0.91	AGTCGAACGGGGGCGTGATGTGCGAGAGGGATAGTTTACTAGACTTCAAACTTTTCACGCCCTAGTGGCGGACGGGTGAGTAACGCGTGGGTAACCTGCCATATACAGGGGGATAACACTTAGAAATAGGTGCTAATACCGCATAAGCGCACAGGGGCGCATGCCCCGGTGTGAAAAACTCCGGTGGTATATGATGGACCCGCGTCTGATTAGCCAGTTGGCAGGGTAACGGCCTACCAAAGCGACGATCAGTAGCCGGCCTGAGAGGGCGGACGGCCACATTGGGACTGAGACACGGCCCAAACTCCTACGGGAGGCAGCAGTGGGGGATATTGCACAATGGGGGAAACCCTGATGCAGCGACGCCGCGTGAGTGAAGAAGTATTTCGGTATGTAAAG…
1XD42-78	Adlercreutzia caecimuris	0.99	TGCAAGTCGAACGGTTAAACCGCCCTCGGGCGGACATACAGTGGCGAACGGGTGAGTAACACGTGACCAACCTGCCCCGCGCTCCGGGACAACCGCTGGAAACGGCGGCTAATACCGGATACTCCGCGGCCCCCGCATGGGGGCGGCGGGAAAGCCCCGACGGCGCGGGATGGGGTCGCGGCCCATTAGGTAGTAGGCGGGGTAGAGGCCCACCTAGCCGACGATGGGTAGCCGGACTGAGAGGTCGATCGGCCACATTGGGACTGAGATACGGCCCAGACTCCTACGGGAGGCAGCAGTGGGGAATTTTGCGCAATGGGGGAAACCCTGACGCAGCAACGCCGCGTGCGGGACGAAGGCCCTCGGGTCGTAAACCGCTTTCAGCAGGGAAGACCACGA…
1XD42-80	Intestinimonas butyriciproducens	0.95	AGTCGAACGGAGCACCCCTGAAGGAGTTTTCGGACAACGGAAGGGGCTGCTTAGTGGCGGACGGGTGAGTAACGCGTGAGGAACCTGCCTTGGAGTGGGGAATAACAGCTGGAAACAGCTGCTAATACCGCATAATATATCTGGGCCGCATGGCTCTGGATATCAAAGATTTATCGCTCTGAGATGGACTCGCGTCTGATTAGCTGGTTGGCGGGGTAACGGCCCACCAAGGCGACGATCAGTAGCCGGACTGAGAGGTTGGCCGGCCACATTGGGACTGAGACACGGCCCAGACTCCTACGGGAGGCAGCAGTGGGGAATATTGGGCAATGGGCGCAAGCCTGACCCAGCAACGCCGCGTGAAGGAAGAAGGCTTTCGGGTTGTAAACTTCTTTTGTC…
1XD42-81	[Clostridium] lactatifermentans	0.94	TGCAAGTCGAGCGAAATAATTGAGAGCTTGCTTTTAATTATTTTAGCGGCGGACGGGTGAGTAACGTGTGGGCAACCTGCCTTTTACTGGGGAATAATCACTGGAAACGGTGACTAATACCGCATAATATTCTTNGGAGGCATCTTCTGAGAAGGAAAGGAANAATTCGGTAAAAGATGGGCCCGCATCTGATTAGCTAGTTGGTGAGATAACAGCCCACCAAGGCGACGATCAGTAGCCGACCTGAGAGGGTGACCGGCCACATTGGGACTGAGACACGGCCCAAACTCCTACGGGAGGCAGCAGTGGGGAATATTGCACAATGGGGGAAACCCTGATGCAGCAACGCCGCGTGAAGGAAGACGGTTTTCGGATTGTAAACTTCTATCAATAGGGAAG…
1XD42-82	Eisenbergiella tayi	0.89	AGTCGAACGGGTGTACAGAAGGGAAGANTACGGTCGGAAGNTCTGTGCATGAGTGGCGGACGGGTGAGTAACGCGTGGGCAACCTGGCCTGTACAGGGGGATAACACTTAGAAATAGGTGCTAATACCGCATAACGGGNGAAGCCGCATGGCTTTTCCCTGAAAACTCCGGTGGTACAGGATGGGCCCGCGTCTGATTAGCCAGTTGGCAGGGTAACGGCCTACCAAAGCGACGATCAGTAGCCGGCCTGAGAGGGCGGACGGCCACACTGGGACTGAGACACGGCCCAGACTCCTACGGGAGGCAGCAGTGGGGGATATTGCACAATGGGGGGAACCCTGATGCAGCGACGCCGCGTGGGTGAAGAAGCGCCTCGGCGCGTAAAGCCCTGTCAGCAGG…
1XD42-85	[Clostridium] hylemonae	0.95	AGTCGAGCGAAGCACTTNAATTNGATTCTTCGGATGAAGATTNTTGTGACTGAGCGGCGGACGGGTGAGTAACGCGTGGGCAACCTGCCTTACACAGGGGGATAACAGTTAGAAATGACTGCTAATACCGCATAAGACCGCAGTACCGCATGGTACAGCGGTAAAAACTCCGGTGGTGTAAGATGGGCCCGCGTCTGATTAGGTAGTTGGCGGGGTAACGGCCCACCAAGCCGACGATCAGTAGCCGACCTGAGAGGGTGACCGGCCACATTGGGACTGAGACACGGCCCAGACTCCTACGGGAGGCAGCAGTGGGGAATATTGCACAATGGGGGAAACCCTGATGCAGCGACGCCGCGTGAGCGATGAAGTATTTCGGTATGTAAAGCTCTATCAGCA…
1XD42-87	Kineothrix alysoides	0.93	TGCAAGTCGAACGGGGATTACACGGTGATGCGATTTCGGTCAAATCAAGTGCAATCTTAGTGGCGGACGGGTGAGTAACGCGTGGGTAACCTGCCTTGCACTGGGGGATAACACTTAGAAATAGGTGCTAATACCGCATAAGCGCACGGTCCTGCATGGGACAGTGTGAAAAACTCCGGTGGTGCAAGATGGACCCGCGTCTGATTAGCTGGTTGGCGGGGTAAAGGCCCACCAAGGCGACGATCAGTAGCCGGCCTGAGAGGGTGGACGGCCACATTGGGACTGAGACACGGCCCAAACTCCTACGGGAGGCAGCAGTGGGGGATATTGGACAATGGGGGGAACCCTGATCCAGCGACGCCGCGTGAGTGAAGAAGTATTTCGGTATGTAAAGCTCTG…
1XD42-8	Anaerotruncus colihominis	0.94	GGGCGGGGCGCCTACACATGCAAGTCGAACGGGANCATTTTAGAGTTTACTTTGAGATGGTTTAGTGGCGGACGGGTGAGTAACACGTGAGCAACCTACCTTTCAGAGGGGGATAACAGTTGGAAACGACTGCTAATACCGCATAACGTTGTAAAAGGGCATCCATTTACAACCAAAAGAGAAATCTGCTGAAAGATGGGCTCGCGGCCGATTAGATAGTAGGCGGGGTAACGGCCCACCTAGTCAACGATCGGTAGCCGGACTGAGAGGTTGAACGGCCACATTGGGACTGAGACACGGCCCAGACTCCTACGGGAGGCAGCAGTGGGGGATATTGCACAATGGGCGAAAGCCTGATGCAGCGACGCCGCGTGAGGGAAGACGGTCTTCGGATTGTAA…
1XD42-93	Anaerotruncus colihominis	0.95	TGCAAGTCGAACGGAGCTTATATTTCAGAAGTTTTCGGATGGACGAGAGATAAGCTTAGTGGCGGACGGGTGAGTAACACGTGAGCAACCTGCCTTTCAGAGGGGGATAACAGTTGGAAACGACTGCTAATACCGCATAACGCTGCGATGGGGCATCCCGATGCAGCCAAAGGAGCAATCCGCTGGAAGATGGGCTCGCGGCCGATTAGCTAGTTGGTGGGGCAACGGCCCACCAAGGCGACGATCGGTAGCCGGACTGAGAGGTTGATCGGCCACATTGGGACTGAGACACGGCCCAGACTCCTACGGGAGGCAGCAGTGGGGGATATTGCACAATGGAGGAAACTCTGATGCAGCGACGCCGCGTGAGGGAAGACGGTCTTCGGATTGTAAACCTCT…
1XD42-94	[Desulfotomaculum] guttoideum	0.93	TGCAAGTCGAGCGAAGCAATTAAGAGGAAGTTTTCGGATGGAATGTTAATTGACTGAGCGGCGGACGGGTGAGTAACGCGTGGGTAACCTGCCTCATACAGGGGGATAACAGTTAGAAATGACTGCTAATACCGCATAAGCACACAGAACCGCATGGTTCGGGGTGAAAAGCCGAGACGGTATGAGATGGACCCGCGTCTGATTAGCTAGTTGGAGGGGTAACGGCCCACCAAGGCAACGATCAGTAGCCGACCTGAGAGGGTGACCGGCCACATTGGGACTGAGACACGGCCCAAACTCCTACGGGAGGCAGCAGTGGGGGATATTGCACAATGGGGGAAACCCTGATGCAGCGACGCCGCGTGAGTGAAGAAGTATTTCGGTATGTAAAGCTCTATC…
0.1X-D8-10	Bacteroides sartorii	0.99	TTTTACCTAGGGCGCTCCTTGCGGTTACGCACTTCAGGTACCCCCGGCTCCCATGGCTTGACGGGCGGTGTGTACAAGGCCCGGGAACGTATTCACCGCGCCATGGCTGATGCGCGATTACTAGCGAATCCAGCTTCGTGGAGTCGGGTTGCAGACTCCAGTCCGAACTGAGAGAGGCTTTCGGGATTGGCATCCACTTGCGTGGTAGCGGCCCTCTGTACCCCCCATTGTAACACGTGTGTGGCCCCGGACGTAAGGGCCGTGCTGATTTGACGTCATCCCCACCTTCCTCACATCTTACGATGGCAGTCTCCATAGAGTCCTCAGCATCACCTGTTAGTAACTATAGACAAGGGTTGCGCTCGTTATGGCACTTAAGCCGACACCTCACGGCACGAG…
0.1X-D8-11	Lactobacillus murinus	0.99	TGCAGTCGAACGAAACTTCTTTATCACCGAGTGCTTGCACTCCACCGATAAAGAGTTGAGTGGCGAACGGGTGAGTAACACGTGGGCAACCTGCCCAAAAGAGGGGGATAACACTTGGAAACAGGTGCTAATACCGCATAACCATAGTTACCGCATGGTAACTATGTAAAAGGTGGCTATGCTACCGCTTTTGGATGGGCCCGCGGCGCATTAGCTAGTTGGTGGGGTAAAGGCTTACCAAGGCAATGATGCGTAGCCGAACTGAGAGGTTGATCGGCCACATTGGGACTGAGACACGGCCCAAACTCCTACGGGAGGCAGCAGTAGGGAATCTTCCACAATGGGCGAAAGCCTGATGGAGCAACGCCGCGTGGGTGAAGAAGGTCTTCGGATCGTAAA…
0.1X-D8-12	Bacteroides sartorii	0.99	TGCAAGTCGAGGGGCAGCATGGTCTTAGCNTGCTAAGGCCGATGGCGACCGGCGCACGGGTGAGTAACACGTATCCANCCTGCCTTATACTCCCGGACAGCCTTCTGAAAGGAAGATTAATACGGGATGGNATCACGAGCCAGCATTTTCTCGTGATTAAAGAACTTCGGTATAAGATGGGGATGCGTTCCATTAGATAGTAGGCGGGGTAACGGCCCACCTAGTCGACGATGGATAGGGGTTCTGAGAGGAAGGTCCCCCACATTGGAACTGAGACACGGTCCAAACTCCTACGGGAGGCAGCAGTGAGGAATATTGGTCAATGGGCGCGAGCCTGAACCAGCCAAGTAGCGTGAAGGATGACTGCCCTACGGGTTGTAAACTTCTTTTATAAAGGAA…
0.1X-D8-13	Bacteroides sartorii	0.99	TTTACCTAGGGCGCTCCTTGCGGTTACGCACTTCAGGTACCCCCGGCTCCCATGGCTTGACGGGCGGTGTGTACAAGGCCCGGGAACGTATTCACCGCGCCATGGCTGATGCGCGATTACTAGCGAATCCAGCTTCGTGGAGTCGGGTTGCAGACTCCAGTCCGAACTGAGAGAGGCTTTCGGGATTGGCATCCACTTGCGTGGTAGCGGCCCTCTGTACCCCCCATTGTAACACGTGTGTGGCCCCGGACGTAAGGGCCGTGCTGATTTGACGTCATCCCCACCTTCCTCACATCTTACGATGGCAGTCTCCATAGAGTCCTCAGCATCACCTGTTAGTAACTATAGACAAGGGTTGCGCTCGTTATGGCACTTAAGCCGACACCTCACGGCACGAGC…
0.1X-D8-15	Lactobacillus murinus	0.99	TGCAGTCGAACGAAACTTCTTTATCACCGAGTGCTTGCACTCACCGATAAAGAGTTGAGTGGCGAACGGGTGAGTAACACGTGGGCAACCTGCCCAAAAGAGGGGGATAACACTTGGAAACAGGTGCTAATACCGCATAACCATAGTTACCGCATGGTAACTATGTAAAAGGTGGCTATGCTACCGCTTTTGGATGGGCCCGCGGCGCATTAGCTAGTTGGTGGGGTAAAGGCTTACCAAGGCAATGATGCGTAGCCGAACTGAGAGGTTGATCGGCCACATTGGGACTGAGACACGGCCCAAACTCCTACGGGAGGCAGCAGTAGGGAATCTTCCACAATGGGCGAAAGCCTGATGGAGCAACGCCGCGTGGGTGAAGAAGGTCTTCGGATCGTAAAA…
0.1X-D8-16	Bacteroides caecimuris	0.99	TTTACCTAGGACGCTCCTCGCGGTTACGTACTTCAGGTACCCCCGGCTTTCATGGCTTGACGGGCGGTGTGTACAAGGCCCGGGAACGTATTCACCGCGCCATGGCTGATGCGCGATTACTAGCGAATCCAGCTTCACGAAGTCGGGTTGCAGACTTCGATCCGAACTGAGAGAGGTTTTGGGGATTAGCATCCTGTCGCCAGGTAGCTGCCTTCTGTACCCCCCATTGTAACACGTGTGTAGCCCCGGACGTAAGGGCCGTGCTGATTTGACGTCATCCCCACCTTCCTCACATCTTACGACGGCAGTCTCTCCAGAGTCCTCAGCATGACCTGTTAGTAACTGAAGATAAGGGTTGCGCTCGTTATGGCACTTAAGCCGACACCTCACGGCACGAGC…
0.1X-D8-17	Bacteroides sartorii	0.99	TTTTACCTAGGGCGCTCCTTGCGGTTACGCACTTCAGGTACCCCCGGCTCCCATGGCTTGACGGGCGGTGTGTACAAGGCCCGGGAACGTATTCACCGCGCCATGGCTGATGCGCGATTACTAGCGAATCCAGCTTCGTGGAGTCGGGTTGCAGACTCCAGTCCGAACTGAGAGAGGCTTTCGGGATTGGCATCCACTTGCGTGGTAGCGGCCCTCTGTACCCCCCATTGTAACACGTGTGTGGCCCCGGACGTAAGGGCCGTGCTGATTTGACGTCATCCCCACCTTCCTCACATCTTACGATGGCAGTCTCCATAGAGTCCTCAGCATCACCTGTTAGTAACTATAGACAAGGGTTGCGCTCGTTATGGCACTTAAGCCGACACCTCACGGCACGAG…
0.1X-D8-18	Bacteroides sartorii	0.99	TTTACCTAGGGCGCTCCTTGCGGTTACGCACTTCAGGTACCCCCGGCTCCCATGGCTTGACGGGCGGTGTGTACAAGGCCCGGGAACGTATTCACCGCGCCATGGCTGATGCGCGATTACTAGCGAATCCAGCTTCGTGGAGTCGGGTTGCAGACTCCAGTCCGAACTGAGAGAGGCTTTCGGGATTGGCATCCACTTGCGTGGTAGCGGCCCTCTGTACCCCCCATTGTAACACGTGTGTGGCCCCGGACGTAAGGGCCGTGCTGATTTGACGTCATCCCCACCTTCCTCACATCTTACGATGGCAGTCTCCATAGAGTCCTCAGCATCACCTGTTAGTAACTATAGACAAGGGTTGCGCTCGTTATGGCACTTAAGCCGACACCTCACGGCACGAGC…
0.1X-D8-19	Bacteroides ovatus	0.99	TTTACCCTAGGACGCTCCTTGCGGTTACGTACTTCAGGTACCCCCGGCTTTCATGGCTTGACGGGCGGTGTGTACAAGGCCCGGGAACGTATTCACCGCGCCATGGCTGATGCGCGATTACTAGCGAATCCAGCTTCACGAAGTCGGGTTGCAGACTTCGATCCGAACTGAGAGAGGTTTTTGGGATTAGCATCCTGTCACCAGGTAGCCGCCTTCTGTACCCCCCATTGTAACACGTGTGTAGCCCCGGACGTAAGGGCCGTGCTGATTTGACGTCATCCCCACCTTCCTCACATCTTACGACGGCAGTCTCTCTAGAGTCCTCAGCATAACCTGTTAGTAACTAAAGATAAGGGTTGCGCTCGTTATGGCACTTAAGCCGACACCTCACGGCACGAG…
0.1X-D8-1	[Clostridium] hylemonae	0.94	TGCAGTCGAGCGAAGCACTTTTTTAGAACTCTTCGGAGGGAAGAGAGGGTGACTTAGCGGCGGACGGGTGAGTAACGCGTGGGCAACCTGCCTTACACAGGGGGATAACAATTAGAAATGATTGCTAATACCGCATAAGACCCCAGTACCGCATGGTACAGGGGTAAAAACTGAGGTGGTGTAAGATGGGCCCGCGTCTGATTAGGTAGTTGGTGGGGTAGAAGCCTACCAAGCCGACGATCAGTAGCCGACCTGAGAGGGCGACCGGCCACATTGGGACTGAGACACGGCCCAAACTCCTACGGGAGGCAGCAGTGGGGAATATTGCACAATGGGGGAAACCCTGATGCAGCGACGTCGCGTGAGTGAGGAAGTATTTCGGTATGTAAAGCTCTATCA…
0.1X-D8-21	Lactobacillus taiwanensis	0.99	GTCTACCTTAGACGGCTGACTCCTATAAAGGTTATCCCACCGGCTTTGGGTGTTACAGACTCTCATGGTGTGACGGGCGGTGTGTACAAGGCCCGGGAACGTATTCACCGCGGCGTGCTGATCCGCGATTACTAGCGATTCCAGCTTCGTGTAGGCGAGTTGCAGCCTACAGTCCGAACTGAGAACGGCTTTAAGAGATCCGCTTGCCTTCGCAGGTTCGCTTCTCGTTGTACCGTCCATTGTAGCACGTGTGTAGCCCAGGTCATAAGGGGCATGATGACTTGACGTCATCCCCACCTTCCTCCGGTTTGTCACCGGCAGTCTCATTAGAGTGCCCAACTTAATGATGGCAACTAATGACAAGGGTTGCGCTCGTTGCGGGACTTAACCCAACATCTC…
0.1X-D8-22	Bacteroides acidifaciens	0.99	TTTACCTAGGACGATCCTTGCGGTTACGTACTTCAGGTACCCCCGGCTTTCATGGCTTGACGGGCGGTGTGTACAAGGCCCGGGAACGTATTCACCGCGCCATGGCTGATGCGCGATTACTAGCGAATCCAGCTTCACGAAGTCGGGTTGCAGACTTCGATCCGAACTGAGAGAGGTTTTGGGGATTGGCATCCTGTCGCCAGGTAGCGGCCTTCTGTACCTCCCATTGTAACACGTGTGTAGCCCCGGACGTAAGGGCCGTGCTGATTTGACGTCATCCCCACCTTCCTCACATCTTACGACGGCAGTCTCTCCAGAGTCCTCAGCATGACCTGTTAGTAACTGAAGATAAGGGTTGCGCTCGTTATGGCACTTAAGCCGACACCTCACGGCACGAGC…
0.1X-D8-24	Lactobacillus vaginalis	0.99	TGCAAGTCGAGCGCACTGGCCCAACTGATATGACGTGCTTGCACTGAATTGACGTTGGATTCCCAGTGAGCGGCGGACGGGTGAGTAACACGTGGGCAACCTGCCCTGAAGCGGGGGATAACATCTGGAAACAGGTGCTAATACCGCATAACAACGAAAACCACATGGTTTTCGTTTCAAAGATGGTTTCGGCTATCACTTCAGGATGGGCCCGCGGTGCATTAGCTAGTTGGTAAGGTAACGGCTTACCAAGGCGATGATGCATAGCCGAGTTGAGAGACTGATCGGCCACAATGGAACTGAGACACGGTCCATACTCCTACGGGAGGCAGCAGTAGGGAATCTTCCACAATGGGCGCAAGCCTGATGGAGCAACACCGCGTGAGTGAAGAAGGGTTT…
0.1X-D8-25	Bacteroides acidifaciens	0.99	CCATGCAGTCGAGGGGCAGCATGGAAGTTTGCTTGCAAACTTTTGATGGCGACCGGCGCACGGGTGAGTAACACGTATCCAACCTGCCTCATACTCGGGGATAGCCTTTCGAAAGAAAGATTAATACCCGATGTCATAGTCCTACCGCATGATGGGATTATTAAAGAATTTCGGTATGGGATGGGGATGCGTTCCATTAGTTAGTTGGCGGGGTAACGGCCCACCAAGACAACGATGGATAGGGGTTCTGAGAGGAAGGTCCCCCACATTGGAACTGAGACACGGTCCAAACTCCTACGGGAGGCAGCAGTGAGGAATATTGGTCAATGGACGAGAGTCTGAACCAGCCAAGTAGCGTGAAGGATGACTGCCCTATGGGTTGTAAACTTCTTTTATATG…
0.1X-D8-26	Bacteroides acidifaciens	0.99	TTTTACCTAGGACGATCCTTGCGGTTACGTACTTCAGGTACCCCCGGCTTTCATGGCTTGACGGGCGGTGTGTACAAGGCCCGGGAACGTATTCACCGCGCCATGGCTGATGCGCGATTACTAGCGAATCCAGCTTCACGAAGTCGGGTTGCAGACTTCGATCCGAACTGAGAGAGGTTTTGGGGATTGGCATCCTGTCGCCAGGTAGCGGCCTTCTGTACCTCCCATTGTAACACGTGTGTAGCCCCGGACGTAAGGGCCGTGCTGATTTGACGTCATCCCCACCTTCCTCACATCTTACGACGGCAGTCTCTCCAGAGTCCTCAGCATGACCTGTTAGTAACTGAAGATAAGGGTTGCGCTCGTTATGGCACTTAAGCCGACACCTCACGGCACGAG…
0.1X-D8-27	Lactobacillus vaginalis	0.99	TGCCTGCCTTAGGCGGTTCCCTCCAATGGTTAGGCCACCGACTTTGGGCATTGCAAACTTCCATGGTGTGACGGGCGGTGTGTACAAGGCCCGGGAACGTATTCACCGCGGCATGCTGATCCGCGATTACTAGCGATTCCGACTTCGTGTAGGCGAGTTGCAGCCTACAGTCCGAACTGAGAACGGCTTTAAGAGATTAGCTTGCTCTCGCGAGTTCGCAACTCGTTGTACCGTCCATTGTAGCACGTGTGTAGCCCAGGTCATAAGGGGCATGATGATCTGACGTCGTCCCCACCTTCCTCCGGTTTGTCACCGGCAGTCTCACTAGAGTGCCCAACTAAATGCTGGCAACTAGTAACAAGGGTTGCGCTCGTTGCGGGACTTAACCCAACATCTCAC…
0.1X-D8-29	Bacteroides acidifaciens	0.99	TTTTACCTAGGACGATCCTTGCGGTTACGTACTTCAGGTACCCCCGGCTTTCATGGCTTGACGGGCGGTGTGTACAAGGCCCGGGAACGTATTCACCGCGCCATGGCTGATGCGCGATTACTAGCGAATCCAGCTTCACGAAGTCGGGTTGCAGACTTCGATCCGAACTGAGAGAGGTTTTGGGGATTGGCATCCTGTCGCCAGGTAGCGGCCTTCTGTACCTCCCATTGTAACACGTGTGTAGCCCCGGACGTAAGGGCCGTGCTGATTTGACGTCATCCCCACCTTCCTCACATCTTACGACGGCAGTCTCTCCAGAGTCCTCAGCATGACCTGTTAGTAACTGAAGATAAGGGTTGCGCTCGTTATGGCACTTAAGCCGACACCTCACGGCACGAG…
0.1X-D8-30	Lactobacillus taiwanensis	0.99	TGTCTACCTTAGACGGCTGACTCCTATAAAGGTTATCCCACCGGCTTTGGGTGTTACAGACTCTCATGGTGTGACGGGCGGTGTGTACAAGGCCCGGGAACGTATTCACCGCGGCGTGCTGATCCGCGATTACTAGCGATTCCAGCTTCGTGTAGGCGAGTTGCAGCCTACAGTCCGAACTGAGAACGGCTTTAAGAGATCCGCTTGCCTTCGCAGGTTCGCTTCTCGTTGTACCGTCCATTGTAGCACGTGTGTAGCCCAGGTCATAAGGGGCATGATGACTTGACGTCATCCCCACCTTCCTCCGGTTTGTCACCGGCAGTCTCATTAGAGTGCCCAACTTAATGATGGCAACTAATGACAAGGGTTGCGCTCGTTGCGGGACTTAACCCAACATCT…
0.1X-D8-32	Bacteroides acidifaciens	0.99	TTTACCTAGGACGATCCTTGCGGTTACGTACTTCAGGTACCCCCGGCTTTCATGGCTTGACGGGCGGTGTGTACAAGGCCCGGGAACGTATTCACCGCGCCATGGCTGATGCGCGATTACTAGCGAATCCAGCTTCACGAAGTCGGGTTGCAGACTTCGATCCGAACTGAGAGAGGTTTTGGGGATTGGCATCCTGTCGCCAGGTAGCGGCCTTCTGTACCTCCCATTGTAACACGTGTGTAGCCCCGGACGTAAGGGCCGTGCTGATTTGACGTCATCCCCACCTTCCTCACATCTTACGACGGCAGTCTCTCCAGAGTCCTCAGCATGACCTGTTAGTAACTGAAGATAAGGGTTGCGCTCGTTATGGCACTTAAGCCGACACCTCACGGCACGAGC…
0.1X-D8-33	Lactobacillus caviae	0.99	CTATACATGCAAGTCGTACGCACTGGCCCAGCTGATTGACGGTGCTTGCACCAGATTGACGCTGGATACCCAGTGAGTGGCGGACGGGTGAGTAACACGTGGGTAACCTGCCCCGGAGCGGGGGATAACATTTGGAAACAGATGCTAATACCGCATAACAACGAAAACCACATGGTTTTCGTTTGAAAGATGGCATATGCTATCACTCTGGGATGGACCCGCGGTGCATTAGCTAGTTGGTAAGGTAACGGCTTACCAAGGCGATGATGCATAGCCGAGTTGAGAGACTGATCGGCCACAATGGAACTGAGACACGGTCCATACTCCTACGGGAGGCAGCAGTAGGGAATCTTCCACAATGGGCGCAAGCCTGATGGAGCAACACCGCGTGAGTGAAGA…
0.1X-D8-34	Bacteroides caecimuris	0.99	TTTACCTAGGACGCTCCTCGCGGTTACGTACTTCAGGTACCCCCGGCTTTCATGGCTTGACGGGCGGTGTGTACAAGGCCCGGGAACGTATTCACCGCGCCATGGCTGATGCGCGATTACTAGCGAATCCAGCTTCACGAAGTCGGGTTGCAGACTTCGATCCGAACTGAGAGAGGTTTTGGGGATTAGCATCCTGTCGCCAGGTAGCTGCCTTCTGTACCCCCCATTGTAACACGTGTGTAGCCCCGGACGTAAGGGCCGTGCTGATTTGACGTCATCCCCACCTTCCTCACATCTTACGACGGCAGTCTCTCCAGAGTCCTCAGCATGACCTGTTAGTAACTGAAGATAAGGGTTGCGCTCGTTATGGCACTTAAGCCGACACCTCACGGCACGAGC…
0.1X-D8-35	Bacteroides acidifaciens	0.99	TTTACCTAGGACGATCCTTGCGGTTACGTACTTCAGGTACCCCCGGCTTTCATGGCTTGACGGGCGGTGTGTACAAGGCCCGGGAACGTATTCACCGCGCCATGGCTGATGCGCGATTACTAGCGAATCCAGCTTCACGAAGTCGGGTTGCAGACTTCGATCCGAACTGAGAGAGGTTTTGGGGATTGGCATCCTGTCGCCAGGTAGCGGCCTTCTGTACCTCCCATTGTAACACGTGTGTAGCCCCGGACGTAAGGGCCGTGCTGATTTGACGTCATCCCCACCTTCCTCACATCTTACGACGGCAGTCTCTCCAGAGTCCTCAGCATGACCTGTTAGTAACTGAAGATAAGGGTTGCGCTCGTTATGGCACTTAAGCCGACACCTCACGGCACGAGC…
0.1X-D8-36	Lactobacillus murinus	0.99	TGCAGTCGAACGAAACTTCTTTATCACCGAGTGCTTGCACTCACCGATAAAGAGTTGAGTGGCGAACGGGTGAGTAACACGTGGGCAACCTGCCCAAAAGAGGGGGATAACACTTGGAAACAGGTGCTAATACCGCATAACCATAGTTACCGCATGGTAACTATGTAAAAGGTGGCTATGCTACCGCTTTTGGATGGGCCCGCGGCGCATTAGCTAGTTGGTGGGGTAAAGGCTTACCAAGGCAATGATGCGTAGCCGAACTGAGAGGTTGATCGGCCACATTGGGACTGAGACACGGCCCAAACTCCTACGGGAGGCAGCAGTAGGGAATCTTCCACAATGGGCGAAAGCCTGATGGAGCAACGCCGCGTGGGTGAAGAAGGTCTTCGGATCGTAAAA…
0.1X-D8-37	Lactobacillus taiwanensis	0.99	GTCTACCTTAGACGGCTGACTCCTATAAAGGTTATCCCACCGGCTTTGGGTGTTACAGACTCTCATGGTGTGACGGGCGGTGTGTACAAGGCCCGGGAACGTATTCACCGCGGCGTGCTGATCCGCGATTACTAGCGATTCCAGCTTCGTGTAGGCGAGTTGCAGCCTACAGTCCGAACTGAGAACGGCTTTAAGAGATCCGCTTGCCTTCGCAGGTTCGCTTCTCGTTGTACCGTCCATTGTAGCACGTGTGTAGCCCAGGTCATAAGGGGCATGATGACTTGACGTCATCCCCACCTTCCTCCGGTTTGTCACCGGCAGTCTCATTAGAGTGCCCAACTTAATGATGGCAACTAATGACAAGGGTTGCGCTCGTTGCGGGACTTAACCCAACATCTC…
0.1X-D8-39	Lactobacillus murinus	0.99	GAAACTTCTTTATCACCGAGTGCTTGCACTCACCGATAAAGAGTTGAGTGGCGAACGGGTGAGTAACACGTGGGCAACCTGCCCAAAAGAGGGGGATAACACTTGGAAACAGGTGCTAATACCGCATAACCATAGTTACCGCATGGTAACTATGTAAAAGGTGGCTATGCTACCGCTTTTGGATGGGCCCGCGGCGCATTAGCTAGTTGGTGGGGTAAAGGCTTACCAAGGCAATGATGCGTAGCCGAACTGAGAGGTTGATCGGCCACATTGGGACTGAGACACGGCCCAAACTCCTACGGGAGGCAGCAGTAGGGAATCTTCCACAATGGGCGAAAGCCTGATGGAGCAACGCCGCGTGGGTGAAGAAGGTCTTCGGATCGTAAAACCCTGTTGTTA…
0.1X-D8-3	Lactobacillus taiwanensis	0.99	TATACTGCAAGTCGAGCGAGCTTGCCTAGATGATTTTAGTGCTTGCACTAAATGAAACTAGGTACAAGCGAGCGGCGGACGGGTGAGTAACACGTGGGTAACCTGCCCAAGAGACTGGGATAACACCTGGAAACAGATGCTAATACCGGATAACAACACTAGACACATGTCTAGAGTTTAAAAGATGGTTCTGCTATCACTCTTGGATGGACCTGCGGTGCATTAGCTAGTTGGTAAGGTAACGGCTTACCAAGGCAATGATGCATAGCCGAGTTGAGAGACTGATCGGCCACATTGGGACTGAGACACGGCCCAAACTCCTACGGGAGGCAGCAGTAGGGAATCTTCCACAATGGACGCAAGTCTGATGGAGCAACGCCGCGTGAGTGAAGAAGGGTT…
0.1X-D8-41	Bacteroides acidifaciens	0.99	TTTACCTAGGACGATCCTTGCGGTTACGTACTTCAGGTACCCCCGGCTTTCATGGCTTGACGGGCGGTGTGTACAAGGCCCGGGAACGTATTCACCGCGCCATGGCTGATGCGCGATTACTAGCGAATCCAGCTTCACGAAGTCGGGTTGCAGACTTCGATCCGAACTGAGAGAGGTTTTGGGGATTGGCATCCTGTCGCCAGGTAGCGGCCTTCTGTACCTCCCATTGTAACACGTGTGTAGCCCCGGACGTAAGGGCCGTGCTGATTTGACGTCATCCCCACCTTCCTCACATCTTACGACGGCAGTCTCTCCAGAGTCCTCAGCATGACCTGTTAGTAACTGAAGATAAGGGTTGCGCTCGTTATGGCACTTAAGCCGACACCTCACGGCACGAGC…
0.1X-D8-44	Lactobacillus murinus	0.99	TATAATGCAAGTCGAACGAAACTTCTTTATCACCGAGTGCTTGCACTCACCGATAAAGAGTTGAGTGGCGAACGGGTGAGTAACACGTGGGCAACCTGCCCAAAAGAGGGGGATAACACTTGGAAACAGGTGCTAATACCGCATAACCATAGTTACCGCATGGTAACTATGTAAAAGGTGGCTATGCTACCGCTTTTGGATGGGCCCGCGGCGCATTAGCTAGTTGGTGGGGTAAAGGCTTACCAAGGCAATGATGCGTAGCCGAACTGAGAGGTTGATCGGCCACATTGGGACTGAGACACGGCCCAAACTCCTACGGGAGGCAGCAGTAGGGAATCTTCCACAATGGGCGAAAGCCTGATGGAGCAACGCCGCGTGGGTGAAGAAGGTCTTCGGATC…
0.1X-D8-48	Bacteroides sartorii	0.99	GTCGAGGGGCAGCATGGTCNNAGCGTGCTAAGGCCGATGGCGACCGGCGCACGGGTGAGTAACACGTATCCANCCTGCCTTATACTCCCGGACAGCCTTCTGAAAGGAAGATTAATACGGGATGGNATCACGAGCCAGCATTTTCTCGTGATTAAAGAACTTCGGTATAAGATGGGGATGCGTTCCATTAGATAGTAGGCGGGGTAACGGCCCACCTAGTCGACGATGGATAGGGGTTCTGAGAGGAAGGTCCCCCACATTGGAACTGAGACACGGTCCAAACTCCTACGGGAGGCAGCAGTGAGGAATATTGGTCAATGGGCGCGAGCCTGAACCAGCCAAGTAGCGTGAAGGATGACTGCCCTACGGGTTGTAAACTTCTTTTATAAAGGAATAAAG…
0.1X-D8-49	Anaerotruncus colihominis	0.95	CTTCGACAGCGCCCTCCTGGCGGTTAGGCTACTGGCTTCGGGTGTTACCGACTCCCATGGTGTGACGGGCGGTGTGTACAAGGCCCGGGAACGTATTCACCGCGGCATGCTGATCCGCGATTACTAGCAATTCCGACTTCATGCAGGCGAGTTGCAGCCTGCAATCCGAACTGGGACACTTTTTTGGGATTCGCTTCACCTCGCGATGTCGCTTCCCTCTGTTTCAGTGCCATTGTAGTACGTGTGTAGCCCAGGTCATAAGGGGCATGATGATTTGACGTCATCCCCACCTTCCTCCGTTTTGTCAACGGCAGTCTCATTAGAGTGCTCTTGCGTAGCAACTAATAATAAGGGTTGCGCTCGTTGCGGGACTTAACCCAACATCTCACGACACGAGCT…
0.1X-D8-4	Lactobacillus caviae	0.99	TGTCCGCCTTAGGCGGCTCCCTCCAATGGTTAGGCCACCGACTTTGGGCGTTACAAACTCCCATGGTGTGACGGGCGGTGTGTACAAGGCCCGGGAACGTATTCACCGCGGCATGCTGATCCGCGATTACTAGCGATTCCGACTTCGTGCAGGCGAGTTGCAGCCTGCAGTCCGAACTGAGAACGGCTTTAAGAGATTAGCTTGCCCTCGCGAGTTCGCAACTCGTTGTACCGTCCATTGTAGCACGTGTGTAGCCCAGGTCATAAGGGGCATGATGATCTGACGTCGTCCCCACCTTCCTCCGGTTTGTCACCGGCAGTCTCACTAGAGTGCCCAACTTAATGCTGGCAACTAGTAACAAGGGTTGCGCTCGTTGCGGGACTTAACCCAACATCTCAC…
0.1X-D8-51	Pseudoflavonifractor phocaeensis	0.95	ACCACCTTCGGCCGCGCCCCCCTTGCGGTTAGGCTACGGACTTCGGGTGTTCCCGACTCTCATGGTGTGACGGGCGGTGTGTACAAGGCCCGGGAACGTATTCACCGCGGCATGCTGATCCGCGATTACTAGCGATTCCAACTTCACGCAGGCGGGTTGCAGCCTACGATCCGAACTGGGACGGCTTTTTGAGATTTGCTCCACCTCGCGGTCTTGCCTCTCTTTGTTGGCCGCCATTGTAGTACGTGTGTGGCCCAGGACGTAAGGGGCATGATGATTTGACGTCGTCCCCACCTTCCTCCGTTTTGTCAACGGCAGTCTCGCTAGAGTGCTCTTGCGTAGCAACTAACAATAAGGGTTGCGCTCGTTGCGGGACTTAACCCAACATCTCACGACACG…
0.1X-D8-52	Oscillibacter valericigenes	0.93	CTTCGGCCGCGCCCTCCTTGCGGTTAGGCTACGGACTTCGGGTGTTCCCGACTCTCATGGTGTGACGGGCGGTGTGTACAAGGCCCGGGAACGTATTCACCGCGGCATGCTGATCCGCGATTACTAGCGATTCCGACTTCATGCAGTCGAGTTGCAGACTGCAATCTGAACTGGGACGGCTTTTAGGGGTTCGCTCCACTTCACAGCTTTGCATCCCTCTGTTGGCCGCCATTGTATTACGTGTGTAGCCCAGGACATAAGGGGCATGATGATTTGACGTCGTCCCCACCTTCCTCCGTTTTGTCAACGGCAGTCTCGCTAGAGTGCTCTTGCGTAGCAACTAACAATAAGGGTTGCGCTCGTTGCGGGACTTAACCCAACATCTCACGACACGAGCTG…
0.1X-D8-55	Kineothrix alysoides	0.92	TGCAGTCGAACGGACTTACACAGAAGCAGGAGATGCTTGCATTGACTAACGGAAGTGTAAGTTAGTGGCGGACGGGTGAGTAACGCGTGGGCAACCTGCCCCATACCGGGGGATAACACCTGGAAACAGGTGCTAAAACCGCATAAGCGCACAGCTTCGCATGAAGGTGTGTGAAAAACTCCGGTGGTATGGGATGGGCCCGCGTCTGATTAGCTGGTTGGCGGGGTAACGGCCCACCAAGGCGACGATCAGTAGCCGGCCTGAGAGGGTGGACGGCCACATTGGGACTGAGACACGGCCCAAACTCCTACGGGAGGCAGCAGTGGGGAATATTGGACAATGGGGGAAACCCTGATCCAGCGACGCCGCGTGAGTGAAGAAGTATTTCGGTACGTAAAG…
0.1X-D8-57	Eubacterium xylanophilum	0.91	CTTCGACAGCTCCCTCCCTAAGGTTGGGTCACTGGCTTCGGGCATTTCCGACTCCCATGGTGTGACGGGCGGTGTGTACAAGACCCGGGAACGTATTCACCGCAGCATTCTGATCTGCGATTACTAGCGATTCCAGCTTCATGTAGTCGGGTTGCAGACTACAATCCGAACTGGGACGGTTTTTTTGTGGTTGGCTCACTCTCGCGAGGCTGCTTCACTCTGTTACCGCCATTGTAGCACGTGTGTAGCCCAAGCCATAAGGGGCATGATGATTTGACGTCATCCCCACCTTCCTCCGGATTATCTCCGGCAGTCTCCCCAGAGTGCCCGGCCGGACCGCTGGCTACTAAGGATAAGGGTTGCGCTCGTTGCGGGACTTAACCCAACATCTCACGACAC…
0.1X-D8-58	Flavonifractor plautii	0.95	CCTTCGGCCGCGCCCCCCTTGCGGTTAGGCTACGGACTTCGGGTGTTCCCGACTCTCATGGTGTGACGGGCGGTGTGTACAAGGCCCGGGAACGTATTCACCGCGGCATGCTGATCCGCGATTACTAGCGATTCCAACTTCACGCAGGCGGGTTGCAGCCTGCGATCCGAACTGGGATGGCTTTTAGGGATTTGCTCCACCTCGCGGTTTTGCCTCCCTCTGTTAACCACCATTGTAGTACGTGTGTGGCCCAGGACATAAGGGGCATGATGATTTGACGTCGTCCCCACCTTCCTCCGTTTTGTCAACGGCAGTCTCGCTAGAGTGCTCTTGCGTAGCAACTAACAATAAGGGTTGCGCTCGTTGCGGGACTTAACCCAACATCTCACGACACGAGCT…
0.1X-D8-5	Bacteroides sartorii	0.99	TTTACCTAGGGCGCTCCTTGCGGTTACGCACTTCAGGTACCCCCGGCTCCCATGGCTTGACGGGCGGTGTGTACAAGGCCCGGGAACGTATTCACCGCGCCATGGCTGATGCGCGATTACTAGCGAATCCAGCTTCGTGGAGTCGGGTTGCAGACTCCAGTCCGAACTGAGAGAGGCTTTCGGGATTGGCATCCACTTGCGTGGTAGCGGCCCTCTGTACCCCCCATTGTAACACGTGTGTGGCCCCGGACGTAAGGGCCGTGCTGATTTGACGTCATCCCCACCTTCCTCACATCTTACGATGGCAGTCTCCATAGAGTCCTCAGCATCACCTGTTAGTAACTATAGACAAGGGTTGCGCTCGTTATGGCACTTAAGCCGACACCTCACGGCACGAGC…
0.1X-D8-61	Eisenbergiella tayi	0.89	TGCAGTCGAACGGGTGTACAGAAGGGAAGATCTACGGTCGGAAGGTCTGTGCATGAGTGGCGGACGGGTGAGTAACGCGTGGGCAACCTGGCCTGTACAGGGGGATAACACTTAGAAATAGGTGCTAATACCGCATAACGGGGGAAGCCGCATGGCTTTTCCCTGAAAACTCCGGTGGTACAGGATGGGCCCGCGTCTGATTAGCCAGTTGGCAGGGTAACGGCCTACCAAAGCGACGATCAGTAGCCGGCCTGAGAGGGCGGACGGCCACACTGGGACTGAGACACGGCCCAGACTCCTACGGGAGGCAGCAGTGGGGGATATTGCACAATGGGGGGAACCCTGATGCAGCGACGCCGCGTGGGTGAAGAAGCGCCTCGGCGCGTAAAGCCCTGTCAG…
0.1X-D8-62	[Clostridium] viride	0.94	CTTCGGCCGCGCCCCCCTTGCGGTTAGGCTACGGACTTCGGGTGTCCCCGACTCTCATGGTGTGACGGGCGGTGTGTACAAGGCCCGGGAACGTATTCACCGCGGCATGCTGATCCGCGATTACTAGCGATTCCAACTTCATGCAGGCGGGTTGCAGCCTGCAATCCGAACTGGGACGGCTTTTTGAGATTTGCTCCACCTCGCGGTTTTGCCTCTCTTTGTTGACCGCCATTGTAGTACGTGTGTGGCCCAGGACATAAGGGGCATGATGATTTGACGTCGTCCCCACCTTCCTCCGTTTTGTCAACGGCAGTCTCGTTAGAGTGCTCTTGCGTAGCAACTAACAATAAGGGTTGCGCTCGTTGCGGGACTTAACCCAACATCTCACGACACGAGCTG…
0.1X-D8-68	Oscillibacter valericigenes	0.94	CCTTCGGCCGCGCCCTCATTGCTGTTAGGCTACGGACTTCGGGTGTTCCCGACTCTCATGGTGTGACGGGCGGTGTGTACAAGGCCCGGGAACGTATTCACCGCGGCATGCTGATCCGCGATTACTAGCGATTCCGACTTCACGCAGGCGGGTTGCAGCCTGCGATCCGAACTGGGACGGCTTTTGGGGGTTCGCTCTGCCTCGCGGCTTTGCATCCCTCTGTTGACCGCCATTGTATTACGTGTGTAGCCCAGGACATAAGGGGCATGATGATTTGACGTCGTCCCCACCTTCCTCCGTTTTGTCAACGGCAGTCTCGCTAGAGTGCTCTTGCGTAGCAACTAACAATAGGGGTTGCGCTCGTTGCGGGACTTAACCCAACATCTCACGACACGAGCT…
0.1X-D8-69	Eubacterium xylanophilum	0.91	TGCAAGTCGAACGAAGCATCCCTTCCGATGAATGGACCAGCTTGCTGGGAAAGGAATCAATTGGGATGACTGAGTGGCGGACGGGTGAGTAACGCGTGGGTAACCTGCCCCATAGAGGGGGACAACAGCTGGAAACGGCTGCTAATACCGCATAGCAGGGAAGAGACGCATGTCTTTTCCTTCAAAGATTTATCGCTATGGGATGGACCCGCGTCTGATTAGCTNGTTGGCAGGGTAACGGCCTACCAAGGCGACGATCAGTAGCCGGCTTGAGAGAGTGGACGGCCACATTGGGACTGAGACACGGCCCAGACTCCTACGGGAGGCAGCAGTGGGGAATATTGCACAATGGGGGAAACCCTGATGCAGCGACGCCGCGTGAGTGAAGAAGTATTTCGG…
0.1X-D8-6	Agathobaculum desmolans	0.94	ATGCAGTCGAACGGACTTATTTTGGAAACTCTTTCGGGAGCGGAATTCATAAGTTAGTGGCGGACGGGTGAGTAACGCGTGAGCAATCTGCCCTTAGGTGGGGGATAACAGCCGGAAACGGCTGCTAATACCGCATAATGCAGCGGGATCGCATGGTTCTGCTGCCAAAGATTTATTGCCTTTGGATGAGCTCGCGTCTGATTAGCTAGTTGGCGGGGCAACGGCCCACCAAGGCGACGATCAGTAGCCGGACTGAGAGGTTGAACGGCCACATTGGGACTGAGACACGGCCCAGACTCCTACGGGAGGCAGCAGTGGGGAATATTGCGCAATGGGGGCAACCCTGACGCAGCAACGCCGCGTGATTGAAGAAGGCCTTCGGGTTGTAAAGATCTTTAA…
0.1X-D8-70	Bacteroides acidifaciens	0.99	TTTACCTAGGACGATCCTTGCGGTTACGTACTTCAGGTACCCCCGGCTTTCATGGCTTGACGGGCGGTGTGTACAAGGCCCGGGAACGTATTCACCGCGCCATGGCTGATGCGCGATTACTAGCGAATCCAGCTTCACGAAGTCGGGTTGCAGACTTCGATCCGAACTGAGAGAGGTTTTGGGGATTGGCATCCTGTCGCCAGGTAGCGGCCTTCTGTACCTCCCATTGTAACACGTGTGTAGCCCCGGACGTAAGGGCCGTGCTGATTTGACGTCATCCCCACCTTCCTCACATCTTACGACGGCAGTCTCTCCAGAGTCCTCAGCATGACCTGTTAGTAACTGAAGATAAGGGTTGCGCTCGTTATGGCACTTAAGCCGACACCTCACGGCACGAGC…
0.1X-D8-71	[Clostridium] aldenense	0.92	CAGTCGAACGGAGTCATCATTTTTGAAGCAATTAGCTTGCTAAGGGTGGAAATGTTGGTGACTTAGTGGCGGACGGGTGAGTAACGCGTGGGTAACCTGCCATATACAGGGGGATAACACTTAGAAATAGGTGCTAATACCGCATAAGCGCACAGGACCGCATGGTCTGGAGTGAAAAACATTAGTGGTATATGATGGACCCGCGTCTGATTAGCTGGTTGGTGAGGTAACGGCCCACCAAGGCGACGATCAGTAGCCGGCCTGAGAGGGTGGACGGCCACATTGGGACTGAGACACGGCCCAAACTCCTACGGGAGGCAGCAGTGGGGGATATTGGACAATGGGGGGAACCCTGATCCAGCGACGCCGCGTGAGTGAAGAAGTATCTCGGTATGTAAA…
0.1X-D8-72	Pseudoflavonifractor phocaeensis	0.96	TGCAAGTCGAACGAGAATCAGTGGATTGAGGATTCGTCCAAATGAAACTGAGGAAAGTGGCGGACGGGTGAGTAACGCGTGAGGAACCTGCCTCGGAGTGGGGAATAACGGTTGGAAACAGCCGCTAATACCGCATAATGCAGCTGAGCCGCATGGCTCTGGCTGCCAAAGATTTATCGCTCTGAGATGGCCTCGCGTCTGATTAGCTGGTTGGCGGGGTAACGGCCCACCAAGGCGACGATCAGTAGCCGGACTGAGAGGTTGGCCGGCCACATTGGGACTGAGACACGGCCCAGACTCCTACGGGAGGCAGCAGTGGGGAATATTGGGCAATGGGCGCAAGCCTGACCCAGCAACGCCGCGTGAAGGAAGAAGGCTTTCGGGTTGTAAACTTCTTTT…
0.1X-D8-73	Bacteroides vulgatus	0.99	GCGCGTCTTACTATGCAAGTCGAGGGGCAGCATGGGCTTAGCGTGCTAAGGCCGATGGCGACCGGCGCACGGGTGAGTAACACGTATCCAACCTGCCGTCTACTCTTGGACAGCCTTCTGAAAGGAAGATTAATACAAGATGGCATCTTGAGTCGGCATGTTCACATGATTAGGGGGATTCCGGTAGACGATGGGGATGCGTTCCATTAGATAGTAGGCGGGGTAACGGCCCACCTAGTCTTCGATGGATAGGGGTTCTGAGAGGAAGGTCCCCCACATTGGAACTGAGACACGGTCCAAACTCCTACGGGAGGCAGCAGTGAGGAATATTGGTCAATGGGCGAGAGCCTGAACCAGCCAAGTAGCGTGAAGGATGACTGCCCTATGGGTTGTAAACTT…
0.1X-D8-74	Oscillibacter valericigenes	0.94	TACCATGCAAGTCGAACGGAGTACCCTCGAAAGAGATTTCGGTCAATGGAGAGGACTACTTAGTGGCGGACGGGTGAGTAACGCGTGAGGAACCTGCCTTTCAGTGGGGGACAACAGTTGGAAACGACTGCTAATACCGCATAACGTATTTGTGTCGCATGGCATGGATACCAAAGATTTATCGCTGAGAGATGGCCTCGCGTCTGATTAGCTAGTTGGTAGGGTAACGGCCTACCAAGGCGACGATCAGTAGCCGGACTGAGAGGTTGGCCGGCCACATTGGGACTGAGATACGGCCCAGACTCCTACGGGAGGCAGCAGTGGGGAATATTGGGCAATGGGCGCAAGCCTGACCCAGCAACGCCGCGTGAAGGAAGAAGGCTTTCGGGTTGTAAACTT…
0.1X-D8-75	Eggerthella timonensis	0.92	CTTCGACGCCTCCGCCCCAAAGGGTTCGGCCGGCGGCTTCGGGTGCAGACGACTCGGGTGGTGTGACGGGCGGTGTGTACAAGGCCCGGGAACGTATTCACCGCGGCATGCTGATCCGCGATTACTAGCAACTCCGACTTCATGGAGGCGGGTTGCAGCCTCCAATCCGAACTGGGACCGGCTTTAAGGGATTCGCTTGGCGTCGCCGCCTTGCAGCCCGTTGTACCGGCCATTGTAGCACGTGTGCAGCCCAGGGCATAAAGGGCATGATGACTTGACGTCATCCCCACCTTCCTCCGGCTTGACGCCGGCAGTCTTCTGTGAGTCCCCAACTGAATGCTGGCAACACAGAACAGGGGTTGCGCTCGTTGCGGGACTTAACCCAACATCTCACGACAC…
0.1X-D8-76	Lactobacillus taiwanensis	0.99	TGTCTACCTTAGACGGCTGACTCCTATAAAGGTTATCCCACCGGCTTTGGGTGTTACAGACTCTCATGGTGTGACGGGCGGTGTGTACAAGGCCCGGGAACGTATTCACCGCGGCGTGCTGATCCGCGATTACTAGCGATTCCAGCTTCGTGTAGGCGAGTTGCAGCCTACAGTCCGAACTGAGAACGGCTTTAAGAGATCCGCTTGCCTTCGCAGGTTCGCTTCTCGTTGTACCGTCCATTGTAGCACGTGTGTAGCCCAGGTCATAAGGGGCATGATGACTTGACGTCATCCCCACCTTCCTCCGGTTTGTCACCGGCAGTCTCATTAGAGTGCCCAACTTAATGATGGCAACTAATGACAAGGGTTGCGCTCGTTGCGGGACTTAACCCAACATCT…
0.1X-D8-7	Lactobacillus reuteri	0.99	TGTCCGCCTTAGGCGGCTCCCTCCACAAAGGTTAGGCCACCGACTTTGGGCGTTACAAACTCCCATGGTGTGACGGGCGGTGTGTACAAGGCCCGGGAACGTATTCACCGCGGCATGCTGATCCGCGATTACTAGCGATTCCGACTTCGTGTAGGCGAGTTGCAGCCTACAGTCCGAACTGAGAACGGCTTTAAGAGATTAGCTTGCTCTCGCGAGTTTGCAACTCGTTGTACCGTCCATTGTAGCACGTGTGTAGCCCAGGTCATAAGGGGCATGATGATCTGACGTCGTCCCCACCTTCCTCCGGTTTGTCACCGGCAGTCTCACTAGAGTGCCCAACTTAATGCTGGCAACTAGTAACAAGGGTTGCGCTCGTTGCGGGACTTAACCCAACATCTC…
0.1X-D8-80	Murimonas intestini	0.93	CTGCCTTCGGCAGCTCCCTCCTTCCGGTTGGGTCACTGACTTCGGGCATTTCCAACTCCCATGGTGTGACGGGCGGTGTGTACAAGACCCGGGAACGTATTCACCGCGGCATTCTGATCCGCGATTACTAGCGATTCCAGCTTCATGCAGCCGAGTTGCAGGCTGCAATCCGAACTGGGACGTTATTTTTGGGATTTGCTCAATGTCGCCATCCTGCTTCCCTTTGTTTACGCCATTGTAGCACGTGTGTAGCCCAAGCCATAAGGGGCATGATGATTTGACGTCATCCCCGCCTTCCTCCAGGTTATCCCTGGCAGTCTCTCCAGAGTGCCCGCCTTTACGCGCTGGCTACTGAAGATAAGGGTTGCGCTCGTTGCGGGACTTAACCCAACATCTCAC…
0.1X-D8-82	Acetatifactor muris	0.92	CCTGCCTTCGGCGGCTCCTCCCTTTCGGTTAGGTCACCGACTTCGGGCATTCCCGACTCCCATGGTGTGACGGGCGGTGTGTACAAGACCCGGGAACGTATTCACCGCGGCATTCTGATCCGCGATTACTAGCGATTCCAACTTCATGCAGCCGAGTTGCAGGCTGCAATCCGAACTGAGGCGTTATTTTTGGGGTTCGCTTAAGCTCGCACTCTCGCTTCCCTTTGTTTACGCCATTGTAGCACGTGTGTAGCCCCGGTCATAAGGGGCATGATGATTTGACGTCATCCCCGCCTTCCTCCGGGTTATCCCCGGCTGTCCCCTCAGAGTGCCCACCTTTACATGCTGGCTACTGGGGGCAGGGGTTGCGCTCGTTGCGGGACTTAACCCAACATCTCA…
0.1X-D8-83	Bacteroides sartorii	0.99	TGCAGTCGAGGGGCAGCATGGTCTTAGCTTGCTAAGGCCGATGGCGACCGGCGCACGGGTGAGTAACACGTATCCAACCTGCCTTATACTCCCGGACAGCCTTCTGAAAGGAAGATTAATACGGGATGGNATCACGAGCCAGCATTTTCTCGTGATTAAAGAACTTCGGTATAAGATGGGGATGCGTTCCATTAGATAGTAGGCGGGGTAACGGCCCACCTAGTCGACGATGGATAGGGGTTCTGAGAGGAAGGTCCCCCACATTGGAACTGAGACACGGTCCAAACTCCTACGGGAGGCAGCAGTGAGGAATATTGGTCAATGGGCGCGAGCCTGAACCAGCCAAGTAGCGTGAAGGATGACTGCCCTACGGGTTGTAAACTTCTTTTATAAAGGAAT…
0.1X-D8-84	Murimonas intestini	0.93	GCAGTCGAGCGGAGCACATCATTGGAATCCTTCGGGAGGAAGAGGNTGTGGCTTAGCGGCGGACGGGTGAGTAACGCGTGGACAACCTGCCCTATGCAGGGGGATAACATCCGGAAACGGGTGCTAATACCGCATAAGCGCACAGTACCGCATGGTACGGTGTGAAAAGCTGAGGCGGCATAGGATGGGTCCGCGTTGGATTAGGCAGTTGGCGGGGTAACGGCCCACCAAACCGACGATCCATAGCCGGCCTGAGAGGGTGGACGGCCACATTGGGACTGAGACACGGCCCAGACTCCTACGGGAGGCAGCAGTGGGGAATATTGCACAATGGGGGGAACCCTGATGCAGCGACGCCGCGTGGGTGAGGAAGTACTTCGGTATGTAAAGCCCTATCAG…
0.1X-D8-86	Bacteroides uniformis	0.97	CTAGGGCGCTCCTCGCGGTTACGCACTTCAGGTACCCCCGGCTTTCATGGCTTGACGGGCGGTGTGTACAAGGCCCGGGAACGTATTCACCGCGCCGTGGCTGATGCGCGATTACTAGCGAATCCAGCTTCATGGAGTCGGGTTGCAGACTCCAATCCGAACTGAGAGAGGATTTAGGGATTAGCCTCACGTCGCCGTGTAGCTGCCTTCTGTACCCCCCATTGTAACACGTGTGTAGCCCCGGACGTAAGGGCCGTGCTGATTTGACGTCATCCCCGCCTTCCTCGCATCTTACGACGGCAGTCCCGACAGAGTCCCCAGCACCACCTGATGGTAACTATCGGTAAGGGTTGCGCTCGTTATGGCACTTAAGCCGACACCTCACGGCACGAGCTGACG…
0.1X-D8-89	Bacteroides acidifaciens	0.99	ACCATGCAGTCGAGGGGCAGCATGNAAGTTTGCTTGCAAACTTTTGATGGCGACCGGCGCACGGGTGAGTAACACGTATCCAACCTGCCTCATACTCGGGGATAGCCTTTCGAAAGAAAGATTAATACCCGATGTCATAGTCCTACCGCATGATGGGATTATTAAAGAATTTCGGTATGGGATGGGGATGCGTTCCATTAGTTAGTTGGCGGGGTAACGGCCCACCAAGACAACGATGGATAGGGGTTCTGAGAGGAAGGTCCCCCACATTGGAACTGAGACACGGTCCAAACTCCTACGGGAGGCAGCAGTGAGGAATATTGGTCAATGGACGAGAGTCTGAACCAGCCAAGTAGCGTGAAGGATGACTGCCCTATGGGTTGTAAACTTCTTTTATAT…
0.1X-D8-93	Murimonas intestini	0.94	TGCAAGTCGAACGAAGCACTGGGAAGGAATCCCTTCGGGGAGGACAGCCCTTTGACTGAGTGGCGGACGGGTGAGTAACGCGTGGGCAACCTGCCCCACACTGGGGGACAACAGCTGGAAACGGCTGCTAATACCGCATAAGCGCACAGCTTCGCATGAAGCAGTGTGAAAAATTCCGGTGGTGTGGGATGGGCCCGCGTCTGATTAGCTAGTTGGTGAGGTAATGGCTCACCAAGGCGACGATCAGTAGCCGGCCTGAGAGGGTGGACGGCCACATTGGGACTGAGACACGGCCCAGACTCCTACGGGAGGCAGCAGTGGGGAATATTGCACAATGGGGGAAACCCTGATGCAGCGACGCCGCGTGAGCGAAGAAGTATTTCGGTATGTAAAGCTCTA…
0.1X-D8-94	Eisenbergiella tayi	0.9	TGCAGTCGAACGGGTGTACAGAAGGGAAGATTCGGTCGGAAGTCTGTGCATGAGTGGCGGACGGGTGAGTAACGCGTGGGCAACCTGGCCTGTACAGGGGGATAACACTTAGAAATAGGTGCTAATACCGCATAACGGGGGAAGCCGCATGGCTTTTCCCTGAAAACTCCGGTGGTACAGGATGGGCCCGCGTCTGATTAGCCAGTTGGCAGGGTAACGGCCTACCAAAGCGACGATCAGTAGCCGGCCTGAGAGGGCGGACGGCCACACTGGGACTGAGACACGGCCCAGACTCCTACGGGAGGCAGCAGTGGGGGATATTGCACAATGGGGGGAACCCTGATGCAGCGACGCCGCGTGGGTGAAGAAGCGCCTCGGCGCGTAAAGCCCTGTCAGCAG…
0.1X-D8-9	Lactobacillus murinus	0.99	GCAAGTCGAACGAAACTTCTTTATCACCGAGTGCTTGCACTCACCGATAAAGAGTTGAGTGGCGAACGGGTGAGTAACACGTGGGCAACCTGCCCAAAAGAGGGGGATAACACTTGGAAACAGGTGCTAATACCGCATAACCATAGTTACCGCATGGTAACTATGTAAAAGGTGGCTATGCTACCGCTTTTGGATGGGCCCGCGGCGCATTAGCTAGTTGGTGGGGTAAAGGCTTACCAAGGCAATGATGCGTAGCCGAACTGAGAGGTTGATCGGCCACATTGGGACTGAGACACGGCCCAAACTCCTACGGGAGGCAGCAGTAGGGAATCTTCCACAATGGGCGAAAGCCTGATGGAGCAACGCCGCGTGGGTGAAGAAGGTCTTCGGATCGTAAAA…
1XD8-10	Kineothrix alysoides	0.93	GCAAGTCGAACGGAGATATCATTTTCGAAGCGATTAGTTTACTAAGAGCGGAGATGTTGCTATCTTAGTGGCGGACGGGTGAGTAACGCGTGGGTAACCTGCCTTGCACTGGGGGATAACACTTAGAAATAGGTGCTAATACCGCATAACAGTAGGAGACGCATGTCTTTTACTTGAAAACTCCGGTGGTGTAAGATGGACCCGCGTCTGATTAGCTTGTTGGCGGGGTAACGGCCCACCAAGGCAACGATCAGTAGCCGGCCTGAGAGGGTGAACGGCCACATTGGGACTGAGACACGGCCCAAACTCCTACGGGAGGCAGCAGTGGGGAATATTGGACAATGGGGGGAACCCTGATCCAGCGACGCCGCGTGAGTGAAGAAGTATTTCGGTATGTAA…
1XD8-11	Oscillibacter valericigenes	0.94	ACCATGCAAGTCGAACGGAGCACCCCTGAAGGAGTTTTCGGACAACGGAAGGGAATGCTTAGTGGCGGACTGGTGAGTAACGCGTGAGGAACCTGCCTTCCAGAGGGGGACAACAGTTGGAAACGACTGCTAATACCGCATGATGTGTTTTGATGGCATCATTGAGACACCAAAGATTTATCGCTGGAAGATGGCCTCGCGTCTGATTAGCTAGTAGGCGGGGTAACGGCCCACCTAGGCGACGATCAGTAGCCGGACTGAGAGGTTGACCGGCCACATTGGGACTGAGATACGGCCCAGACTCCTACGGGAGGCAGCAGTGGGGAATATTGGGCAATGGGCGCAAGCCTGACCCAGCAACGCCGCGTGAAGGAAGAAGGCTTTCGGGTTGTAAACTTC…
1XD8-13	Oscillibacter valericigenes	0.94	TTACCATGCAAGTCGAACGGAGTNCCTNGGAAAGAGATTTCGGTCAATGGAAGAGGATACTTAGTGGCGGACGGGTGAGTAACGCGTGAGGAACCTACCTCTCAGAGGGGGACAACAGTTGGAAACGACTGCTAATACCGCATAATATATCTGTATCGCATGGTATGGATATCAAAGATTTATCGCTGAGAGATGGCCTCGCGTCTGATTAGCTGGTTGGNAGGGTAACGGCCTACCAAGGCNACGATCAGTAGCCGGACTGAGAGGTTGGCCGGCCACATTGGGACTGAGATACGGCCCAGACTCCTACGGGAGGCAGCAGTGGGGAATATTGGGCAATGGGCGCAAGCCTGACCCAGCAACGCCGCGTGAAGGAAGAAGGCTTTCGGGTTGTAAACT…
1XD8-15	Eisenbergiella tayi	0.89	TACACATGCAGTCGAACGGGTGTACAGAAGGGAAGATTACGGTCGGAAGGTCTGTGCATGAGTGGCGGACGGGTGAGTAACGCGTGGGCAACCTGGCCTGTACAGGGGGATAACACTTAGAAATAGGTGCTAATACCGCATAACGGGGGAAGCCGCATGGCTTTTCCCTGAAAACTCCGGTGGTACAGGATGGGCCCGCGTCTGATTAGCCAGTTGGCAGGGTAACGGCCTACCAAAGCGACGATCAGTAGCCGGCCTGAGAGGGCGGACGGCCACACTGGGACTGAGACACGGCCCAGACTCCTACGGGAGGCAGCAGTGGGGGATATTGCACAATGGGGGGAACCCTGATGCAGCGACGCCGCGTGGGTGAAGAAGCGCCTCGGCGCGTAAAGCCCT…
1XD8-17	Eggerthella timonensis	0.92	CATGCAAGTCGAACGATTAAACCGGTTTCGGCCGGATATAGAGTGGCGAACGGGTGAGTAACACGTGACCAACCTGCCCCTTACTTCGGGATAACTCGGCGAAAGCCGTGCTAATACCGGATACTCCATCCTCTTCGCATGAAGAGGTTGGGAAAGCCTTTACGGTAAGGGATGGGGTCGCGGCCCATCAGGTAGTTGGCGGGGTAACGGCCCACCAAGCTTACGACGGGTAGCCGGGTTGAGAGACCGACCGGCCACATTGGGACTGAGATACGGCCCAGACTCCTACGGGAGGCAGCAGTGGGGAATTTTGCGCAATGGGGGAAACCCTGACGCAGCAACGCCGCGTGCGGGATGACGGCCTTCGGGTTGTAAACCGCTTTCAGTAGGGAAGAACAT…
1XD8-19	[Clostridium] aldenense	0.92	CATGCAAGTCGAACGGGGCCTGCGCAGCGGAACCCTCCGGGGGGAAGCAGCGCAGTGCCCAGTGGCGGACGGGTGAGTAACGCGTGGGTAACCTGCCCTGTACAGGGGGACAACAGCCGGAAACGGCTGCTAATACCGCATAAGCCCGCGGCGCCGCATGGCGCTGCGGGGAAAACTCCGGTGGTACAGGATGGGCCCGCGTCTGATTAGCTAGTTGGCGGGGTAACGGCCCACCAAGGCAGCGATCAGTAGCCGGCTTGAGAGAGTGGACGGCCACATTGGGACTGAGACACGGCCCAGACTCCTACGGGAGGCAGCAGTGGGGAATATTGCACAATGGGGGGAACCCTGATGCAGCAACGCCGCGTGGGTGAAGAAGTATTTCGGTATGTAAAGCCC…
1XD8-20	[Clostridium] aldenense	0.92	ATGCAAGTCGAACGGAGTCATCATTTTTGAAGCAATTAGCTTGCTAAGGGTGGAAATGTTGGTGACTTAGTGGCGGACGGGTGAGTAACGCGTGGGTAACCTGCCATATACAGGGGGATAACACTTAGAAATAGGTGCTAATACCGCATAAGCGCACAGGACCGCATGGTCTGGAGTGAAAAACATTAGTGGTATATGATGGACCCGCGTCTGATTAGCTGGTTGGTGAGGTAACGGCCCACCAAGGCGACGATCAGTAGCCGGCCTGAGAGGGTGGACGGCCACATTGGGACTGAGACACGGCCCAAACTCCTACGGGAGGCAGCAGTGGGGGATATTGGACAATGGGGGGAACCCTGATCCAGCGACGCCGCGTGAGTGAAGAAGTATCTCGGTATG…
1XD8-22	Butyricicoccus pullicaecorum	0.94	ATGCAAGTCGAACGGGGTTATTTAGGAAATTTCCTTCGGGGAATGGAATCTTTAACCTAGTGGCGGACGGGTGAGTAACGCGTGAGCAATCTGCCTTCGGATGGGGGATAACAGCCGGAAACGGCTGCTAATACCGCATAACACATGGGATNCGCATGTTTCCCNTGTCAAAGATTTATCGTCCGGAGATGAGCTCGCGTCTGATTAGCTGGTTGGCGGGGTAACGGCCCACCAAGGCGACGATCAGTAGCCGGACTGAGAGGTTGAACGGCCACATTGGGACTGAGACACGGCCCAGACTCCTACGGGAGGCAGCAGTGGGGAATATTGCGCAATGGGGGCAACCCTGACGCAGCAACGCCGCGTGATTGAAGAAGGCCTTCGGGTTGTAAAGATCTT…
1XD8-24	Adlercreutzia muris	0.95	CTTACCATGCAAGTCGAACGACTAAACCGCCCTCGGGCGGACATAGAGTGGCGAACGGGTGAGTAACACGTGACCAACCTGCCCCCCGCTCCGGGATAACGCGGCGAAAGCCGCGCTAATACCGGGTACTCCGGCGAGGCCGCATGGCCCCGCCGGGAAAGCTCCGGCGGCGGGGGATGGGGTCGCGGCCCATCAGGTAGTAGGCGGGGTGACGGCCCACCTAGCTTTCGACGGGTAGCCGGGCTGAGAGGCCGACCGGCCACATTGGGACTGAGATACGGCCCAGACTCCTACGGGAGGCAGCAGTGGGGAATTTTGCGCAATGGGGGAAACCCTGACGCAGCAACGCCGCGTGCGGGACGAAGGCCTTCGGGTTGTAAACCGCTTTCAGCAGGGACG…
1XD8-27	Intestinimonas butyriciproducens	0.95	CATGCAAGTCGAACGGAGCACCCCTGAAGGAGTTTTCGGACAACGGAAGGGGCTGCTTAGTGGCGGACGGGTGAGTAACGCGTGAGGAACCTGCCTTGGAGTGGGGAATAACAGCTGGAAACAGCTGCTAATACCGCATAATATATCTGGGCCGCATGGCTCTGGATATCAAAGATTTATCGCTCTGAGATGGACTCGCGTCTGATTAGCTGGTTGGCGGGGTAACGGCCCACCAAGGCGACGATCAGTAGCCGGACTGAGAGGTTGGCCGGCCACATTGGGACTGAGACACGGCCCAGACTCCTACGGGAGGCAGCAGTGGGGAATATTGGGCAATGGGCGCAAGCCTGACCCAGCAACGCCGCGTGAAGGAAGAAGGCTTTCGGGTTGTAAACTTCT…
1XD8-28	[Ruminococcus] gnavus	0.94	CCATGCAAGTCGAGCGAAGCACTTTAATTTGATTCTTCGGATGAGGCATTTTAGTGACTGAGCGGCGGACGGGTGAGTAACGCGTGGGCAACCTGCCTTACACAGGGGGATAACAGTTAGAAATGACTGCTAATACCGCATAAGACCACAGTACTGCATGGTGCAGTGGTAAAAACTCCGGTGGTGTAAGATGGGCCCGCGTCTGATTAGGTAGTTGGCGGGGTAACGGCCCACCAAGCCGACGATCAGTAGCCGACCTGAGAGGGTGACCGGCCACATTGGGACTGAGACACGGCCCAGACTCCTACGGGAGGCAGCAGTGGGGAATATTGCACAATGGGGGAAACCCTGATGCAGCGACGCCGCGTGAGCGATGAAGTATTTCGGTATGTAAAGCTC…
1XD8-30	Eubacterium xylanophilum	0.91	ATGCAAGTCGAACGAAGCATCCCTTCCGATGAATGGACCAGCTTGCTGGGAAAGGAATCAATTGGGATGACTGAGTGGCGGACGGGTGAGTAACGCGTGGGTAACCTGCCCCATAGAGGGGGACAACAGCTGGAAACGGCTGCTAATACCGCATAGCAGGGAAGAGACGCATGTCTTTTCCTTCAAAGATTTATCGCTATGGGATGGACCCGCGTCTGATTAGCTNGTTGGNAGGGTAACGGCCTACCAAGGCGACGATCAGTAGCCGGCTTGAGAGAGTGGACGGCCACATTGGGACTGAGACACGGCCCAGACTCCTACGGGAGGCAGCAGTGGGGAATATTGCACAATGGGGGAAACCCTGATGCAGCGACGCCGCGTGAGTGAAGAAGTATTTCG…
1XD8-32	Staphylococcus warneri	0.99	AATGCAAGTCGAGCGAACAGATAAGGAGCTTGCTCCTTTGACGTTAGCGGCGGACGGGTGAGTAACACGTGGATAACCTACCTATAAGACTGGGATAACTTCGGGAAACCGGAGCTAATACCGGATAACATATTGAACCGCATGGTTCAATAGTGAAAGGCGGCTTTGCTGTCACTTATAGATGGATCCGCGCCGTATTAGCTAGTTGGTAAGGTAACGGCTTACCAAGGCAACGATACGTAGCCGACCTGAGAGGGTGATCGGCCACACTGGAACTGAGACACGGTCCAGACTCCTACGGGAGGCAGCAGTAGGGAATCTTCCGCAATGGGCGAAAGCCTGACGGAGCAACGCCGCGTGAGTGATGAAGGTCTTCGGATCGTAAAACTCTGTTATCAG…
1XD8-33	Acutalibacter muris	0.91	ATGCAGTCGAACGGAGATACGCGCTGAAGATGTAGCTTGCTATTGATTCTTGTGTATCTTAGTGGCGGACGGGTGAGTAACGCGTGAGCAACCTGCCTTTCAGAGGGGGATAACGTTTGGAAACGAACGCTAATACCGCATGACATTANTGAGTCGCATGGCTTGNTAATCAAAGGAGCAATCCGCTGAAAGATGGGCTCGCGTCCGATTAGGTAGTTGGCGGGGCAACGGCCCACCAAGCCGACGATCGGTAGCCGGACTGAGAGGTTGAACGGCCACATTGGGACTGAGACACGGCCCAGACTCCTACGGGAGGCAGCAGTGAGGGATATTGGTCAATGGGGGAAACCCTGAACCAGCAACGCCGCGTGAGGGAAGACGGTTTTCGGATTGTAAACC…
1XD8-36	Acutalibacter muris	0.98	ACATGCAGTCGAACGGAGATATACGCTGAAGATTTAGCTTGCTATTGATTCTTGTATATCTTAGTGGCGGACGGGTGAGTAACGCGTGAGCAACCTGCCTTTCAGAGGGGGATAACGTTTGGAAACGAACGCTAATACCGCATGACATTATTGAGCTGCATGGCTTGATAATCAAAGGAGCAATCCGCTGAAAGATGGGCTCGCGTCCGATTAGGTAGTTGGTGAGGTAACGGCCCACCAAGCCGACGATCGGTAGCCGGACTGAGAGGTTGGACGGCCACATTGGGACTGAGACACGGCCCAGACTCCTACGGGAGGCAGCAGTAAGGGATATTGGTCAATGGGGGAAACCCTGAACCAGCAACGCCGCGTGAGGGAAGACGGTTTTCGGATTGTAAA…
1XD8-37	Oscillibacter valericigenes	0.94	CTTACCATGCAAGTCGAACGGAGTNCCTNGGAAAGAGATTTCGGTCAATGGAAGAGGATACTTAGTGGCGGACGGGTGAGTAACGCGTGAGGAACCTACCTCTCAGAGGGGGACAACAGTTGGAAACGACTGCTAATACCGCATAATATATCTGTATCGCATGGTATGGATATCAAAGATTTATCGCTGAGAGATGGCCTCGCGTCTGATTAGCTNGTTGGNAGGGTAACGGCCTACCAAGGCNACGATCAGTAGCCGGACTGAGAGGTTGGCCGGCCACATTGGGACTGAGATACGGCCCAGACTCCTACGGGAGGCAGCAGTGGGGAATATTGGGCAATGGGCGCAAGCCTGACCCAGCAACGCCGCGTGAAGGAAGAAGGCTTTCGGGTTGTAAAC…
1XD8-38	Anaerotaenia torta	0.91	TGCAAGTCGAACGGGGCCTGCGCAGCGGAACCCTCCGGGGGGAAGCAGCGCAGTGCCCAGTGGCGGACGGGTGAGTAACGCGTGGGTAACCTGCCCTGTACAGGGGGACAACAGCCGGAAACGGCTGCTAATACCGCATAAGCCCGCGGCGCCGCATGGCGCTGCGGGGAAAACTCCGGTGGTACAGGATGGGCCCGCGTCTGATTAGCTAGTTGGCGGGGTAACGGCCCACCAAGGCAGCGATCAGTAGCCGGCTTGAGAGAGTGGACGGCCACATTGGGACTGAGACACGGCCCAGACTCCTACGGGAGGCAGCAGTGGGGAATATTGCACAATGGGGGGAACCCTGATGCAGCAACGCCGCGTGGGTGAAGAAGTATTTCGGTATGTAAAGCCCTA…
1XD8-3	Negativibacillus massiliensis	0.95	CATGCAAGTCGAACGGAGTTATAGGAACAGCTTGCTGGGAATATAACTTAGTGGCGGACGGGTGAGTAACACGTGAGCAACCTGCCTTTCAGAGGGGAATAACGTTTGGAAACGAACGCTAATACCGCATAACATTGGGATATGGCATCATGACCCAATCAAAGATTTATCGCTGAAAGATGGGCTCGCGTCCGATTAGGTAGTTGGTGAGATAACAGCCCACCAAGCCGACGATCGGTAGCCGGACTGAGAGGTTGAACGGCCACATTGGGACTGAGACACGGCCCAGACTCCTACGGGAGGCAGCAGTGGGGGATATTGCACAATGGGGGGAACCCTGATGCAGCGACGCCGCGTGAGGGAAGACGGTTTTCGGATTGTAAACCTCTGTCTTTAGGG…
1XD8-40	Butyricicoccus pullicaecorum	0.94	TGCAGTCGAACGGGGTTATTTAGGAAATTTCCTTCGGGGAATGGAATCTTTAACCTAGTGGCGGACGGGTGAGTAACGCGTGAGCAATCTGCCTTCGGATGGGGGATAACAGCCGGAAACGGCTGCTAATACCGCATAACACATGGGATCCGCATGTTTCCCATGTCAAAGATTTATCGTCCGGAGATGAGCTCGCGTCTGATTAGCTGGTTGGCGGGGTAACGGCCCACCAAGGCGACGATCAGTAGCCGGACTGAGAGGTTGAACGGCCACATTGGGACTGAGACACGGCCCAGACTCCTACGGGAGGCAGCAGTGGGGAATATTGCGCAATGGGGGCAACCCTGACGCAGCAACGCCGCGTGATTGAAGAAGGCCTTCGGGTTGTAAAGATCTTTA…
1XD8-41	Bacteroides sartorii	0.99	CCATGCAAGTCGAGGGGCAGCATGGTCTTAGCTTGCTAAGGCCGATGGCGACCGGCGCACGGGTGAGTAACACGTATCCAACCTGCCTTATACTCCCGGACAGCCTTCTGAAAGGAAGATTAATACGGGATGGNATCACGAGCCAGCATTTTCTCGTGATTAAAGAACTTCGGTATAAGATGGGGATGCGTTCCATTAGATAGTAGGCGGGGTAACGGCCCACCTAGTCGACGATGGATAGGGGTTCTGAGAGGAAGGTCCCCCACATTGGAACTGAGACACGGTCCAAACTCCTACGGGAGGCAGCAGTGAGGAATATTGGTCAATGGGCGCGAGCCTGAACCAGCCAAGTAGCGTGAAGGATGACTGCCCTACGGGTTGTAAACTTCTTTTATAAAG…
1XD8-42	Anaerotaenia torta	0.91	TGCAAGTCGAACGGGGCCTGCGCAGCGGAACCCTCCGGGGGGAAGCAGCGCAGTGCCNAGTGGCGGACGGGTGAGTAACGCGTGGGTAACCTGCCCTGTACAGGGGGACAACAGCCGGAAACGGCTGCTAATACCGCATAAGCCCGCGGCGCCGCATGGCGCTGCGGGGAAAACTCCGGTGGTACAGGATGGGCCCGCGTCTGATTAGCTAGTTGGCGGGGTAACGGCCCACCAAGGCAGCGATCAGTAGCCGGCTTGAGAGAGTGGACGGCCACATTGGGACTGAGACACGGCCCAGACTCCTACGGGAGGCAGCAGTGGGGAATATTGCACAATGGGGGGAACCCTGATGCAGCAACGCCGCGTGGGTGAAGAAGTATTTCGGTATGTAAAGCCCTA…
1XD8-45	Anaerotaenia torta	0.91	CATGCAAGTCGAACGGGGCCTGCGCAGCGGAACCCTCCGGGGGGAAGCAGCGCAGTGCCNAGTGGCGGACGGGTGAGTAACGCGTGGGTAACCTGCCCTGTACAGGGGGACAACAGCCGGAAACGGCTGCTAATACCGCATAAGCCCGCGGCGCCGCATGGCGCTGCGGGGAAAACTCCGGTGGTACAGGATGGGCCCGCGTCTGATTAGCTAGTTGGCGGGGTAACGGCCCACCAAGGCAGCGATCAGTAGCCGGCTTGAGAGAGTGGACGGCCACATTGGGACTGAGACACGGCCCAGACTCCTACGGGAGGCAGCAGTGGGGAATATTGCACAATGGGGGGAACCCTGATGCAGCAACGCCGCGTGGGTGAAGAAGTATTTCGGTATGTAAAGCCC…
1XD8-46	Bacteroides sartorii	0.99	CATGCAAGTCGAGGGGCAGCATGGTCTTAGCTTGCTAAGGCCGATGGCGACCGGCGCACGGGTGAGTAACACGTATCCAACCTGCCTTATACTCCCGGACAGCCTTCTGAAAGGAAGATTAATACGGGATGGNATCACGAGCCAGCATTTTCTCGTGATTAAAGAACTTCGGTATAAGATGGGGATGCGTTCCATTAGATAGTAGGCGGGGTAACGGCCCACCTAGTCGACGATGGATAGGGGTTCTGAGAGGAAGGTCCCCCACATTGGAACTGAGACACGGTCCAAACTCCTACGGGAGGCAGCAGTGAGGAATATTGGTCAATGGGCGCGAGCCTGAACCAGCCAAGTAGCGTGAAGGATGACTGCCCTACGGGTTGTAAACTTCTTTTATAAAGG…
1XD8-48	Acetatifactor muris	0.91	CTACCTGCAAGTCGAACGGGGTATATAAGCGGAAGTTTACGGATGGAAGGTTATATACTTAGTGGCGGACGGGTGAGTAACGCGTGGGCAACCTGCCCCGTGCCGGGGGATACCGCCTGGAAACAGGCGCTAATACCGCATAAGCGCATACAGCCGCATGGGTGTATGCGGAAAGCTCCGGCGGCACGGGATGGGCCCGCGCCCGATTAGCCAGTTGGCGGGGTAACGGCCCACCAAAGCGACGATCGGTAGCCGGCCTGAGAGGGCGGACGGCCACATTGGGACTGAGACACGGCCCAAACTCCTACGGGAGGCAGCAGTGGGGAATATTGCACAATGGGGGAAACCCTGATGCAGCAACGCCGCGTGGGTGAAGGAGCGTTTCGGCGCGTAAAGCCC…
1XD8-50	Bacteroides acidifaciens	0.99	CATGCAGTCGAGGGGCAGCATGGAAGTTTGCTTGCAAACTTTTGATGGCGACCGGCGCACGGGTGAGTAACACGTATCCAACCTGCCTCATACTCGGGGATAGCCTTTCGAAAGAAAGATTAATACCCGATGTCATAGTCCTACCGCATGATGGGATTATTAAAGAATTTCGGTATGGGATGGGGATGCGTTCCATTAGTTAGTTGGCGGGGTAACGGCCCACCAAGACAACGATGGATAGGGGTTCTGAGAGGAAGGTCCCCCACATTGGAACTGAGACACGGTCCAAACTCCTACGGGAGGCAGCAGTGAGGAATATTGGTCAATGGACGAGAGTCTGAACCAGCCAAGTAGCGTGAAGGATGACTGCCCTATGGGTTGTAAACTTCTTTTATATGG…
1XD8-51	Butyricicoccus pullicaecorum	0.94	CATGCAGTCGAACGGGGTCATTAAGGAAAAATCCTTCGGGATTCGGAATTCTTGACCTAGTGGCGGACGGGTGAGTAACGCGTGAGCAATCTGCCTTTGGATGGGGGATAACAGCCGGAAACGACTGCTAATACCGCATGATGCAGCGNGNNCGCATGATTTTGCTGCCAAAGATTTATCGTCCAAAGATGAGCTCGCGTCTGATTAGCCAGTTGGCGGGGTAACGGCCCACCAAAGCGACGATCAGTAGCCGGACTGAGAGGTTGAACGGCCACATTGGGACTGAGACACGGCCCAGACTCCTACGGGAGGCAGCAGTGGGGAATATTGCGCAATGGGGGAAACCCTGACGCAGCAACGCCGCGTGAGTGAAGAAGGCCTTCGGGTTGTAAAGCTCTT…
1XD8-52	Eisenbergiella tayi	0.92	ATGCAAGTCGAACGGAGACGGAGCTGGAAGGGACAGTTTACTGTAACGGAAAGATCTGTCTTAGTGGCGGACGGGTGAGTAACGCGTGGGCAACCTGCCCTGTACCGGGGGATAACACTTAGAAATAGGTGCTAATACCGCATAATAGGGAATACCGCATGGTAATCCTTTGAAAACTCCGGTGGTACAGGATGGGCCCGCGTCTGATTAGCCAGTTGGCGGGGTAACGGCCCACCAAAGCGACGATCAGCAGCCGGCCTGAGAGGGTGGACGGCCACACTGGGACTGAGACACGGCCCAGACTCCTACGGGAGGCAGCAGTGGGGAATATTGCACAATGGGGGGAACCCTGATGCAGCGACGCCGCGTGAGTGAAGAAGTATTTCGGTATGTAAAGCT…
1XD8-53	Bacteroides acidifaciens	0.99	GCAAGTCGAGGGGCAGCATGAAAGTTTGCTTGCAAACTTTTGATGGCGACCGGCGCACGGGTGAGTAACACGTATCCAACCTGCCTCATACTCGGGGATAGCCTTTCGAAAGAAAGATTAATACCCGATGTCATAGTCCTACCGCATGATGGGATTATTAAAGAATTTCGGTATGGGATGGGGATGCGTTCCATTAGTTAGTTGGCGGGGTAACGGCCCACCAAGACAACGATGGATAGGGGTTCTGAGAGGAAGGTCCCCCACATTGGAACTGAGACACGGTCCAAACTCCTACGGGAGGCAGCAGTGAGGAATATTGGTCAATGGACGAGAGTCTGAACCAGCCAAGTAGCGTGAAGGATGACTGCCCTATGGGTTGTAAACTTCTTTTATATGGGA…
1XD8-58	Adlercreutzia muris	0.95	CATGCAAGTCGAACGACTAAACCGCCCTCGGGCGGACATAGAGTGGCGAACGGGTGAGTAACACGTGACCAACCTGCCCCCCGCTCCGGGATAACGCGGCGAAAGCCGCGCTAATACCGGGTACTCCGGCGAGGCCGCATGGCCCCGCCGGGAAAGCTCCGGCGGCGGGGGATGGGGTCGCGGCCCATCAGGTAGTAGGCGGGGTGACGGCCCACCTAGCTTTCGACGGGTAGCCGGGCTGAGAGGCCGACCGGCCACATTGGGACTGAGATACGGCCCAGACTCCTACGGGAGGCAGCAGTGGGGAATTTTGCGCAATGGGGGAAACCCTGACGCAGCAACGCCGCGTGCGGGACGAAGGCCTTCGGGTTGTAAACCGCTTTCAGCAGGGACGAATTC…
1XD8-59	Mordavella massiliensis	0.93	TGCAAGTCGAGCGAAGCACTTTTTTAGAACTCTTCGGAGGGAAGAGAGGGTGACTTAGCGGCGGACGGGTGAGTAACGCGTGGGCAACCTGCCTTACACAGGGGGATAACAATTAGAAATGATTGCTAATACCGCATAAGACCCCAGTGCCGCATGGTACAGGGGTAAAAACTGAGGTGGTGTAAGATGGGCCCGCGTCTGATTAGGTAGTTGGTGGGGTAGAAGCCTACCAAGCCGACGATCAGTAGCCGACCTGAGAGGGCGACCGGCCACATTGGGACTGAGACACGGCCCAAACTCCTACGGGAGGCAGCAGTGGGGAATATTGCACAATGGGGGAAACCCTGATGCAGCGACGCCGCGTGAGTGAGGAAGTATTTCGGTATGTAAAGCTCTATC…
1XD8-60	Kineothrix alysoides	0.93	CATGCAAGTCGAACGGGGATTACACGGTGATGCGATTTCGGTCAAATCAAGTGCAATCTTAGTGGCGGACGGGTGAGTAACGCGTGGGTAACCTGCCTTGCACTGGGGGATAACACTTAGAAATAGGTGCTAATACCGCATAAGCGCACGGTCCTGCATGGGACAGTGTGAAAAACTCCGGTGGTGCAAGATGGACCCGCGTCTGATTAGCTGGTTGGCGGGGTAAAGGCCCACCAAGGCGACGATCAGTAGCCGGCCTGAGAGGGTGGACGGCCACATTGGGACTGAGACACGGCCCAAACTCCTACGGGAGGCAGCAGTGGGGGATATTGGACAATGGGGGGAACCCTGATCCAGCGACGCCGCGTGAGTGAAGAAGTATTTCGGTATGTAAAGCTC…
1XD8-63	Kineothrix alysoides	0.93	CTTACACATGCAAGTCGAACGGGGATTACACGGTGATGCGATTTCGGTCAAATCAAGTGCAATCTTAGTGGCGGACGGGTGAGTAACGCGTGGGTAACCTGCCTTGCACTGGGGGATAACACTTAGAAATAGGTGCTAATACCGCATAAGCGCACGGTCCTGCATGGGACAGTGTGAAAAACTCCGGTGGTGCAAGATGGACCCGCGTCTGATTAGCTGGTTGGCGGGGTAAAGGCCCACCAAGGCGACGATCAGTAGCCGGCCTGAGAGGGTGGACGGCCACATTGGGACTGAGACACGGCCCAAACTCCTACGGGAGGCAGCAGTGGGGGATATTGGACAATGGGGGGAACCCTGATCCAGCGACGCCGCGTGAGTGAAGAAGTATTTCGGTATGTA…
1XD8-65	Kineothrix alysoides	0.93	ATGCAAGTCGAACGGGGATTACACGGTGATGCGATTTCGGTCAAATCAAGTGCAATCTTAGTGGCGGACGGGTGAGTAACGCGTGGGTAACCTGCCTTGCACTGGGGGATAACACTTAGAAATAGGTGCTAATACCGCATAAGCGCACGGTCCTGCATGGGACAGTGTGAAAAACTCCGGTGGTGCAAGATGGACCCGCGTCTGATTAGCTGGTTGGCGGGGTAAAGGCCCACCAAGGCGACGATCAGTAGCCGGCCTGAGAGGGTGGACGGCCACATTGGGACTGAGACACGGCCCAAACTCCTACGGGAGGCAGCAGTGGGGGATATTGGACAATGGGGGGAACCCTGATCCAGCGACGCCGCGTGAGTGAAGAAGTATTTCGGTATGTAAAGCTCT…
1XD8-67	Kineothrix alysoides	0.93	ATGCAGTCGAACGGGGATTACACGGTGATGCGATTTCGGTCAAATCAAGTGCAATCTTAGTGGCGGACGGGTGAGTAACGCGTGGGTAACCTGCCTTGCACTGGGGGATAACACTTAGAAATAGGTGCTAATACCGCATAAGCGCACGGTCCTGCATGGGACAGTGTGAAAAACTCCGGTGGTGCAAGATGGACCCGCGTCTGATTAGCTGGTTGGCGGGGTAAAGGCCCACCAAGGCGACGATCAGTAGCCGGCCTGAGAGGGTGGACGGCCACATTGGGACTGAGACACGGCCCAAACTCCTACGGGAGGCAGCAGTGGGGGATATTGGACAATGGGGGGAACCCTGATCCAGCGACGCCGCGTGAGTGAAGAAGTATTTCGGTATGTAAAGCTCTG…
1XD8-68	Staphylococcus epidermidis	0.99	TGCAAGTCGAGCGAACAGACGAGGAGCTTGCTCCTCTGACGTTAGCGGCGGACGGGTGAGTAACACGTGGATAACCTACCTATAAGACTGGGATAACTTCGGGAAACCGGAGCTAATACCGGATAATATATTGAACCGCATGGTTCAATAGTGAAAGACGGTTTTGCTGTCACTTATAGATGGATCCGCGCCGCATTAGCTAGTTGGTAAGGTAACGGCTTACCAAGGCAACGATGCGTAGCCGACCTGAGAGGGTGATCGGCCACACTGGAACTGAGACACGGTCCAGACTCCTACGGGAGGCAGCAGTAGGGAATCTTCCGCAATGGGCGAAAGCCTGACGGAGCAACGCCGCGTGAGTGATGAAGGTCTTCGGATCGTAAAACTCTGTTATTAGGG…
1XD8-69	Kineothrix alysoides	0.93	TGCAAGTCGAACGGGGATTACACGGTGATGCGATTTCGGTCAAATCAAGTGCAATCTTAGTGGCGGACGGGTGAGTAACGCGTGGGTAACCTGCCTTGCACTGGGGGATAACACTTAGAAATAGGTGCTAATACCGCATAAGCGCACGGTCCTGCATGGGACAGTGTGAAAAACTCCGGTGGTGCAAGATGGACCCGCGTCTGATTAGCTGGTTGGCGGGGTAAAGGCCCACCAAGGCGACGATCAGTAGCCGGCCTGAGAGGGTGGACGGCCACATTGGGACTGAGACACGGCCCAAACTCCTACGGGAGGCAGCAGTGGGGGATATTGGACAATGGGGGGAACCCTGATCCAGCGACGCCGCGTGAGTGAAGAAGTATTTCGGTATGTAAAGCTCTG…
1XD8-6	Anaerotaenia torta	0.91	AAATGCAAGTCGAACGGGGCCTGCGCAGCGGAACCCTCCGGGGGGAAGCAGCGCAGTGCCNAGTGGCGGACGGGTGAGTAACGCGTGGGTAACCTGCCCTGTACAGGGGGACAACAGCCGGAAACGGCTGCTAATACCGCATAAGCCCGCGGCGCCGCATGGCGCTGCGGGGAAAACTCCGGTGGTACAGGATGGGCCCGCGTCTGATTAGCTAGTTGGCGGGGTAACGGCCCACCAAGGCAGCGATCAGTAGCCGGCTTGAGAGAGTGGACGGCCACATTGGGACTGAGACACGGCCCAGACTCCTACGGGAGGCAGCAGTGGGGAATATTGCACAATGGGGGGAACCCTGATGCAGCAACGCCGCGTGGGTGAAGAAGTATTTCGGTATGTAAAGCC…
1XD8-70	Murimonas intestini	0.92	CATGCAAGTCGAACGGGGATTACACGGTGATGCGATTTCGGTCAAATCAAGTGCAATCTTAGTGGCGGACGGGTGAGTAACGCGTGGGTAACCTGCCTTGCACTGGGGGATAACACTTAGAAATAGGTGCTAATACCGCATAAGCGCACGGTCCTGCATGGGACAGTGTGAAAAACTCCGGTGGTGCAAGATGGACCCGCGTCTGATTAGCTGGTTGGCGGGGTAAAGGCCCACCAAGGCGACGATCAGTAGCCGGCCTGAGAGGGTGGACGGCCACATTGGGACTGAGACACGGCCCAAACTCCTACGGGAGGCAGCAGTGGGGGATATTGGACAATGGGGGGAACCCTGATCCAGCGACGCCGCGTGAGTGAAGAAGTATTTCGGTATGTAAAGCTC…
1XD8-72	Murimonas intestini	0.92	CCATGCAGTCGAGCGGAGCACATCATTGGAATCCTTCGGGAGGAAGAGGGTGTGGCTTAGCGGCGGACGGGTGAGTAACGCGTGGACAACCTGCCCTATGCAGGGGGATAACATCCGGAAACGGGTGCTAATACCGCATAAGCGCACAGTACCGCATGGTACGGTGTGAAAAGCTGAGGCGGCATAGGATGGGTCCGCGTTGGATTAGGCAGTTGGCGGGGTAACGGCCCACCAAACCGACGATCCATAGCCGGCCTGAGAGGGTGGACGGCCACATTGGGACTGAGACACGGCCCAGACTCCTACGGGAGGCAGCAGTGGGGAATATTGCACAATGGGGGGAACCCTGATGCAGCGACGCCGCGTGGGTGAGGAAGTACTTCGGTATGTAAAGCCCTA…
1XD8-73	Bacteroides vulgatus	0.99	TGCAAGTCGAGGGGCAGCATGGTCTTAGCTTGCTAAGGCCGATGGCGACCGGCGCACGGGTGAGTAACACGTATCCAACCTGCCGTCTACTCTTGGACAGCCTTCTGAAAGGAAGATTAATACAAGATGGCATCATGAGTCCGCATGTTCACATGATTAAAGGTATTCCGGTAGACGATGGGGATGCGTTCCATTAGATAGTAGGCGGGGTAACGGCCCACCTAGTCTTCGATGGATAGGGGTTCTGAGAGGAAGGTCCCCCACATTGGAACTGAGACACGGTCCAAACTCCTACGGGAGGCAGCAGTGAGGAATATTGGTCAATGGGCGAGAGCCTGAACCAGCCAAGTAGCGTGAAGGATGACTGCCCTATGGGTTGTAAACTTCTTTTATAAAGGA…
1XD8-74	Oscillibacter valericigenes	0.93	CCTTCGGCCGCGCCCTCCTTGCGGTTAGGCTACGGACTTCGGGTGTTCCCGACTCTCATGGTGTGACGGGCGGTGTGTACAAGGCCCGGGAACGTATTCACCGCGGCATGCTGATCCGCGATTACTAGCGATTCCGACTTCATGCAGTCGAGTTGCAGACTGCAATCTGAACTGGGACGGCTTTTAGGGGTTCGCTCCACCTCACGGTCTTGCCTCCCTCTGTTTACCGCCATTGTATTACGTGTGTAGCCCAGGATATAAGGGGCATGATGATTTGACGTCGTCCCCACCTTCCTCCGTTTTGTCAACGGCAGTCTCGCTAGAGTGCTCTTGCGTAGCAACTAACAATAAGGGTTGCGCTCGTTGCGGGACTTAACCCAACATCTCACGACACGAGCT…
1XD8-75	Bacteroides caecimuris	0.99	CAGTCGAGGGGCAGCATGGGAGTTTGCTTGCAAACTTCCGATGGCGACCGGCGCACGGGTGAGTAACACGTATCCAACCTGCCGATAACTCGGGGATAGCCTTTCGAAAGAAAGATTAATATCCGATAGCATATCAAGGTCGCATGATCTTGATATTAAAGAATTTCGGTTATCGATGGGGATGCGTTCCATTAGTTAGTTGGCGGGGTAACGGCCCACCAAGACGACGATGGATAGGGGTTCTGAGAGGAAGGTCCCCCACATTGGAACTGAGACACGGTCCAAACTCCTACGGGAGGCAGCAGTGAGGAATATTGGTCAATGGACGAGAGTCTGAACCAGCCAAGTAGCGTGAAGGATGACTGCCCTATGGGTTGTAAACTTCTTTTATATGGGAAT…
1XD8-76	Kineothrix alysoides	0.91	GCCTTGGCGTCGTGCTTACGATGCAGTCGGACGGAGTTATCATTTTTGAAGCAAATAGCTTGCTAGGAGTGGAGATGTTGATAACTTAGTGGCGGACGGGTGAGTAACGCGTGGGTAACCTGCCGTATACAGGGGGATAACACTTAGAAATAGGTGCTAATACCGCATAAGCGCACAGTTCTGCATGGGACAGTGTGAAAAACTGAGGTGGTATACGATGGACCCGCGTCTGATTAGCCAGTTGGCAGGGTAACGGCCTACCAAAGCGACGATCAGTAGCCGGCCTGAGAGGGCGGACGGCCACATTGGGACTGAGACACGGCCCAAACTCCTACGGGAGGCAGCAGTGGGGGATATTGCACAATGGGGGAAACCCTGATGCAGCGACGCCGCGTGAGT…
1XD8-7	Kineothrix alysoides	0.93	CATGCAAGTCGAACGGGGGTGCAGGGAACGGAGCGAGTAGTTTACTATGAACGAAGTATCCTGTATCTTAGTGGCGGACGGGTGAGTAACGCGTGGGTAACCTGCCATATACAGGGGGATAACAGCGAGAAATTGCTGCTAAAACCGCATAAGCGCACGGAGTCGCATGACTCAGTGTGAAAAACTCCGGTGGTATATGATGGACCCGCGTCTGATTAGCCAGTTGGCAGGGTAACGGCCTACCAAAGCGACGATCAGTAGCCGGCCTGAGAGGGTGGACGGCCACATTGGGACTGAGACACGGCCCAAACTCCTACGGGAGGCAGCAGTGGGGAATATTGCACAATGGGGGAAACCCTGATGCAGCGACGCCGCGTGAGTGAAGAAGTAATTCGTTAT…
1XD8-81	Kineothrix alysoides	0.9	ATGCAAGTCGAACGGGGGCCAGCGGCGGAAGGGGATGGTTTACCAGACCCGGAAGGCGCGGGCCTTAGTGGCGGACGGGTGAGTAACGCGTGGGGAACCTGCCCCGTACCGGGGGATAACACCTGGAAACAGGTGCTAATACCGCATAACAGAAGGGGACGCATGTTCCTTTCTTGAAAACTCCGGTGGTACGGGATGGACCCGCGTCTGATTAGCTGGTTGGCGGGGTAACGGCCCACCAAGGCGACGATCAGTAGCCGGCCTGAGAGGGCGGACGGCCACATTGGGACTGAGACACGGCCCAAACTCCTACGGGAGGCAGCAGTGGGGAATATTGCACAATGGGGGAAACCCTGATGCAGCGACGCCGCGTGAGTGAAGAAGCGTTTCGGCGCGTAA…
1XD8-84	Eisenbergiella tayi	0.92	ATGCAGTCGAACGGAGACGGAGCTGGAAGGGACAGTTTACTGTAACGGAAAGATCTGTCTTAGTGGCGGACGGGTGAGTAACGCGTGGGCAACCTGCCCTGTACCGGGGGATAACACTTAGAAATAGGTGCTAATACCGCATAATAGGGAATACCGCATGGTAATCCTTTGAAAACTCCGGTGGTACAGGATGGGCCCGCGTCTGATTAGCCAGTTGGCGGGGTAACGGCCCACCAAAGCGACGATCAGCAGCCGGCCTGAGAGGGTGGACGGCCACACTGGGACTGAGACACGGCCCAGACTCCTACGGGAGGCAGCAGTGGGGAATATTGCACAATGGGGGGAACCCTGATGCAGCGACGCCGCGTGAGTGAAGAAGTATTTCGGTATGTAAAGCTC…
1XD8-87	Kineothrix alysoides	0.93	CTTACACATGCAAGTCGAACGGGGATGCTTATGGAAGGAGTGCTTGCACTTTGGAAATGAGTATCTTAGTGGCGGACGGGTGAGTAACGCGTGGGTAACCTGCCCCATACCGGGGGATACCACCTGGAAACAGGTGCTAATACCGCATAAGCGCACGGGAGCGCATGCTCCTGTGTGAAAAACTCCGGTGGTATGGGATGGACCCGCGTCTGATTAGCCAGTTGGCAGGGTAACGGCCTACCAAAGCGACGATCAGTAGCCGGCCTGAGAGGGTGGACGGCCACATTGGGACTGAGACACGGCCCAAACTCCTACGGGAGGCAGCAGTGGGGAATATTGCACAATGGGGGAAACCCTGATGCAGCGACGCCGCGTGAGTGAAGAAGTATTTCGGTATGT…
1XD8-89	Adlercreutzia muris	0.95	TGCTTACCATGCAAGTCGAACGACTAAACCGCCCTCGGGCGGACATAGAGTGGCGAACGGGTGAGTAACACGTGACCAACCTGCCCCCCGCTCCGGGATAACGCGGCGAAAGCCGCGCTAATACCGGGTACTCCGGCGAGGCCGCATGGCCCCGCCGGGAAAGCTCCGGCGGCGGGGGATGGGGTCGCGGCCCATCAGGTAGTAGGCGGGGTGACGGCCCACCTAGCTTTCGACGGGTAGCCGGGCTGAGAGGCCGACCGGCCACATTGGGACTGAGATACGGCCCAGACTCCTACGGGAGGCAGCAGTGGGGAATTTTGCGCAATGGGGGAAACCCTGACGCAGCAACGCCGCGTGCGGGACGAAGGCCTTCGGGTTGTAAACCGCTTTCAGCAGGGA…
1XD8-90	Eisenbergiella tayi	0.89	CATGCAAGTCGAACGGGTGTACAGAAGGGAAGNNTACGGTCGGAAGNTCTGTGCATGAGTGGCGGACGGGTGAGTAACGCGTGGGCAACCTGGCCTGTACAGGGGGATAACACTTAGAAATAGGTGCTAATACCGCATAACGGGGGAAGCCGCATGGCTTTTCCCTGAAAACTCCGGTGGTACAGGATGGGCCCGCGTCTGATTAGCCAGTTGGCAGGGTAACGGCCTACCAAAGCGACGATCAGTAGCCGGCCTGAGAGGGCGGACGGCCACACTGGGACTGAGACACGGCCCAGACTCCTACGGGAGGCAGCAGTGGGGGATATTGCACAATGGGGGGAACCCTGATGCAGCGACGCCGCGTGGGTGAAGAAGCGCCTCGGCGCGTAAAGCCCTGTC…
1XD8-92	Eisenbergiella tayi	0.89	CCATGCAAGTCGAACGGGTGTACAGAAGGGAAGNNTTCGGTCGGAAGNTCTGTGCATGAGTGGCGGACGGGTGAGTAACGCGTGGGCAACCTGGCCTGTACAGGGGGATAACACTTAGAAATAGGTGCTAATACCGCATAACGGGGGAAGCCGCATGGCTTTTCCCTGAAAACTCCGGTGGTACAGGATGGGCCCGCGTCTGATTAGCCAGTTGGCAGGGTAACGGCCTACCAAAGCGACGATCAGTAGCCGGCCTGAGAGGGCGGACGGCCACACTGGGACTGAGACACGGCCCAGACTCCTACGGGAGGCAGCAGTGGGGGATATTGCACAATGGGGGGAACCCTGATGCAGCGACGCCGCGTGGGTGAAGAAGCGCCTCGGCGCGTAAAGCCCTGT…
CH2-D8-10	Bacteroides sartorii	0.99	CTTAACACATGCAAGTCGAGGGGCAGCATGGTCTTAGCTTGCTAAGGCCGATGGCGACCGGCGCACGGGTGAGTAACACGTATCCAACCTGCCTTATACTCCCGGACAGCCTTCTGAAAGGAAGATTAATACGGGATGGNATCACGAGCCAGCATTTTCTCGTGATTAAAGAACTTCGGTATAAGATGGGGATGCGTTCCATTAGATAGTAGGCGGGGTAACGGCCCACCTAGTCGACGATGGATAGGGGTTCTGAGAGGAAGGTCCCCCACATTGGAACTGAGACACGGTCCAAACTCCTACGGGAGGCAGCAGTGAGGAATATTGGTCAATGGGCGCGAGCCTGAACCAGCCAAGTAGCGTGAAGGATGACTGCCCTACGGGTTGTAAACTTCTTTT…
CH2-D8-11	Bacteroides sartorii	0.99	TGCAAGTCGAGGGGCAGCATGGTCTTAGCTTGCTAAGGCCGATGGCGACCGGCGCACGGGTGAGTAACACGTATCCAACCTGCCTTATACTCCCGGACAGCCTTCTGAAAGGAAGATTAATACGGGATGGNATCACGAGCCAGCATTTTCTCGTGATTAAAGAACTTCGGTATAAGATGGGGATGCGTTCCATTAGATAGTAGGCGGGGTAACGGCCCACCTAGTCGACGATGGATAGGGGTTCTGAGAGGAAGGTCCCCCACATTGGAACTGAGACACGGTCCAAACTCCTACGGGAGGCAGCAGTGAGGAATATTGGTCAATGGGCGCGAGCCTGAACCAGCCAAGTAGCGTGAAGGATGACTGCCCTACGGGTTGTAAACTTCTTTTATAAAGGAA…
CH2-D8-12	Adlercreutzia caecimuris	0.99	CTTAACACATGCAAGTCGAGGGGCAGCATGGGAGTTTGCTTGCAAACTTCCGATGGCGACCGGCGCACGGGTGAGTAACACGTATCCAACCTGCCGATAACTCGGGGATAGCCTTTCGAAAGAAAGATTAATATCCGATAGCATATCAAGGTCGCATGATCTTGATATTAAAGAATTTCGGTTATCGATGGGGATGCGTTCCATTAGTTAGTTGGCGGGGTAACGGCCCACCAAGACGACGATGGATAGGGGTTCTGAGAGGAAGGTCCCCCACATTGGAACTGAGACACGGTCCAAACTCCTACGGGAGGCAGCAGTGAGGAATATTGGTCAATGGACGAGAGTCTGAACCAGCCAAGTAGCGTGAAGGATGACTGCCCTATGGGTTGTAAACTTCTT…
CH2-D8-13	Bacteroides sartorii	0.99	CATGCCAAGTCGAGGGGCAGCATGGTCTTAGCTTGCTAAGGCCGATGGCGACCGGCGCACGGGTGAGTAACACGTATCCAACCTGCCTTATACTCCCGGACAGCCTTCTGAAAGGAAGATTAATACGGGATGGCATCACGAGCCAGCATTTTCTCGTGATTAAAGAACTTCGGTATAAGATGGGGATGCGTTCCATTAGATAGTAGGCGGGGTAACGGCCCACCTAGTCGACGATGGATAGGGGTTCTGAGAGGAAGGTCCCCCACATTGGAACTGAGACACGGTCCAAACTCCTACGGGAGGCAGCAGTGAGGAATATTGGTCAATGGGCGCGAGCCTGAACCAGCCAAGTAGCGTGAAGGATGACTGCCCTACGGGTTGTAAACTTCTTTTATAAAG…
CH2-D8-14	Bacteroides acidifaciens	0.99	CTTAACACATGCAAGTCGAGGGGCAGCATGGAAGTTTGCTTGCAAACTTTTGATGGCGACCGGCGCACGGGTGAGTAACACGTATCCAACCTGCCTCATACTCGGGGATAGCCTTTCGAAAGAAAGATTAATACCCGATGTCATAGTCCTACCGCATGATGGGATTATTAAAGAATTTCGGTATGGGATGGGGATGCGTTCCATTAGTTAGTTGGCGGGGTAACGGCCCACCAAGACAACGATGGATAGGGGTTCTGAGAGGAAGGTCCCCCACATTGGAACTGAGACACGGTCCAAACTCCTACGGGAGGCAGCAGTGAGGAATATTGGTCAATGGACGAGAGTCTGAACCAGCCAAGTAGCGTGAAGGATGACTGCCCTATGGGTTGTAAACTTCTT…
CH2-D8-15	Lactobacillus caviae	0.99	CTAATACATGCAAGTCGTACGCACTGGCCCAGCTGATTGACGGTGCTTGCACCAGATTGACGCTGGATACCCAGTGAGTGGCGGACGGGTGAGTAACACGTGGGTAACCTGCCCCGGAGCGGGGGATAACATTTGGAAACAGATGCTAATACCGCATAACAACGAAAACCACATGGTTTTCGTTTGAAAGATGGCATATGCTATCACTCTGGGATGGACCCGCGGTGCATTAGCTAGTTGGTAAGGTAACGGCTTNCCAAGGCGATGATGCATAGCCGAGTTGAGAGACTGATCGGCCACAATGGAACTGAGACACGGTCCATACTCCTACGGGAGGCAGCAGTAGGGAATCTTCCACAATGGGCGCAAGCCTGATGGAGCAACACCGCGTGAGTGAAG…
CH2-D8-16	Staphylococcus aureus	1	CTAATACATGCAAGTCGAGCGAACGGACGAGAAGCTTGCTTCTCTGATGTTAGCGGCGGACGGGTGAGTAACACGTGGATAACCTACCTATAAGACTGGGATAACTTCGGGAAACCGGAGCTAATACCGGATAATATTTTGAACCGCATGGTTCAAAAGTGAAAGACGGTCTTGCTGTCACTTATAGATGGATCCGCGCTGCATTAGCTAGTTGGTAAGGTAACGGCTTACCAAGGCAACGATGCATAGCCGACCTGAGAGGGTGATCGGCCACACTGGAACTGAGACACGGTCCAGACTCCTACGGGAGGCAGCAGTAGGGAATCTTCCGCAATGGGCGAAAGCCTGACGGAGCAACGCCGCGTGAGTGATGAAGGTCTTCGGATCGTAAAACTCTGT…
CH2-D8-17	Lactobacillus murinus	0.99	TGCAAGTCGAACGAAACTTCTTTATCACCGAGTGCTTGCACTCACCGATAAAGAGTTGAGTGGCGAACGGGTGAGTAACACGTGGGCAACCTGCCCAAAAGAGGGGGATAACACTTGGAAACAGGTGCTAATACCGCATAACCATAGTTACCGCATGGTAACTATGTAAAAGGTGGCTATGCTACCGCTTTTGGATGGGCCCGCGGCGCATTAGCTAGTTGGTGGGGTAAAGGCTTACCAAGGCAATGATGCGTAGCCGAACTGAGAGGTTGATCGGCCACATTGGGACTGAGACACGGCCCAAACTCCTACGGGAGGCAGCAGTAGGGAATCTTCCACAATGGGCGAAAGCCTGATGGAGCAACGCCGCGTGGGTGAAGAAGGTCTTCGGATCGTAAA…
CH2-D8-1	Agathobaculum desmolans	0.94	TAACACATGCAAGTCGAACGGACTTATTTTGGAAACTCTTTCGGGAGCGGAATTCATAAGTTAGTGGCGGACGGGTGAGTAACGCGTGAGCAATCTGCCCTTAGGTGGGGGATAACAGCCGGAAACGGCTGCTAATACCGCATAATGCAGCGGGATCGCATGGTTCTGCTGCCAAAGATTTATTGCCTTTGGATGAGCTCGCGTCTGATTAGCTAGTTGGCGGGGCAACGGCCCACCAAGGCGACGATCAGTAGCCGGACTGAGAGGTTGAACGGCCACATTGGGACTGAGACACGGCCCAGACTCCTACGGGAGGCAGCAGTGGGGAATATTGCGCAATGGGGGCAACCCTGACGCAGCAACGCCGCGTGATTGAAGAAGGCCTTCGGGTTGTAAAGA…
CH2-D8-20	Lactobacillus caviae	0.99	CTAATACATGCAAGTCGTACGCACTGGCCCAGCTGATTGACGGTGCTTGCACCAGATTGACGCTGGATACCCAGTGAGTGGCGGACGGGTGAGTAACACGTGGGTAACCTGCCCCGGAGCGGGGGATAACATTTGGAAACAGATGCTAATACCGCATAACAACGAAAACCACATGGTTTTCGTTTGAAAGATGGCATATGCTATCACTCTGGGATGGACCCGCGGTGCATTAGCTAGTTGGTAAGGTAACGGCTTACCAAGGCGATGATGCATAGCCGAGTTGAGAGACTGATCGGCCACAATGGAACTGAGACACGGTCCATACTCCTACGGGAGGCAGCAGTAGGGAATCTTCCACAATGGGCGCAAGCCTGATGGAGCAACACCGCGTGAGTGAAG…
CH2-D8-21	Ihubacter massiliensis	0.96	TGCAAGTCGAGCGAGAAGCTGATGACAGATACTTCGGTTGAAGGAGTCAGTGGAAAGCGGCGGACGGGTGAGTAACGCGTAGGCAACCTGCCCTTTGCACAGGGATAGCCATTGGAAACGATGATTAAAACCTGATAACACCATTTGGTTACATGAGCAGATGGTCAAAGATTTATCGGCAAAGGATGGGCCTGCGTCTGATTAGCTAGTTGGTAAGGTAACGGCTTACCAAGGCGACGATCAGTAGCCGACCTGAGAGGGTGAACGGCCACATTGGAACTGAGACACGGTCCAAACTCCTACGGGAGGCAGCAGTGGGGAATATTGCACAATGGGCGAAAGCCTGATGCAGCAACGCCGCGTGAAGGAAGAAGGCCTTCGGGTCGTAAACTTCTGTCC…
CH2-D8-22	Bacteroides acidifaciens	0.99	TGCAAGTCGAGGGGCAGCATGAAAGTTTGCTTGCAAACTTTTGATGGCGACCGGCGCACGGGTGAGTAACACGTATCCAACCTGCCTCATACTCGGGGATAGCCTTTCGAAAGAAAGATTAATACCCGATGTCATAGTCCTACCGCATGATGGGATTATTAAAGAATTTCGGTATGGGATGGGGATGCGTTCCATTAGTTAGTTGGCGGGGTAACGGCCCACCAAGACAACGATGGATAGGGGTTCTGAGAGGAAGGTCCCCCACATTGGAACTGAGACACGGTCCAAACTCCTACGGGAGGCAGCAGTGAGGAATATTGGTCAATGGACGAGAGTCTGAACCAGCCAAGTAGCGTGAAGGATGACTGCCCTATGGGTTGTAAACTTCTTTTATATGGG…
CH2-D8-25	Bacteroides sartorii	0.99	ATGCAAGTCGAGGGGCAGCATGGTCTTAGCTTGCTAAGGCCGATGGCGACCGGCGCACGGGTGAGTAACACGTATCCAACCTGCCTTATACTCCCGGACAGCCTTCTGAAAGGAAGATTAATACGGGATGGNATCACGAGCCAGCATTTTCTCGTGATTAAAGAACTTCGGTATAAGATGGGGATGCGTTCCATTAGATAGTAGGCGGGGTAACGGCCCACCTAGTCGACGATGGATAGGGGTTCTGAGAGGAAGGTCCCCCACATTGGAACTGAGACACGGTCCAAACTCCTACGGGAGGCAGCAGTGAGGAATATTGGTCAATGGGCGCGAGCCTGAACCAGCCAAGTAGCGTGAAGGATGACTGCCCTACGGGTTGTAAACTTCTTTTATAAAGGA…
CH2-D8-26	Bacteroides sartorii	0.99	CATGCAAGTCGAGGGGCAGCATGGTCTTAGCTTGCTAAGGCCGATGGCGACCGGCGCACGGGTGAGTAACACGTATCCAACCTGCCTTATACTCCCGGACAGCCTTCTGAAAGGAAGATTAATACGGGATGGNATCACGAGCCAGCATTTTCTCGTGATTAAAGAACTTCGGTATAAGATGGGGATGCGTTCCATTAGATAGTAGGCGGGGTAACGGCCCACCTAGTCGACGATGGATAGGGGTTCTGAGAGGAAGGTCCCCCACATTGGAACTGAGACACGGTCCAAACTCCTACGGGAGGCAGCAGTGAGGAATATTGGTCAATGGGCGCGAGCCTGAACCAGCCAAGTAGCGTGAAGGATGACTGCCCTACGGGTTGTAAACTTCTTTTATAAAGG…
CH2-D8-27	Oscillibacter valericigenes	0.95	TGCAAGTCGAACGGAGCACCCTTGAAAGAGTTTTCGGACAATGGAGAGGAATGCTTAGTGGCGGACTGGTGAGTAACGCGTGAGGAACCTGCCTTCCAGAGGGGGACAACAGTTGGAAACGACTGCTAATACCGCATGACACATTTGAATCGCATGGTTTGAATGTCAAAGATTTATCGCTGGAAGATGGCCTCGCGTCTGATTAGCTAGTAGGCGGGGTAACGGCCCACCTAGGCGACGATCAGTAGCCGGACTGAGAGGTTGACCGGCCACATTGGGACTGAGATACGGCCCAGACTCCTACGGGAGGCAGCAGTGGGGAATATTGGGCAATGGGCGCAAGCCTGACCCAGCAACGCCGCGTGAAGGAAGAAGGCTTTCGGGTTGTAAACTTCTTTT…
CH2-D8-2	Adlercreutzia caecimuris	0.99	TAACACATGCAAGTCGAACGGTTAAACCGCCCTCGGGCGGACATACAGTGGCGAACGGGTGAGTAACACGTGACCAACCTGCCCCGCGCTCCGGGACAACCGCTGGAAACGGCGGCTAATACCGGATACTCCGCGGCCCCCGCATGGGGGCGGCGGGAAAGCCCCGACGGCGCGGGATGGGGTCGCGGCCCATTAGGTAGTAGGCGGGGTAGAGGCCCACCTAGCCGACGATGGGTAGCCGGACTGAGAGGTCGATCGGCCACATTGGGACTGAGATACGGCCCAGACTCCTACGGGAGGCAGCAGTGGGGAATTTTGCGCAATGGGGGAAACCCTGACGCAGCAACGCCGCGTGCGGGACGAAGGCCCTCGGGTCGTAAACCGCTTTCAGCAGGGAAG…
CH2-D8-37	Bacteroides sartorii	0.99	TGCAAGTCGAGGGGCAGCATGGTCTTAGCTTGCTAAGGCCGATGGCGACCGGCGCACGGGTGAGTAACACGTATCCAACCTGCCTTATACTCCCGGACAGCCTTCTGAAAGGAAGATTAATACGGGATGNCATCACGAGCCAGCATTTTCTCGTGATTAAAGAACTTCGGTATAAGATGGGGATGCGTTCCATTAGATAGTAGGCGGGGTAACGGCCCACCTAGTCGACGATGGATAGGGGTTCTGAGAGGAAGGTCCCCCACATTGGAACTGAGACACGGTCCAAACTCCTACGGGAGGCAGCAGTGAGGAATATTGGTCAATGGGCGCGAGCCTGAACCAGCCAAGTAGCGTGAAGGATGACTGCCCTACGGGTTGTAAACTTCTTTTATAAAGGAA…
CH2-D8-38	Bacteroides sartorii	0.99	TTAACACATGCAAGTCGAGGGGCAGCATGGTCTTAGCTTGCTAAGGCCGATGGCGACCGGCGCACGGGTGAGTAACACGTATCCAACCTGCCTTATACTCCCGGACAGCCTTCTGAAAGGAAGATTAATACGGGATGNCATCACGAGCCAGCATTTTCTCGTGATTAAAGAACTTCGGTATAAGATGGGGATGCGTTCCATTAGATAGTAGGCGGGGTAACGGCCCACCTAGTCGACGATGGATAGGGGTTCTGAGAGGAAGGTCCCCCACATTGGAACTGAGACACGGTCCAAACTCCTACGGGAGGCAGCAGTGAGGAATATTGGTCAATGGGCGCGAGCCTGAACCAGCCAAGTAGCGTGAAGGATGACTGCCCTACGGGTTGTAAACTTCTTTTA…
CH2-D8-3	Mordavella massiliensis	0.93	TGCAAGTCGAGCGAAGCACTTTTTTAGAACTCTTCGGAGGGAAGAGAGGGTGACTTAGCGGCGGACGGGTGAGTAACGCGTGGGCAACCTGCCTTACACAGGGGGATAACAATTAGAAATGATTGCTAATACCGCATAAGACCCCAGTACCGCATGGTACAGGGGTAAAAACTGAGGTGGTGTAAGATGGGCCCGCGTCTGATTAGGTAGTTGGTGGGGTAGAAGCCTACCAAGCCGACGATCAGTAGCCGACCTGAGAGGGCGACCGGCCACATTGGGACTGAGACACGGCCCAAACTCCTACGGGAGGCAGCAGTGGGGAATATTGCACAATGGGGGAAACCCTGATGCAGCGACGCCGCGTGAGTGAGGAAGTATTTCGGTATGTAAAGCTCTATC…
CH2-D8-40	Bacteroides caecimuris	0.99	TGCAAGTCGAGGGGCAGCATGGGAGTTTGCTTGCAAACTTCCGATGGCGACCGGCGCACGGGTGAGTAACACGTATCCAACCTGCCGATAACTCGGGGATAGCCTTTCGAAAGAAAGATTAATATCCGATAGCATATCAAGGTCGCATGATCTTGATATTAAAGAATTTCGGTTATCGATGGGGATGCGTTCCATTAGTTAGTTGGCGGGGTAACGGCCCACCAAGACGACGATGGATAGGGGTTCTGAGAGGAAGGTCCCCCACATTGGAACTGAGACACGGTCCAAACTCCTACGGGAGGCAGCAGTGAGGAATATTGGTCAATGGACGAGAGTCTGAACCAGCCAAGTAGCGTGAAGGATGACTGCCCTATGGGTTGTAAACTTCTTTTATATGGG…
CH2-D8-41	Bacteroides sartorii	0.99	CTTACACATGCAAGTCGAGGGGCAGCATGGTCTTAGCTTGCTAAGGCCGATGGCGACCGGCGCACGGGTGAGTAACACGTATCCAACCTGCCTTATACTCCCGGACAGCCTTCTGAAAGGAAGATTAATACGGGATGGNATCACGAGCCAGCATTTTCTCGTGATTAAAGAACTTCGGTATAAGATGGGGATGCGTTCCATTAGATAGTAGGCGGGGTAACGGCCCACCTAGTCGACGATGGATAGGGGTTCTGAGAGGAAGGTCCCCCACATTGGAACTGAGACACGGTCCAAACTCCTACGGGAGGCAGCAGTGAGGAATATTGGTCAATGGGCGCGAGCCTGAACCAGCCAAGTAGCGTGAAGGATGACTGCCCTACGGGTTGTAAACTTCTTTTA…
CH2-D8-43	Lactobacillus vaginalis	0.99	CTAATACATGCAAGTCGAGCGCACTGGCCCAACTGATATGACGTGCTTGCACTGAATTGACGTTGGATTCCCAGTGAGCGGCGGACGGGTGAGTAACACGTGGGCAACCTGCCCTGAAGCGGGGGATAACATCTGGAAACAGGTGCTAATACCGCATAACAACGAAAACCACATGGTTTTCGTTTCAAAGATGGTTTCGGCTATCACTTCAGGATGGGCCCGCGGTGCATTAGCTAGTTGGTAAGGTAACGGCTTACCAAGGCGATGATGCATAGCCGAGTTGAGAGACTGATCGGCCACAATGGAACTGAGACACGGTCCATACTCCTACGGGAGGCAGCAGTAGGGAATCTTCCACAATGGGCGCAAGCCTGATGGAGCAACACCGCGTGAGTGAAG…
CH2-D8-45	Lactobacillus vaginalis	0.99	CCTAATACATGCAAGTCGAGCGCACTGGCCCAACTGATATGACGTGCTTGCACTGAATTGACGTTGGATTCCCAGTGAGCGGCGGACGGGTGAGTAACACGTGGGCAACCTGCCCTGAAGCGGGGGATAACATCTGGAAACAGGTGCTAATACCGCATAACAACGAAAACCACATGGTTTTCGTTTCAAAGATGGTTTCGGCTATCACTTCAGGATGGGCCCGCGGTGCATTAGCTAGTTGGTAAGGTAACGGCTTACCAAGGCGATGATGCATAGCCGAGTTGAGAGACTGATCGGCCACAATGGAACTGAGACACGGTCCATACTCCTACGGGAGGCAGCAGTAGGGAATCTTCCACAATGGGCGCAAGCCTGATGGAGCAACACCGCGTGAGTGAA…
CH2-D8-49	Bacteroides acidifaciens	0.99	TTAACACATGCAAGTCGAGGGGCAGCATGAAAAGTTTGCTTGCAAACTTTTGATGGCGACCGGCGCACGGGTGAGTAACACGTATCCAACCTGCCTCATACTCGGGGATAGCCTTTCGAAAGAAAGATTAATACCCGATGTCATAGTCCTACCGCATGATGGGATTATTAAAGAATTTCGGTATGGGATGGGGATGCGTTCCATTAGTTAGTTGGCGGGGTAACGGCCCACCAAGACAACGATGGATAGGGGTTCTGAGAGGAAGGTCCCCCACATTGGAACTGAGACACGGTCCAAACTCCTACGGGAGGCAGCAGTGAGGAATATTGGTCAATGGACGAGAGTCTGAACCAGCCAAGTAGCGTGAAGGATGACTGCCCTATGGGTTGTAAACTTCTT…
CH2-D8-4	Bacteroides caecimuris	0.99	CTTAACACATGCAAGTCGAGGGGCAGCATGGGAGTTTGCTTGCAAACTTCCGATGGCGACCGGCGCACGGGTGAGTAACACGTATCCAACCTGCCGATAACTCGGGGATAGCCTTTCGAAAGAAAGATTAATATCCGATAGCATATCAAGGTCGCATGATCTTGATATTAAAGAATTTCGGTTATCGATGGGGATGCGTTCCATTAGTTAGTTGGCGGGGTAACGGCCCACCAAGACGACGATGGATAGGGGTTCTGAGAGGAAGGTCCCCCACATTGGAACTGAGACACGGTCCAAACTCCTACGGGAGGCAGCAGTGAGGAATATTGGTCAATGGACGAGAGTCTGAACCAGCCAAGTAGCGTGAAGGATGACTGCCCTATGGGTTGTAAACTTCTT…
CH2-D8-51	Adlercreutzia caecimuris	0.97	CTAACACATGCAAGTCGAACGGTTAAACCGCCCTCGGGCGGACATACAGTGGCGAACGGGTGAGTAACACGTGACCAACCTGCCCCGCGCTCCGGGACAACCGCTGGAAACGGCGGCTAATACCGGATACTCCGCGGCCCCCGCATGGGGGCGGCGGGAAAGCCCCGACGGCGCGGGATGGGGTCGCGGCCCATTAGGTAGTAGGCGGGGTAGAGGCCCACCTAGCCGACGATGGGTAGCCGGACTGAGAGGTCGATCGGCCACATTGGGACTGAGATACGGCCCAGACTCCTACGGGAGGCAGCAGTGGGGAATTTTGCGCAATGGGGGAAACCCTGACGCAGCAACGCCGCGTGCGGGACGAAGGCCCTCGGGTCGTAAACCGCTTTCAGCAGGGAA…
CH2-D8-53	Bacteroides acidifaciens	0.99	CTTAACACATGCAAGTCGAGGGGCAGCATGNAAGTTTGCTTGCAAACTTTTGATGGCGACCGGCGCACGGGTGAGTAACACGTATCCAACCTGCCTCATACTCGGGGATAGCCTTTCGAAAGAAAGATTAATACCCGATGTCATAGTCCTACCGCATGATGGGATTATTAAAGAATTTCGGTATGGGATGGGGATGCGTTCCATTAGTTAGTTGGCGGGGTAACGGCCCACCAAGACAACGATGGATAGGGGTTCTGAGAGGAAGGTCCCCCACATTGGAACTGAGACACGGTCCAAACTCCTACGGGAGGCAGCAGTGAGGAATATTGGTCAATGGACGAGAGTCTGAACCAGCCAAGTAGCGTGAAGGATGACTGCCCTATGGGTTGTAAACTTCTT…
CH2-D8-57	Adlercreutzia caecimuris	0.99	CTAACACATGCAAGTCGAACGGTTAAACCGCCCTCGGGCGGACATACAGTGGCGAACGGGTGAGTAACACGTGACCAACCTGCCCCGCGCTCCGGGACAACCGCTGGAAACGGCGGCTAATACCGGATACTCCGCGGCCCCCGCATGGGGGCGGCGGGAAAGCCCCGACGGCGCGGGATGGGGTCGCGGCCCATTAGGTAGTAGGCGGGGTAGAGGCCCACCTAGCCGACGATGGGTAGCCGGACTGAGAGGTCGATCGGCCACATTGGGACTGAGATACGGCCCAGACTCCTACGGGAGGCAGCAGTGGGGAATTTTGCGCAATGGGGGAAACCCTGACGCAGCAACGCCGCGTGCGGGACGAAGGCCCTCGGGTCGTAAACCGCTTTCAGCAGGGAA…
CH2-D8-58	Bacteroides acidifaciens	0.99	CTTAACACATGCAAGTCGAGGGGCAGCATGAAAGTTTGCTTGCAAACTTTTGATGGCGACCGGCGCACGGGTGAGTAACACGTATCCAACCTGCCTCATACTCGGGGATAGCCTTTCGAAAGAAAGATTAATACCCGATGTCATAGTCCTACCGCATGATGGGATTATTAAAGAATTTCGGTATGGGATGGGGATGCGTTCCATTAGTTAGTTGGCGGGGTAACGGCCCACCAAGACAACGATGGATAGGGGTTCTGAGAGGAAGGTCCCCCACATTGGAACTGAGACACGGTCCAAACTCCTACGGGAGGCAGCAGTGAGGAATATTGGTCAATGGACGAGAGTCTGAACCAGCCAAGTAGCGTGAAGGATGACTGCCCTATGGGTTGTAAACTTCTT…
CH2-D8-5	Agathobaculum desmolans	0.94	CTAACACATGCAAGTCGAACGGACTTATTTTGGAAACTCTTTCGGGAGCGGAATTCATAAGTTAGTGGCGGACGGGTGAGTAACGCGTGAGCAATCTGCCCTTAGGTGGGGGATAACAGCCGGAAACGGCTGCTAATACCGCATAANGCAGCGGGNTCGCATGGNNNNGCTGCCAAAGATTTATTGCCTTTGGATGAGCTCGCGTCTGATTAGCTAGTTGGCGGGGCAACGGCCCACCAAGGCGACGATCAGTAGCCGGACTGAGAGGTTGAACGGCCACATTGGGACTGAGACACGGCCCAGACTCCTACGGGAGGCAGCAGTGGGGAATATTGCGCAATGGGGGCAACCCTGACGCAGCAACGCCGCGTGATTGAAGAAGGCCTTCGGGTTGTAAAG…
CH2-D8-60	Bacteroides acidifaciens	0.99	CTTAACACATGCAAGTCGAGGGGCAGCATGNAAGTTTGCTTGCAAACTTTTGATGGCGACCGGCGCACGGGTGAGTAACACGTATCCAACCTGCCTCATACTCGGGGATAGCCTTTCGAAAGAAAGATTAATACCCGATGTCATAGTCCTACCGCATGATGGGATTATTAAAGAATTTCGGTATGGGATGGGGATGCGTTCCATTAGTTAGTTGGCGGGGTAACGGCCCACCAAGACAACGATGGATAGGGGTTCTGAGAGGAAGGTCCCCCACATTGGAACTGAGACACGGTCCAAACTCCTACGGGAGGCAGCAGTGAGGAATATTGGTCAATGGACGAGAGTCTGAACCAGCCAAGTAGCGTGAAGGATGACTGCCCTATGGGTTGTAAACTTCTT…
CH2-D8-62	Bacteroides acidifaciens	0.99	CTTAACACATGCAAGTCGAGGGGCAGCATGNAAGTTTGCTTGCAAACTTTTGATGGCGACCGGCGCACGGGTGAGTAACACGTATCCAACCTGCCTCATACTCGGGGATAGCCTTTCGAAAGAAAGATTAATACCCGATGTCATAGTCCTACCGCATGATGGGATTATTAAAGAATTTCGGTATGGGATGGGGATGCGTTCCATTAGTTAGTTGGCGGGGTAACGGCCCACCAAGACAACGATGGATAGGGGTTCTGAGAGGAAGGTCCCCCACATTGGAACTGAGACACGGTCCAAACTCCTACGGGAGGCAGCAGTGAGGAATATTGGTCAATGGACGAGAGTCTGAACCAGCCAAGTAGCGTGAAGGATGACTGCCCTATGGGTTGTAAACTTCTT…
CH2-D8-64	Bacteroides acidifaciens	0.99	CTTAACACATGCAAGTCGAGGGGCAGCATGNAAGTTTGCTTGCAAACTTTTGATGGCGACCGGCGCACGGGTGAGTAACACGTATCCAACCTGCCTCATACTCGGGGATAGCCTTTCGAAAGAAAGATTAATACCCGATGTCATAGTCCTACCGCATGATGGGATTATTAAAGAATTTCGGTATGGGATGGGGATGCGTTCCATTAGTTAGTTGGCGGGGTAACGGCCCACCAAGACAACGATGGATAGGGGTTCTGAGAGGAAGGTCCCCCACATTGGAACTGAGACACGGTCCAAACTCCTACGGGAGGCAGCAGTGAGGAATATTGGTCAATGGACGAGAGTCTGAACCAGCCAAGTAGCGTGAAGGATGACTGCCCTATGGGTTGTAAACTTCTT…
CH2-D8-67	Bacteroides acidifaciens	0.99	CTTAACACATGCAAGTCGAGGGGCAGCATGNAAGTTTGCTTGCAAACTTTTGATGGCGACCGGCGCACGGGTGAGTAACACGTATCCAACCTGCCTCATACTCGGGGATAGCCTTTCGAAAGAAAGATTAATACCCGATGTCATAGTCCTACCGCATGATGGGATTATTAAAGAATTTCGGTATGGGATGGGGATGCGTTCCATTAGTTAGTTGGCGGGGTAACGGCCCACCAAGACAACGATGGATAGGGGTTCTGAGAGGAAGGTCCCCCACATTGGAACTGAGACACGGTCCAAACTCCTACGGGAGGCAGCAGTGAGGAATATTGGTCAATGGACGAGAGTCTGAACCAGCCAAGTAGCGTGAAGGATGACTGCCCTATGGGTTGTAAACTTCTT…
CH2-D8-68	Bacteroides acidifaciens	0.99	CTTAACACATGCAGTCGAGGGGCAGCATGNAAGTTTGCTTGCAAACTTTTGATGGCGACCGGCGCACGGGTGAGTAACACGTATCCAACCTGCCTCATACTCGGGGATAGCCTTTCGAAAGAAAGATTAATACCCGATGTCATAGTCCTACCGCATGATGGGATTATTAAAGAATTTCGGTATGGGATGGGGATGCGTTCCATTAGTTAGTTGGCGGGGTAACGGCCCACCAAGACAACGATGGATAGGGGTTCTGAGAGGAAGGTCCCCCACATTGGAACTGAGACACGGTCCAAACTCCTACGGGAGGCAGCAGTGAGGAATATTGGTCAATGGACGAGAGTCTGAACCAGCCAAGTAGCGTGAAGGATGACTGCCCTATGGGTTGTAAACTTCTTT…
CH2-D8-70	Bacteroides caecimuris	0.99	CTTAACACATGCAAGTCGAGGGGCAGCATGGGAGTTTGCTTGCAAACTTCCGATGGCGACCGGCGCACGGGTGAGTAACACGTATCCAACCTGCCGATAACTCGGGGATAGCCTTTCGAAAGAAAGATTAATATCCGATAGCATATCAAGGTCGCATGATCTTGATATTAAAGAATTTCGGTTATCGATGGGGATGCGTTCCATTAGTTAGTTGGCGGGGTAACGGCCCACCAAGACGACGATGGATAGGGGTTCTGAGAGGAAGGTCCCCCACATTGGAACTGAGACACGGTCCAAACTCCTACGGGAGGCAGCAGTGAGGAATATTGGTCAATGGACGAGAGTCTGAACCAGCCAAGTAGCGTGAAGGATGACTGCCCTATGGGTTGTAAACTTCTT…
CH2-D8-73	Bacteroides acidifaciens	0.99	CTTAACACATGCAAGTCGAGGGGCAGCATGAAAGTTTGCTTGCAAACTTTTGATGGCGACCGGCGCACGGGTGAGTAACACGTATCCAACCTGCCTCATACTCGGGGATAGCCTTTCGAAAGAAAGATTAATACCCGATGTCATAGTCCTACCGCATGATGGGATTATTAAAGAATTTCGGTATGGGATGGGGATGCGTTCCATTAGTTAGTTGGCGGGGTAACGGCCCACCAAGACAACGATGGATAGGGGTTCTGAGAGGAAGGTCCCCCACATTGGAACTGAGACACGGTCCAAACTCCTACGGGAGGCAGCAGTGAGGAATATTGGTCAATGGACGAGAGTCTGAACCAGCCAAGTAGCGTGAAGGATGACTGCCCTATGGGTTGTAAACTTCTT…
CH2-D8-74	Bacteroides acidifaciens	0.99	ATGCAAGTCGAGGGGCAGCATGNAAGTTTGCTTGCAAACTTTTGATGGCGACCGGCGCACGGGTGAGTAACACGTATCCAACCTGCCTCATACTCGGGGATAGCCTTTCGAAAGAAAGATTAATACCCGATGTCATAGTCCTACCGCATGATGGGATTATTAAAGAATTTCGGTATGGGATGGGGATGCGTTCCATTAGTTAGTTGGCGGGGTAACGGCCCACCAAGACAACGATGGATAGGGGTTCTGAGAGGAAGGTCCCCCACATTGGAACTGAGACACGGTCCAAACTCCTACGGGAGGCAGCAGTGAGGAATATTGGTCAATGGACGAGAGTCTGAACCAGCCAAGTAGCGTGAAGGATGACTGCCCTATGGGTTGTAAACTTCTTTTATATGG…
CH2-D8-75	Bacteroides acidifaciens	0.99	CTTAACACATGCAAGTCGAGGGGCAGCATGNAAGTTTGCTTGCAAACTTTTGATGGCGACCGGCGCACGGGTGAGTAACACGTATCCAACCTGCCTCATACTCGGGGATAGCCTTTCGAAAGAAAGATTAATACCCGATGTCATAGTCCTACCGCATGATGGGATTATTAAAGAATTTCGGTATGGGATGGGGATGCGTTCCATTAGTTAGTTGGCGGGGTAACGGCCCACCAAGACAACGATGGATAGGGGTTCTGAGAGGAAGGTCCCCCACATTGGAACTGAGACACGGTCCAAACTCCTACGGGAGGCAGCAGTGAGGAATATTGGTCAATGGACGAGAGTCTGAACCAGCCAAGTAGCGTGAAGGATGACTGCCCTATGGGTTGTAAACTTCTT…
CH2-D8-76	Bacteroides acidifaciens	0.99	CTTAACACATGCAAGTCGAGGGGCAGCATGAAAGTTTGCTTGCAAACTTTTGATGGCGACCGGCGCACGGGTGAGTAACACGTATCCAACCTGCCTCATACTCGGGGATAGCCTTTCGAAAGAAAGATTAATACCCGATGTCATAGTCCTACCGCATGATGGGATTATTAAAGAATTTCGGTATGGGATGGGGATGCGTTCCATTAGTTAGTTGGCGGGGTAACGGCCCACCAAGACAACGATGGATAGGGGTTCTGAGAGGAAGGTCCCCCACATTGGAACTGAGACACGGTCCAAACTCCTACGGGAGGCAGCAGTGAGGAATATTGGTCAATGGACGAGAGTCTGAACCAGCCAAGTAGCGTGAAGGATGACTGCCCTATGGGTTGTAAACTTCTT…
CH2-D8-77	Bacteroides acidifaciens	0.99	TTACCATGCAAGTCGAGGGGCAGCATGAAAGTTTGCTTGCAAACTTTTGATGGCGACCGGCGCACGGGTGAGTAACACGTATCCAACCTGCCTCATACTCGGGGATAGCCTTTCGAAAGAAAGATTAATACCCGATGTCATAGTCCTACCGCATGATGGGATTATTAAAGAATTTCGGTATGGGATGGGGATGCGTTCCATTAGTTAGTTGGCGGGGTAACGGCCCACCAAGACAACGATGGATAGGGGTTCTGAGAGGAAGGTCCCCCACATTGGAACTGAGACACGGTCCAAACTCCTACGGGAGGCAGCAGTGAGGAATATTGGTCAATGGACGAGAGTCTGAACCAGCCAAGTAGCGTGAAGGATGACTGCCCTATGGGTTGTAAACTTCTTTTA…
CH2-D8-78	Bacteroides acidifaciens	0.99	CATGCAAGTCGAGGGGCAGCATGAAAGTTTGCTTGCAAACTTTTGATGGCGACCGGCGCACGGGTGAGTAACACGTATCCAACCTGCCTCATACTCGGGGATAGCCTTTCGAAAGAAAGATTAATACCCGATGTCATAGTCCTACCGCATGATGGGATTATTAAAGAATTTCGGTATGGGATGGGGATGCGTTCCATTAGTTAGTTGGCGGGGTAACGGCCCACCAAGACAACGATGGATAGGGGTTCTGAGAGGAAGGTCCCCCACATTGGAACTGAGACACGGTCCAAACTCCTACGGGAGGCAGCAGTGAGGAATATTGGTCAATGGACGAGAGTCTGAACCAGCCAAGTAGCGTGAAGGATGACTGCCCTATGGGTTGTAAACTTCTTTTATATG…
CH2-D8-79	Anaerovorax odorimutans	0.92	CCTTAGGCAGCCTATCTACTAGCCGACTTCGGGCGCCCCCAACTTCCATGGTGTGACGGGCGGTGTGTACAAGACCCGGGAACGCATTCACCGCAGCATTCTGATCTGCGATTACTAGCAACTCCGACTTCATGCAGGCGAGTTGCAGCCTGCAATCCGAACTGGGATCGGTTTTTGAGTTTTGCTCCGCTTCACAGCCTCGCTTCTCTTTGTACCGACCATTGTAGCACGTGTGTAGCCCAGGACATAAGGGGCATGATGATTTGACGTCATCCCCACCTTCCTCCGTGTTATCCACGGCAGTCTCATTAGAGTCCTCATCTTACTGTTAGCAACTAACGACAAGGGTTGCGCTCGTTGCGGGACTTAACCCAACATCTCACGACACGAGCTGACGAC…
CH2-D8-80	Adlercreutzia caecimuris	0.99	GTCGAACGGTTAAACCGCCCTCGGGCGGACATACAGTGGCGAACGGGTGAGTAACACGTGACCAACCTGCCCCGCGCTCCGGGACAACCGCTGGAAACGGCGGCTAATACCGGATACTCCGCGGCCCCCGCATGGGGGCGGCGGGAAAGCCCCGACGGCGCGGGATGGGGTCGCGGCCCATTAGGTAGTAGGCGGGGTAGAGGCCCACCTAGCCGACGATGGGTAGCCGGACTGAGAGGTCGATCGGCCACATTGGGACTGAGATACGGCCCAGACTCCTACGGGAGGCAGCAGTGGGGAATTTTGCGCAATGGGGGAAACCCTGACGCAGCAACGCCGCGTGCGGGACGAAGGCCCTCGGGTCGTAAACCGCTTTCAGCAGGGAAGACCACGACGGTA…
CH2-D8-81	Bacteroides acidifaciens	0.99	CATGCAAGTCGAGGGGCAGCATGNAAGTTTGCTTGCAAACTTTTGATGGCGACCGGCGCACGGGTGAGTAACACGTATCCAACCTGCCTCATACTCGGGGATAGCCTTTCGAAAGAAAGATTAATACCCGATGTCATAGTCCTACCGCATGATGGGATTATTAAAGAATTTCGGTATGGGATGGGGATGCGTTCCATTAGTTAGTTGGCGGGGTAACGGCCCACCAAGACAACGATGGATAGGGGTTCTGAGAGGAAGGTCCCCCACATTGGAACTGAGACACGGTCCAAACTCCTACGGGAGGCAGCAGTGAGGAATATTGGTCAATGGACGAGAGTCTGAACCAGCCAAGTAGCGTGAAGGATGACTGCCCTATGGGTTGTAAACTTCTTTTATATG…
CH2-D8-82	Lactobacillus caviae	0.99	CTAATACATGCAAGTCGTACGCACTGGCCCAGCTGATTGACGGTGCTTGCACCAGATTGACGCTGGATACCCAGTGAGTGGCGGACGGGTGAGTAACACGTGGGTAACCTGCCCCGGAGCGGGGGATAACATTTGGAAACAGATGCTAATACCGCATAACAACGAAAACCACATGGTTTTCGTTTGAAAGATGGCATATGCTATCACTCTGGGATGGACCCGCGGTGCATTAGCTAGTTGGTAAGGTAACGGCTTACCAAGGCGATGATGCATAGCCGAGTTGAGAGACTGATCGGCCACAATGGAACTGAGACACGGTCCATACTCCTACGGGAGGCAGCAGTAGGGAATCTTCCACAATGGGCGCAAGCCTGATGGAGCAACACCGCGTGAGTGAAG…
CH2-D8-84	Bacteroides caecimuris	0.99	TGCAGTCGAGGGGCAGCATGGGAGTTTGCTTGCAAACTTCCGATGGCGACCGGCGCACGGGTGAGTAACACGTATCCAACCTGCCGATAACTCGGGGATAGCCTTTCGAAAGAAAGATTAATATCCGATAGCATATCAAGGTCGCATGATCTTGATATTAAAGAATTTCGGTTATCGATGGGGATGCGTTCCATTAGTTAGTTGGCGGGGTAACGGCCCACCAAGACGACGATGGATAGGGGTTCTGAGAGGAAGGTCCCCCACATTGGAACTGAGACACGGTCCAAACTCCTACGGGAGGCAGCAGTGAGGAATATTGGTCAATGGACGAGAGTCTGAACCAGCCAAGTAGCGTGAAGGATGACTGCCCTATGGGTTGTAAACTTCTTTTATATGGGA…
CH2-D8-86	Bacteroides acidifaciens	0.99	ATGCAAGTCGAGGGGCAGCATGAAAGTTTGCTTGCAAACTTTTGATGGCGACCGGCGCACGGGTGAGTAACACGTATCCAACCTGCCTCATACTCGGGGATAGCCTTTCGAAAGAAAGATTAATACCCGATGTCATAGTCCTACCGCATGATGGGATTATTAAAGAATTTCGGTATGGGATGGGGATGCGTTCCATTAGTTAGTTGGCGGGGTAACGGCCCACCAAGACAACGATGGATAGGGGTTCTGAGAGGAAGGTCCCCCACATTGGAACTGAGACACGGTCCAAACTCCTACGGGAGGCAGCAGTGAGGAATATTGGTCAATGGACGAGAGTCTGAACCAGCCAAGTAGCGTGAAGGATGACTGCCCTATGGGTTGTAAACTTCTTTTATATGG…
CH2-D8-88	Bacteroides caecimuris	0.99	CTTAACACATGCAAGTCGAGGGGCAGCATGGGAGTTTGCTTGCAAACTTCCGATGGCGACCGGCGCACGGGTGAGTAACACGTATCCAACCTGCCGATAACTCGGGGATAGCCTTTCGAAAGAAAGATTAATATCCGATAGCATATCAAGGTCGCATGATCTTGATATTAAAGAATTTCGGTTATCGATGGGGATGCGTTCCATTAGTTAGTTGGCGGGGTAACGGCCCACCAAGACGACGATGGATAGGGGTTCTGAGAGGAAGGTCCCCCACATTGGAACTGAGACACGGTCCAAACTCCTACGGGAGGCAGCAGTGAGGAATATTGGTCAATGGACGAGAGTCTGAACCAGCCAAGTAGCGTGAAGGATGACTGCCCTATGGGTTGTAAACTTCTT…
CH2-D8-89	Lactobacillus caviae	0.99	CTAATACATGCAAGTCGTACGCACTGGCCCAGCTGATTGACGGTGCTTGCACCAGATTGACGCTGGATACCCAGTGAGTGGCGGACGGGTGAGTAACACGTGGGTAACCTGCCCCGGAGCGGGGGATAACATTTGGAAACAGATGCTAATACCGCATAACAACGAAAACCACATGGTTTTCGTTTGAAAGATGGCATATGCTATCACTCTGGGATGGACCCGCGGTGCATTAGCTAGTTGGTAAGGTAACGGCTTACCAAGGCGATGATGCATAGCCGAGTTGAGAGACTGATCGGCCACAATGGAACTGAGACACGGTCCATACTCCTACGGGAGGCAGCAGTAGGGAATCTTCCACAATGGGCGCAAGCCTGATGGAGCAACACCGCGTGAGTGAAG…
CH2-D8-93	Parabacteroides distasonis	0.98	TGCAAGTCGAGGGGCAGCGGGGGTAGCAATACCCGCCGGCGACCGGCGCACGGGTGAGTAACGCGTATGCAACTTNCCTATCAGAGGGGGATAACCCGGCGAAAGTCGGACTAATACCGCATGAAGCAGGGGCCCCGCATGGGGATATTTGCTAAAGATTCATCGCTGATAGATAGGCATGCGTTCCATTAGGCAGTTGGCGGGGTAACGGCCCACCAAACCGACGATGGATAGGGGTTCTGAGAGGAAGGTCCCCCACATTGGTACTGAGACACGGACCAAACTCCTACGGGAGGCAGCAGTGAGGAATATTGGTCAATGGGCGTAAGCCTGAACCAGCCAAGTCGCGTGAGGGATGAAGGTTCTATGGATCGTAAACCTCTTTTATGAGGGAATAAA…
CH2-D8-94	[Eubacterium] contortum	0.99	TGCAAGTCGAGCGAAGCGCTTTACTTAGATTTCTTCGGATTGAAGAGTGTTGNGACTGAGCGGCGGACGGGTGAGTAACGCGTGGGTAACCTGCCTCATACAGGGGGATAACAGTTAGAAATGACTGCTAATACCGCATAAGACCACGGTACCGCATGGTNCAGTGGGAAAAACTCCGGTGGTATGAGATGGACCCGCGTCTGATTAGCTAGTTGGTAAGGTAACGGCTTACCAAGGCGACGATCAGTAGCCGACCTGAGAGGGTGACCGGCCACATTGGGACTGAGACACGGCCCAAACTCCTACGGGAGGCAGCAGTGGGGAATATTGCACAATGGGGGAAACCCTGATGCAGCGACGCCGCGTGAAGGATGAAGTATTTCGGTATGTAAACTTCTA…
CH2-D8-95	Bacteroides sartorii	0.99	CTTAACACATGCAAGTCGAGGGGCAGCATGGTCTTAGCTTGCTAAGGCCGATGGCGACCGGCGCACGGGTGAGTAACACGTATCCAACCTGCCTTATACTCCCGGACAGCCTTCTGAAAGGAAGATTAATACGGGATGGNATCACGAGCCAGCATTTTCTCGTGATTAAAGAACTTCGGTATAAGATGGGGATGCGTTCCATTAGATAGTAGGCGGGGTAACGGCCCACCTAGTCGACGATGGATAGGGGTTCTGAGAGGAAGGTCCCCCACATTGGAACTGAGACACGGTCCAAACTCCTACGGGAGGCAGCAGTGAGGAATATTGGTCAATGGGCGCGAGCCTGAACCAGCCAAGTAGCGTGAAGGATGACTGCCCTACGGGTTGTAAACTTCTTTT…
CH2-D8-96	Parabacteroides goldsteinii	0.99	ATGCAAGTCGAGGGGCAGCACGATGTAGCAATACATTGGTGGCGACCGGCGCACGGGTGAGTAACGCGTATGCAACCTACCTATCAGAGGGGAATAACCCGGCGAAAGTCGGACTAATACCGCATAAAACAGGGGTTCCACATGGAAATATTTGTTAAAGAATTATCGCTGATAGATGGGCATGCGTTCCATTAGATAGTTGGTGAGGTAACGGCTCACCAAGTCCACGATGGATAGGGGTTCTGAGAGGAAGGTCCCCCACACTGGTACTGAGACACGGACCAGACTCCTACGGGAGGCAGCAGTGAGGAATATTGGTCAATGGGCGAGAGCCTGAACCAGCCAAGTCGCGTGAAGGATGAAGGATCTATGGTTTGTAAACTTCTTTTATATGGGAAT…
CH2-D8-9	Lactobacillus murinus	0.99	TGGAAGTCGAACGAAACTTCTTTATCACCGAGTGCTTGCACTCACCGATAAAGGGTGGAGTGGCGAACGGGTGAGTAACACGTGGGCAACCTGCCCAAAAGAGGGGGATAACACTTGGAAACAGGTGCTAATACCGCATAACCATAGTTACCGCATGGTAACTATGTAAAAGGTGGCTATGCTACCGCTTTTGGATGGGCCCGCGGCGCATTAGCTAGTTGGTGGGGTAAAGGCTTACCAAGGCAATGATGCGTAGCCGAACTGAGAGGTTGATCGGCCACATTGGGACTGAGACACGGCCCAAACTCCTACGGGAGGCAGCAGTAGGGAATCTTCCACAATGGGCGAAAGCCTGATGGAGCAACGCCGCGTGGGTGAAGAAGGTCTTCGGATCGTAAA…
BB-23	Enterococcus faecalis	0.99	ATAATGCAAGTCGGACGCTTCTTTCCTCCCGAGTGCTTGCACTCAATTGGAAAGAGGAGTGGCGGACGGGTGAGTAACACGTGGGTAACCTACCCATCAGAGGGGGATAACACTTGGAAACAGGTGCTAATACCGCATAACAGTTTATGCCGCATGGCATAAGAGTGAAAGGCGCTTTCGGGTGTCGCTGATGGATGGACCCGCGGTGCATTAGCTAGTTGGTGAGGTAACGGCTCACCAAGGCCACGATGCATAGCCGACCTGAGAGGGTGATCGGCCACACTGGGACTGAGACACGGCCCAGACTCCTACGGGAGGCAGCAGTAGGGAATCTTCGGCAATGGACGAAAGTCTGACCGAGCAACGCCGCGTGAGTGAAGAAGGTTTTCGGATCGTAAA…
BB-7	Enterococcus faecalis	0.99	ATGCGCATCTATCATGCAGTCGGAGCTTCTTTCCTCCCGAGTGCTTGCACTCAATTGGAAAGAGGAGTGGCGGACGGGTGAGTAACACGTGGGTAACCTACCCATCAGAGGGGGATAACACTTGGAAACAGGTGCTAATACCGCATAACAGTTTATGCCGCATGGCATAAGAGTGAAAGGCGCTTTCGGGTGTCGCTGATGGATGGACCCGCGGTGCATTAGCTAGTTGGTGAGGTAACGGCTCACCAAGGCCACGATGCATAGCCGACCTGAGAGGGTGATCGGCCACACTGGGACTGAGACACGGCCCAGACTCCTACGGGAGGCAGCAGTAGGGAATCTTCGGCAATGGACGAAAGTCTGACCGAGCAACGCCGCGTGAGTGAAGAAGGTTTTCGG…
D16-25	Flavonifractor plautii	0.94	GGGTGCTTACCATGCAAGTCGAACGGGGTACCCTTGAAAGAGGCTTCGGCCAATTGATAGGAATACCTAGTGGCGGACGGGTGAGTAACGCGTGAGGAACCTGCCTTGGAGTGGGGAATAACAGCTAGAAATAGCTGCTAATACCGCATGATGCAGTTGGGTCGCATGGCTCTGACTGCCAAAGATTTATCGCTCTGAGATGGCCTCGCGTCTGATTAGATAGTTGGCGGGGTAACGGCCCACCAAGTCGACGATCAGTAGCCGGACTGAGAGGTTGGCCGGCCACATTGGGACTGAGACACGGCCCAGACTCCTACGGGAGGCAGCAGTGGGGAATATTGGGCAATGGGCGCAAGCCTGACCCAGCAACGCCGCGTGAAGGAAGAAGGCCCTCGGGTT…
D16-26	Bacteroides acidifaciens	0.99	CTTACCATGCAAGTCGAGGGGCAGCATGAAAGTTTGCTTGCAAACTTTTGATGGCGACCGGCGCACGGGTGAGTAACACGTATCCAACCTGCCTCATACTCGGGGATAGCCTTTCGAAAGAAAGATTAATACCCGATGTCATAGTCCTACCGCATGATGGGATTATTAAAGAATTTCGGTATGGGATGGGGATGCGTTCCATTAGTTAGTTGGCGGGGTAACGGCCCACCAAGACAACGATGGATAGGGGTTCTGAGAGGAAGGTCCCCCACATTGGAACTGAGACACGGTCCAAACTCCTACGGGAGGCAGCAGTGAGGAATATTGGTCAATGGACGAGAGTCTGAACCAGCCAAGTAGCGTGAAGGATGACTGCCCTATGGGTTGTAAACTTCTTTT…
D16-28	Bacteroides acidifaciens	0.99	GGGGCTTAACATGCAGTCGAGGGGCAGCATGAAAGTTTGCTTGCAAACTTTTGATGGCGACCGGCGCACGGGTGAGTAACACGTATCCAACCTGCCTCATACTCGGGGATAGCCTTTCGAAAGAAAGATTAATACCCGATGTCATAGTCCTACCGCATGATGGGATTATTAAAGAATTTCGGTATGGGATGGGGATGCGTTCCATTAGTTAGTTGGCGGGGTAACGGCCCACCAAGACAACGATGGATAGGGGTTCTGAGAGGAAGGTCCCCCACATTGGAACTGAGACACGGTCCAAACTCCTACGGGAGGCAGCAGTGAGGAATATTGGTCAATGGACGAGAGTCTGAACCAGCCAAGTAGCGTGAAGGATGACTGCCCTATGGGTTGTAAACTTCT…
D16-29	Flavonifractor plautii	0.95	CGGCAGCTTACCATGCAAGTCGAACGGAGTGCCCTTGAAGGAGTTTTCGGACANCGGATAGGGTTACTTAGTGGCGGACGGGTGAGTAACGCGTGAGGAACCTGCCTTGGAGTGGGGAATAACAGCTGGAAACAGCTGCTAATACCGCATGATGCAGTTGGGCCGCATGGCTCTGACTGCCAAAGATTTATCGCTCTGAGATGGACTCGCGTCTGATTAGCTAGTTGGCGGGGTAACGGCCCACCAAGGCGACGATCAGTAGCCGGACTGAGAGGTTGGCCGGCCACATTGGGACTGAGACACGGCCCAGACTCCTACGGGAGGCAGCAGTGGGGAATATTGGGCAATGGGCGCAAGCCTGACCCAGCAACGCCGCGTGAAGGAAGAAGGCTTTCGGGT…
D16-30	Eubacterium xylanophilum	0.91	CGGCAGCTACCATGCAGTCGAACGAAGCATCCCTTCCGATGAATGGACCAGCTTGCTGGGAAAGGAATCAATTGGGATGACTGAGTGGCGGACGGGTGAGTAACGCGTGGGTAACCTGCCCCATAGAGGGGGACAACAGCTGGAAACGGCTGCTAATACCGCATAGCAGGGAAGAGACGCATGTCTTTTCCTTCAAAGATTTATCGCTATGGGATGGACCCGCGTCTGATTAGCTNGTTGGNAGGGTAACGGCCTACCAAGGCGACGATCAGTAGCCGGCTTGAGAGAGTGGACGGCCACATTGGGACTGAGACACGGCCCAGACTCCTACGGGAGGCAGCAGTGGGGAATATTGCACAATGGGGGAAACCCTGATGCAGCGACGCCGCGTGAGTGAAG…
D16-31	Muribaculum intestinale	0.91	CAGTCGAGGGGCACGGGGATGTTAGCTTGCTAATATCTGCCGGCGACCGGCGCACGGGTGAGTAACGCGTATGCGACCTGCCCGTNACAGGGGGATAATCCGGAGAAATCCGGTCTAATACCGCATNATATCGTGAANCTGCATGGNTTTGCGATTAAAGGAGCGATCCGGTGACGGATGGGCATGCGTGACATTAGCTAGTCGGCGGGGTAACGGCCCACCGAGGCGACGATGTCTAGGGGTTCTGAGAGGAAGGTCCCCCACACTGGTACTGAGACACGGACCAGACTCCTACGGGAGGCAGCAGTGAGGAATATTGGTCAATGGGCTTACGCCTGAACCAGCCAAGTCGCGTGAGGGAAGACTGCCCTATGGGTTGTAAACCTCTTTTGTCAGGGA…
D16-33	Parabacteroides distasonis	0.98	ACGGCTTACCATGCAGTCGAGGGGCAGCGGGGGTAGCAATACCCGCCGGCGACCGGCGCACGGGTGAGTAACGCGTATGCAACTTNCCTATCAGAGGGGGATAACCCGGCGAAAGTCGGACTAATACCGCATGAAGCAGGGGCCCCGCATGGGGATATTTGCTAAAGATTCATCGCTGATAGATAGGCATGCGTTCCATTAGGCAGTTGGCGGGGTAACGGCCCACCAAACCGACGATGGATAGGGGTTCTGAGAGGAAGGTCCCCCACATTGGTACTGAGACACGGACCAAACTCCTACGGGAGGCAGCAGTGAGGAATATTGGTCAATGGGCGTAAGCCTGAACCAGCCAAGTCGCGTGAGGGATGAAGGTTCTATGGATCGTAAACCTCTTTTATG…
D16-34	Eggerthella timonensis	0.92	CGGCGTGCTTACCATGCAAGTCGAACGATTAAACCGGTTTCGGCCGGATATAAAGTGGCGAACGGGTGAGTAACACGTGACCAACCTGCCCCTTACTTCGGGATAACTCGGCGAAAGCCGTGCTAATACCGAATACTCCAGTCTCTTCGCATGAAGAGGTTGGGAAAGCCTTTACGGTAAGGGATGGGGTCGCGGCCCATCAGGTAGTTGGCGGGGTAACGGCCCACCAAGCTTACGACGGGTAGCCGGGTTGAGAGACCGACCGGCCACATTGGGACTGAGATACGGCCCAGACTCCTACGGGAGGCAGCAGTGGGGAATTTTGCGCAATGGGGGAAACCCTGACGCAGCAACGCCGCGTGCGGGATGACGGCCTTCGGGTTGTAAACCGCTTTCAGT…
D16-36	Anaerotaenia torta	0.91	GGAGCTAGAATGCAAGTCGAACGGGGCCTGCGCAGCGGAACCCTCCGGGGGGAAGCAGCGCAGTGCCCAGTGGCGGACGGGTGAGTAACGCGTGGGTAACCTGCCCTGTACAGGGGGACAACAGCCGGAAACGGCTGCTAATACCGCATAAGCCCGCGGCGCCGCATGGCGCTGCGGGGAAAACTCCGGTGGTACAGGATGGGCCCGCGTCTGATTAGCTAGTTGGCGGGGTAACGGCCCACCAAGGCAGCGATCAGTAGCCGGCTTGAGAGAGTGGACGGCCACATTGGGACTGAGACACGGCCCAGACTCCTACGGGAGGCAGCAGTGGGGAATATTGCACAATGGGGGGAACCCTGATGCAGCAACGCCGCGTGGGTGAAGAAGTATTTCGGTATG…
D16-37	[Clostridium] aldenense	0.92	CGGCGTGCTTACGATGCAAGTCGAACGGAGTCATCATTTTTGAAGCAATTAGCTTGCTAAGGGTGGAAATGTTGGTGACTTAGTGGCGGACGGGTGAGTAACGCGTGGGTAACCTGCCATATACAGGGGGATAACACTTAGAAATAGGTGCTAATACCGCATAAGCGCACAGGACCGCATGGTCTGGAGTGAAAAACATTAGTGGTATATGATGGACCCGCGTCTGATTAGCTGGTTGGTGAGGTAACGGCCCACCAAGGCGACGATCAGTAGCCGGCCTGAGAGGGTGGACGGCCACATTGGGACTGAGACACGGCCCAAACTCCTACGGGAGGCAGCAGTGGGGGATATTGGACAATGGGGGGAACCCTGATCCAGCGACGCCGCGTGAGTGAAGAA…
D16-39	Lactobacillus taiwanensis	0.99	CGGCGTGCTATACTGCAAGTCGAGCGAGCTTGCCTAGATGATTTTAGTGCTTGCACTAAATGAAACTAGATACAAGCGAGCGGCGGACGGGTGAGTAACACGTGGGTAACCTGCCCAAGAGACTGGGATAACACCTGGAAACAGATGCTAATACCGGATAACAACACTAGACACATGTCTAGAGTTTAAAAGATGGTTCTGCTATCACTCTTGGATGGACCTGCGGTGCATTAGCTAGTTGGTAAGGTAACGGCTTACCAAGGCAATGATGCATAGCCGAGTTGAGAGACTGATCGGCCACATTGGGACTGAGACACGGCCCAAACTCCTACGGGAGGCAGCAGTAGGGAATCTTCCACAATGGACGCAAGTCTGATGGAGCAACGCCGCGTGAGTGAA…
D16-43	Bacteroides acidifaciens	0.99	CGGCTTACCATGCAAGTCGAGGGGCAGCATGGTCTTAGCTTGCTAAGGCCGATGGCGACCGGCGCACGGGTGAGTAACACGTATCCAACCTGCCTTATACTCCCGGACAGCCTTCTGAAAGGAAGATTAATACGGGATGGNATCACGAGCCAGCATTTTCTCGTGATTAAAGAACTTCGGTATAAGATGGGGATGCGTTCCATTAGATAGTAGGCGGGGTAACGGCCCACCTAGTCGACGATGGATAGGGGTTCTGAGAGGAAGGTCCCCCACATTGGAACTGAGACACGGTCCAAACTCCTACGGGAGGCAGCAGTGAGGAATATTGGTCAATGGGCGCGAGCCTGAACCAGCCAAGTAGCGTGAAGGATGACTGCCCTACGGGTTGTAAACTTCTTT…
D16-44	Roseburia intestinalis	0.94	CCGGCATGCTTACGATGCAGTCGAACGAAGCACTCTTTTAGATTTCCTTCGGGGAAGAAGAAATTGTGACTGAGTGGCGGACGGGTGAGTAACGCGTGGGCAACCTGCCCCATACAGGGGGATAACAGCCGGAAACGGCTGCTAAAACCGCATAAGCGCACAAGGGCCGCATGGCCTGGTGTGAAAAACTCCGGTGGTATGGGATGGGCCCGCGTCTGATTAGCTAGTTGGCGGGGGAGAGGCCCACCAAGGCGACGATCAGTAGCCGACCTGAGAGGGTGGCCGGCCACATTGGGACTGAGACACGGCCCAAACTCCTACGGGAGGCAGCAGTGGGGAATATTGCACAATGGGGGAAACCCTGATGCAGCGACGCCGCGTGAGCGAAGAAGTATTTCG…
D16-45	Acetatifactor muris	0.91	GGCGTGCTTACCATGCAGTCGAACGGGGATAAGACAGCGGAAGTAATGCTTGCATTATGGAAGGGGTCATATTCTAGTGGCGGACGGGTGAGTAACGCGTGGGCAACCTGCCTTATACAGGGGGATAACAGCTGGAAACAGCTGCTAATACCGCATAAGCGCACAGTGTCGCATGGCACAGTGTGAAAAACTAAGGTGGTATAAGATGGGCCCGCGTCTGATTAGCTAGTTGGGAGGGTAACGGCCTGCCAAGGCAACGATCAGTAGCCGGCCTGAGAGGGCGGACGGCCACATTGGGACTGAGACACGGCCCAGACTCCTACGGGAGGCAGCAGTGGGGAATATTGCACAATGGGGGAAACCCTGATGCAGCGACGCCGCGTGAGTGAAGAAGTATTT…
D16-46	Bacteroides acidifaciens	0.99	GCTTACCATGCAAGTCGAGGGGCAGCATGAAAGTTTGCTTGCAAACTTTTGATGGCGACCGGCGCACGGGTGAGTAACACGTATCCAACCTGCCTCATACTCGGGGATAGCCTTTCGAAAGAAAGATTAATACCCGATGTCATAGTCCTACCGCATGATGGGATTATTAAAGAATTTCGGTATGGGATGGGGATGCGTTCCATTAGTTAGTTGGCGGGGTAACGGCCCACCAAGACAACGATGGATAGGGGTTCTGAGAGGAAGGTCCCCCACATTGGAACTGAGACACGGTCCAAACTCCTACGGGAGGCAGCAGTGAGGAATATTGGTCAATGGACGAGAGTCTGAACCAGCCAAGTAGCGTGAAGGATGACTGCCCTATGGGTTGTAAACTTCTTT…
D16-48	Lactobacillus intestinalis	0.99	GTCGAGCGAGCTGAACCAGCAGATTCACTTCGGTGATGACGCTGGGAACGCGAGCGGCGGATGGGTGAGTAACACGTGGGTAACCTGCCCTAAAGTCTGGGATACCACTTGGAAACAGGTGCTAATACCGGATAACAACAATAGCTGCATGGCTATTGCTTAAAAGGCGGCGAAAGCTGTCGCTAAAGGATGGACCCGCGGTGCATTAGCTAGTTGGTAAGGTAATGGCTTACCAAGGCGACGATGCATAGCCGAGTTGAGAGACTGATCGGCCACATTGGGACTGAGACACGGCCCAAACTCCTACGGGAGGCAGCAGTAGGGAATCTTCCACAATGGGCGAAAGCCTGATGGAGCAACGCCGCGTGAGTGAAGAAGGTTTTCGGATCGTAAAGCTCT…
D16-50	Acetatifactor muris	0.88	GCTGCTACACATGCAAGTCGAACGGGCCGCGCCTGAAACCTAGTGAAGGCGCGGCCAGTGGCGGACGGGTGAGTAACGCGTGGGCAACCTGCCGCGCACAGGGGGACAACGGCCGGAAACGGCCGCTAATACCGCATATTCCCGCGGGGCCGCATGGCCCTGCGGGGAAAGCCCGGGGCGACCCGGACGGTGCGCGATGGGCCCGCGTCCGATTAGCTAGTTGGCGGGGCAGCGGCCCACCAAGGCGACGATCGGTAGCCGGCCTGAGAGGGCGGACGGCCACACTGGGACTGAGACACGGCCCAGACTCCTGCGGGAGGCAGCAGTGGGGAATATTGCACAATGGGGGGAACCCTGATGCAGCGACGCCGCGTGGGTGAAGGAGCACCTCGGTGCGTA…
D16-51	Acetivibrio ethanolgignens	0.92	GGGGTCATGCTAAACGTGGCAGTCGAACGAAGACTGTATGACGGAACTCTCCGGAGGGAAGACATGCAGGACTGAGTGGCGGACGGGTGAGTAACGCGTGGGTAACCTGCCCTGTACAGGGGGACAACAGCTGGAAACGGCTGCTAATACCGCATAAGCCTGCGGTGCCGCATGGCACAGCAGGAAAAACTCCGGTGGTACAGGATGGGCCCGCGTCTGATTAGTTAGTTGGCAGGGTAACGGCCTACCAAGACGACGATCAGTAGCCGGCTTGAGAGAGTGGACGGCCACATTGGGACTGAGACACGGCCCAAACTCCTACGGGAGGCAGCAGTGGGGAATATTGCACAATGGGGGGAACCCTGATGCAGCAACGCCGCGTGAGTGAAGAAGTATTTC…
D16-54	[Clostridium] indolis	0.94	CAAGCTTACTATGCAAGTCGAACGAAGCGGTTGAGAGGAAGTTTTCGGATGGAATTTCAATTGACTGAGTGGCGGACGGGTGAGTAACGCGTGGGTAACCTGCCTCATACAGGGGGATAACAGTTAGAAATGACTGCTAATACCGCATAAGCGCACGAGATCGCATGATAAAGTGTGAAAAACTCCGGTGGTATGAGATGGACCCGCGTCTGATTAGCTGGTTGGTGGGGTAACGGCCCACCAAGGCGACGATCAGTAGCCGACCTGAGAGGGTGACCGGCCACATTGGGACTGAGACACGGCCCAAACTCCTACGGGAGGCAGCAGTGGGGAATATTGCACAATGGGGGAAACCCTGATGCAGCAACGCCGCGTGAGTGAAGAAGTATTTCGGTATGT…
D16-55	Adlercreutzia muris	0.95	TGAGCTTACTATGCAAGTCGAACGACTAAACCGCCCTCGGGCGGACATAGAGTGGCGAACGGGTGAGTAACACGTGACCAACCTGCCCCCCGCTCCGGGATAACGCGGCGAAAGCCGCGCTAATACCGGGTACTCCGGCGAGGCCGCATGGCCCCGCCGGGAAAGCTCCGGCGGCGGGGGATGGGGTCGCGGCCCATCAGGTAGTAGGCGGGGTGACGGCCCACCTAGCTTTCGACGGGTAGCCGGGCTGAGAGGCCGACCGGCCACATTGGGACTGAGATACGGCCCAGACTCCTACGGGAGGCAGCAGTGGGGAATTTTGCGCAATGGGGGAAACCCTGACGCAGCAACGCCGCGTGCGGGACGAAGGCCTTCGGGTTGTAAACCGCTTTCAGCAGG…
D16-56	[Clostridium] indolis	0.94	GACGAAGCGGTTGAGAGGAAGTTTTCGGATGGAATTTCAATTGACTGAGTGGCGGACGGGTGAGTAACGCGTGGGTAACCTGCCTCATACAGGGGGATAACAGTTAGAAATGACTGCTAATACCGCATAAGCGCACGAGATCGCATGATAAAGTGTGAAAAACTCCGGTGGTATGAGATGGACCCGCGTCTGATTAGCTGGTTGGTGGGGTAACGGCCCACCAAGGCGACGATCAGTAGCCGACCTGAGAGGGTGACCGGCCACATTGGGACTGAGACACGGCCCAAACTCCTACGGGAGGCAGCAGTGGGGAATATTGCACAATGGGGGAAACCCTGATGCAGCAACGCCGCGTGAGTGAAGAAGTATTTCGGTATGTAAAGCTCTATCAGCAGGGAA…
D16-58	[Ruminococcus] gnavus	0.94	CTACCATGCAAGTCGAGCGAAGCACTTTAATTCGATTCTTCGGATGAAGATTTTTGTGACTGAGCGGCGGACGGGTGAGTAACGCGTGGGCAACCTGCCTTACACAGGGGGATAACAGTTAGAAATGACTGCTAATACCGCATAAGACCGCAGTACCGCATGGTACAGCGGTAAAAACTCCGGTGGTGTAAGATGGGCCCGCGTCTGATTAGGTAGTTGGCGGGGTAACGGCCCACCAAGCCGACGATCAGTAGCCGACCTGAGAGGGTGACCGGCCACATTGGGACTGAGACACGGCCCAGACTCCTACGGGAGGCAGCAGTGGGGAATATTGCACAATGGGGGAAACCCTGATGCAGCGACGCCGCGTGAGCGATGAAGTATTTCGGTATGTAAAGC…
D16-59	Acetivibrio ethanolgignens	0.92	TACACGTGGAAGTCGAACGAAGACTGTATGACGGAACTNTNCGGAGGGAAGACATGCAGGACTGAGTGGCGGACGGGTGAGTAACGCGTGGGTAACCTGCCCTGTACAGGGGGACAACAGCTGGAAACGGCTGCTAATACCGCATAAGCCTGCGGTGCCGCATGGCACAGCAGGAAAAACTCCGGTGGTACAGGATGGGCCCGCGTCTGATTAGTTAGTTGGCAGGGTAACGGCCTACCAAGACGACGATCAGTAGCCGGCTTGAGAGAGTGGACGGCCACATTGGGACTGAGACACGGCCCAAACTCCTACGGGAGGCAGCAGTGGGGAATATTGCACAATGGGGGGAACCCTGATGCAGCAACGCCGCGTGAGTGAAGAAGTATTTCGGTATGTAAA…
D16-60	Murimonas intestini	0.93	GGATGCTTACCATGCAAGTCGAGCGGAGCACATCATTGGAATCCTTCGGGAGGAAGAGGNTGTGGCTTAGCGGCGGACGGGTGAGTAACGCGTGGACAACCTGCCCTATGCAGGGGGATAACATCCGGAAACGGGTGCTAATACCGCATAAGCGCACAGTACCGCATGGTACGGTGTGAAAAGCTGAGGCGGCATAGGATGGGTCCGCGTTGGATTAGGCAGTTGGCGGGGTAACGGCCCACCAAACCGACGATCCATAGCCGGCCTGAGAGGGTGGACGGCCACATTGGGACTGAGACACGGCCCAGACTCCTACGGGAGGCAGCAGTGGGGAATATTGCACAATGGGGGGAACCCTGATGCAGCGACGCCGCGTGGGTGAGGAAGTACTTCGGTATG…
D16-63	Adlercreutzia equolifaciens	0.94	ATGCAGTCGAACGAATAACCCGCCTTCGGGCGGTCATAGAGTGGCGAACGGGTGAGTAACACGTGACCAACCTGCCCCGCACCCCGGGACAACCGCCGGAAACGGCGGCTAATACCGGATACTCCGGGCCTCGCGCATGCGCGGCCCGGGAAAGCCCAGACGGTGCGGGATGGGGTCGCGGCCCATTAGGTAGTAGGCGGGGCAACGGCCCACCTAGCCTGCGATGGGTAGCCGGCCTGAGAGGGCGATCGGCCACATTGGGACTGAGATACGGCCCAGACTCCTACGGGAGGCAGCAGTGGGGAATATTGCGCAATGGGGGCAACCCTGACGCAGCAACGCCGCGTGCGGGACGAAGGCCTTCGGGTTGTAAACCGCTTTCAGCAGGGAAGAACCATG…
D16-64	Eisenbergiella tayi	0.92	TGCTACCATGCAAGTCGAACGGAGACGGAGCTGGAAGGGACAGTTTACTGTAACGGAAAGATCTGTCTTAGTGGCGGACGGGTGAGTAACGCGTGGGCAACCTGCCCTGTACCGGGGGATAACACTTAGAAATAGGTGCTAATACCGCATAATAGGGAATACCGCATGGTAATCCTTTGAAAACTCCGGTGGTACAGGATGGGCCCGCGTCTGATTAGCCAGTTGGCGGGGTAACGGCCCACCAAAGCGACGATCAGCAGCCGGCCTGAGAGGGTGGACGGCCACACTGGGACTGAGACACGGCCCAGACTCCTACGGGAGGCAGCAGTGGGGAATATTGCACAATGGGGGGAACCCTGATGCAGCGACGCCGCGTGAGTGAAGAAGTATTTCGGTATG…
D16-67	Bacteroides sartorii	0.99	CCCGCAGTCGAGGGGCAGCATGGTCTTAGCTTGCTAAGGCCGATGGCGACCGGCGCACGGGTGAGTAACACGTATCCAACCTGCCTTATACTCCCGGACAGCCTTCTGAAAGGAAGATTAATACGGGATGGNATCACGAGCCAGCATTTTCTCGTGATTAAAGAACTTCGGTATAAGATGGGGATGCGTTCCATTAGATAGTAGGCGGGGTAACGGCCCACCTAGTCGACGATGGATAGGGGTTCTGAGAGGAAGGTCCCCCACATTGGAACTGAGACACGGTCCAAACTCCTACGGGAGGCAGCAGTGAGGAATATTGGTCAATGGGCGCGAGCCTGAACCAGCCAAGTAGCGTGAAGGATGACTGCCCTACGGGTTGTAAACTTCTTTTATAAAGGA…
D16-69	Lactobacillus taiwanensis	0.99	GCGGCTATACTGGAAGTCGAGCGAGCTTGCCTAGATGATNTTAGTGCTTGCACTANATGAANCTAGATANNAGCGAGCGGCGGACGGGTGAGTAACACGTGGGTAACCTGCCCAAGAGACTGGGATAACACCTGGAAACAGATGCTAATACCGGATAACAACACTAGACACATGTCTAGAGTTTAAAAGATGGTTCTGCTATCACTCTTGGATGGACCTGCGGTGCATTAGCTAGTTGGTAAGGTAACGGCTTACCAAGGCAATGATGCATAGCCGAGTTGAGAGACTGATCGGCCACATTGGGACTGAGACACGGCCCAAACTCCTACGGGAGGCAGCAGTAGGGAATCTTCCACAATGGACGCAAGTCTGATGGAGCAACGCCGCGTGAGTGAAGAA…
D16-72	Bacteroides sartorii	0.99	TTACCATGCAGTCGAGGGGCAGCATGGTCTTAGCTTGCTAAGGCCGATGGCGACCGGCGCACGGGTGAGTAACACGTATCCAACCTGCCTTATACTCCCGGACAGCCTTCTGAAAGGAAGATTAATACGGGATGGNATCACGAGCCAGCATTTTCTCGTGATTAAAGAACTTCGGTATAAGATGGGGATGCGTTCCATTAGATAGTAGGCGGGGTAACGGCCCACCTAGTCGACGATGGATAGGGGTTCTGAGAGGAAGGTCCCCCACATTGGAACTGAGACACGGTCCAAACTCCTACGGGAGGCAGCAGTGAGGAATATTGGTCAATGGGCGCGAGCCTGAACCAGCCAAGTAGCGTGAAGGATGACTGCCCTACGGGTTGTAAACTTCTTTTATAA…
D16-73	Bacteroides sartorii	0.99	CCGTGCAAGTCGAGGGGCAGCATGGTCTTAGCTTGCTAAGGCCGATGGCGACCGGCGCACGGGTGAGTAACACGTATCCAACCTGCCTTATACTCCCGGACAGCCTTCTGAAAGGAAGATTAATACGGGATGGCATCACGAGCCAGCATTTTCTCGTGATTAAAGAACTTCGGTATAAGATGGGGATGCGTTCCATTAGATAGTAGGCGGGGTAACGGCCCACCTAGTCGACGATGGATAGGGGTTCTGAGAGGAAGGTCCCCCACATTGGAACTGAGACACGGTCCAAACTCCTACGGGAGGCAGCAGTGAGGAATATTGGTCAATGGGCGCGAGCCTGAACCAGCCAAGTAGCGTGAAGGATGACTGCCCTACGGGTTGTAAACTTCTTTTATAAAG…
D16-75	Bacteroides acidifaciens	0.99	CATGCAGTCGAGGGGCAGCATGGAAGTTTGCTTGCAAACTTTTGATGGCGACCGGCGCACGGGTGAGTAACACGTATCCAACCTGCCTCATACTCGGGGATAGCCTTTCGAAAGAAAGATTAATACCCGATGTCATAGTCCTACCGCATGATGGGATTATTAAAGAATTTCGGTATGGGATGGGGATGCGTTCCATTAGTTAGTTGGCGGGGTAACGGCCCACCAAGACAACGATGGATAGGGGTTCTGAGAGGAAGGTCCCCCACATTGGAACTGAGACACGGTCCAAACTCCTACGGGAGGCAGCAGTGAGGAATATTGGTCAATGGACGAGAGTCTGAACCAGCCAAGTAGCGTGAAGGATGACTGCCCTATGGGTTGTAAACTTCTTTTATATGG…
D16-76	Neglecta timonensis	0.95	CATGCAGTCGAACGGAGATACGCGCTGAATGGATGGAGCTTGCTTTTGAAATTCTTGTGTATCTTAGTGGCGGACGGGTGAGTAACGCGTGAGCAACCTGCCTTTCAGAGGGGGATAACGTTTGGAAACGAACGCTAATACCGCATGAGACCACGGTACTGCATAGTACAGTGGCCAAAGGAGCAATCCGCTGAAAGATGGGCTCGCGTCCGATTAGATAGTTGGCGGGGTAACGGCCCACCAAGTCGACGATCGGTAGCCGGACTGAGAGGTTGAACGGCCACATTGGGACTGAGACACGGCCCAGACTCCTACGGGAGGCAGCAGTGAGGGATATTGGTCAATGGGGGAAACCCTGAACCAGCAACGCCGCGTGAGGGAAGACGGTTTTCGGATTGT…
D16-77	Bacteroides sartorii	0.99	GGGGCAGCATGGTCTTAGCTTGCTAAGGCCGATGGCGACCGGCGCACGGGTGAGTAACACGTATCCAACCTGCCTTATACTCCCGGACAGCCTTCTGAAAGGAAGATTAATACGGGATGGNATCACGAGCCAGCATTTTCTCGTGATTAAAGAACTTCGGTATAAGATGGGGATGCGTTCCATTAGATAGTAGGCGGGGTAACGGCCCACCTAGTCGACGATGGATAGGGGTTCTGAGAGGAAGGTCCCCCACATTGGAACTGAGACACGGTCCAAACTCCTACGGGAGGCAGCAGTGAGGAATATTGGTCAATGGGCGCGAGCCTGAACCAGCCAAGTAGCGTGAAGGATGACTGCCCTACGGGTTGTAAACTTCTTTTATAAAGGAATAAAGTGAGG…
H10	Lactobacillus vaginalis	0.99	AATGGTTAGGCCACCGACTTTGGGCATTGCAAACTTCCATGGTGTGACGGGCGGTGTGTACAAGGCCCGGGAACGTATTCACCGCGGCATGCTGATCCGCGATTACTAGCGATTCCGACTTCGTGTAGGCGAGTTGCAGCCTACAGTCCGAACTGAGAACGGCTTTAAGAGATTAGCTTGCTCTCGCGAGTTCGCAACTCGTTGTACCGTCCATTGTAGCACGTGTGTAGCCCAGGTCATAAGGGGCATGATGATCTGACGTCGTCCCCACCTTCCTCCGGTTTGTCACCGGCAGTCTCACTAGAGTGCCCAACTAAATGCTGGCAACTAGTAACAAGGGTTGCGCTCGTTGCGGGACTTAACCCAACATCTCACGACACGAGCTGACGACGACCATGC…
H11	Lactobacillus vaginalis	0.99	AATGGTTAGGCCACCGACTTTGGGCATTGCAAACTTCCATGGTGTGACGGGCGGTGTGTACAAGGCCCGGGAACGTATTCACCGCGGCATGCTGATCCGCGATTACTAGCGATTCCGACTTCGTGTAGGCGAGTTGCAGCCTACAGTCCGAACTGAGAACGGCTTTAAGAGATTAGCTTGCTCTCGCGAGTTCGCAACTCGTTGTACCGTCCATTGTAGCACGTGTGTAGCCCAGGTCATAAGGGGCATGATGATCTGACGTCGTCCCCACCTTCCTCCGGTTTGTCACCGGCAGTCTCACTAGAGTGCCCAACTAAATGCTGGCAACTAGTAACAAGGGTTGCGCTCGTTGCGGGACTTAACCCAACATCTCACGACACGAGCTGACGACGACCATGC…
H12	Lactobacillus murinus	1	AGGTTACCCCACCGGCTTTGGGTGTTACAAACTCTCATGGTGTGACGGGCGGTGTGTACAAGGCCCGGGAACGTATTCACCGCGGCATGCTGATCCGCGATTACTAGCGATTCCGACTTCATGTAGGCGAGTTGCAGCCTACAATCCGAACTGAGAACGGCTTTAAGAGATTTGCTAAACCTCGCGGTCTTGCGACTCGTTGTACCGTCCATTGTAGCACGTGTGTAGCCCAGGTCATAAGGGGCATGATGATTTGACGTCATCCCCACCTTCCTCCGGTTTGTCACCGGCAGTCTTGCTAGAGTGCCCAACTTAATGCTGGCAACTAACAATAAGGGTTGCGCTCGTTGCGGGACTTAACCCAACATCTCACGACACGAGCTGACGACAACCATGCAC…
H15	Lactobacillus murinus	1	TACCCCACCGGCTTTGGGTGTTACAAACTCTCATGGTGTGACGGGCGGTGTGTACAAGGCCCGGGAACGTATTCACCGCGGCATGCTGATCCGCGATTACTAGCGATTCCGACTTCATGTAGGCGAGTTGCAGCCTACAATCCGAACTGAGAACGGCTTTAAGAGATTTGCTAAACCTCGCGGTCTTGCGACTCGTTGTACCGTCCATTGTAGCACGTGTGTAGCCCAGGTCATAAGGGGCATGATGATTTGACGTCATCCCCACCTTCCTCCGGTTTGTCACCGGCAGTCTTGCTAGAGTGCCCAACTTAATGCTGGCAACTAACAATAAGGGTTGCGCTCGTTGCGGGACTTAACCCAACATCTCACGACACGAGCTGACGACAACCATGCACCACC…
H16	Lactobacillus murinus	0.99	TTACCCCACCGGCTTTGGGTGTTACAAACTCTCATGGTGTGACGGGCGGTGTGTACAAGGCCCGGGAACGTATTCACCGCGGCATGCTGATCCGCGATTACTAGCGATTCCGACTTCATGTAGGCGAGTTGCAGCCTACAATCCGAACTGAGAACGGCTTTAAGAGATTTGCTAAACCTCGCGGTCTTGCGACTCGTTGTACCGTCCATTGTAGCACGTGTGTAGCCCAGGTCATAAGGGGCATGATGATTTGACGTCATCCCCACCTTCCTCCGGTTTGTCACCGGCAGTCTTGCTAGAGTGCCCAACTTAATGCTGGCAACTAACAATAAGGGTTGCGCTCGTTGCGGGACTTAACCCAACATCTCACGACACGAGCTGACGACAACCATGCACCAC…
H17	Lactobacillus murinus	0.99	TACCCCACCGGCTTTGGGTGTTACAAACTCTCATGGTGTGACGGGCGGTGTGTACAAGGCCCGGGAACGTATTCACCGCGGCATGCTGATCCGCGATTACTAGCGATTCCGACTTCATGTAGGCGAGTTGCAGCCTACAATCCGAACTGAGAACGGCTTTAAGAGATTTGCTAAACCTCGCGGTCTTGCGACTCGTTGTACCGTCCATTGTAGCACGTGTGTAGCCCAGGTCATAAGGGGCATGATGATTTGACGTCATCCCCACCTTCCTCCGGTTTGTCACCGGCAGTCTTGCTAGAGTGCCCAACTTAATGCTGGCAACTAACAATAAGGGTTGCGCTCGTTGCGGGACTTAACCCAACATCTCACGACACGAGCTGACGACAACCATGCACCACC…
H18	Lactobacillus murinus	0.99	GGTTAGGCCACCGACTTTGGGCGTTACAAACTCCCATGGTGTGACGGGCGGTGTGTACAAGGCCCGGGAACGTATTCACCGCGGCATGCTGATCCGCGATTACTAGCGATTCCGACTTCGTGCAGGCGAGTTGCAGCCTGCAGTCCGAACTGAGAACGGCTTTAAGAGATTAGCTTGCCCTCGCGAGTTCGCAACTCGTTGTACCGTCCATTGTAGCACGTGTGTAGCCCAGGTCATAAGGGGCATGATGATCTGACGTCGTCCCCACCTTCCTCCGGTTTGTCACCGGCAGTCTCACTAGAGTGCCCAACTTAATGCTGGCAACTAGTAACAAGGGTTGCGCTCGTTGCGGGACTTAACCCAACATCTCACGACACGAGCTGACGACGACCATGCACC…
H20	Lactobacillus murinus	0.99	AGGTTACCCCACCGGCTTTGGGTGTTACAAACTCTCATGGTGTGACGGGCGGTGTGTACAAGGCCCGGGAACGTATTCACCGCGGCATGCTGATCCGCGATTACTAGCGATTCCGACTTCATGTAGGCGAGTTGCAGCCTACAATCCGAACTGAGAACGGCTTTAAGAGATTTGCTAAACCTCGCGGTCTTGCGACTCGTTGTACCGTCCATTGTAGCACGTGTGTAGCCCAGGTCATAAGGGGCATGATGATTTGACGTCATCCCCACCTTCCTCCGGTTTGTCACCGGCAGTCTTGCTAGAGTGCCCAACTTAATGCTGGCAACTAACAATAAGGGTTGCGCTCGTTGCGGGACTTAACCCAACATCTCACGACACGAGCTGACGACAACCATGCAC…
H21	Lactobacillus murinus	0.99	TACCCCACCGGCTTTGGGTGTTACAAACTCTCATGGTGTGACGGGCGGTGTGTACAAGGCCCGGGAACGTATTCACCGCGGCATGCTGATCCGCGATTACTAGCGATTCCGACTTCATGTAGGCGAGTTGCAGCCTACAATCCGAACTGAGAACGGCTTTAAGAGATTTGCTAAACCTCGCGGTCTTGCGACTCGTTGTACCGTCCATTGTAGCACGTGTGTAGCCCAGGTCATAAGGGGCATGATGATTTGACGTCATCCCCACCTTCCTCCGGTTTGTCACCGGCAGTCTTGCTAGAGTGCCCAACTTAATGCTGGCAACTAACAATAAGGGTTGCGCTCGTTGCGGGACTTAACCCAACATCTCACGACACGAGCTGACGACAACCATGCACCACC…
H22	Lactobacillus murinus	0.99	TACCCCACCGGCTTTGGGTGTTACAAACTCTCATGGTGTGACGGGCGGTGTGTACAAGGCCCGGGAACGTATTCACCGCGGCATGCTGATCCGCGATTACTAGCGATTCCGACTTCATGTAGGCGAGTTGCAGCCTACAATCCGAACTGAGAACGGCTTTAAGAGATTTGCTAAACCTCGCGGTCTTGCGACTCGTTGTACCGTCCATTGTAGCACGTGTGTAGCCCAGATCATAAGGGGCATGATGATTTGACGTCATCCCCACCTTCCTCCGGTTTGTCACCGGCAGTCTTGCTAGAGTGCCCAACTTAATGCTGGCAACTAACAATAAGGGTTGCGCTCGTTGCGGGACTTAACCCAACATCTCACGACACGAGCTGACGACAACCATGCACCACC…
H23	Lactobacillus murinus	0.99	AAGGTTACCCCACCGGCTTTGGGTGTTACAAACTCTCATGGTGTGACGGGCGGTGTGTACAAGGCCCGGGAACGTATTCACCGCGGCATGCTGATCCGCGATTACTAGCGATTCCGACTTCATGTAGGCGAGTTGCAGCCTACAATCCGAACTGAGAACGGCTTTAAGAGATTTGCTAAACCTCGCGGTCTTGCGACTCGTTGTACCGTCCATTGTAGCACGTGTGTAGCCCAGGTCATAAGGGGCATGATGATTTGACGTCATCCCCACCTTCCTCCGGTTTGTCACCGGCAGTCTTGCTAGAGTGCCCAACTTAATGCTGGCAACTAACAATAAGGGTTGCGCTCGTTGCGGGACTTAACCCAACATCTCACGACACGAGCTGACGACAACCATGCA…
H24	Lactobacillus murinus	0.99	AAAGGTTACCCCACCGGCTTTGGGTGTTACAAACTCTCATGGTGTGACGGGCGGTGTGTACAAGGCCCGGGAACGTATTCACCGCGGCATGCTGATCCGCGATTACTAGCGATTCCGACTTCATGTAGGCGAGTTGCAGCCTACAATCCGAACTGAGAACGGCTTTAAGAGATTTGCTAAACCTCGCGGTCTTGCGACTCGTTGTACCGTCCATTGTAGCACGTGTGTAGCCCAGGTCATAAGGGGCATGATGATTTGACGTCATCCCCACCTTCCTCCGGTTTGTCACCGGCAGTCTTGCTAGAGTGCCCAACTTAATGCTGGCAACTAACAATAAGGGTTGCGCTCGTTGCGGGACTTAACCCAACATCTCACGACACGAGCTGACGACAACCATGC…
H26	Lactobacillus reuteri	0.98	ACCGACTTTGGGCGTTACAAACTCCCATGGTGTGACGGGCGGTGTGTACAAGGCCCGGGAACGTATTCACCGCGGCATGCTGATCCGCGATTACTAGCGATTCCGACTTCGTGCAGGCGAGTTGCAGCCTGCAGTCCGAACTGAGAACGGCTTTAAGAGATTAGCTTGCCCTCGCGAGTTCGCAACTCGTTGTACCGTCCATTGTAGCACGTGTGTAGCCCAGGTCATAAGGGGCATGATGATCTGACGTCGTCCCCACCTTCCTCCGGTTTGTCACCGGCAGTCTCACTAGAGTGCCCAACTTAATGCTGGCAACTAGTAACAAGGGTTGCGCTCGTTGCGGGACTTAACCCAACATCTCACGACACGAGCTGACGACGACCATGCACCACCTGTCAT…
H28	Lactobacillus vaginalis	0.99	AATGGTTAGGCCACCGACTTTGGGCATTGCAAACTTCCATGGTGTGACGGGCGGTGTGTACAAGGCCCGGGAACGTATTCACCGCGGCATGCTGATCCGCGATTACTAGCGATTCCGACTTCGTGTAGGCGAGTTGCAGCCTACAGTCCGAACTGAGAACGGCTTTAAGAGATTAGCTTGCTCTCGCGAGTTCGCAACTCGTTGTACCGTCCATTGTAGCACGTGTGTAGCCCAGGTCATAAGGGGCATGATGATCTGACGTCGTCCCCACCTTCCTCCGGTTTGTCACCGGCAGTCTCACTAGAGTGCCCAACTAAATGCTGGCAACTAGTAACAAGGGTTGCGCTCGTTGCGGGACTTAACCCAACATCTCACGACACGAGCTGACGACGACCATGC…
H29	Lactobacillus reuteri	0.98	AATGGTTAGGCCACCGACTTTGGGCGTTACAAACTCCCATGGTGTGACGGGCGGTGTGTACAAGGCCCGGGAACGTATTCACCGCGGCATGCTGATCCGCGATTACTAGCGATTCCGACTTCGTGCAGGCGAGTTGCAGCCTGCAGTCCGAACTGAGAACGGCTTTAAGAGATTAGCTTGCCCTCGCGAGTTCGCAACTCGTTGTACCGTCCATTGTAGCACGTGTGTAGCCCAGGTCATAAGGGGCATGATGATCTGACGTCGTCCCCACCTTCCTCCGGTTTGTCACCGGCAGTCTCACTAGAGTGCCCAACTTAATGCTGGCAACTAGTAACAAGGGTTGCGCTCGTTGCGGGACTTAACCCAACATCTCACGACACGAGCTGACGACGACCATGC…
H2	Lactobacillus reuteri	0.99	AAGGTTAGGCCACCGACTTTGGGCGTTACAAACTCCCATGGTGTGACGGGCGGTGTGTACAAGGCCCGGGAACGTATTCACCGCGGCATGCTGATCCGCGATTACTAGCGATTCCGACTTCGTGTAGGCGAGTTGCAGCCTACAGTCCGAACTGAGAACGGCTTTAAGAGATTAGCTTGCTCTCGCGAGTTTGCAACTCGTTGTACCGTCCATTGTAGCACGTGTGTAGCCCAGGTCATAAGGGGCATGATGATCTGACGTCGTCCCCACCTTCCTCCGGTTTGTCACCGGCAGTCTCACTAGAGTGCCCAACTTAATGCTGGCAACTAGTAACAAGGGTTGCGCTCGTTGCGGGACTTAACCCAACATCTCACGACACGAGCTGACGACGACCATGCA…
H30	Lactobacillus murinus	0.99	GGGCGGTGTGTACAAGGCCCGGGAACGTATTCACCGCGGCATGCTGATCCGCGATTACTAGCGATTCCGACTTCATGTAGGCGAGTTGCAGCCTACAATCCGAACTGAGAACGGCTTTAAGAGATTTGCTAAACCTCGCGGTCTTGCGACTCGTTGTACCGTCCATTGTAGCACGTGTGTAGCCCAGGTCATAAGGGGCATGATGATTTGACGTCATCCCCACCTTCCTCCGGTTTGTCACCGGCAGTCTTGCTAGAGTGCCCAACTTAATGCTGGCAACTAACAATAAGGGTTGCGCTCGTTGCGGGACTTAACCCAACATCTCACGACACGAGCTGACGACAACCATGCACCACCTGTCATTTTGTCCCCGAAGGGAAAGTCCTATCTCTAGGATTG…
H31	Lactobacillus reuteri	0.98	TCCAATGGTTAGGCCACCGACTTTGGGCGTTACAAACTCCCATGGTGTGACGGGCGGTGTGTACAAGGCCCGGGAACGTATTCACCGCGGCATGCTGATCCGCGATTACTAGCGATTCCGACTTCGTGCAGGCGAGTTGCAGCCTGCAGTCCGAACTGAGAACGGCTTTAAGAGATTAGCTTGCCCTCGCGAGTTCGCAACTCGTTGTACCGTCCATTGTAGCACGTGTGTAGCCCAGGTCATAAGGGGCATGATGATCTGACGTCGTCCCCACCTTCCTCCGGTTTGTCACCGGCAGTCTCACTAGAGTGCCCAACTTAATGCTGGCAACTAGTAACAAGGGTTGCGCTCGTTGCGGGACTTAACCCAACATCTCACGACACGAGCTGACGACGACCA…
H32	Lactobacillus reuteri	0.98	ATGGTTAGGCCACCGACTTTGGGCGTTACAAACTCCCATGGTGTGACGGGCGGTGTGTACAAGGCCCGGGAACGTATTCACCGCGGCATGCTGATCCGCGATTACTAGCGATTCCGACTTCGTGCAGGCGAGTTGCAGCCTGCAGTCCGAACTGAGAACGGCTTTAAGAGATTAGCTTGCCCTCGCGAGTTCGCAACTCGTTGTACCGTCCATTGTAGCACGTGTGTAGCCCAGGTCATAAGGGGCATGATGATCTGACGTCGTCCCCACCTTCCTCCGGTTTGTCACCGGCAGTCTCACTAGAGTGCCCAACTTAATGCTGGCAACTAGTAACAAGGGTTGCGCTCGTTGCGGGACTTAACCCAACATCTCACGACACGAGCTGACGACGACCATGCA…
H34	Lactobacillus reuteri	0.99	AAAGGTTAGGCCACCGACTTTGGGCGTTACAAACTCCCATGGTGTGACGGGCGGTGTGTACAAGGCCCGGGAACGTATTCACCGCGGCATGCTGATCCGCGATTACTAGCGATTCCGACTTCGTGTAGGCGAGTTGCAGCCTACAGTCCGAACTGAGAACGGCTTTAAGAGATTAGCTTGCTCTCGCGAGTTTGCAACTCGTTGTACCGTCCATTGTAGCACGTGTGTAGCCCAGGTCATAAGGGGCATGATGATCTGACGTCGTCCCCACCTTCCTCCGGTTTGTCACCGGCAGTCTCACTAGAGTGCCCAACTTAATGCTGGCAACTAGTAACAAGGGTTGCGCTCGTTGCGGGACTTAACCCAACATCTCACGACACGAGCTGACGACGACCATGC…
H35	Lactobacillus murinus	0.99	AGGTTACCCCACCGGCTTTGGGTGTTACAAACTCTCATGGTGTGACGGGCGGTGTGTACAAGGCCCGGGAACGTATTCACCGCGGCATGCTGATCCGCGATTACTAGCGATTCCGACTTCATGTAGGCGAGTTGCAGCCTACAATCCGAACTGAGAACGGCTTTAAGAGATTTGCTAAACCTCGCGGTCTTGCGACTCGTTGTACCGTCCATTGTAGCACGTGTGTAGCCCAGGTCATAAGGGGCATGATGATTTGACGTCATCCCCACCTTCCTCCGGTTTGTCACCGGCAGTCTTGCTAGAGTGCCCAACTTAATGCTGGCAACTAACAATAAGGGTTGCGCTCGTTGCGGGACTTAACCCAACATCTCACGACACGAGCTGACGACAACCATGCAC…
H36	Lactobacillus murinus	0.99	TACCCCACCGGCTTTGGGTGTTACAAACTCTCATGGTGTGACGGGCGGTGTGTACAAGGCCCGGGAACGTATTCACCGCGGCATGCTGATCCGCGATTACTAGCGATTCCGACTTCATGTAGGCGAGTTGCAGCCTACAATCCGAACTGAGAACGGCTTTAAGAGATTTGCTAAACCTCGCGGTCTTGCGACTCGTTGTACCGTCCATTGTAGCACGTGTGTAGCCCAGGTCATAAGGGGCATGATGATTTGACGTCATCCCCACCTTCCTCCGGTTTGTCACCGGCAGTCTTGCTAGAGTGCCCAACTTAATGCTGGCAACTAACAATAAGGGTTGCGCTCGTTGCGGGACTTAACCCAACATCTCACGACACGAGCTGACGACAACCATGCACCACC…
H37	Lactobacillus reuteri	0.98	TGGTTAGGCCACCGACTTTGGGCGTTACAAACTCCCATGGTGTGACGGGCGGTGTGTACAAGGCCCGGGAACGTATTCACCGCGGCATGCTGATCCGCGATTACTAGCGATTCCGACTTCGTGCAGGCGAGTTGCAGCCTGCAGTCCGAACTGAGAACGGCTTTAAGAGATTAGCTTGCCCTCGCGAGTTCGCAACTCGTTGTACCGTCCATTGTAGCACGTGTGTAGCCCAGGTCATAAGGGGCATGATGATCTGACGTCGTCCCCACCTTCCTCCGGTTTGTCACCGGCAGTCTCACTAGAGTGCCCAACTTAATGCTGGCAACTAGTAACAAGGGTTGCGCTCGTTGCGGGACTTAACCCAACATCTCACGACACGAGCTGACGACGACCATGCAC…
H39	Lactobacillus reuteri	0.99	ATGGTTAGGCCACCGACTTTGGGCGTTACAAACTCCCATGGTGTGACGGGCGGTGTGTACAAGGCCCGGGAACGTATTCACCGCGGCATGCTGATCCGCGATTACTAGCGATTCCGACTTCGTGCAGGCGAGTTGCAGCCTGCAGTCCGAACTGAGAACGGCTTTAAGAGATTAGCTTGCCCTCGCGAGTTCGCAACTCGTTGTACCGTCCATTGTAGCACGTGTGTAGCCCAGGTCATAAGGGGCATGATGATCTGACGTCGTCCCCACCTTCCTCCGGTTTGTCACCGGCAGTCTCACTAGAGTGCCCAACTTAATGCTGGCAACTAGTAACAAGGGTTGCGCTCGTTGCGGGACTTAACCCAACATCTCACGACACGAGCTGACGACGACCATGCA…
H3	Bacteroides sartorii	0.99	CCCCGGCTCCCATGGCTTGACGGGCGGTGTGTACAAGGCCCGGGAACGTATTCACCGCGCCATGGCTGATGCGCGATTACTAGCGAATCCAGCTTCGTGGAGTCGGGTTGCAGACTCCAGTCCGAACTGAGAGAGGCTTTCGGGATTGGCATCCACTTGCGTGGTAGCGGCCCTCTGTACCCCCCATTGTAACACGTGTGTGGCCCCGGACGTAAGGGCCGTGCTGATTTGACGTCATCCCCACCTTCCTCACATCTTACGATGGCAGTCTCCATAGAGTCCTCAGCATCACCTGTTAGTAACTATAGACAAGGGTTGCGCTCGTTATGGCACTTAAGCCGACACCTCACGGCACGAGCTGACGACAACCATGCAGCACCTTCACACTCGCTATTGCTA…
H40	Lactobacillus murinus	0.99	AGGTTACCCCACCGGCTTTGGGTGTTACAAACTCTCATGGTGTGACGGGCGGTGTGTACAAGGCCCGGGAACGTATTCACCGCGGCATGCTGATCCGCGATTACTAGCGATTCCGACTTCATGTAGGCGAGTTGCAGCCTACAATCCGAACTGAGAACGGCTTTAAGAGATTTGCTAAACCTCGCGGTCTTGCGACTCGTTGTACCGTCCATTGTAGCACGTGTGTAGCCCAGGTCATAAGGGGCATGATGATTTGACGTCATCCCCACCTTCCTCCGGTTTGTCACCGGCAGTCTTGCTAGAGTGCCCAACTTAATGCTGGCAACTAACAATAAGGGTTGCGCTCGTTGCGGGACTTAACCCAACATCTCACGACACGAGCTGACGACAACCATGCAC…
H41	Lactobacillus reuteri	0.98	GGTTAGGCCACCGACTTTGGGCGTTACAAACTCCCATGGTGTGACGGGCGGTGTGTACAAGGCCCGGGAACGTATTCACCGCGGCATGCTGATCCGCGATTACTAGCGATTCCGACTTCGTGCAGGCGAGTTGCAGCCTGCAGTCCGAACTGAGAACGGCTTTAAGAGATTAGCTTGCCCTCGCGAGTTCGCAACTCGTTGTACCGTCCATTGTAGCACGTGTGTAGCCCAGGTCATAAGGGGCATGATGATCTGACGTCGTCCCCACCTTCCTCCGGTTTGTCACCGGCAGTCTCACTAGAGTGCCCAACTTAATGCTGGCAACTAGTAACAAGGGTTGCGCTCGTTGCGGGACTTAACCCAACATCTCACGACACGAGCTGACGACGACCATGCACC…
H42	Lactobacillus murinus	0.99	AAGGTTACCCCACCGGCTTTGGGTGTTACAAACTCTCATGGTGTGACGGGCGGTGTGTACAAGGCCCGGGAACGTATTCACCGCGGCATGCTGATCCGCGATTACTAGCGATTCCGACTTCATGTAGGCGAGTTGCAGCCTACAATCCGAACTGAGAACGGCTTTAAGAGATTTGCTAAACCTCGCGGTCTTGCGACTCGTTGTACCGTCCATTGTAGCACGTGTGTAGCCCAGGTCATAAGGGGCATGATGATTTGACGTCATCCCCACCTTCCTCCGGTTTGTCACCGGCAGTCTTGCTAGAGTGCCCAACTTAATGCTGGCAACTAACAATAAGGGTTGCGCTCGTTGCGGGACTTAACCCAACATCTCACGACACGAGCTGACGACAACCATGCA…
H43	Lactobacillus murinus	0.99	TTACCCCACCGGCTTTGGGTGTTACAAACTCTCATGGTGTGACGGGCGGTGTGTACAAGGCCCGGGAACGTATTCACCGCGGCATGCTGATCCGCGATTACTAGCGATTCCGACTTCATGTAGGCGAGTTGCAGCCTACAATCCGAACTGAGAACGGCTTTAAGAGATTTGCTAAACCTCGCGGTCTTGCGACTCGTTGTACCGTCCATTGTAGCACGTGTGTAGCCCAGGTCATAAGGGGCATGATGATTTGACGTCATCCCCACCTTCCTCCGGTTTGTCACCGGCAGTCTTGCTAGAGTGCCCAACTTAATGCTGGCAACTAACAATAAGGGTTGCGCTCGTTGCGGGACTTAACCCAACATCTCACGACACGAGCTGACGACAACCATGCACCAC…
H44	Lactobacillus vaginalis	0.99	AATGGTTAGGCCACCGACTTTGGGCATTGCAAACTTCCATGGTGTGACGGGCGGTGTGTACAAGGCCCGGGAACGTATTCACCGCGGCATGCTGATCCGCGATTACTAGCGATTCCGACTTCGTGTAGGCGAGTTGCAGCCTACAGTCCGAACTGAGAACGGCTTTAAGAGATTAGCTTGCTCTCGCGAGTTCGCAACTCGTTGTACCGTCCATTGTAGCACGTGTGTAGCCCAGGTCATAAGGGGCATGATGATCTGACGTCGTCCCCACCTTCCTCCGGTTTGTCACCGGCAGTCTCACTAGAGTGCCCAACTAAATGCTGGCAACTAGTAACAAGGGTTGCGCTCGTTGCGGGACTTAACCCAACATCTCACGACACGAGCTGACGACGACCATGC…
H45	Lactobacillus reuteri	0.98	TGGTTAGGCCACCGACTTTGGGCGTTACAAACTCCCATGGTGTGACGGGCGGTGTGTACAAGGCCCGGGAACGTATTCACCGCGGCATGCTGATCCGCGATTACTAGCGATTCCGACTTCGTGCAGGCGAGTTGCAGCCTGCAGTCCGAACTGAGAACGGCTTTAAGAGATTAGCTTGCCCTCGCGAGTTCGCAACTCGTTGTACCGTCCATTGTAGCACGTGTGTAGCCCAGGTCATAAGGGGCATGATGATCTGACGTCGTCCCCACCTTCCTCCGGTTTGTCACCGGCAGTCTCACTAGAGTGCCCAACTTAATGCTGGCAACTAGTAACAAGGGTTGCGCTCGTTGCGGGACTTAACCCAACATCTCACGACACGAGCTGACGACGACCATGCAC…
H46	Lactobacillus vaginalis	0.99	TGGTTAGGCCACCGACTTTGGGCATTGCAAACTTCCATGGTGTGACGGGCGGTGTGTACAAGGCCCGGGAACGTATTCACCGCGGCATGCTGATCCGCGATTACTAGCGATTCCGACTTCGTGTAGGCGAGTTGCAGCCTACAGTCCGAACTGAGAACGGCTTTAAGAGATTAGCTTGCTCTCGCGAGTTCGCAACTCGTTGTACCGTCCATTGTAGCACGTGTGTAGCCCAGGTCATAAGGGGCATGATGATCTGACGTCGTCCCCACCTTCCTCCGGTTTGTCACCGGCAGTCTCACTAGAGTGCCCAACTAAATGCTGGCAACTAGTAACAAGGGTTGCGCTCGTTGCGGGACTTAACCCAACATCTCACGACACGAGCTGACGACGACCATGCAC…
H47	Lactobacillus reuteri	0.98	AAGGTTAGGCCACCGACTTTGGGCGTTACAAACTCCCATGGTGTGACGGGCGGTGTGTACAAGGCCCGGGAACGTATTCACCGCGGCATGCTGATCCGCGATTACTAGCGATTCCGACTTCGTGTAGGCGAGTTGCAGCCTACAGTCCGAACTGAGAACGGCTTTAAGAGATTAGCTTGCTCTCGCGAGTTTGCAACTCGTTGTACCGTCCATTGTAGCACGTGTGTAGCCCAGGTCATAAGGGGCATGATGATCTGACGTCGTCCCCACCTTCCTCCGGTTTGTCACCGGCAGTCTCACTAGAGTGCCCAACTTAATGCTGGCAACTAGTAACAAGGGTTGCGCTCGTTGCGGGACTTAACCCAACATCTCACGACACGAGCTGACGACGACCATGCA…
H48	Lactobacillus reuteri	0.98	TGGTTAGGCCACCGACTTTGGGCGTTACAAACTCCCATGGTGTGACGGGCGGTGTGTACAAGGCCCGGGAACGTATTCACCGCGGCATGCTGATCCGCGATTACTAGCGATTCCGACTTCGTGCAGGCGAGTTGCAGCCTGCAGTCCGAACTGAGAACGGCTTTAAGAGATTAGCTTGCCCTCGCGAGTTCGCAACTCGTTGTACCGTCCATTGTAGCACGTGTGTAGCCCAGGTCATAAGGGGCATGATGATCTGACGTCGTCCCCACCTTCCTCCGGTTTGTCACCGGCAGTCTCACTAGAGTGCCCAACTTAATGCTGGCAACTAGTAACAAGGGTTGCGCTCGTTGCGGGACTTAACCCAACATCTCACGACACGAGCTGACGACGACCATGCAC…
H4	Lactobacillus murinus	0.99	GGTTACCCCACCGGCTTTGGGTGTTACAAACTCTCATGGTGTGACGGGCGGTGTGTACAAGGCCCGGGAACGTATTCACCGCGGCATGCTGATCCGCGATTACTAGCGATTCCGACTTCATGTAGGCGAGTTGCAGCCTACAATCCGAACTGAGAACGGCTTTAAGAGATTTGCTAAACCTCGCGGTCTTGCGACTCGTTGTACCGTCCATTGTAGCACGTGTGTAGCCCAGGTCATAAGGGGCATGATGATTTGACGTCATCCCCACCTTCCTCCGGTTTGTCACCGGCAGTCTTGCTAGAGTGCCCAACTTAATGCTGGCAACTAACAATAAGGGTTGCGCTCGTTGCGGGACTTAACCCAACATCTCACGACACGAGCTGACGACAACCATGCACC…
H5	Lactobacillus murinus	0.99	GGTTACCCCACCGGCTTTGGGTGTTACAAACTCTCATGGTGTGACGGGCGGTGTGTACAAGGCCCGGGAACGTATTCACCGCGGCATGCTGATCCGCGATTACTAGCGATTCCGACTTCATGTAGGCGAGTTGCAGCCTACAATCCGAACTGAGAACGGCTTTAAGAGATTTGCTAAACCTCGCGGTCTTGCGACTCGTTGTACCGTCCATTGTAGCACGTGTGTAGCCCAGGTCATAAGGGGCATGATGATTTGACGTCATCCCCACCTTCCTCCGGTTTGTCACCGGCAGTCTTGCTAGAGTGCCCAACTTAATGCTGGCAACTAACAATAAGGGTTGCGCTCGTTGCGGGACTTAACCCAACATCTCACGACACGAGCTGACGACAACCATGCACC…
H7	Lactobacillus murinus	0.99	AGGTTACCCCACCGGCTTTGGGTGTTACAAACTCTCATGGTGTGACGGGCGGTGTGTACAAGGCCCGGGAACGTATTCACCGCGGCATGCTGATCCGCGATTACTAGCGATTCCGACTTCATGTAGGCGAGTTGCAGCCTACAATCCGAACTGAGAACGGCTTTAAGAGATTTGCTAAACCTCGCGGTCTTGCGACTCGTTGTACCGTCCATTGTAGCACGTGTGTAGCCCAGGTCATAAGGGGCATGATGATTTGACGTCATCCCCACCTTCCTCCGGTTTGTCACCGGCAGTCTTGCTAGAGTGCCCAACTTAATGCTGGCAACTAACAATAAGGGTTGCGCTCGTTGCGGGACTTAACCCAACATCTCACGACACGAGCTGACGACAACCATGCAC…
H8	Lactobacillus murinus	0.99	TACCCCACCGGCTTTGGGTGTTACAAACTCTCATGGTGTGACGGGCGGTGTGTACAAGGCCCGGGAACGTATTCACCGCGGCATGCTGATCCGCGATTACTAGCGATTCCGACTTCATGTAGGCGAGTTGCAGCCTACAATCCGAACTGAGAACGGCTTTAAGAGATTTGCTAAACCTCGCGGTCTTGCGACTCGTTGTACCGTCCATTGTAGCACGTGTGTAGCCCAGGTCATAAGGGGCATGATGATTTGACGTCATCCCCACCTTCCTCCGGTTTGTCACCGGCAGTCTTGCTAGAGTGCCCAACTTAATGCTGGCAACTAACAATAAGGGTTGCGCTCGTTGCGGGACTTAACCCAACATCTCACGACACGAGCTGACGACAACCATGCACCACC…
H9	Lactobacillus vaginalis	0.99	TTAGGCCACCGACTTTGGGCATTGCAAACTTCCATGGTGTGACGGGCGGTGTGTACAAGGCCCGGGAACGTATTCACCGCGGCATGCTGATCCGCGATTACTAGCGATTCCGACTTCGTGTAGGCGAGTTGCAGCCTACAGTCCGAACTGAGAACGGCTTTAAGAGATTAGCTTGCTCTCGCGAGTTCGCAACTCGTTGTACCGTCCATTGTAGCACGTGTGTAGCCCAGGTCATAAGGGGCATGATGATCTGACGTCGTCCCCACCTTCCTCCGGTTTGTCACCGGCAGTCTCACTAGAGTGCCCAACTAAATGCTGGCAACTAGTAACAAGGGTTGCGCTCGTTGCGGGACTTAACCCAACATCTCACGACACGAGCTGACGACGACCATGCACCAC…
MA-10	Pasteurella caecimuris	0.99	ATGCAAGTCGAACGGTAGCAGGAAGGAAGCTTGCTTTCTTTGCTGACGAGTGGCGGACGGGTGAGTAATGCTTGGGAATCTGGCTTATGGAGGGGGATAACTGCGGGAAACTGCAGCTAATACCGCGTAAAGTCTTTGGACTAAAGGGGGCGTTTGCTCTTGCCATAAGATGAGCCCAAGTGGGATTAGGTAGTTGGTGGGGTAATGGCTCACCAAGCCGTCGATCTCTAGCTGGTCTGAGAGGATGACCAGCCACACCGGGACTGAGACACGGCCCGGACTCCTACGGGAGGCAGCAGTGGGGAATATTGCGCAATGGGGGGAACCCTGACGCAGCCATGCCGCGTGAATGAAGAAGGCCTTCGGGTTGTAAAGTTCTTTCGGTGATGAGGAAGGCAG…
MA-11	Pasteurella caecimuris	0.99	TGCAGTCGAACGGTAGCAGGAAGGAAGCTTGCTTTCTTTGCTGACGAGTGGCGGACGGGTGAGTAATGCTTGGGAATCTGGCTTATGGAGGGGGATAACTGCGGGAAACTGCAGCTAATACCGCGTAAAGTCTTTGGACTAAAGGGGGCGTTTGCTCTTGCCATAAGATGAGCCCAAGTGGGATTAGGTAGTTGGTGGGGTAATGGCTCACCAAGCCGTCGATCTCTAGCTGGTCTGAGAGGATGACCAGCCACACCGGGACTGAGACACGGCCCGGACTCCTACGGGAGGCAGCAGTGGGGAATATTGCGCAATGGGGGGAACCCTGACGCAGCCATGCCGCGTGAATGAAGAAGGCCTTCGGGTTGTAAAGTTCTTTCGGTGATGAGGAAGGCAGTT…
MA-12	Pasteurella caecimuris	0.99	CATGCAGTCGAACGGTAGCAGGAAGGAAGCTTGCTTTCTTTGCTGACGAGTGGCGGACGGGTGAGTAATGCTTGGGAATCTGGCTTATGGAGGGGGATAACTGCGGGAAACTGCAGCTAATACCGCGTAAAGTCTTTGGACTAAAGGGGGCGTTTGCTCTTGCCATAAGATGAGCCCAAGTGGGATTAGGTAGTTGGTGGGGTAATGGCTCACCAAGCCGTCGATCTCTAGCTGGTCTGAGAGGATGACCAGCCACACCGGGACTGAGACACGGCCCGGACTCCTACGGGAGGCAGCAGTGGGGAATATTGCGCAATGGGGGGAACCCTGACGCAGCCATGCCGCGTGAATGAAGAAGGCCTTCGGGTTGTAAAGTTCTTTCGGTGATGAGGAAGGCAG…
MA-13	Pasteurella pneumotropica	0.98	TACCTGCAAGTCGAACGGTAACAGGAGAAAGCTTGCTTTCTTGCTGACGAGTGGCGGACGGGTGAGTAATGCTTGGGAATCTGGCTTATGGAGGGGGATAACTACTGGAAACGGTAGCTAATACCGCNTAAGGTCTAAGGACNAAAGGGGGCGTAAGCTCTTGCCATAAGATGAGCCCAAGTGGGATTAGGTAGTTGGTGAGGTAATGGCTCACCAAGCCTGCGATCTCTAGCTGGTCTGAGAGGATGACCAGCCACACCGGGACTGAGACACGGCCCGGACTCCTACGGGAGGCAGCAGTGGGGAATATTGCGCAATGGGGGGAACCCTGACGCAGCCATGCCGCGTGAATGAAGAAGGCCTTCGGGTTGTAAAGTTCTTTCGGTGATGAGGAAGGTG…
MA-14	Pasteurella caecimuris	0.99	ACCATGCAGTCGAACGGTAGCAGGAAGGAAGCTTGCTTTCTTTGCTGACGAGTGGCGGACGGGTGAGTAATGCTTGGGAATCTGGCTTATGGAGGGGGATAACTGCGGGAAACTGCAGCTAATACCGCGTAAAGTCTTTGGACTAAAGGGGGCGTTTGCTCTTGCCATAAGATGAGCCCAAGTGGGATTAGGTAGTTGGTGGGGTAATGGCTCACCAAGCCGTCGATCTCTAGCTGGTCTGAGAGGATGACCAGCCACACCGGGACTGAGACACGGCCCGGACTCCTACGGGAGGCAGCAGTGGGGAATATTGCGCAATGGGGGGAACCCTGACGCAGCCATGCCGCGTGAATGAAGAAGGCCTTCGGGTTGTAAAGTTCTTTCGGTGATGAGGAAGGC…
MA-15	Pasteurella pneumotropica	0.98	CATGCCAAGTCGAACGGTAACAGGAGAAAGCTTGCTTTCTTGCTGACGAGTGGCGGACGGGTGAGTAATGCTTGGGAATCTGGCTTATGGAGGGGGATAACTACTGGAAACGGTAGCTAATACCGCATAAGGTCTAAGGACNAAAGGGGGCGTAAGCTCTTGCCATAAGATGAGCCCAAGTGGGATTAGGTAGTTGGTGAGGTAATGGCTCACCAAGCCTGCGATCTCTAGCTGGTCTGAGAGGATGACCAGCCACACCGGGACTGAGACACGGCCCGGACTCCTACGGGAGGCAGCAGTGGGGAATATTGCGCAATGGGGGGAACCCTGACGCAGCCATGCCGCGTGAATGAAGAAGGCCTTCGGGTTGTAAAGTTCTTTCGGTGATGAGGAAGGTGA…
MA-16	Enterococcus faecalis	0.99	ATACTGCAAGTCGGACGCTTCTTTCCTCCCGAGTGCTTGCACTCAATTGGAAAGAGGAGTGGCGGACGGGTGAGTAACACGTGGGTAACCTACCCATCAGAGGGGGATAACACTTGGAAACAGGTGCTAATACCGCATAACAGTTTATGCCGCATGGCATAAGAGTGAAAGGCGCTTTCGGGTGTCGCTGATGGATGGACCCGCGGTGCATTAGCTAGTTGGTGAGGTAACGGCTCACCAAGGCCACGATGCATAGCCGACCTGAGAGGGTGATCGGCCACACTGGGACTGAGACACGGCCCAGACTCCTACGGGAGGCAGCAGTAGGGAATCTTCGGCAATGGACGAAAGTCTGACCGAGCAACGCCGCGTGAGTGAAGAAGGTTTTCGGATCGTAAA…
MA-1	Pasteurella pneumotropica	0.98	GCTTACCATGCAAGTCGAACGGTAACAGGAGAAAGCTTGCTTTCTTGCTGACGAGTGGCGGACGGGTGAGTAATGCTTGGGAATCTGGCTTATGGAGGGGGATAACTACTGGAAACGGTAGCTAATACCGCATAAGGTCTAAGGACAAAAGGGGGCGTAAGCTCTTGCCATAAGATGAGCCCAAGTGGGATTAGGTAGTTGGTGAGGTAATGGCTCACCAAGCCTGCGATCTCTAGCTGGTCTGAGAGGATGACCAGCCACACCGGGACTGAGACACGGCCCGGACTCCTACGGGAGGCAGCAGTGGGGAATATTGCGCAATGGGGGGAACCCTGACGCAGCCATGCCGCGTGAATGAAGAAGGCCTTCGGGTTGTAAAGTTCTTTCGGTGATGAGGAA…
MA-2	Pasteurella pneumotropica	0.98	GGCTTACCATGCAAGTCGAACGGTAACAGGAGAAAGCTTGCTTTCTTGCTGACGAGTGGCGGACGGGTGAGTAATGCTTGGGAATCTGGCTTATGGAGGGGGATAACTACTGGAAACGGTAGCTAATACCGCATAAGGTCTAAGGACAAAAGGGGGCGTAAGCTCTTGCCATAAGATGAGCCCAAGTGGGATTAGGTAGTTGGTGAGGTAATGGCTCACCAAGCCTGCGATCTCTAGCTGGTCTGAGAGGATGACCAGCCACACCGGGACTGAGACACGGCCCGGACTCCTACGGGAGGCAGCAGTGGGGAATATTGCGCAATGGGGGGAACCCTGACGCAGCCATGCCGCGTGAATGAAGAAGGCCTTCGGGTTGTAAAGTTCTTTCGGTGATGAGGA…
MA-3	Pasteurella caecimuris	0.99	CATGCAGTCGAACGGTAGCAGGAAGGAAGCTTGCTTTCTTTGCTGACGAGTGGCGGACGGGTGAGTAATGCTTGGGAATCTGGCTTATGGAGGGGGATAACTGCGGGAAACTGCAGCTAATACCGCGTAAAGTCTTTGGACTAAAGGGGGCGTTTGCTCTTGCCATAAGATGAGCCCAAGTGGGATTAGGTAGTTGGTGGGGTAATGGCTCACCAAGCCGTCGATCTCTAGCTGGTCTGAGAGGATGACCAGCCACACCGGGACTGAGACACGGCCCGGACTCCTACGGGAGGCAGCAGTGGGGAATATTGCGCAATGGGGGGAACCCTGACGCAGCCATGCCGCGTGAATGAAGAAGGCCTTCGGGTTGTAAAGTTCTTTCGGTGATGAGGAAGGCAG…
MA-4	Pasteurella pneumotropica	0.98	CATGCAGTCGAACGGTAACAGGAGAAAGCTTGCTTTCTTGCTGACGAGTGGCGGACGGGTGAGTAATGCTTGGGAATCTGGCTTATGGAGGGGGATAACTACTGGAAACGGTAGCTAATACCGCATAAGGTCTAAGGACAAAAGGGGGCGTAAGCTCTTGCCATAAGATGAGCCCAAGTGGGATTAGGTAGTTGGTGAGGTAATGGCTCACCAAGCCTGCGATCTCTAGCTGGTCTGAGAGGATGACCAGCCACACCGGGACTGAGACACGGCCCGGACTCCTACGGGAGGCAGCAGTGGGGAATATTGCGCAATGGGGGGAACCCTGACGCAGCCATGCCGCGTGAATGAAGAAGGCCTTCGGGTTGTAAAGTTCTTTCGGTGATGAGGAAGGTGATA…
MA-5	Pasteurella pneumotropica	0.98	TTACCATGCAGTCGAACGGTAACAGGAGAAAGCTTGCTTTCTTGCTGACGAGTGGCGGACGGGTGAGTAATGCTTGGGAATCTGGCTTATGGAGGGGGATAACTACTGGAAACGGTAGCTAATACCGCNTAAGGTCTAAGGACAAAAGGGGGCGTAAGCTCTTGCCATAAGATGAGCCCAAGTGGGATTAGGTAGTTGGTGAGGTAATGGCTCACCAAGCCTGCGATCTCTAGCTGGTCTGAGAGGATGACCAGCCACACCGGGACTGAGACACGGCCCGGACTCCTACGGGAGGCAGCAGTGGGGAATATTGCGCAATGGGGGGAACCCTGACGCAGCCATGCCGCGTGAATGAAGAAGGCCTTCGGGTTGTAAAGTTCTTTCGGTGATGAGGAAGGT…
MA-6	Pasteurella pneumotropica	0.98	TACCATGCAAGTCGAACGGTAACAGGAGAAAGCTTGCTTTCTTGCTGACGAGTGGCGGACGGGTGAGTAATGCTTGGGAATCTGGCTTATGGAGGGGGATAACTACTGGAAACGGTAGCTAATACCGCNTAAGGTCTAAGGACAAAAGGGGGCGTAAGCTCTTGCCATAAGATGAGCCCAAGTGGGATTAGGTAGTTGGTGAGGTAATGGCTCACCAAGCCTGCGATCTCTAGCTGGTCTGAGAGGATGACCAGCCACACCGGGACTGAGACACGGCCCGGACTCCTACGGGAGGCAGCAGTGGGGAATATTGCGCAATGGGGGGAACCCTGACGCAGCCATGCCGCGTGAATGAAGAAGGCCTTCGGGTTGTAAAGTTCTTTCGGTGATGAGGAAGGT…
MA-7	Pasteurella pneumotropica	0.98	TACCATGCAGTCGACGGTAACAGGAGAAAGCTTGCTTTCTTGCTGACGAGTGGCGGACGGGTGAGTAATGCTTGGGAATCTGGCTTATGGAGGGGGATAACTACTGGAAACGGTAGCTAATACCGCATAAGGTCTAAGGACAAAAGGGGGCGTAAGCTCTTGCCATAAGATGAGCCCAAGTGGGATTAGGTAGTTGGTGAGGTAATGGCTCACCAAGCCTGCGATCTCTAGCTGGTCTGAGAGGATGACCAGCCACACCGGGACTGAGACACGGCCCGGACTCCTACGGGAGGCAGCAGTGGGGAATATTGCGCAATGGGGGGAACCCTGACGCAGCCATGCCGCGTGAATGAAGAAGGCCTTCGGGTTGTAAAGTTCTTTCGGTGATGAGGAAGGTGA…
WYJ-12	Muribaculum intestinale	0.91	GGCACTCCCGGCTTCCATGGCTTGACGGGCGGTGTGTACAAGGCCCGGGAACGTATTCACCGCGCCATGGCTGATGCGCGATTACTAGCGAATCCAGCTTCATGGAGTCGAGTTGCAGACTCCAATCCGAACTGAGACAGGCTTTCAAGTTCCGCTTTGCGTCGCCGCATTGCTTCTCTCTGTACCTGCCATTGTAACACGTGTGTCGCCCCGGACGTAAGGGCCGTGCTGATTTGACGTCATCCCCGCCTTCCTCACAGCTTGCGCCGGCAGTCTCGCCAGAGTCCCCAACTTGACTTGCTGGTAACTGGCGATGGGGGTTGCGCTCGTTATGGCACTTAAGCCGACACCTCACGGCACGAGCTGACGACAACCATGCAGCACCTCGACACAGGCTCC…
WYJ-13	Muribaculum intestinale	0.91	CTTCAGGCACTCCCGGCTTCCATGGCTTGACGGGCGGTGTGTACAAGGCCCGGGAACGTATTCACCGCGCCATGGCTGATGCGCGATTACTAGCGAATCCAGCTTCATGGAGTCGAGTTGCAGACTCCAATCCGAACTGAGACAGGCTTTCAAGTTCCGCTTTGCGTCGCCGCATTGCTTCTCTCTGTACCTGCCATTGTAACACGTGTGTCGCCCCGGACGTAAGGGCCGTGCTGATTTGACGTCATCCCCGCCTTCCTCACAGCTTGCGCCGGCAGTCTCGCCAGAGTCCCCAACTTGACTTGCTGGTAACTGGCGATGGGGGTTGCGCTCGTTATGGCACTTAAGCCGACACCTCACGGCACGAGCTGACGACAACCATGCAGCACCTCGACACAG…
WYJ-14	Parabacteroides distasonis	0.99	GGACTTCAGGCACCCCCGGCTCCCATGGCTTGACGGGCGGTGTGTACAAGGCCCGGGAACGTATTCACCGCGCCATGGCTGATGCGCGATTACTAGCGAATCCAGCTTCACGGAGTCGGGTTGCAGACTCCGATCCGAACTGAGACGTGGTTTGGGGATTCGCTCCCTGTCGCCAGGTGGCATCCCTTTGTCCACGCCATTGTAACACGTGTGTCGCCCCGGATGTAAGGGCCGTGCTGATTTGACGTCATCCCCGCCTTCCTCGCAGCTTACGCTGGCAGTCCCGCCAGAGTCCTCAGCATGACCTGTTAGTAACTGGCGGCAAGGGTTGCGCTCGTTATGGCACTTAAGCCGACACCTCACGGCACGAGCTGACGACAACCATGCAGCACCTCGCAA…
WYJ-15	Bifidobacterium pseudolongum	0.99	CTTCGGGTGCTGCCCACTTTCATGACTTGACGGGCGGTGTGTACAAGGCCCGGGAACGCATTCACCGCGGCGTTGCTGATCCGCGATTACTAGCGACTCCACCTTCACGCAGTCGAGTTGCAGACTGCGATCCGAACTGAGACCGGTTTTCAGGGATCCGCCCCACGTCACCGTGTCGCACCCCGTTGTACCGGCCATTGTAGCATGCGTGAAGCCCTGGACGTAAGGGGCATGATGATCTGACGTCATCCCCACCTTCCTCCGAGTTAACCCCGGCGGTCCCACGTGAGTTCCCGGCATGACCCGCTGGCAACACGCGGCGAGGGTTGCGCTCGTTGCGGGACTTAACCCAACATCTCACGACACGAGCTGACGACGACCATGCACCACCTGTGAACC…
WYJ-16	Bacteroides acidifaciens	0.99	GTACTTCAGGTACCCCCGGCTTTCATGGCTTGACGGGCGGTGTGTACAAGGCCCGGGAACGTATTCACCGCGCCATGGCTGATGCGCGATTACTAGCGAATCCAGCTTCACGAAGTCGGGTTGCAGACTTCGATCCGAACTGAGAGAGGTTTTGGGGATTGGCATCCTGTCGCCAGGTAGCGGCCTTCTGTACCTCCCATTGTAACACGTGTGTAGCCCCGGACGTAAGGGCCGTGCTGATTTGACGTCATCCCCACCTTCCTCACATCTTACGACGGCAGTCTCTCCAGAGTCCTCAGCATGACCTGTTAGTAACTGAAGATAAGGGTTGCGCTCGTTATGGCACTTAAGCCGACACCTCACGGCACGAGCTGACGACAACCATGCAGCACCTTCACA…
WYJ-18	Adlercreutzia muris	0.95	GCCCCTCGCGGGTTCGGCCGGCGGCTTCGGGTGCAGACGACTCGGGTGGTGTGACGGGCGGTGTGTACAAGGCCCGGGAACGTATTCACCGCGGCGTGCTGATCCGCGATTACTAGCAACTCCGACTTCACGGAGGCGGGTTGCAGCCTCCGATCCGAACTGGGGCCGGCTTTGCGGGATTCGCTCCCCCTCGCGGGGTGGCAGCCCTCTGTACCGGCCATTGTAGCACGTGTGCAGCCCAGGGCATAAGGGGCATGATGACTTGACGTCGTCCCCACCTTCCTCCGGCTTGACGCCGGCAGTCCCCCGCGAGTCCCCAACTGAATGCTGGCAACACGGGGCAGGGGTTGCGCTCGTTGCGGGACTTAACCCAACATCTCACGACACGAGCTGACGACA…
WYJ-20	Parvibacter caecicola	0.96	CTCCGCCCCTCGCGGGTTCGGCCGGCGGCTTCGGGTGCAGACGACTCGGGTGGTGTGACGGGCGGTGTGTACAAGGCCCGGGAACGTATTCACCGCGGCATGCTGATCCGCGATTACTAGCAACTCCGACTTCACGCAGGCGGGTTGCAGCCTGCGATCCGAACTGGGGCCGGCTTTGCGGGATTCGCTCCCCCTCGCGGGGTGGCGGCCCTCTGTACCGGCCATTGTAGCACGTGTGCAGCCCAGGGCATAAGGGGCATGATGACTTGACGTCGTCCCCACCTTCCTCCGGCTTGACGCCGGCAGTCTCCCATGAGTCCCCAACTCAATGCTGGCAACATGGGACAGGGGTTGCGCTCGTTGCGGGACTTAACCCAACATCTCACGACACGAGCTGAC…
WYJ-21	Bifidobacterium pseudolongum	0.99	TTAGGCCACCGTCTTCGGGTGCTGCCCACTTTCATGACTTGACGGGCGGTGTGTACAAGGCCCGGGAACGCATTCACCGCGGCGTTGCTGATCCGCGATTACTAGCGACTCCACCTTCACGCAGTCGAGTTGCAGACTGCGATCCGAACTGAGACCGGTTTTCAGGGATCCGCCCCACGTCACCGTGTCGCACCCCGTTGTACCGGCCATTGTAGCATGCGTGAAGCCCTGGACGTAAGGGGCATGATGATCTGACGTCATCCCCACCTTCCTCCGAGTTAACCCCGGCGGTCCCACGTGAGTTCCCGGCATGACCCGCTGGCAACACGCGGCGAGGGTTGCGCTCGTTGCGGGACTTAACCCAACATCTCACGACACGAGCTGACGACGACCATGCAC…
WYJ-22	Anaerotruncus colihominis	0.95	ACGCGCCCTCCTTGCGGTTAGGCTACTGGCTTCGGGTGTTACCGACTCCCATGGTGTGACGGGCGGTGTGTACAAGGCCCGGGAACGTATTCACCGCGGCATGCTGATCCGCGATTACTAGCAATTCCGACTTCATGCAGGCGAGTTGCAGCCTGCAATCCGAACTGGGACACTTTTTTGGGATTCGCTTCACCTCGCGATGTCGCTTCCCTCTGTTTCAGTGCCATTGTAGTACGTGTGTAGCCCAGGTCATAAGGGGCATGATGATTTGACGTCATCCCCACCTTCCTCCGTTTTGTCAACGGCAGTCTCATTAGAGTGCTCTTGCGTAGCAACTAATAATAAGGGTTGCGCTCGTTGCGGGACTTAACCCAACATCTCACGACACGAGCTGACGAC…
WYJ-2	Roseburia faecis	0.91	GCTCCCCCTTGCGGTTGGGCCACTGACTTCGGGCATTCCCGGCTCCCATGGTGTGACGGGCGGTGTGTACAAGACCCGGGAACGTATTCACCGCGGCATTCTGATCCGCGATTACTAGCGATTCCAGCTTCGTGCAGCCGGGTTGCAGGCTGCAGTCCGAACTGGGACGTTATTTTTGGGGTTTGCTCCGCCTCGCGGCTTCGCCTCCCTCTGTTACGCCATTGTAGCACGTGTGTAGCCCAGGCCATAAGGGGCATGATGATTTGACGTCATCCCCACCTTCCTCCAGGTTGTCCCTGGCAGTCCCCACAGAGTGCCCGCCTTTGCGCGCTGGCTACTGTGGGCAGGGGTTGCGCTCGTTGCGGGACTTAACCCAACATCTCACGACACGAGCTGACG…
WYJ-24	Muribaculum intestinale	0.89	AGGCACCCCCGGCTTCCATGGCTTGACGGGCGGTGTGTACAAGGCCCGGGAACGTATTCACCGCGCCATGGCTGATGCGCGATTACTAGCGAATCCAGCTTCACGGAGTCGGGTTGCAGACTCCGATCCGAACTGAGACAGGTTTTCGGGTTCCGCTCGGCGTCGCCGCCTGGCTTCCCGCTGTACCTGCCATTGTAACACGTGTGTCGCCCCGGACGTAAGGGCCGTGCTGATTTGACGTCATCCCCGCCTTCCTCGCAGCTTGCGCCGGCAGTCTCTCCAGAGTGCCCAGCTCTACCTGATGGCAACTGAAGATGGGGGTTGCGCTCGTTATGGCACTTAAGCCGACACCTCACGGCACGAGCTGACGACAACCATGCAGCACCTCGACGCAGGTCC…
WYJ-25	Anaerotruncus colihominis	0.98	CAGCGCCCCCCTTGCGGTTAGGCTACTGGCTTCGGGTGTTACCGACTCCCATGGTGTGACGGGCGGTGTGTACAAGGCCCGGGAACGTATTCACCGCGGCATGCTGATCCGCGATTACTAGCAATTCCGACTTCATGCAGGCGGGTTGCAGCCTGCAATCTGAACTGAGACACTTTTTCGGGATTCGCTTCACCTCGCGATGTCGCCGCCCTCTGTTTAAGTGCCATTGTAGTACGTGTGTAGCCCAGGTCATAAGGGGCATGATGATTTGACGTCATCCCCACCTTCCTCCGTTTTGTCAACGGCAGTCTCATTAGAGTGCTCTTGCGTAGCAACTAATAATAGGGGTTGCGCTCGTTGCGGGACTTAACCCAACATCTCACGACACGAGCTGACGAC…
WYJ-26	Murimonas intestini	0.93	CTCCCTTGGGTTGGGTCACTGACTTCGGGCATTTCCAACTCCCATGGTGTGACGGGCGGTGTGTACAAGACCCGGGAACGTATTCACCGCGGCATTCTGATCCGCGATTACTAGCGATTCCAGCTTCATGTAGTCGGGTTGCAGACTACAATCCGAACTGGGACGTTATTTTTGGGATTTGCTCAATGTCACCATCCTGCTTCCCTTTGTTTACGCCATTGTAGCACGTGTGTAGCCCAAGCCATAAGGGGCATGATGATTTGACGTCATCCCCGCCTTCCTCCAGGTTATCCCTGGCAGTCTCTCCAGAGTGCCCGCCTTTACGCGCTGGCTACTGAAGATAAGGGTTGCGCTCGTTGCGGGACTTAACCCAACATCTCACGACACGAGCTGACGACA…
WYJ-27	Neglecta timonensis	0.95	GCAGCGCCCTCCTTGCGGTTAAGCTACTGACTTCGGGTATTACCGGCTCCCATGGTGTGACGGGCGGTGTGTACAAGGCCCGGGAACGTATTCACCGCGGCATGCTGATCCGCGATTACTAGCAATTCCAACTTCACGCAGGCGGGTTGCAGCCTGCGATCCGAACTGGGACCATTTTTGGGGTTTTGCTCCACCTCGCGGTATTGCTTCCCTCTGTTAATGGCCATTGTAGTACGTGTGAGGCCCAGGTCATAAGGGGCATGATGATTTGACATCATCCCCACCTTCCTCCGTTTTGTCAACGGCGGTCCTGCTAGAGTGCTCTTGCGTAGCAACTAACAGTAAGGGTTGCGCTCGTTGCGGGACTTAACCCAACATCTCACGACACGAGCTGACGAC…
WYJ-28	Clostridium paraputrificum	1	CTTACGGGTTAGATCACCAACTTTGGGTATTGCCAACTCTCATGGTGTGACGGGCGGTGTGTACAAGGCCCGGGAACGTATTCACCGCGACATTCTGATTCGCGATTACTAGTAACTCCAGCTTCATGTAGGCGAGTTTCAGCCTACAATCCGAACTGAGACCGGTTTTATAGTTTTGCTCCACCTCACGGTATTGCATCTCGTTGTACCGGCCATTGTAGCACGTGTGTAGCCCTAGACATAAGGGGCATGATGATTTGACGTCATCCCCACCTTCCTCCCGGTTAACCCGGGCAGTCTCGCTAGAGTGCTCAACTAAATGGTAGCAACTAACAATAAGGGTTGCGCTCGTTGCGGGACTTAACCCAACATCTCACGACACGAGCTGACGACAACCAT…
WYJ-30	Colidextribacter massiliensis	0.94	GCCGCGCCCCCCTTGCGGTTAGGCTACGGACTTCGGGTGTTCCCGACTCTCATGGTGTGACGGGCGGTGTGTACAAGGCCCGGGAACGTATTCACCGCGGCATGCTGATCCGCGATTACTAGCGATTCCAACTTCACGCAGGCGGGTTGCAGCCTGCGATCCGAACTGGGATGGCTTTTAGGGATTTGCTCCACCTCGCGGTCTTGCTTCCCTCTGTTTACCACCATTGTAGTACGTGTGTGGCCCAGGACATAAGGGGCATGATGATTTGACGTCGTCCCCACCTTCCTCCGTTTTGTCAACGGCAGTCTCGCTAGAGTGCTCTTGCGTAGCAACTAACAATAAGGGTTGCGCTCGTTGCGGGACTTAACCCAACATCTCACGACACGAGCTGACGAC…
WYJ-31	Muribaculum intestinale	0.91	AGGCACTCCCGGCTTCCATGGCTTGACGGGCGGTGTGTACAAGGCCCGGGAACGTATTCACCGCGCCATGGCTGATGCGCGATTACTAGCGAATCCAGCTTCATGGAGTCGAGTTGCAGACTCCAATCCGAACTGAGACAGGCTTTCAAGTTCCGCTTTGCGTCGCCGCATTGCTTCTCTCTGTACCTGCCATTGTAACACGTGTGTCGCCCCGGACGTAAGGGCCGTGCTGATTTGACGTCATCCCCGCCTTCCTCACAGCTTGCGCCGGCAGTCTCGCCAGAGTCCCCAACTTGACTTGCTGGTAACTGGCGATGGGGGTTGCGCTCGTTATGGCACTTAAGCCGACACCTCACGGCACGAGCTGACGACAACCATGCAGCACCTCGACACAGGCTC…
WYJ-32	Parvibacter caecicola	0.96	CGCCTCCGCCCCTCGCGGGTTCGGCCGGCGGCTTCGGGTGCAGACGACTCGGGTGGTGTGACGGGCGGTGTGTACAAGGCCCGGGAACGTATTCACCGCGGCATGCTGATCCGCGATTACTAGCAACTCCGACTTCACGCAGGCGGGTTGCAGCCTGCGATCCGAACTGGGGCCGGCTTTGCGGGATTCGCTCCCCCTCGCGGGGTGGCGGCCCTCTGTACCGGCCATTGTAGCACGTGTGCAGCCCAGGGCATAAGGGGCATGATGACTTGACGTCGTCCCCACCTTCCTCCGGCTTGACGCCGGCAGTCTCCCATGAGTCCCCAACTCAATGCTGGCAACATGGGACAGGGGTTGCGCTCGTTGCGGGACTTAACCCAACATCTCACGACACGAGCT…
WYJ-3	Senegalia massiliensis	0.99	TGCATCCCGAGGGTTAGCTCGGTGGCTTCGGGTATTACCAACTCCCATGGTGTGACGGGCGGTGTGTACAAGGCCCGGGAACGCATTCACCGCGACATTCTGATCCGCGATTACTAGCAACTCCAACTTCATGTGGGCGAGTTGCAGCCCACAATCCGAACTGGGATCGGCTTATTGGGATTAGCTCCCCCTTGCGGGTTGGCTACCCGTTGTACCGACCATTGTAGCACGTGTGTAGCCCAGGACATAAGGGGCATGATGATTTGACGTCATCCCCACCTTCCTCCGGTTTGTCACCGGCAGTCCCTCTAGAGTGCCCAGCATAACCTGCTGGCAACTAAAGGCAAGGGTTGCGCTCGTTGCGGGACTTAACCCAACATCTCACGACACGAGCTGACG…
WYJ-33	Muribaculum intestinale	0.89	CTTCAGGCACCCCCGGCTTCCATGGCTTGACGGGCGGTGTGTACAAGGCCCGGGAACGTATTCACCGCGCCATGGCTGATGCGCGATTACTAGCGAATCCAGCTTCACGGAGTCGGGTTGCAGACTCCGATCCGAACTGAGACAGGTTTTCGGGTTCCGCTCGGCGTCGCCGCCTGGCTTCCCGCTGTACCTGCCATTGTAACACGTGTGTCGCCCCGGACGTAAGGGCCGTGCTGATTTGACGTCATCCCCGCCTTCCTCGCAGCTTGCGCCGGCAGTCTCTCCAGAGTGCCCAGCTCTACCTGATGGCAACTGAAGATGGGGGTTGCGCTCGTTATGGCACTTAAGCCGACACCTCACGGCACGAGCTGACGACAACCATGCAGCACCTCGACGCAG…
WYJ-34	Acutalibacter muris	0.98	CCCCTTGCGGTTAGGCTACTGACTTCGGGCATTACCGGCTCCCATGGTGTGACGGGCGGTGTGTACAAGGCCCGGGAACGTATTCACCGCGGCATGCTGATCCGCGATTACTAGCAATTCCAACTTCACGCAGGCGGGTTGCAGCCTACGATCCGAACTGGGACCATTTTTAGGGTTTTGCTCTGCCTCGCGGCTTTGCCTCCCTCTGTTTATGGCCATTGTAGTACGTGTGAGGCCCAGGTCATAAGGGGCATGATGATTTGACATCATCCCCACCTTCCTCCGTTTTGTCAACGGCGGTCCTGCTAGAGTGCTCTTGCGTAGCAACTAACAGTAAGGGTTGCGCTCGTTGCGGGACTTAACCCAACATCTCACGACACGAGCTGACGACAACCATGC…
WYJ-36	Clostridium paraputrificum	0.99	TGGCTTCCTCCCTTACGGGTTAGATCACCAACTTTGGGTATTGCCAACTCTCATGGTGTGACGGGCGGTGTGTACAAGGCCCGGGAACGTATTCACCGCGACATTCTGATTCGCGATTACTAGTAACTCCAGCTTCATGTAGGCGAGTTTCAGCCTACAATCCGAACTGAGACCGGTTTTATAGTTTTGCTCCACCTCACGGTATTGCATCTCGTTGTACCGGCCATTGTAGCACGTGTGTAGCCCTAGACATAAGGGGCATGATGATTTGACGTCATCCCCACCTTCCTCCCGGTTAACCCGGGCAGTCTCGCTAGAGTGCTCAACTAAATGGTAGCAACTAACAATAAGGGTTGCGCTCGTTGCGGGACTTAACCCAACATCTCACGACACGAGCTG…
WYJ-37	Muribaculum intestinale	0.91	AGGCACTCCCGGCTTCCATGGCTTGACGGGCGGTGTGTACAAGGCCCGGGAACGTATTCACCGCGCCATGGCTGATGCGCGATTACTAGCGAATCCAGCTTCATGGAGTCGAGTTGCAGACTCCAATCCGAACTGAGACAGGCTTTCAAGTTCCGCTTTGCGTCGCCGCATTGCTTCTCTCTGTACCTGCCATTGTAACACGTGTGTCGCCCCGGACGTAAGGGCCGTGCTGATTTGACGTCATCCCCGCCTTCCTCACAGCTTGCGCCGGCAGTCTCGCCAGAGTCCCCAACTTGACTTGCTGGTAACTGGCGATGGGGGTTGCGCTCGTTATGGCACTTAAGCCGACACCTCACGGCACGAGCTGACGACAACCATGCAGCACCTCGACACAGGCTC…
WYJ-38	Parvibacter caecicola	0.96	CGCCTCCGCCCCTCGCGGGTTCGGCCGGCGGCTTCGGGTGCAGACGACTCGGGTGGTGTGACGGGCGGTGTGTACAAGGCCCGGGAACGTATTCACCGCGGCATGCTGATCCGCGATTACTAGCAACTCCGACTTCACGCAGGCGGGTTGCAGCCTGCGATCCGAACTGGGGCCGGCTTTGCGGGATTCGCTCCCCCTCGCGGGGTGGCGGCCCTCTGTACCGGCCATTGTAGCACGTGTGCAGCCCAGGGCATAAGGGGCATGATGACTTGACGTCGTCCCCACCTTCCTCCGGCTTGACGCCGGCAGTCTCCCATGAGTCCCCAACTCAATGCTGGCAACATGGGACAGGGGTTGCGCTCGTTGCGGGACTTAACCCAACATCTCACGACACGAGCT…
WYJ-39	Faecalibaculum rodentium	0.88	TTCGGGTTGCGCCACCGGCTTCGGGCATTGCCCACTCCCATGGTTTGACGGGCGGTGTGTACAAGGCCCGAGAACGTATTCACCGCGGCATGCTGATCCGCGATTACTAGCGATTCCATCTTCACGGAGTCGGGTTGCAGACTCCGATCCGAACTGGGACGGCTTTTTTGGGATTCGCTCCTCCTTGCAGAGTCGCTGCCCTCTGTGGCCGCCATTGTAGTACGTGTGTAGCCCAGGCCATAAGGGGCATGATGATTTGACGTCATCCCCGCCTTCCTCCGGTTTCTCACCGGCAGTCTGATATGAGTCCCCATCTTCTGCTGGTAACATATCACGAGGGTTGCGCTCGTTGCCAGACTTAACTGAACATCTCACGACACGAGCTGACGACAACCATGC…
WYJ-40	Oceanobacillus indicireducens	0.98	AGGTTACCTCACCGACTTCGGGTGTTACCAACTCTCGTGGTGTGACGGGCGGTGTGTACAAGACCCGGGAACGTATTCACCGTGGCATGCTGATCCACGATTACTAGCGATTCCGGCTTCATGCAGGCGAGTTGCAGCCTGCAATCCGAACTGAGAATGGTTTTATGGGATTTGCTTCACGTCGCCGCTTCGCTCCCCTTTGTTCCATCCATTGTAGCACGTGTGTAGCCCAGGTCATAAGGGGCATGATGATTTGACGTCATCCCCACCTTCCTCCGATTTGTCACCGGCAGTCGTTCTAGAGTGCCCAACTGAATGCTGGCAACTAAAACTAAGGGTTGCGCTCGTTACGGGACTTAACCCAACATCTCACGACACGAGCTGACGACAACCATGCAC…
WYJ-5	Adlercreutzia muris	0.95	CGCCCCTCGCGGGTTCGGCCGGCGGCTTCGGGTGCAGACGACTCGGGTGGTGTGACGGGCGGTGTGTACAAGGCCCGGGAACGTATTCACCGCGGCGTGCTGATCCGCGATTACTAGCAACTCCGACTTCACGGAGGCGGGTTGCAGCCTCCGATCCGAACTGGGGCCGGCTTTGCGGGATTCGCTCCCCCTCGCGGGGTGGCAGCCCTCTGTACCGGCCATTGTAGCACGTGTGCAGCCCAGGGCATAAGGGGCATGATGACTTGACGTCGTCCCCACCTTCCTCCGGCTTGACGCCGGCAGTCCCCCGCGAGTCCCCAACTGAATGCTGGCAACACGGGGCAGGGGTTGCGCTCGTTGCGGGACTTAACCCAACATCTCACGACACGAGCTGACGAC…
液体wyj5	Adlercreutzia muris	0.95	TCCGCCCCTCGCGGGTTCGGCCGGCGGCTTCGGGTGCAGACGACTCGGGTGGTGTGACGGGCGGTGTGTACAAGGCCCGGGAACGTATTCACCGCGGCGTGCTGATCCGCGATTACTAGCAACTCCGACTTCACGGAGGCGGGTTGCAGCCTCCGATCCGAACTGGGGCCGGCTTTGCGGGATTCGCTCCCCCTCGCGGGGTGGCAGCCCTCTGTACCGGCCATTGTAGCACGTGTGCAGCCCAGGGCATAAGGGGCATGATGACTTGACGTCGTCCCCACCTTCCTCCGGCTTGACGCCGGCAGTCCCCCGCGAGTCCCCAACTGAATGCTGGCAACACGGGGCAGGGGTTGCGCTCGTTGCGGGACTTAACCCAACATCTCACGACACGAGCTGACG…
液体wyj15	Bifidobacterium pseudolongum	0.99	AAGGGTTAGGCCACCGTCTTCGGGTGCTGCCCACTTTCATGACTTGACGGGCGGTGTGTACAAGGCCCGGGAACGCATTCACCGCGGCGTTGCTGATCCGCGATTACTAGCGACTCCACCTTCACGCAGTCGAGTTGCAGACTGCGATCCGAACTGAGACCGGTTTTCAGGGATCCGCCCCACGTCACCGTGTCGCACCCCGTTGTACCGGCCATTGTAGCATGCGTGAAGCCCTGGACGTAAGGGGCATGATGATCTGACGTCATCCCCACCTTCCTCCGAGTTAACCCCGGCGGTCCCACGTGAGTTCCCGGCATGACCCGCTGGCAACACGCGGCGAGGGTTGCGCTCGTTGCGGGACTTAACCCAACATCTCACGACACGAGCTGACGACGACCA…
液体wyj16	Bacteroides acidifaciens	0.99	CCTTGCGGTTACGTACTTCAGGTACCCCCGGCTTTCATGGCTTGACGGGCGGTGTGTACAAGGCCCGGGAACGTATTCACCGCGCCATGGCTGATGCGCGATTACTAGCGAATCCAGCTTCACGAAGTCGGGTTGCAGACTTCGATCCGAACTGAGAGAGGTTTTGGGGATTGGCATCCTGTCGCCAGGTAGCGGCCTTCTGTACCTCCCATTGTAACACGTGTGTAGCCCCGGACGTAAGGGCCGTGCTGATTTGACGTCATCCCCACCTTCCTCACATCTTACGACGGCAGTCTCTCCAGAGTCCTCAGCATGACCTGTTAGTAACTGAAGATAAGGGTTGCGCTCGTTATGGCACTTAAGCCGACACCTCACGGCACGAGCTGACGACAACCATGC…
液体wyj21	Bifidobacterium pseudolongum	0.99	CAAGGGTTAGGCCACCGTCTTCGGGTGCTGCCCACTTTCATGACTTGACGGGCGGTGTGTACAAGGCCCGGGAACGCATTCACCGCGGCGTTGCTGATCCGCGATTACTAGCGACTCCACCTTCACGCAGTCGAGTTGCAGACTGCGATCCGAACTGAGACCGGTTTTCAGGGATCCGCCCCACGTCACCGTGTCGCACCCCGTTGTACCGGCCATTGTAGCATGCGTGAAGCCCTGGACGTAAGGGGCATGATGATCTGACGTCATCCCCACCTTCCTCCGAGTTAACCCCGGCGGTCCCACGTGAGTTCCCGGCATGACCCGCTGGCAACACGCGGCGAGGGTTGCGCTCGTTGCGGGACTTAACCCAACATCTCACGACACGAGCTGACGACGACC…
液体wyj35	Clostridium paraputrificum	1	TTCTCCCTTACGGGTTAGATCACCAACTTTGGGTATTGCCAACTCTCATGGTGTGACGGGCGGTGTGTACAAGGCCCGGGAACGTATTCACCGCGACATTCTGATTCGCGATTACTAGTAACTCCAGCTTCATGTAGGCGAGTTTCAGCCTACAATCCGAACTGAGACCGGTTTTATAGTTTTGCTCCACCTCACGGTATTGCATCTCGTTGTACCGGCCATTGTAGCACGTGTGTAGCCCTAGACATAAGGGGCATGATGATTTGACGTCATCCCCACCTTCCTCCCGGTTAACCCGGGCAGTCTCGCTAGAGTGCTCAACTAAATGGTAGCAACTAACAATAAGGGTTGCGCTCGTTGCGGGACTTAACCCAACATCTCACGACACGAGCTGACGAC…
WYJ-6	Odoribacter splanchnicus	0.94	ATCCTCGCGGTTACGGACTTCAGGCACCCCCGGCTTCCATGGCTTGACGGGCGGTGTGTACAAGGCCCGGGAACGTATTCACCGCGCCATGGCTGATGCGCGATTACTAGCGAATCCAACTTCATGGAGTCGGGTTACAGACTCCAATCCGAACTAAGACCGGATTTTGAGATTAGCATCCCATCACTGGGTAGCGACCCTCTGTGCCGGCCATTGTAACACGTGTGTAGCCCCGGGTGTAAGGGCCGTGCTGATTTGACGTCATCCCCGCCTTCCTCTCACCTTACGGTGGCAGTCCCGCTAGAGTGCCCAGCTGAACTGATGGCAACTAACGGTAAGGGTTGCGCTCGTTATGGGACTTAACCCGACACCTCACGGCACGAGCTGACGACAACCATG…
WYJ-7	Culturomica massiliensis	0.92	GGTACTCCAGGCTTCCATGGCTTGACGGGCGGTGTGTACAAGGCCCGGGAACGTATTCACCGCGCCATGGCTGATGCGCGATTACTAGCGAATCCAACTTCATGGAGTCGGGTTACAGACTCCAATCCGAACTGTGACCAAATTTAGAGATTAGCATCTTGTCGCCAAGTAGCTACCCGCTGTAATGGCCATTGTAACACGTGTGTAGCCCTGGATGTAAGGGCCGTGCTGATTTGACGTCATCCCCCCCTTCCTCTCACCTTACGGTGGCAGTCTCTTTAGAGTGCCCACCTCGCGTGATGGCAACTAAAGATAAGGGTTGCGCTCGTTATGGGACTTAACCCGACACCTCACGGCACGAGCTGACGACAACCATGCAGCACCTTGTATAAAGCCCCG…
WYJ-8	Parabacteroides distasonis	0.99	GATCCTCGCGGTTACGGACTTCAGGCACCCCCGGCTCCCATGGCTTGACGGGCGGTGTGTACAAGGCCCGGGAACGTATTCACCGCGCCATGGCTGATGCGCGATTACTAGCGAATCCAGCTTCACGGAGTCGGGTTGCAGACTCCGATCCGAACTGAGACGTGGTTTGGGGATTCGCTCCCTGTCGCCAGGTGGCATCCCTTTGTCCACGCCATTGTAACACGTGTGTCGCCCCGGATGTAAGGGCCGTGCTGATTTGACGTCATCCCCGCCTTCCTCGCAGCTTACGCTGGCAGTCCCGCCAGAGTCCTCAGCATGACCTGTTAGTAACTGGCGGCAAGGGTTGCGCTCGTTATGGCACTTAAGCCGACACCTCACGGCACGAGCTGACGACAACCA…
WYJ-9	Alistipes putredinis	0.95	AACTTCAGGCACCCCCGGCTCCCATGGCTTGACGGGCGGTGTGTACAAGGCCCGGGAACGTATTCACCGCGCCATGGCTGATGCGCGATTACTAGCGAATCCAACTTCATGGAGGCGGGTTTCAGCCTCCAATCCGAACTGAGATAGGCTTTCGAGATTCGCATGCCATCACTGGCTAGCTGCCCTCTGTACCTACCATTGTAACACGTGTGTAGCCCCGGACGTAAGGGCCGTGCTGATTTGACGTCATCCCCACCTTCCTCCGGCTTGCACCGGCAGTCCCGTTAGAGTGCCCAGCTTGACCTGATGGCAACTAACAGCAAGGGTTGCGCTCGTTATGGGACTTAACCCGACACCTCACGGCACGAGCTGACGACAACCATGCAGCACCTAGTTTCC…
WYJ-10	Bacteroides caecimuris	0.99	GCTCCTCGCGGTTACGTACTTCAGGTACCCCCGGCTTTCATGGCTTGACGGGCGGTGTGTACAAGGCCCGGGAACGTATTCACCGCGCCATGGCTGATGCGCGATTACTAGCGAATCCAGCTTCACGAAGTCGGGTTGCAGACTTCGATCCGAACTGAGAGAGGTTTTGGGGATTAGCATCCTGTCGCCAGGTAGCTGCCTTCTGTACCCCCCATTGTAACACGTGTGTAGCCCCGGACGTAAGGGCCGTGCTGATTTGACGTCATCCCCACCTTCCTCACATCTTACGACGGCAGTCTCTCCAGAGTCCTCAGCATAACCTGTTAGTAACTGAAGATAAGGGTTGCGCTCGTTATGGCACTTAAGCCGACACCTCACGGCACGAGCTGACGACAACCA…
WYJ-11	Bacteroides caecimuris	0.99	AGGTACCCCCGGCTTTCATGGCTTGACGGGCGGTGTGTACAAGGCCCGGGAACGTATTCACCGCGCCATGGCTGATGCGCGATTACTAGCGAATCCAGCTTCACGAAGTCGGGTTGCAGACTTCGATCCGAACTGAGAGAGGTTTTGGGGATTAGCATCCTGTCGCCAGGTAGCTGCCTTCTGTACCCCCCATTGTAACACGTGTGTAGCCCCGGACGTAAGGGCCGTGCTGATTTGACGTCATCCCCACCTTCCTCACATCTTACGACGGCAGTCTCTCCAGAGTCCTCAGCATAACCTGTTAGTAACTGAAGATAAGGGTTGCGCTCGTTATGGCACTTAAGCCGACACCTCACGGCACGAGCTGACGACAACCATGCAGCACCTTCACACCTGCCT…
J10	Muribaculum intestinale	0.91	ACGCACTTCAGGCACCCCCGGCTTCCATGGCTTGACGGGCGGTGTGTACAAGGCCCGGGAACGTATTCACCGCGCCATGGCTGATGCGCGATTACTAGCGAATCCAGCTTCATGGAGTCGAGTTGCAGACTCCAATCCGAACTGAGACGACTTTTCGGGTTCCGCTCCTTGTCGCCAAGTGGCTTCCCGCTGTAGTCGCCATTGTAACACGTGTGTCGCCCCGGACGTAAGGGCCGTGCTGATTTGACGTCATCCCCGCCTTCCTCACAGCTTGCGCCGGCAGTCTCGACAGAGTCCTCGACTTCACTCGTTAGCAACTGTCGATAGGGGTTGCGCTCGTTATGGCACTTAAGCCGACACCTCACGGCACGAGCTGACGACAACCATGCAGCACCTCGC…
J11	Peptoclostridium difficile	0.99	AGGTTAGATAATCGGCTTCGGGCGTCTCCAACTCCCGTGGTGTGACGGGCGGTGTGTACAAGACCCGGGAACGCATTCACCGCAGCATTCTGATCTGCGATTACTAGTAACTCCAGCTTCATGTAGGCGAGTTTCAGCCTACAATCCGAACTGAGAGTAGCTTTAAGGGATTAGCTCCACCTTACGGCTTGGCAACCCTCTGTACTACCCATTGTAGCACGTGTGTAGCCCTAAGCATAAGGGGCATGATGATTTGACGTCATCCCCACCTTCCTCCAGGTTATCCCTGGCAGTCTCTCTAGAGTGCCCAACTTAATGATGGCAACTAAAGACAAGGGTTGCGCTCGTTGCGGGACTTAACCCAACATCTCACGACACGAGCTGACGACAACCATGCAC…
J1	Enterococcus xiangfangensis	1	TACCTCACCGACTTCGGGTGTTACAAACTCTCGTGGTGTGACGGGCGGTGTGTACAAGGCCCGGGAACGTATTCACCGCGGCGTGCTGATCCGCGATTACTAGCGATTCCGGCTTCATGTAGGCGAGTTGCAGCCTACAATCCGAACTGAGAGAAGCTTTAAGAGATTAGCTTAGCCTCGCGACTTCGCGACTCGTTGTACTTCCCATTGTAGCACGTGTGTAGCCCAGGTCATAAGGGGCATGATGATTTGACGTCATCCCCACCTTCCTCCGGTTTGTCACCGGCAGTCTCGCTAGAGTGCCCAACTAAATGATGGCAACTAACAATAAGGGTTGCGCTCGTTGCGGGACTTAACCCAACATCTCACGACACGAGCTGACGACAACCATGCACCACC…
J2	Enterococcus xiangfangensis	1	GGTTACCTCACCGACTTCGGGTGTTACAAACTCTCGTGGTGTGACGGGCGGTGTGTACAAGGCCCGGGAACGTATTCACCGCGGCGTGCTGATCCGCGATTACTAGCGATTCCGGCTTCATGTAGGCGAGTTGCAGCCTACAATCCGAACTGAGAGAAGCTTTAAGAGATTAGCTTAGCCTCGCGACTTCGCGACTCGTTGTACTTCCCATTGTAGCACGTGTGTAGCCCAGGTCATAAGGGGCATGATGATTTGACGTCATCCCCACCTTCCTCCGGTTTGTCACCGGCAGTCTCGCTAGAGTGCCCAACTAAATGATGGCAACTAACAATAAGGGTTGCGCTCGTTGCGGGACTTAACCCAACATCTCACGACACGAGCTGACGACAACCATGCACC…
J3	Enterococcus asini	0.99	CAAAGGTTACCTCACCGACTTCGGGTGTTACAAACTCTCGTGGTGTGACGGGCGGTGTGTACAAGGCCCGGGAACGTATTCACCGCGGCGTGCTGATCCGCGATTACTAGCGATTCCGGCTTCATGCAGGCGAGTTGCAGCCTGCAATCCGAACTGAGAGAAGCTTTAAGAGATTAGCTTAGCCTCGCGACTTCGCAACTCGTTGTACTTCCCATTGTAGCACGTGTGTAGCCCAGGTCATAAGGGGCATGATGATTTGACGTCATCCCCACCTTCCTCCGGTTTGTCACCGGCAGTCTCGCTAGAGTGCCCAACTGAATGATGGCAACTAACAATAAGGGTTGCGCTCGTTGCGGGACTTAACCCAACATCTCACGACACGAGCTGACGACAACCATG…
J4	Staphylococcus epidermidis	0.99	CAATGGTTACTCCACCGGCTTCGGGTGTTACAAACTCTCGTGGTGTGACGGGCGGTGTGTACAAGACCCGGGAACGTATTCACCGTAGCATGCTGATCTACGATTACTAGCGATTCCAGCTTCATATAGTCGAGTTGCAGACTACAATCCGAACTGAGAACAACTTTATGGGATTTGCTTGACCTCGCGGTTTCGCTGCCCTTTGTATTGTCCATTGTAGCACGTGTGTAGCCCAAATCATAAGGGGCATGATGATTTGACGTCATCCCCACCTTCCTCCGGTTTGTCACCGGCAGTCAACTTAGAGTGCCCAACTTAATGATGGCAACTAAGCTTAAGGGTTGCGCTCGTTGCGGGACTTAACCCAACATCTCACGACACGAGCTGACGACAACCATG…
J7	Ihubacter massiliensis	0.96	TGCCGGCTTTGGGCACCCCCAACTTCCATGGTGTGACGGGCGGTGTGTACAAGACCCGGGAACGCATTCACCGCGGCATTCTGATCCGCGATTACTAGCAACTCCGGCTTCGTGCAGGCGAGTTGCAGCCTGCAGTCCGAACTGGGACCGGTTTTCGAGATTTGCTCCGCCTCACGACTTCGCTGCTTTCTGTACCGGCCATTGTAGCACGTGTGTAGCCCAGAACATAAGGGGCATGATGATTTGACGTCATCCCCACCTTCCTCCGAGTTGTCCCCGGCAGTCCCACTAGAGTGCCCATCTTACTGCTGGCAACTAATGGCAAGGGTTGCGCTCGTTGCGGGACTTAACCCAACATCTCACGACACGAGCTGACGACAACCATGCACCACCTGTCTC…
J8	Ihubacter massiliensis	0.96	ATATTTCCTTGCCGGCTTTGGGCACCCCCAACTTCCATGGTGTGACGGGCGGTGTGTACAAGACCCGGGAACGCATTCACCGCGGCATTCTGATCCGCGATTACTAGCAACTCCGGCTTCGTGCAGGCGAGTTGCAGCCTGCAGTCCGAACTGGGACCGGTTTTCGAGATTTGCTCCGCCTCACGACTTCGCTGCTTTCTGTACCGGCCATTGTAGCACGTGTGTAGCCCAGAACATAAGGGGCATGATGATTTGACGTCATCCCCACCTTCCTCCGAGTTGTCCCCGGCAGTCCCACTAGAGTGCCCATCTTACTGCTGGCAACTAATGGCAAGGGTTGCGCTCGTTGCGGGACTTAACCCAACATCTCACGACACGAGCTGACGACAACCATGCACC…
719-5	Staphylococcus epidermidis	0.99	CATTTTGTCACCTTCGACGGCTAGCTCCAAATGGTTACTCCACCGGCTTCGGGTGTTACAAACTCTCGTGGTGTGACGGGCGGTGTGTACAAGACCCGGGAACGTATTCACCGTAGCATGCTGATCTACGATTACTAGCGATTCCAGCTTCATATAGTCGAGTTGCAGACTACAATCCGAACTGAGAACAACTTTATGGGATTTGCTTGACCTCGCGGTTTCGCTACCCTTTGTATTGTCCATTGTAGCACGTGTGTAGCCCAAATCATAAGGGGCATGATGATTTGACGTCATCCCCACCTTCCTCCGGTTTGTCACCGGCAGTCAACTTAGAGTGCCCAACTTAATGATGGCAACTAAGCTTAAGGGTTGCGCTCGTTGCGGGACTTAACCCAACAT…
EF	Enterococcus faecalis	0.99	CATCATACACCTTAGGCGGCTGGCTCCAAAAAGGTTACCTCACCGACTTCGGGTGTTACAAACTCTCGTGGTGTGACGGGCGGTGTGTACAAGGCCCGGGAACGTATTCACCGCGGCGTGCTGATCCGCGATTACTAGCGATTCCGGCTTCATGCAGGCGAGTTGCAGCCTGCAATCCGAACTGAGAGAAGCTTTAAGAGATTTGCATGACCTCGCGGTCTAGCGACTCGTTGTACTTCCCATTGTAGCACGTGTGTAGCCCAGGTCATAAGGGGCATGATGATTTGACGTCATCCCCACCTTCCTCCGGTTTGTCACCGGCAGTCTCGCTAGAGTGCCCAACTAAATGATGGCAACTAACAATAAGGGTTGCGCTCGTTGCGGGACTTAACCCAACAT…
RDSE	Bacillus cereus	0.99	GTCCCTTAGGCGGCTGGCTCCAAAAAGGTTACCCCACCGACTTCGGGTGTTACAAACTCTCGTGGTGTGACGGGCGGTGTGTACAAGGCCCGGGAACGTATTCACCGCGGCATGCTGATCCGCGATTACTAGCGATTCCAGCTTCATGTAGGCGAGTTGCAGCCTACAATCCGAACTGAGAACGGTTTTATGAGATTAGCTCCACCTCGCGGTCTTGCAGCTCTTTGTACCGTCCATTGTAGCACGTGTGTAGCCCAGGTCATAAGGGGCATGATGATTTGACGTCATCCCCACCTTCCTCCGGTTTGTCACCGGCAGTCACCTTAGAGTGCCCAACTTAATGATGGCAACTAAGATCAAGGGTTGCGCTCGTTGCGGGACTTAACCCAACATCTCACG…
X10	[Clostridium] celerecrescens	0.99	GAAAGTTATCTCCGCCTTCGGCAGCTCCCTCCTTTCGGTTGGGTCACTGACTTCGGGCGTTATCGACTCCCATGGTGTGACGGGCGGTGTGTACAAGACCCGGGAACGTATTCACCGCAGCATTCTGATCTGCGATTACTAGCGATTCCGGCTTCATGCAGGCGGGTTGCAGCCTGCAATCCGAACTGAGACGTTATTTTTGGGGTTCGCTCCAGATCGCTCCTTCGCCTCCCTTTGTTTACGCCATTGTAGCACGTGTGTAGCCCAAATCATAAGGGGCATGATGATTTGACGTCATCCCCACCTTCCTCCAGGTTATCCCTGGCAGTCTCCCTAGAGTGCCCAGCTTTACCTGCTGGCTACTAAGAATAAGGGTTGCGCTCGTTGCGGGACTTAACC…
X21	Bacillus cereus	0.99	TGTGACCTTAGGCGGCTGGCTCCAAAAAGGTTACCCCACCGACTTCGGGTGTTACAAACTCTCGTGGTGTGACGGGCGGTGTGTACAAGGCCCGGGAACGTATTCACCGCGGCATGCTGATCCGCGATTACTAGCGATTCCAGCTTCATGTAGGCGAGTTGCAGCCTACAATCCGAACTGAGAACGGTTTTATGAGATTAGCTCCACCTCGCGGTCTTGCAGCTCTTTGTACCGTCCATTGTAGCACGTGTGTAGCCCAGGTCATAAGGGGCATGATGATTTGACGTCATCCCCACCTTCCTCCGGTTTGTCACCGGCAGTCACCTTAGAGTGCCCAACTTAATGATGGCAACTAAGATCAAGGGTTGCGCTCGTTGCGGGACTTAACCCAACATCTCA…
X23	Murimonas intestini	0.93	AAAATCTGGTCCCTTCGGCAGCTCCTCCCTTTCGGTTAGGTCACTGACTTCGGGCGTTACCAACTCCCATGGTGTGACGGGCGGTGTGTACAAGACCCGGGAACGTATTCACCGCGGCATTCTGATCCGCGATTACTAGCGATTCCAGCTTCATGCAGTCGAGTTGCAGACTGCAATCCGAACTGGGACGTTATTTTTGGGGTTTGCTCACCCTCGCGGGGCTGCCTCCCTCTGTTTACGCCATTGTAGCACGTGTGTAGCCCAGGCCATAAGGGGCATGATGATTTGACGTCGTCCCCACCTTCCTCCGGGTTGTCCCCGGCAGTCCCTCCAGAGTGCCCACCATTACGTGCTGGCTACTGAAGGTAAGGGTTGCGCTCGTTGCGGGACTTAACCCAA…
X4	Neglecta timonensis	0.95	CCTCCATCCTACCTTCGGCAGCGCCCTCCTTGCGGTTAAGCTACTGACTTCGGGTATTACCGGCTCCCATGGTGTGACGGGCGGTGTGTACAAGGCCCGGGAACGTATTCACCGCGGCATGCTGATCCGCGATTACTAGCAATTCCAACTTCACGCAGGCGGGTTGCAGCCTGCGATCCGAACTGGGACCATTTTTGGGGTTTTGCTCCACCTCGCGGTATTGCTTCCCTCTGTTAATGGCCATTGTAGTACGTGTGAGGCCCAGGTCATAAGGGGCATGATGATTTGACATCATCCCCACCTTCCTCCGTTTTGTCAACGGCGGTCCTGCTAGAGTGCTCTTGCGTAGCAACTAACAGTAAGGGTTGCGCTCGTTGCGGGACTTAACCCAACATCTCA…
X5	Parabacteroides distasonis	0.98	GCAAAGATTTACCTAGGCCGATCCTCGCGGTTACGGACTTCAGGCACCCCCGGCTCCCATGGCTTGACGGGCGGTGTGTACAAGGCCCGGGAACGTATTCACCGCGCCATGGCTGATGCGCGATTACTAGCGAATCCAGCTTCACGGAGTCGGGTTGCAGACTCCGATCCGAACTGAGACGTGGTTTGGGGATTCGCTCCCTGTCGCCAGGTGGCATCCCTTTGTCCACGCCATTGTAACACGTGTGTCGCCCCGGATGTAAGGGCCGTGCTGATTTGACGTCATCCCCGCCTTCCTCGCAGCTTACGCTGGCAGTCCCGCCAGAGTCCTCAGCATGACCTGTTAGTAACTGGCGGCAAGGGTTGCGCTCGTTATGGCACTTAAGCCGACACCTCACGG…
X7	Staphylococcus warneri	0.99	TCACCTTCGACGGCTAGCTCCATAAATGGTTACTCCACCGGCTTCGGGTGTTACAAACTCTCGTGGTGTGACGGGCGGTGTGTACAAGACCCGGGAACGTATTCACCGTAGCATGCTGATCTACGATTACTAGCGATTCCAGCTTCATGTAGTCGAGTTGCAGACTACAATCCGAACTGAGAACAACTTTATGGGATTTGCTTGACCTCGCGGTTTAGCTGCCCTTTGTATTGTCCATTGTAGCACGTGTGTAGCCCAAATCATAAGGGGCATGATGATTTGACGTCATCCCCACCTTCCTCCGGTTTGTCACCGGCAGTCAACTTAGAGTGCCCAACTTAATGATGGCAACTAAGCTTAAGGGTTGCGCTCGTTGCGGGACTTAACCCAACATCTCAC…
chong_10	Kineothrix alysoides	0.93	TCCCTCCTTGCGGTTGGGTCACAGACTTCGGGCATTTCCGACTCCCATGGTGTGACGGGCGGTGTGTACAAGACCCGGGAACGTATTCACCGCGGCATTCTGATCCGCGATTACTAGCGATTCCAGCTTCATGTAGCCGGGTTGCAGGCTACAATCCGAACTGGGACGTTATTTTTGGGATTTGCTCCCCCTCGCGGGTTCGCTTCCCTCTGTTTACGCCATTGTAGCACGTGTGTAGCCCAAATCATAAGGGGCATGATGATTTGACGTCATCCCCACCTTCCTCCGGGTTATCCCCGGCAGTCTCCCTAGAGTGCCCGGCCCTGCCCGCTGGCTACTAAGGATAAGGGTTGCGCTCGTTGCGGGACTTAACCCAACATCTCACGACACGAGCTGACG…
chong_11	Eisenbergiella tayi	0.9	GGGTTCGGTCACAGACTTCGGGCATTCCCGGCTCCCATGGTGTGACGGGCGGTGTGTACAAGACCCGGGAACGTATTCACCGCGGCATTCTGATCCGCGATTACTAGCGATTCCGGCTTCATGTAGTCGGGTTGCAGACTACAATCCGAACTGGGACGCCGTTTTTGGGGTTCGCTCCGCGTCGCCGCTTCGCCTCCCTCTGTCGGCGCCATTGTAGCACGTGTGTAGCCCAGGCCATAAGGGGCATGATGATTTGACGTCATCCCCGCCTTCCTCCGGGTTGTCCCCGGCAGTCCCCGCAGAGTCCCCATCTTATATGCTGGCTACTGCGGGCAGGGGTTGCGCTCGTTGCGGGACTTAACCCAACATCTCACGACACGAGCTGACGACAACCATGCA…
chong_12	Anaerotaenia torta	0.91	CCTTGCGGTTGGGTCACTGACTTCGGGCATTCCCGACTCCCATGGTGTGACGGGCGGTGTGTACAAGACCCGGGAACGTATTCACCGCGGCATTCTGATCCGCGATTACTAGCGATTCCAGCTTCATGCAGCCGAGTTGCAGGCTGCAATCCGAACTGGGACGCCGTTTCTGTGGTTTGCTCACCCTCGCGGGGCTGCTTCACTCTGTCGGCGCCATTGTAGCACGTGTGTAGCCCGGCCCATAAGGGGCATGATGATTTGACGTCGTCCCCACCTTCCCCCGGGTTATCCCCGGCAGTCCCGCCAGAGTGCCCAGCTTTACCTGCTGGCTACTGGCGGCAGGGGTTGCGCTCGTTGCGGGACTTAACCCAACATCTCACGACACGAGCTGACGACAAC…
chong_13	Anaerotaenia torta	0.91	TTGCGGTTGGGTCACTGACTTCGGGCATTCCCGACTCCCATGGTGTGACGGGCGGTGTGTACAAGACCCGGGAACGTATTCACCGCGGCATTCTGATCCGCGATTACTAGCGATTCCAGCTTCATGCAGCCGAGTTGCAGGCTGCAATCCGAACTGGGACGCCGTTTCTGTGGTTTGCTCACCCTCGCGGGGCTGCTTCACTCTGTCGGCGCCATTGTAGCACGTGTGTAGCCCGGCCCATAAGGGGCATGATGATTTGACGTCGTCCCCACCTTCCCCCGGGTTATCCCCGGCAGTCCCGCCAGAGTGCCCAGCTTTACCTGCTGGCTACTGGCGGCAGGGGTTGCGCTCGTTGCGGGACTTAACCCAACATCTCACGACACGAGCTGACGACAACCA…
chong_14	Anaerotaenia torta	0.91	CTGACTTCGGGCATTCCCGACTCCCATGGTGTGACGGGCGGTGTGTACAAGACCCGGGAACGTATTCACCGCGGCATTCTGATCCGCGATTACTAGCGATTCCAGCTTCATGCAGCCGAGTTGCAGGCTGCAATCCGAACTGGGACGCCGTTTCTGTGGTTTGCTCACCCTCGCGGGGCTGCTTCACTCTGTCGGCGCCATTGTAGCACGTGTGTAGCCCGGCCCATAAGGGGCATGATGATTTGACGTCGTCCCCACCTTCCCCCGGGTTATCCCCGGCAGTCCCGCCAGAGTGCCCAGCTTTACCTGCTGGCTACTGGCGGCAGGGGTTGCGCTCGTTGCGGGACTTAACCCAACATCTCACGACACGAGCTGACGACAACCATGCACCACCTGTCT…
chong_17	Acetatifactor muris	0.91	TTCGGGTTCGGTCACCGGCTTCGGGCGTTCCCGACTCCCATGGTGTGACGGGCGGTGTGTACAAGACCCGGGAACGTATTCACCGCGGCATTCTGATCCGCGATTACTAGCGATTCCAGCTTCATGCAGCCGAGTTGCAGGCTGCAATCCGAACTGGGACGTTATTTTTGGGGTTCGCTTAACATCGCTGTCTCGCCTCCCTCTGTTTACGCCATTGTAGCACGTGTGTAGCCCCGGCCATAAGGGGCATGATGATTTGACGTCATCCCCGCCTTCCTCCGGGTTATCCCCGGCAGTCCCCCCAGAGTGCCCATCTTAAATGCTGGCTACTGGGGGCAGGGGTTGCGCTCGTTGCGGGACTTGACCCAACATCTCACGACACGAGCTGACGACAACCAT…
chong_19	[Eubacterium] dolichum	0.93	CCGGCTTCGGGCATTACCGACTCCCATGGTTTGACGGGCGGTGTGTACAAGGCCCGAGAACGTATTCACCGCAGCATGCTGATCTGCGATTACTAGCGATTCCGGCTTCATGAAGTCGAGTTGCAGACTTCAATCCGAACTGGGACGACCTTTTTGGGGTCCGCTTAACATCACTGTCTCGCTTCCCTCTGTAGTCGCCATTGTAGTACGTGTGTCGCCCAGGCCATAAGGGGCATGATGATTTGACGTCATCCCCGCCTTCCTCCGGTTTATCACCGGCAGTCTCGCATGAGTCCCCATCTTACTGCTGGTAACATGCGACAAGGGTTGCGCTCGTTGCGGGACTTAACCCAACATCTCACGACACGAGCTGACGACAACCATGCACCACCTGTGTGC…
chong_1	[Clostridium] celerecrescens	0.94	TCGGTTGGGTCACTGACTTCGGGCGTTATCGACTCCCATGGTGTGACGGGCGGTGTGTACAAGACCCGGGAACGTATTCACCGCAGCATTCTGATCTGCGATTACTAGCGATTCCGGCTTCATGCAGGCGGGTTGCAGCCTGCAATCCGAACTGAGACGTTATTTTTGGGGTTCGCTCCAGATCGCTCCTTCGCCTCCCTTTGTTTACGCCATTGTAGCACGTGTGTAGCCCAAATCATAAGGGGCATGATGATTTGACGTCATCCCCACCTTCCTCCAGGTTATCCCTGGCAGTCTCCCTAGAGTGCCCAGCTTTACCTGCTGGCTACTAAGAATAAGGGTTGCGCTCGTTGCGGGACTTAACCCAACATCTCACGACACGAGCTGACGACAACCATG…
chong_20	[Eubacterium] dolichum	0.93	GCCACCGGCTTCGGGCATTACCGACTCCCATGGTTTGACGGGCGGTGTGTACAAGGCCCGAGAACGTATTCACCGCAGCATGCTGATCTGCGATTACTAGCGATTCCGGCTTCATGAAGTCGAGTTGCAGACTTCAATCCGAACTGGGACGACCTTTTTGGGGTCCGCTTAACATCACTGTCTCGCTTCCCTCTGTAGTCGCCATTGTAGTACGTGTGTCGCCCAGGCCATAAGGGGCATGATGATTTGACGTCATCCCCGCCTTCCTCCGGTTTATCACCGGCAGTCTCGCATGAGTCCCCATCTTACTGCTGGTAACATGCGACAAGGGTTGCGCTCGTTGCGGGACTTAACCCAACATCTCACGACACGAGCTGACGACAACCATGCACCACCTGT…
chong_21	Bacillus toyonensis	0.99	TACCCCACCGACTTCGGGTGTTACAAACTCTCGTGGTGTGACGGGCGGTGTGTACAAGGCCCGGGAACGTATTCACCGCGGCATGCTGATCCGCGATTACTAGCGATTCCAGCTTCATGTAGGCGAGTTGCAGCCTACAATCCGAACTGAGAACGGTTTTATGAGATTAGCTCCACCTCGCGGTCTTGCAGCTCTTTGTACCGTCCATTGTAGCACGTGTGTAGCCCAGGTCATAAGGGGCATGATGATTTGACGTCATCCCCACCTTCCTCCGGTTTGTCACCGGCAGTCACCTTAGAGTGCCCAACTTAATGATGGCAACTAAGATCAAGGGTTGCGCTCGTTGCGGGACTTAACCCAACATCTCACGACACGAGCTGACGACAACCATGCACCACC…
chong_22	Bacteroides acidifaciens	0.99	AGGTACCCCCGGCTTTCATGGCTTGACGGGCGGTGTGTACAAGGCCCGGGAACGTATTCACCGCGCCATGGCTGATGCGCGATTACTAGCGAATCCAGCTTCACGAAGTCGGGTTGCAGACTTCGATCCGAACTGAGAGAGGTTTTGGGGATTGGCATCCTGTCGCCAGGTAGCGGCCTTCTGTACCTCCCATTGTAACACGTGTGTAGCCCCGGACGTAAGGGCCGTGCTGATTTGACGTCATCCCCACCTTCCTCACATCTTACGACGGCAGTCTCTCCAGAGTCCTCAGCATGACCTGTTAGTAACTGAAGATAAGGGTTGCGCTCGTTATGGCACTTAAGCCGACACCTCACGGCACGAGCTGACGACAACCATGCAGCACCTTCACACCTGCCT…
chong_23	Bacteroides acidifaciens	0.99	CCTTGCGGTTACGTACTTCAGGTACCCCCGGCTTTCATGGCTTGACGGGCGGTGTGTACAAGGCCCGGGAACGTATTCACCGCGCCATGGCTGATGCGCGATTACTAGCGAATCCAGCTTCACGAAGTCGGGTTGCAGACTTCGATCCGAACTGAGAGAGGTTTTGGGGATTGGCATCCTGTCGCCAGGTAGCGGCCTTCTGTACCTCCCATTGTAACACGTGTGTAGCCCCGGACGTAAGGGCCGTGCTGATTTGACGTCATCCCCACCTTCCTCACATCTTACGACGGCAGTCTCTCCAGAGTCCTCAGCATGACCTGTTAGTAACTGAAGATAAGGGTTGCGCTCGTTATGGCACTTAAGCCGACACCTCACGGCACGAGCTGACGACAACCATGC…
chong_24	Adlercreutzia mucosicola	0.99	GAAGGGTTCGGCCGGCGGCTTCGGGTGCAGACGACTCGGGTGGTGTGACGGGCGGTGTGTACAAGGCCCGGGAACGTATTCACCGCGGCGTGCTGATCCGCGATTACTAGCAACTCCGGCTTCACGCAGGCGGGTTGCAGCCTGCGATCCGAACTGGGGCCGGCTTTCCGGGATCCGCTCCCCCTCGCGGGGTGGCAACCCTCTGTACCGGCCATTGTAGCACGTGTGCAGCCCAGGGCATAAGGGGCATGATGACTTGACGTCGTCCCCACCCTCCTCCGGCTTGACGCCGGCAGTCTCCCGCGAGTCCCCAACCTAATGCTGGCAACGCGGGACGGGGGTTGCGCTCGTTGCGGGACTTAACCCAACATCTCACGACACGAGCTGACGACAGCCATG…
chong_25	Adlercreutzia mucosicola	0.99	TCGGCCGGCGGCTTCGGGTGCAGACGACTCGGGTGGTGTGACGGGCGGTGTGTACAAGGCCCGGGAACGTATTCACCGCGGCGTGCTGATCCGCGATTACTAGCAACTCCGGCTTCACGCAGGCGGGTTGCAGCCTGCGATCCGAACTGGGGCCGGCTTTCCGGGATCCGCTCCCCCTCGCGGGGTGGCAACCCTCTGTACCGGCCATTGTAGCACGTGTGCAGCCCAGGGCATAAGGGGCATGATGACTTGACGTCGTCCCCACCCTCCTCCGGCTTGACGCCGGCAGTCTCCCGCGAGTCCCCAACCTAATGCTGGCAACGCGGGACGGGGGTTGCGCTCGTTGCGGGACTTAACCCAACATCTCACGACACGAGCTGACGACAGCCATGCACCACC…
chong_26	Acetatifactor muris	0.91	TGGGGCACCGACTTCGGGCATTCCCGACTCCCATGGTGTGACGGGCGGTGTGTACAAGACCCGGGAACGTATTCACCGCGGCGTTCTGATCCGCGATTACTAGCGATTCCGGCTTCATGCAGCCGAGTTGCAGGCTGCAATCCGAACTGAGGCGTGCTTTCCGGGCTTTGCTTGGCGTCGCCGCTTTGCTTCCCTCTGTGCACGCCATTGTAGCACGTGTGTAGCCCTGGCCATAAGGGGCATGATGATTTGACGTCGTCCCCGCCCTCCTCCGGGTTGTCCCCGGCAGTCCCCCTAGAGTGCCCACCATTACGTGCTGGCTACTAGGGGCAGGGGTTGCGCTCGTTGCGGGACTTGACCCAACATCTCACGACACGAGCTGACGACAACCATGCACCA…
chong_28	[Ruminococcus] gnavus	0.95	TTTCGGTTAGGTCACCGGCTTCGGGCGTTACTGACTCCCATGGTGTGACGGGCGGTGTGTACAAGACCCGGGAACGTATTCACCGCGACATTCTGATTCGCGATTACTAGCGATTCCAGCTTCATGTAGTCGAGTTGCAGACTACAATCCGAACTGAGACGTTATTTTTGGGATTTGCTCACATTCACATGGCTGCTTCCCTTTGTTTACGCCATTGTAGCACGTGTGTAGCCCTGGCCATAAGGGGCATGATGATTTGACGTCATCCCCACCTTCCTCCAGGTTGTCCCTGGCAGTCTCTCCAGAGTGCCCATCCGTAATGCTGGCTACTGAAGATAGGGGTTGCGCTCGTTGCGGGACTTAACCCAACATCTCACGACACGAGCTGACGACAACCAT…
chong_29	[Ruminococcus] gnavus	0.95	TTTCGGTTAGGTCACCGGCTTCGGGCGTTACTGACTCCCATGGTGTGACGGGCGGTGTGTACAAGACCCGGGAACGTATTCACCGCGACATTCTGATTCGCGATTACTAGCGATTCCAGCTTCATGTAGTCGAGTTGCAGACTACAATCCGAACTGAGACGTTATTTTTGGGATTTGCTCACATTCACATGGCTGCTTCCCTTTGTTTACGCCATTGTAGCACGTGTGTAGCCCTGGCCATAAGGGGCATGATGATTTGACGTCATCCCCACCTTCCTCCAGGTTGTCCCTGGCAGTCTCTCCAGAGTGCCCATCCGTAATGCTGGCTACTGAAGATAGGGGTTGCGCTCGTTGCGGGACTTAACCCAACATCTCACGACACGAGCTGACGACAACCAT…
chong_2	Eisenbergiella tayi	0.9	GGTTCGGTCACAGACTTCGGGCATTCCCGGCTCCCATGGTGTGACGGGCGGTGTGTACAAGACCCGGGAACGTATTCACCGCGGCATTCTGATCCGCGATTACTAGCGATTCCGGCTTCATGTAGTCGGGTTGCAGACTACAATCCGAACTGGGACGCCGTTTTTGGGGTTCGCTCCGCGTCGCCGCTTCGCCTCCCTCTGTCGGCGCCATTGTAGCACGTGTGTAGCCCAGGCCATAAGGGGCATGATGATTTGACGTCATCCCCGCCTTCCTCCGGGTTGTCCCCGGCAGTCCCCGCAGAGTCCCCATCTTATATGCTGGCTACTGCGGGCAGGGGTTGCGCTCGTTGCGGGACTTAACCCAACATCTCACGACACGAGCTGACGACAACCATGCAC…
chong_30	Lactobacillus murinus	1	TACCCCACCGGCTTTGGGTGTTACAAACTCTCATGGTGTGACGGGCGGTGTGTACAAGGCCCGGGAACGTATTCACCGCGGCATGCTGATCCGCGATTACTAGCGATTCCGACTTCATGTAGGCGAGTTGCAGCCTACAATCCGAACTGAGAACGGCTTTAAGAGATTTGCTAAACCTCGCGGTCTTGCGACTCGTTGTACCGTCCATTGTAGCACGTGTGTAGCCCAGGTCATAAGGGGCATGATGATTTGACGTCATCCCCACCTTCCTCCGGTTTGTCACCGGCAGTCTTGCTAGAGTGCCCAACTTAATGCTGGCAACTAACAATAAGGGTTGCGCTCGTTGCGGGACTTAACCCAACATCTCACGACACGAGCTGACGACAACCATGCACCACC…
chong_31	Lactobacillus murinus	1	TACCCCACCGGCTTTGGGTGTTACAAACTCTCATGGTGTGACGGGCGGTGTGTACAAGGCCCGGGAACGTATTCACCGCGGCATGCTGATCCGCGATTACTAGCGATTCCGACTTCATGTAGGCGAGTTGCAGCCTACAATCCGAACTGAGAACGGCTTTAAGAGATTTGCTAAACCTCGCGGTCTTGCGACTCGTTGTACCGTCCATTGTAGCACGTGTGTAGCCCAGGTCATAAGGGGCATGATGATTTGACGTCATCCCCACCTTCCTCCGGTTTGTCACCGGCAGTCTTGCTAGAGTGCCCAACTTAATGCTGGCAACTAACAATAAGGGTTGCGCTCGTTGCGGGACTTAACCCAACATCTCACGACACGAGCTGACGACAACCATGCACCACC…
chong_32	Oscillibacter valericigenes	0.94	TGCGGTTAGGCTACGGACTTCGGGTGTTCCCGACTCTCATGGTGTGACGGGCGGTGTGTACAAGGCCCGGGAACGTATTCACCGCGGCATGCTGATCCGCGATTACTAGCGATTCCGACTTCATGCAGTCGAGTTGCAGACTGCAATCTGAACTGGGACGGCTTTTAGGGGTTCGCTCCACTTCACAGCTTTGCATCCCTCTGTTGGCCGCCATTGTATTACGTGTGTAGCCCAGGACATAAGGGGCATGATGATTTGACGTCGTCCCCACCTTCCTCCGTTTTGTCAACGGCAGTCTCGCTAGAGTGCTCTTGCGTAGCAACTAACAATAAGGGTTGCGCTCGTTGCGGGACTTAACCCAACATCTCACGACACGAGCTGACGACAACCATGCACCAC…
chong_34	Bacteroides acidifaciens	0.99	AGGTACCCCCGGCTTTCATGGCTTGACGGGCGGTGTGTACAAGGCCCGGGAACGTATTCACCGCGCCATGGCTGATGCGCGATTACTAGCGAATCCAGCTTCACGAAGTCGGGTTGCAGACTTCGATCCGAACTGAGAGAGGTTTTGGGGATTGGCATCCTGTCGCCAGGTAGCGGCCTTCTGTACCTCCCATTGTAACACGTGTGTAGCCCCGGACGTAAGGGCCGTGCTGATTTGACGTCATCCCCACCTTCCTCACATCTTACGACGGCAGTCTCTCCAGAGTCCTCAGCATGACCTGTTAGTAACTGAAGATAAGGGTTGCGCTCGTTATGGCACTTAAGCCGACACCTCACGGCACGAGCTGACGACAACCATGCAGCACCTTCACACCTGCCT…
chong_36	Bacteroides acidifaciens	0.99	CGTACTTCAGGTACCCCCGGCTTTCATGGCTTGACGGGCGGTGTGTACAAGGCCCGGGAACGTATTCACCGCGCCATGGCTGATGCGCGATTACTAGCGAATCCAGCTTCACGAAGTCGGGTTGCAGACTTCGATCCGAACTGAGAGAGGTTTTGGGGATTGGCATCCTGTCGCCAGGTAGCGGCCTTCTGTACCTCCCATTGTAACACGTGTGTAGCCCCGGACGTAAGGGCCGTGCTGATTTGACGTCATCCCCACCTTCCTCACATCTTACGACGGCAGTCTCTCCAGAGTCCTCAGCATGACCTGTTAGTAACTGAAGATAAGGGTTGCGCTCGTTATGGCACTTAAGCCGACACCTCACGGCACGAGCTGACGACAACCATGCAGCACCTTCAC…
chong_37	Eubacterium xylanophilum	0.91	TCCCTAAGGTTGGGTCACTGGCTTCGGGCATTTCCGACTCCCATGGTGTGACGGGCGGTGTGTACAAGACCCGGGAACGTATTCACCGCAGCATTCTGATCTGCGATTACTAGCGATTCCAGCTTCATGTAGTCGGGTTGCAGACTACAATCCGAACTGGGACGGTTTTTTTGTGGTTGGCTCACTCTCGCGAGGCTGCTTCACTCTGTTACCGCCATTGTAGCACGTGTGTAGCCCAAGCCATAAGGGGCATGATGATTTGACGTCATCCCCACCTTCCTCCGGATTATCTCCGGCAGTCTCCCCAGAGTGCCCGGCCGGACCGCTGGCTACTAAGGATAAGGGTTGCGCTCGTTGCGGGACTTAACCCAACATCTCACGACACGAGCTGACGACAAC…
chong_38	Eubacterium xylanophilum	0.91	TTGGGTCACTGGCTTCGGGCATTTCCGACTCCCATGGTGTGACGGGCGGTGTGTACAAGACCCGGGAACGTATTCACCGCAGCATTCTGATCTGCGATTACTAGCGATTCCAGCTTCATGTAGTCGGGTTGCAGACTACAATCCGAACTGGGACGGTTTTTTTGTGGTTGGCTCACTCTCGCGAGGCTGCTTCACTCTGTTACCGCCATTGTAGCACGTGTGTAGCCCAAGCCATAAGGGGCATGATGATTTGACGTCATCCCCACCTTCCTCCGGATTATCTCCGGCAGTCTCCCCAGAGTGCCCGGCCGGACCGCTGGCTACTAAGGATAAGGGTTGCGCTCGTTGCGGGACTTAACCCAACATCTCACGACACGAGCTGACGACAACCATGCACCA…
chong_3	Lactobacillus murinus	1	TTACCCCACCGGCTTTGGGTGTTACAAACTCTCATGGTGTGACGGGCGGTGTGTACAAGGCCCGGGAACGTATTCACCGCGGCATGCTGATCCGCGATTACTAGCGATTCCGACTTCATGTAGGCGAGTTGCAGCCTACAATCCGAACTGAGAACGGCTTTAAGAGATTTGCTAAACCTCGCGGTCTTGCGACTCGTTGTACCGTCCATTGTAGCACGTGTGTAGCCCAGGTCATAAGGGGCATGATGATTTGACGTCATCCCCACCTTCCTCCGGTTTGTCACCGGCAGTCTTGCTAGAGTGCCCAACTTAATGCTGGCAACTAACAATAAGGGTTGCGCTCGTTGCGGGACTTAACCCAACATCTCACGACACGAGCTGACGACAACCATGCACCAC…
chong_40	Cutibacterium acnes	0.99	CAACGGTTAGGCCACCGGCTTCGGGTGTTACCAACTTTCATGACTTGACGGGCGGTGTGTACAAGCCCCGGGAACGTATTCACCGCAGCGTTGCTGATCTGCGATTACTAGCGACTCCGACTTCATGAGGTCGAGTTGCAGACCCCAATCCGAACTGAGACCGGCTTTCCGAGATTCGCTCACCCTCACAGGCTCGCCACTCTCTGTACCAGCCATTGTAGCATGCGTGAAGCCCTGGACATAAGGGGCATGATGACTTGACGTCATCCCCACCTTCCTCCGAGTTGACCCCGGCGGTCTCCACTGAGTCCCCACCATAACGTGCTGGCAACAGTGAACAAGGGTTGCGCTCGTTGCGGGACTTAACCCAACATCTCACGACACGAGCTGACGACAGCC…
chong_42	Anaerotaenia torta	0.91	GTTGGGTCACTGACTTCGGGCATTCCCGACTCCCATGGTGTGACGGGCGGTGTGTACAAGACCCGGGAACGTATTCACCGCGGCATTCTGATCCGCGATTACTAGCGATTCCAGCTTCATGCAGCCGAGTTGCAGGCTGCAATCCGAACTGGGACGCCGTTTCTGTGGTTTGCTCACCCTCGCGGGGCTGCTTCACTCTGTCGGCGCCATTGTAGCACGTGTGTAGCCCGGCCCATAAGGGGCATGATGATTTGACGTCGTCCCCACCTTCCCCCGGGTTATCCCCGGCAGTCCCGCCAGAGTGCCCAGCTTTACCTGCTGGCTACTGGCGGCAGGGGTTGCGCTCGTTGCGGGACTTAACCCAACATCTCACGACACGAGCTGACGACAACCATGCAC…
chong_43	Anaerotaenia torta	0.91	CACTGACTTCGGGCATTCCCGACTCCCATGGTGTGACGGGCGGTGTGTACAAGACCCGGGAACGTATTCACCGCGGCATTCTGATCCGCGATTACTAGCGATTCCAGCTTCATGCAGCCGAGTTGCAGGCTGCAATCCGAACTGGGACGCCGTTTCTGTGGTTTGCTCACCCTCGCGGGGCTGCTTCACTCTGTCGGCGCCATTGTAGCACGTGTGTAGCCCGGCCCATAAGGGGCATGATGATTTGACGTCGTCCCCACCTTCCCCCGGGTTATCCCCGGCAGTCCCGCCAGAGTGCCCAGCTTTACCTGCTGGCTACTGGCGGCAGGGGTTGCGCTCGTTGCGGGACTTAACCCAACATCTCACGACACGAGCTGACGACAACCATGCACCACCTGT…
chong_44	Anaerotaenia torta	0.91	TTCGGGCATTCCCGACTCCCATGGTGTGACGGGCGGTGTGTACAAGACCCGGGAACGTATTCACCGCGGCATTCTGATCCGCGATTACTAGCGATTCCAGCTTCATGCAGCCGAGTTGCAGGCTGCAATCCGAACTGGGACGCCGTTTCTGTGGTTTGCTCACCCTCGCGGGGCTGCTTCACTCTGTCGGCGCCATTGTAGCACGTGTGTAGCCCGGCCCATAAGGGGCATGATGATTTGACGTCGTCCCCACCTTCCCCCGGGTTATCCCCGGCAGTCCCGCCAGAGTGCCCAGCTTTACCTGCTGGCTACTGGCGGCAGGGGTTGCGCTCGTTGCGGGACTTAACCCAACATCTCACGACACGAGCTGACGACAACCATGCACCACCTGTCTCTGCT…
chong_45	Cutibacterium acnes	0.99	CAACGGTTAGGCCACCGGCTTCGGGTGTTACCAACTTTCATGACTTGACGGGCGGTGTGTACAAGCCCCGGGAACGTATTCACCGCAGCGTTGCTGATCTGCGATTACTAGCGACTCCGACTTCATGAGGTCGAGTTGCAGACCCCAATCCGAACTGAGACCGGCTTTCCGAGATTCGCTCACCCTCACAGGCTCGCCACTCTCTGTACCAGCCATTGTAGCATGCGTGAAGCCCTGGACATAAGGGGCATGATGACTTGACGTCATCCCCACCTTCCTCCGAGTTGACCCCGGCGGTCTCCACTGAGTCCCCACCATAACGTGCTGGCAACAGTGAACAAGGGTTGCGCTCGTTGCGGGACTTAACCCAACATCTCACGACACGAGCTGACGACAGCC…
chong_46	Eisenbergiella tayi	0.9	CGGGTTCGGTCACAGACTTCGGGCATTCCCGGCTCCCATGGTGTGACGGGCGGTGTGTACAAGACCCGGGAACGTATTCACCGCGGCATTCTGATCCGCGATTACTAGCGATTCCGGCTTCATGTAGTCGGGTTGCAGACTACAATCCGAACTGGGACGCCGTTTTTGGGGTTCGCTCCGCGTCGCCGCTTCGCCTCCCTCTGTCGGCGCCATTGTAGCACGTGTGTAGCCCAGGCCATAAGGGGCATGATGATTTGACGTCATCCCCGCCTTCCTCCGGGTTGTCCCCGGCAGTCCCCGCAGAGTCCCCATCTTATATGCTGGCTACTGCGGGCAGGGGTTGCGCTCGTTGCGGGACTTAACCCAACATCTCACGACACGAGCTGACGACAACCATGC…
chong_47	Eisenbergiella tayi	0.9	CGGGTTCGGTCACAGACTTCGGGCATTCCCGGCTCCCATGGTGTGACGGGCGGTGTGTACAAGACCCGGGAACGTATTCACCGCGGCATTCTGATCCGCGATTACTAGCGATTCCGGCTTCATGTAGTCGGGTTGCAGACTACAATCCGAACTGGGACGCCGTTTTTGGGGTTCGCTCCGCGTCGCCGCTTCGCCTCCCTCTGTCGGCGCCATTGTAGCACGTGTGTAGCCCAGGCCATAAGGGGCATGATGATTTGACGTCATCCCCGCCTTCCTCCGGGTTGTCCCCGGCAGTCCCCGCAGAGTCCCCATCTTATATGCTGGCTACTGCGGGCAGGGGTTGCGCTCGTTGCGGGACTTAACCCAACATCTCACGACACGAGCTGACGACAACCATGC…
chong_49	Adlercreutzia mucosicola	0.99	TTCGGCCGGCGGCTTCGGGTGCAGACGACTCGGGTGGTGTGACGGGCGGTGTGTACAAGGCCCGGGAACGTATTCACCGCGGCATGCTGATCCGCGATTACTAGCAACTCCGGCTTCACGCAGGCGGGTTGCAGCCTGCGATCCGAACTGGGACCGGCTTTGGGGGATCCGCTCCCCCTCGCGGGGTCGCAACCCTCTGTGCCGGCCATTGTAGCACGTGTGCAGCCCAGGGCATGAGGGGCATGATGACTTGACGTCGTCCCCACCTTCCTCCGGCTTGACGCCGGCAGTCTCCCGTGAGTCCCCAACTCAATGCTGGCAACACGGGACAGGGGTTGCGCTCGTTGCGGGACTTAACCCAACATCTCACGACACGAGCTGACGACAGCCATGCACCAC…
chong_4	Lactobacillus murinus	1	TTACCCCACCGGCTTTGGGTGTTACAAACTCTCATGGTGTGACGGGCGGTGTGTACAAGGCCCGGGAACGTATTCACCGCGGCATGCTGATCCGCGATTACTAGCGATTCCGACTTCATGTAGGCGAGTTGCAGCCTACAATCCGAACTGAGAACGGCTTTAAGAGATTTGCTAAACCTCGCGGTCTTGCGACTCGTTGTACCGTCCATTGTAGCACGTGTGTAGCCCAGGTCATAAGGGGCATGATGATTTGACGTCATCCCCACCTTCCTCCGGTTTGTCACCGGCAGTCTTGCTAGAGTGCCCAACTTAATGCTGGCAACTAACAATAAGGGTTGCGCTCGTTGCGGGACTTAACCCAACATCTCACGACACGAGCTGACGACAACCATGCACCAC…
chong_50	Lactobacillus murinus	1	AGGTTACCCCACCGGCTTTGGGTGTTACAAACTCTCATGGTGTGACGGGCGGTGTGTACAAGGCCCGGGAACGTATTCACCGCGGCATGCTGATCCGCGATTACTAGCGATTCCGACTTCATGTAGGCGAGTTGCAGCCTACAATCCGAACTGAGAACGGCTTTAAGAGATTTGCTAAACCTCGCGGTCTTGCGACTCGTTGTACCGTCCATTGTAGCACGTGTGTAGCCCAGGTCATAAGGGGCATGATGATTTGACGTCATCCCCACCTTCCTCCGGTTTGTCACCGGCAGTCTTGCTAGAGTGCCCAACTTAATGCTGGCAACTAACAATAAGGGTTGCGCTCGTTGCGGGACTTAACCCAACATCTCACGACACGAGCTGACGACAACCATGCAC…
chong_51	Lactobacillus murinus	1	AGGTTACCCCACCGGCTTTGGGTGTTACAAACTCTCATGGTGTGACGGGCGGTGTGTACAAGGCCCGGGAACGTATTCACCGCGGCATGCTGATCCGCGATTACTAGCGATTCCGACTTCATGTAGGCGAGTTGCAGCCTACAATCCGAACTGAGAACGGCTTTAAGAGATTTGCTAAACCTCGCGGTCTTGCGACTCGTTGTACCGTCCATTGTAGCACGTGTGTAGCCCAGGTCATAAGGGGCATGATGATTTGACGTCATCCCCACCTTCCTCCGGTTTGTCACCGGCAGTCTTGCTAGAGTGCCCAACTTAATGCTGGCAACTAACAATAAGGGTTGCGCTCGTTGCGGGACTTAACCCAACATCTCACGACACGAGCTGACGACAACCATGCAC…
chong_53	Faecalimonas umbilicata	0.92	GGTTCGGCCACCGGCTTCGGGCGTTAACAACTCCCATGGTGTGACGGGCGGTGTGTACAAGACCCGGGAACGTATTCACCGCGGCATTCTGATCCGCGATTACTAGCGATTCCGGCTTCATGTAGTCGAGTTGCAGACTACAATCCGAACTGAGACGTTATTTTTGGGATTCGCTCCGGGTCACCCCTTCGCTTCCCTTTGTTTACGCCATTGTAGCACGTGTGTAGCCCTGGACATAAGGGGCATGATGATTTGACGTCATCCCTGCCTTCCTCCGGGTTATCCCCGGCAGTCTCTCCAGAGTCCCCAGCTTTACCTGCTGGCTACTGAAGATAAGGGTTGCGCTCGTTGCGGGACTTAACCCAACATCTCACGACACGAGCTGACGACAACCATGCA…
chong_54	Faecalimonas umbilicata	0.92	GGTTCGGCCACCGGCTTCGGGCGTTAACAACTCCCATGGTGTGACGGGCGGTGTGTACAAGACCCGGGAACGTATTCACCGCGGCATTCTGATCCGCGATTACTAGCGATTCCGGCTTCATGTAGTCGAGTTGCAGACTACAATCCGAACTGAGACGTTATTTTTGGGATTCGCTCCGGGTCACCCCTTCGCTTCCCTTTGTTTACGCCATTGTAGCACGTGTGTAGCCCTGGACATAAGGGGCATGATGATTTGACGTCATCCCTGCCTTCCTCCGGGTTATCCCCGGCAGTCTCTCCAGAGTCCCCAGCTTTACCTGCTGGCTACTGAAGATAAGGGTTGCGCTCGTTGCGGGACTTAACCCAACATCTCACGACACGAGCTGACGACAACCATGCA…
chong_56	Roseburia inulinivorans	0.92	TTGCGGTTGGGTCACTGACTTCGGGCATTCCCAACTCCCATGGTGTGACGGGCGGTGTGTACAAGACCCGGGAACGTATTCACCGCAGCATTCTGATCTGCGATTACTAGCGATTCCAGCTTCATGTAGTCGAGTTGCAGACTACAATCCGAACTGAGGTGCCTTTTTTGTGCTTTGCTCCCCTTCGCAGGTTCGCCTCACTCTGTCAGCACCATTGTAGCACGTGTGTAGCCCAGCCCATAAGGGGCATGATGATTTGACGTCGTCCCCACCTTCCTCCGGGTTATCCCCGGCAGTCTCACCAGAGTCCCCATCCGAAATGCTGGTTACTGGCAATAGGGGTTGCGCTCGTTGCGGGACTTAACCCAACATCTCACGACACGAGCTGACGACAACCAT…
chong_57	Roseburia inulinivorans	0.92	GGTTGGGCCACTGACTTCGGGCATTTCCGACTCCCATGGTGTGACGGGCGGTGTGTACAAGACCCGGGAACGTATTCACCGCGGCATTCTGATCCGCGATTACTAGCGATTCCAGCTTCATGTAGCCGGGTTGCAGACTACAATCCGAACTGAGACGTTATTTTTGGGATTCGCTCCATGTCACCATCTCGCTTCCCTCTGTTTACGCCATTGTAGCACGTGTGTAGCCCAGACCATAAGGGGCATGATGATTTGACGTCATCCCCACCTTCCTCCAGGTTGTCCCTGGCAGTCTCCACAGAGTGCCCGGCTTTACCCGCTGGCTACTGGGGATAGGGGTTGCGCTCGTTGCGGGACTTAACCCAACATCTCACGACACGAGCTGACGACAACCATGCA…
chong_58	Roseburia inulinivorans	0.92	TCCTTCCGGTTGGGCCACTGACTTCGGGCATTTCCGACTCCCATGGTGTGACGGGCGGTGTGTACAAGACCCGGGAACGTATTCACCGCGGCATTCTGATCCGCGATTACTAGCGATTCCAGCTTCATGTAGCCGGGTTGCAGACTACAATCCGAACTGAGACGTTATTTTTGGGATTCGCTCCATGTCACCATCTCGCTTCCCTCTGTTTACGCCATTGTAGCACGTGTGTAGCCCAGACCATAAGGGGCATGATGATTTGACGTCATCCCCACCTTCCTCCAGGTTGTCCCTGGCAGTCTCCACAGAGTGCCCGGCTTTACCCGCTGGCTACTGGGGATAGGGGTTGCGCTCGTTGCGGGACTTAACCCAACATCTCACGACACGAGCTGACGACAA…
chong_59	Roseburia inulinivorans	0.92	CCTCCTTCCGGTTGGGCCACTGACTTCGGGCATTTCCGACTCCCATGGTGTGACGGGCGGTGTGTACAAGACCCGGGAACGTATTCACCGCGGCATTCTGATCCGCGATTACTAGCGATTCCAGCTTCATGTAGCCGGGTTGCAGACTACAATCCGAACTGAGACGTTATTTTTGGGATTCGCTCCATGTCACCATCTCGCTTCCCTCTGTTTACGCCATTGTAGCACGTGTGTAGCCCAGACCATAAGGGGCATGATGATTTGACGTCATCCCCACCTTCCTCCAGGTTGTCCCTGGCAGTCTCCACAGAGTGCCCGGCTTTACCCGCTGGCTACTGGGGATAGGGGTTGCGCTCGTTGCGGGACTTAACCCAACATCTCACGACACGAGCTGACGAC…
chong_5	Lactobacillus murinus	1	AAGGTTACCCCACCGGCTTTGGGTGTTACAAACTCTCATGGTGTGACGGGCGGTGTGTACAAGGCCCGGGAACGTATTCACCGCGGCATGCTGATCCGCGATTACTAGCGATTCCGACTTCATGTAGGCGAGTTGCAGCCTACAATCCGAACTGAGAACGGCTTTAAGAGATTTGCTAAACCTCGCGGTCTTGCGACTCGTTGTACCGTCCATTGTAGCACGTGTGTAGCCCAGGTCATAAGGGGCATGATGATTTGACGTCATCCCCACCTTCCTCCGGTTTGTCACCGGCAGTCTTGCTAGAGTGCCCAACTTAATGCTGGCAACTAACAATAAGGGTTGCGCTCGTTGCGGGACTTAACCCAACATCTCACGACACGAGCTGACGACAACCATGCA…
chong_60	Longicatena caecimuris	0.91	CTCCTATTTCTAGGTTATGCCACCGGCTTCGGGCATTACCGACTCCCATGGTTTGACGGGCGGTGTGTACAAGGCCCGAGAACGTATTCACCGCAGCATGCTGATCTGCGATTACTAGCGATTCCGGCTTCATGAAGTCGAGTTGCAGACTTCAATCCGAACTGGGACGACCTTTTTGGGGTCCGCTTAACATCACTGTCTCGCTTCCCTCTGTAGTCGCCATTGTAGTACGTGTGTCGCCCAGGCCATAAGGGGCATGATGATTTGACGTCATCCCCGCCTTCCTCCGGTTTATCACCGGCAGTCTCGCATGAGTCCCCATCTTACTGCTGGTAACATGCGACAAGGGTTGCGCTCGTTGCGGGACTTAACCCAACATCTCACGACACGAGCTGACGA…
chong_62	Desulfovibrio desulfuricans	0.96	ATTGCTGGTTGGCTCACCGGCTTCGGGTAAAACCGACTTTCGTGGTGTGACGGGCGGTGTGTACAAGGCCCGGGAACGCATTCACCCGAGCATGCTGATCTCGAATTACTAGCGATTCCGACTTCATGCAGTCGAGTTGCAGACTGCAATCCGGACTGGGACGCGTTTTTTGGGATTGGCTCCACCTCGCGGCCTCGCTCCCCTTTGTGCGCGCCATTGTAGTACGTGTGTAGCCCTGGGTGTAAGGGCCATGATGACTTGACGTCGTCCCCACCTTCCTCCCGGTTAACCCGGGCAGTCTGCATAGAGTGCCCGACTTCACTCGCTGGCAACTATGCATAGGGGTTGCGCTCGTTGCGGGACTTAACCCAACATCTCACGACACGAGCTGACGACAGC…
chong_63	Desulfovibrio desulfuricans	0.96	TTGCTGGTTGGCTCACCGGCTTCGGGTAAAACCGACTTTCGTGGTGTGACGGGCGGTGTGTACAAGGCCCGGGAACGCATTCACCCGAGCATGCTGATCTCGAATTACTAGCGATTCCGACTTCATGCAGTCGAGTTGCAGACTGCAATCCGGACTGGGACGCGTTTTTTGGGATTGGCTCCACCTCGCGGCCTCGCTCCCCTTTGTGCGCGCCATTGTAGTACGTGTGTAGCCCTGGGTGTAAGGGCCATGATGACTTGACGTCGTCCCCACCTTCCTCCCGGTTAACCCGGGCAGTCTGCATAGAGTGCCCGACTTCACTCGCTGGCAACTATGCATAGGGGTTGCGCTCGTTGCGGGACTTAACCCAACATCTCACGACACGAGCTGACGACAGCC…
chong_64	Parabacteroides distasonis	0.98	CGGACTTCAGGTACCCCCGGCTCCCATGGCTTGACGGGCGGTGTGTACAAGGCCCGGGAACGTATTCACCGCGCCATGGCTGATGCGCGATTACTAGCGAATCCAGCTTCACGGAGTCGGGTTGCAGACTCCGATCCGAACTGAGACGTGGTTTGGGGATTCGCTCCCTGTCGCCAGGTGGCTTCCCTTTGTCCACGCCATTGTAACACGTGTGTCGCCCCGGATGTAAGGGCCGTGCTGATTTGACGTCATCCCCGCCTTCCTCGCAGCTTACGCTGGCAGTCCCACCAGAGTCCTCAGCTTTACCTGTTAGTAACTAGTGGCAAGGGTTGCGCTCGTTATGGCACTTAAGCCGACACCTCACGGCACGAGCTGACGACAACCATGCAGCACCTCGCA…
chong_65	Parabacteroides distasonis	0.98	TTCAGGTACCCCCGGCTCCCATGGCTTGACGGGCGGTGTGTACAAGGCCCGGGAACGTATTCACCGCGCCATGGCTGATGCGCGATTACTAGCGAATCCAGCTTCACGGAGTCGGGTTGCAGACTCCGATCCGAACTGAGACGTGGTTTGGGGATTCGCTCCCTGTCGCCAGGTGGCTTCCCTTTGTCCACGCCATTGTAACACGTGTGTCGCCCCGGATGTAAGGGCCGTGCTGATTTGACGTCATCCCCGCCTTCCTCGCAGCTTACGCTGGCAGTCCCACCAGAGTCCTCAGCTTTACCTGTTAGTAACTAGTGGCAAGGGTTGCGCTCGTTATGGCACTTAAGCCGACACCTCACGGCACGAGCTGACGACAACCATGCAGCACCTCGCAAATCG…
chong_66	Bacteroides caecimuris	0.99	GTACTTCAGGTACCCCCGGCTTTCATGGCTTGACGGGCGGTGTGTACAAGGCCCGGGAACGTATTCACCGCGCCATGGCTGATGCGCGATTACTAGCGAATCCAGCTTCACGAAGTCGGGTTGCAGACTTCGATCCGAACTGAGAGAGGTTTTGGGGATTAGCATCCTGTCGCCAGGTAGCTGCCTTCTGTACCCCCCATTGTAACACGTGTGTAGCCCCGGACGTAAGGGCCGTGCTGATTTGACGTCATCCCCACCTTCCTCACATCTTACGACGGCAGTCTCTCCAGAGTCCTCAGCATGACCTGTTAGTAACTGAAGATAAGGGTTGCGCTCGTTATGGCACTTAAGCCGACACCTCACGGCACGAGCTGACGACAACCATGCAGCACCTTCACA…
chong_67	Bacteroides caecimuris	0.99	AGGTACCCCCGGCTTTCATGGCTTGACGGGCGGTGTGTACAAGGCCCGGGAACGTATTCACCGCGCCATGGCTGATGCGCGATTACTAGCGAATCCAGCTTCACGAAGTCGGGTTGCAGACTTCGATCCGAACTGAGAGAGGTTTTGGGGATTAGCATCCTGTCGCCAGGTAGCTGCCTTCTGTACCCCCCATTGTAACACGTGTGTAGCCCCGGACGTAAGGGCCGTGCTGATTTGACGTCATCCCCACCTTCCTCACATCTTACGACGGCAGTCTCTCCAGAGTCCTCAGCATGACCTGTTAGTAACTGAAGATAAGGGTTGCGCTCGTTATGGCACTTAAGCCGACACCTCACGGCACGAGCTGACGACAACCATGCAGCACCTTCACACCTGCCT…
chong_68	Oscillibacter valericigenes	0.95	TAGGCTACGGACTTCGGGTGTTCCCGACTCTCATGGTGTGACGGGCGGTGTGTACAAGGCCCGGGAACGTATTCACCGCGGCATGCTGATCCGCGATTACTAGCGATTCCGACTTCACGCAGGCGGGTTGCAGCCTGCGATCTGAACTGGGACGGCTTTTAGGGGTTCGCTCCACCTCACGGCTTTGCATCCCTCTGTTGGCCGCCATTGTATTACGTGTGTAGCCCAGGACATAAGGGGCATGATGATTTGACGTCGTCCCCACCTTCCTCCGTTTTGTCAACGGCAGTCTCGCTAGAGTGCTCTTGCGTAGCAACTAACAATAAGGGTTGCGCTCGTTGCGGGACTTAACCCAACATCTCACGACACGAGCTGACGACAACCATGCACCACCTGTCT…
chong_78	Colidextribacter massiliensis	0.95	TTCGGGTGTTCCCGACTCTCATGGTGTGACGGGCGGTGTGTACAAGGCCCGGGAACGTATTCACCGCGGCATGCTGATCCGCGATTACTAGCGATTCCAACTTCACGCAGGCGGGTTGCAGCCTGCGATCCGAACTGGGATGGCTTTTAGGGATTTGCTCCACTTCGCGGTATTGCTTCCCTCTGTTGACCACCATTGTAGTACGTGTGTGGCCCAGGACATAAGGGGCATGATGATTTGACGTCGTCCCCACCTTCCTCCGTTTTGTCAACGGCAGTCTCGCTAGAGTGCTCTTGCGTAGCAACTAACAATAAGGGTTGCGCTCGTTGCGGGACTTAACCCAACATCTCACGACACGAGCTGACGACAACCATGCACCACCTGTCACCGATGTCTCCG…
chong_95	Flavonifractor plautii	0.95	CCCTTGCGGTTAGGCTACGGACTTCGGGTGTTCCCGACTCTCATGGTGTGACGGGCGGTGTGTACAAGGCCCGGGAACGTATTCACCGCGGCATGCTGATCCGCGATTACTAGCGATTCCAACTTCACGCAGGCGGGTTGCAGCCTGCGATCCGAACTGGGATGGCTTTTAGGGATTTGCTCCACCTCGCGGTTTTGCCTCCCTCTGTTAACCACCATTGTAGTACGTGTGTGGCCCAGGACATAAGGGGCATGATGATTTGACGTCGTCCCCACCTTCCTCCGTTTTGTCAACGGCAGTCTCGCTAGAGTGCTCTTGCGTAGCAACTAACAATAAGGGTTGCGCTCGTTGCGGGACTTAACCCAACATCTCACGACACGAGCTGACGACAACCATGCA…
chong_96	Flavonifractor plautii	0.95	CCCCTTGCGGTTAGGCTACGGACTTCGGGTGTTCCCGACTCTCATGGTGTGACGGGCGGTGTGTACAAGGCCCGGGAACGTATTCACCGCGGCATGCTGATCCGCGATTACTAGCGATTCCAACTTCACGCAGGCGGGTTGCAGCCTGCGATCCGAACTGGGATGGCTTTTAGGGATTTGCTCCACCTCGCGGTTTTGCCTCCCTCTGTTAACCACCATTGTAGTACGTGTGTGGCCCAGGACATAAGGGGCATGATGATTTGACGTCGTCCCCACCTTCCTCCGTTTTGTCAACGGCAGTCTCGCTAGAGTGCTCTTGCGTAGCAACTAACAATAAGGGTTGCGCTCGTTGCGGGACTTAACCCAACATCTCACGACACGAGCTGACGACAACCATGC…
chong_9	Kineothrix alysoides	0.93	TCCTTGCGGTTGGGTCACAGACTTCGGGCATTTCCGACTCCCATGGTGTGACGGGCGGTGTGTACAAGACCCGGGAACGTATTCACCGCGGCATTCTGATCCGCGATTACTAGCGATTCCAGCTTCATGTAGCCGGGTTGCAGGCTACAATCCGAACTGGGACGTTATTTTTGGGATTTGCTCCCCCTCGCGGGTTCGCTTCCCTCTGTTTACGCCATTGTAGCACGTGTGTAGCCCAAATCATAAGGGGCATGATGATTTGACGTCATCCCCACCTTCCTCCGGGTTATCCCCGGCAGTCTCCCTAGAGTGCCCGGCCCTGCCCGCTGGCTACTAAGGATAAGGGTTGCGCTCGTTGCGGGACTTAACCCAACATCTCACGACACGAGCTGACGACAA…
D18_38	Intestinimonas butyriciproducens	0.91	CCTTGCGGTTGGGCTACAGGCTTCGGGTGTTTCCGACTCTCATGGTGTGACGGGCGGTGTGTACAAGGCCCGGGAACGTATTCACCGCGGCATGCTGATCCGCGATTACTAGCAATTCCGACTTCATGCAGGCGAGTTGCAGCCTGCAATCTGAACTGAGACGGCTTTTAGGGATTTGCTCCACATCGCTGTCTTGCTTCCCTCTGTATGGCCGCCATTGTAGTACGTGTGTAGCCCAGGACATAAAGGGCATGATGATTTGACGTCGTCCCCACCTTCCTCCGTTTTGTCAACGGCAGTCTCGCTAGAGTGCTCTTGCGTAGCAACTAACAATAAGGGTTGCGCTCGTTGCGGGACTTAACCCAACATCTCACGACACGAGCTGACGACAACCATGCA…
D18_39	Emergencia timonensis	0.87	ATTTCTCGGCCGACTTCGGGCGCCCCCGACTTCCATGGTGTGACGGGCGGTGTGTACAAGACCCGGGAACGCATTCACCGCGGCGTTCTGATCCGCGATTACTAGCAACTCCGGCTTCACGCGGGCGAGTTGCAGCCCGCGATCCGAACTGGGACCGGTTTTCGAGGTTCGCTCCGCCTCGCGACTTCGCTTCTCTTTGTTCCGGCCATTGTAGCACGTGTGTGGCCCAGGGCATGAGGGGCATGATGATTTGACGTCGTCCCCGCCTTCCTCCGTGTTGTCCACGGCGGTCTCGTCAGAGTCCTCAACTCAATGTTAGCAACTGACGACGAGGGTTGCGCTCGTTGCGGGACTTAACCCAACATCTCACGACACGAGCTGACGACAACCATGCACCAC…
D18_40	Intestinimonas butyriciproducens	0.91	CCTTGCGGTTGGGCTACAGGCTTCGGGTGTTTCCGACTCTCATGGTGTGACGGGCGGTGTGTACAAGGCCCGGGAACGTATTCACCGCGGCATGCTGATCCGCGATTACTAGCAATTCCGACTTCATGCAGGCGGGTTGCAGCCTGCAATCTGAACTGAGACGGCTTTTAGGGATTTGCTCCACATCGCTGTCTTGCTTCCCTCTGTATGGCCGCCATTGTAGTACGTGTGTAGCCCAGGACATAAAGGGCATGATGATTTGACGTCGTCCCCACCTTCCTCCGTTTTGTCAACGGCAGTCTCGCTAGAGTGCTCTTGCGTAGCAACTAACAATAAGGGTTGCGCTCGTTGCGGGACTTAACCCAACATCTCACGACACGAGCTGACGACAACCATGCA…
D18_41	Intestinimonas butyriciproducens	0.91	CCCCCTTGCGGTTGGGCTACAGGCTTCGGGTGTTTCCGACTCTCATGGTGTGACGGGCGGTGTGTACAAGGCCCGGGAACGTATTCACCGCGGCATGCTGATCCGCGATTACTAGCAATTCCGACTTCATGCAGGCGAGTTGCAGCCTGCAATCTGAACTGAGACGGCTTTTAGGGATTTGCTCCACATCGCTGTCTTGCTTCCCTCTGTATGGCCGCCATTGTAGTACGTGTGTAGCCCAGGACATAAAGGGCATGATGATTTGACGTCGTCCCCACCTTCCTCCGTTTTGTCAACGGCAGTCTCGCTAGAGTGCTCTTGCGTAGCAACTAACAATAAGGGTTGCGCTCGTTGCGGGACTTAACCCAACATCTCACGACACGAGCTGACGACAACCAT…
D18_42	Intestinimonas butyriciproducens	0.91	CCCTTGCGGTTGGGCTACAGGCTTCGGGTGTTTCCGACTCTCATGGTGTGACGGGCGGTGTGTACAAGGCCCGGGAACGTATTCACCGCGGCATGCTGATCCGCGATTACTAGCAATTCCGACTTCATGCAGGCGAGTTGCAGCCTGCAATCTGAACTGAGACGGCTTTTAGGGATTTGCTCCACATCGCTGTCTTGCTTCCCTCTGTATGGCCGCCATTGTAGTACGTGTGTAGCCCAGGACATAAAGGGCATGATGATTTGACGTCGTCCCCACCTTCCTCCGTTTTGTCAACGGCAGTCTCGCTAGAGTGCTCTTGCGTAGCAACTAACAATAAGGGTTGCGCTCGTTGCGGGACTTAACCCAACATCTCACGACACGAGCTGACGACAACCATGC…
D18_43	Intestinimonas butyriciproducens	0.91	GCCCCCTTGCGGTTGGGCTACAGGCTTCGGGTGTTTCCGACTCTCATGGTGTGACGGGCGGTGTGTACAAGGCCCGGGAACGTATTCACCGCGGCATGCTGATCCGCGATTACTAGCAATTCCGACTTCATGCAGGCGAGTTGCAGCCTGCAATCTGAACTGAGACGGCTTTTAGGGATTTGCTCCACATCGCTGTCTTGCTTCCCTCTGTATGGCCGCCATTGTAGTACGTGTGTAGCCCAGGACATAAAGGGCATGATGATTTGACGTCGTCCCCACCTTCCTCCGTTTTGTCAACGGCAGTCTCGCTAGAGTGCTCTTGCGTAGCAACTAACAATAAGGGTTGCGCTCGTTGCGGGACTTAACCCAACATCTCACGACACGAGCTGACGACAACCA…
D18_44	Marvinbryantia formatexigens	0.93	CTGACTTCGGGCGTTACCAACTCCCATGGTGTGACGGGCGGTGTGTACAAGACCCGGGAACGTATTCACCGCGGCATTCTGATCCGCGATTACTAGCGATTCCAGCTTCATGCAGTCGAGTTGCAGACTGCAATCCGAACTGGGACGTTATTTTTGGGGTTTGCTCACCCTCGCGGGGCTGCCTCCCTCTGTTTACGCCATTGTAGCACGTGTGTAGCCCAGGCCATAAGGGGCATGATGATTTGACGTCGTCCCCACCTTCCTCCGGGTTGTCCCCGGCAGTCCCTCCAGAGTGCCCACCATTATGTGCTGGCTACTGAAGGTAAGGGTTGCGCTCGTTGCGGGACTTAACCCAACATCTCACGACACGAGCTGACGACAACCATGCACCACCTGTCT…
D18_46	Emergencia timonensis	0.87	ATGGTGTGACGGGCGGTGTGTACAAGACCCGGGAACGCATTCACCGCGGCGTTCTGATCCGCGATTACTAGCAACTCCGGCTTCACGCGGGCGAGTTGCAGCCCGCGATCCGAACTGGGACCGGTTTTCGAGGTTCGCTCCGCCTCGCGACTTCGCTTCTCTTTGTTCCGGCCATTGTAGCACGTGTGTGGCCCAGGGCATGAGGGGCATGATGATTTGACGTCGTCCCCGCCTTCCTCCGTGTTGTCCACGGCGGTCTCGTCAGAGTCCTCAACTCAATGTTAGCAACTGACGACGAGGGTTGCGCTCGTTGCGGGACTTAACCCAACATCTCACGACACGAGCTGACGACAACCATGCACCACCTGTCTCCCCTGTCCGTGGAAAACTTCGATTAAG…
D18_48	Intestinimonas butyriciproducens	0.91	AGGCTTCGGGTGTTTCCGACTCTCATGGTGTGACGGGCGGTGTGTACAAGGCCCGGGAACGTATTCACCGCGGCATGCTGATCCGCGATTACTAGCAATTCCGACTTCATGCAGGCGAGTTGCAGCCTGCAATCTGAACTGAGACGGCTTTTAGGGATTTGCTCCACATCGCTGTCTTGCTTCCCTCTGTATGGCCGCCATTGTAGTACGTGTGTAGCCCAGGACATAAAGGGCATGATGATTTGACGTCGTCCCCACCTTCCTCCGTTTTGTCAACGGCAGTCTCGCTAGAGTGCTCTTGCGTAGCAACTAACAATAAGGGTTGCGCTCGTTGCGGGACTTAACCCAACATCTCACGACACGAGCTGACGACAACCATGCACCACCTGTGTGGGACGT…
D18_51	Lactobacillus taiwanensis	0.99	TATCCCACCGGCTTTGGGTGTTACAGACTCTCATGGTGTGACGGGCGGTGTGTACAAGGCCCGGGAACGTATTCACCGCGGCGTGCTGATCCGCGATTACTAGCGATTCCAGCTTCGTGTAGGCGAGTTGCAGCCTACAGTCCGAACTGAGAACGGCTTTAAGAGATCCGCTTGCCTTCGCAGGTTCGCTTCTCGTTGTACCGTCCATTGTAGCACGTGTGTAGCCCAGGTCATAAGGGGCATGATGACTTGACGTCATCCCCACCTTCCTCCGGTTTGTCACCGGCAGTCTCATTAGAGTGCCCAACTTAATGATGGCAACTAATGACAAGGGTTGCGCTCGTTGCGGGACTTAACCCAACATCTCACGACACGAGCTGACGACAGCCATGCACCACC…
D18_52	Lactobacillus taiwanensis	0.99	CCCACCGGCTTTGGGTGTTACAGACTCTCATGGTGTGACGGGCGGTGTGTACAAGGCCCGGGAACGTATTCACCGCGGCGTGCTGATCCGCGATTACTAGCGATTCCAGCTTCGTGTAGGCGAGTTGCAGCCTACAGTCCGAACTGAGAACGGCTTTAAGAGATCCGCTTGCCTTCGCAGGTTCGCTTCTCGTTGTACCGTCCATTGTAGCACGTGTGTAGCCCAGGTCATAAGGGGCATGATGACTTGACGTCATCCCCACCTTCCTCCGGTTTGTCACCGGCAGTCTCATTAGAGTGCCCAACTTAATGATGGCAACTAATGACAAGGGTTGCGCTCGTTGCGGGACTTAACCCAACATCTCACGACACGAGCTGACGACAGCCATGCACCACCTGT…
D18_53	Adlercreutzia muris	0.95	GCGGCTTCGGGTGCAGACGACTCGGGTGGTGTGACGGGCGGTGTGTACAAGGCCCGGGAACGTATTCACCGCGGCGTGCTGATCCGCGATTACTAGCAACTCCGACTTCACGGAGGCGGGTTGCAGCCTCCGATCCGAACTGGGGCCGGCTTTGCGGGATTCGCTCCCCCTCGCGGGGTGGCAGCCCTCTGTACCGGCCATTGTAGCACGTGTGCAGCCCAGGGCATAAGGGGCATGATGACTTGACGTCGTCCCCACCTTCCTCCGGCTTGACGCCGGCAGTCCCCCGCGAGTCCCCAACTGAATGCTGGCAACACGGGGCAGGGGTTGCGCTCGTTGCGGGACTTAACCCAACATCTCACGACACGAGCTGACGACAGCCATGCACCACCTGCGCTG…
D18_54	Adlercreutzia caecimuris	0.92	TGAGGTTGGGCCGGCGGCTTCGGGTGCAGACGACTCGGGTGGTGTGACGGGCGGTGTGTACAAGGCCCGGGAACGCATTCACCGCGGCATGCTGATCCGCGATTACTAGCAACTCCGACTTCACGCAGGCGGGTTTCAGCCTGCGATCCGAACTGGGGCCGGCTTTGCGGGATCCGCTCCCCCTCGCGGGGTGGCAACCCTTTGTGCCGACCATTGTAGCACGTGTGCAGCCCAGGGCGTAAGGGGCATGATGACTTGACGTCGTCCCCACCTTCCTCCGGCTTGACGCCGGCAGTCTCCTGTGAGTCCCCAACTGAATGCTGGCAACACAGGACAGGGGTTGCGCTCGTTGCGGGACTTAACCCAACATCTCACGACACGAGCTGACGACAGCCATGC…
D18_56	Lactobacillus murinus	0.99	CCGGCTTTGGGTGTTACAAACTCTCATGGTGTGACGGGCGGTGTGTACAAGGCCCGGGAACGTATTCACCGCGGCATGCTGATCCGCGATTACTAGCGATTCCGACTTCATGTAGGCGAGTTGCAGCCTACAATCCGAACTGAGAACGGCTTTAAGAGATTTGCTAAACCTCGCGGTCTTGCGACTCGTTGTACCGTCCATTGTAGCACGTGTGTAGCCCAGGTCATAAGGGGCATGATGATTTGACGTCATCCCCACCTTCCTCCGGTTTGTCACCGGCAGTCTTGCTAGAGTGCCCAACTTAATGCTGGCAACTAACAATAAGGGTTGCGCTCGTTGCGGGACTTAACCCAACATCTCACGACACGAGCTGACGACAACCATGCACCACCTGTCATT…
D18_57	Lactobacillus murinus	0.99	CCGGCTTTGGGTGTTACAAACTCTCATGGTGTGACGGGCGGTGTGTACAAGGCCCGGGAACGTATTCACCGCGGCATGCTGATCCGCGATTACTAGCGATTCCGACTTCATGTAGGCGAGTTGCAGCCTACAATCCGAACTGAGAACGGCTTTAAGAGATTTGCTAAACCTCGCGGTCTTGCGACTCGTTGTACCGTCCATTGTAGCACGTGTGTAGCCCAGGTCATAAGGGGCATGATGATTTGACGTCATCCCCACCTTCCTCCGGTTTGTCACCGGCAGTCTTGCTAGAGTGCCCAACTTAATGCTGGCAACTAACAATAAGGGTTGCGCTCGTTGCGGGACTTAACCCAACATCTCACGACACGAGCTGACGACAACCATGCACCACCTGTCATT…
D18_58	Eggerthella timonensis	0.92	TCGGCCGGCGGCTTCGGGTGCAGACGACTCGGGTGGTGTGACGGGCGGTGTGTACAAGGCCCGGGAACGTATTCACCGCGGCATGCTGATCCGCGATTACTAGCAACTCCGACTTCATGGAGGCGGGTTGCAGCCTCCAATCCGAACTGGGACCGGCTTTAAGGGATTCGCTTGGCGTCGCCGCCTTGCAGCCCGTTGTACCGGCCATTGTAGCACGTGTGCAGCCCAGGGCATAAAGGGCATGATGACTTGACGTCATCCCCACCTTCCTCCGGCTTGACGCCGGCAGTCTTCTGTGAGTCCCCAACTGAATGCTGGCAACACAGAACAGGGGTTGCGCTCGTTGCGGGACTTAACCCAACATCTCACGACACGAGCTGACGACAGCCATGCACCACC…
D18_61	Adlercreutzia caecimuris	0.92	GGGGGTTCGGCCGGCGGCTTCGGGTGCAGACGACTCGGGTGGTGTGACGGGCGGTGTGTACAAGGCCCGGGAACGTATTCACCGCGGCGTGCTGATCCGCGATTACTAGCAACTCCGGCTTCACGCAGGCGGGTTGCAGCCTGCGATCCGAACTGGGGCCGGCTTTCCGGGATCCGCTCCCCCTCGCGGGGTGGCAACCCTCTGTACCGGCCATTGTAGCACGTGTGCAGCCCAGGGCATAAGGGGCATGATGACTTGACGTCGTCCCCACCTTCCTCCGGCTTGACGCCGGCAGTCTCCCGCGAGTCCCCAACCTAATGCTGGCAACACGGGACGGGGGTTGCGCTCGTTGCGGGACTTAACCCAACATCTCACGACACGAGCTGACGACAGCCATGC…
D18_62	Adlercreutzia muris	0.95	GTGACGGGCGGTGTGTACAAGGCCCGGGAACGTATTCACCGCGGCGTGCTGATCCGCGATTACTAGCAACTCCGACTTCACGGAGGCGGGTTGCAGCCTCCGATCCGAACTGGGGCCGGCTTTGCGGGATTCGCTCCCCCTCGCGGGGTGGCAGCCCTCTGTACCGGCCATTGTAGCACGTGTGCAGCCCAGGGCATAAGGGGCATGATGACTTGACGTCGTCCCCACCTTCCTCCGGCTTGACGCCGGCAGTCCCCCGCGAGTCCCCAACTCAATGCTGGCAACACGGGGCAGGGGTTGCGCTCGTTGCGGGACTTAACCCAACATCTCACGACACGAGCTGACGACAGCCATGCACCACCTGCGCTGGCTCCTCTCGGCCACCGGGTCTCCCCGGCT…
D18_64	Adlercreutzia caecimuris	0.92	CGGCGGCTTCGGGTGCAGACGACTCGGGTGGTGTGACGGGCGGTGTGTACAAGGCCCGGGAACGTATTCACCGCGGCGTGCTGATCCGCGATTACTAGCAACTCCGGCTTCACGCAGGCGGGTTGCAGCCTGCGATCCGAACTGGGGCCGGCTTTCCGGGATCCGCTCCCCCTCGCGGGGTGGCAACCCTCTGTACCGGCCATTGTAGCACGTGTGCAGCCCAGGGCATAAGGGGCATGATGACTTGACGTCGTCCCCACCTTCCTCCGGCTTGACGCCGGCAGTCTCCCGCGAGTCCCCAACCTAATGCTGGCAACACGGGACGGGGGTTGCGCTCGTTGCGGGACTTAACCCAACATCTCACGACACGAGCTGACGACAGCCATGCACCACCTGCGC…
D18_65	Lactobacillus murinus	0.99	AGGTTACCCCACCGGCTTTGGGTGTTACAAACTCTCATGGTGTGACGGGCGGTGTGTACAAGGCCCGGGAACGTATTCACCGCGGCATGCTGATCCGCGATTACTAGCGATTCCGACTTCATGTAGGCGAGTTGCAGCCTACAATCCGAACTGAGAACGGCTTTAAGAGATTTGCTAAACCTCGCGGTCTTGCGACTCGTTGTACCGTCCATTGTAGCACGTGTGTAGCCCAGGTCATAAGGGGCATGATGATTTGACGTCATCCCCACCTTCCTCCGGTTTGTCACCGGCAGTCTTGCTAGAGTGCCCAACTTAATGCTGGCAACTAACAATAAGGGTTGCGCTCGTTGCGGGACTTAACCCAACATCTCACGACACGAGCTGACGACAACCATGCAC…
D18_66	Lactobacillus taiwanensis	0.99	TATCCCACCGGCTTTGGGTGTTACAGACTCTCATGGTGTGACGGGCGGTGTGTACAAGGCCCGGGAACGTATTCACCGCGGCGTGCTGATCCGCGATTACTAGCGATTCCAGCTTCGTGTAGGCGAGTTGCAGCCTACAGTCCGAACTGAGAACGGCTTTAAGAGATCCGCTTGCCTTCGCAGGTTCGCTTCTCGTTGTACCGTCCATTGTAGCACGTGTGTAGCCCAGGTCATAAGGGGCATGATGACTTGACGTCATCCCCACCTTCCTCCGGTTTGTCACCGGCAGTCTCATTAGAGTGCCCAACTTAATGATGGCAACTAATGACAAGGGTTGCGCTCGTTGCGGGACTTAACCCAACATCTCACGACACGAGCTGACGACAGCCATGCACCACC…
D18_68	Adlercreutzia caecimuris	0.92	GGGCATGATGACTTGACCTCCTCCCCACCTTCCTCCGGGTTGACCCCGGGAGTCTCCCGCGAGTCCCCAACCTAATGGTGGCAACACGGGACGGGGGTTGCGCTCGTTGGGGGAATTAACCCAACATCTCACGAAACGAGCTGAAGACAGCCATGCACCACCTGGGCGCCCTCCTCTCGGCCACCGCGTCTCCGCGGCTTCAGGGGCATGTCAAGCCCTGGTAAGGGTCTTCCCGTTGCTTCCAATTAAGCCACATGCTCCGCTGCTTGGGCGGGCCCCCGTCAATTCCTTTGAATTTTAACCTTGGGGCCGTACTCCCCAGGGGGGATACTTAATGGGTTGGCTGCCGCACGGAAGGGGGGATCCCCCCACACCTAGTATCCATCGTTTACGGCTGGG…
D18_70	Adlercreutzia muris	0.95	CGCGGGTTCGGCCGGCGGCTTCGGGTGCAGACGACTCGGGTGGTGTGACGGGCGGTGTGTACAAGGCCCGGGAACGTATTCACCGCGGCGTGCTGATCCGCGATTACTAGCAACTCCGACTTCACGGAGGCGGGTTGCAGCCTCCGATCCGAACTGGGGCCGGCTTTGCGGGATTCGCTCCCCCTCGCGGGGTGGCAGCCCTCTGTACCGGCCATTGTAGCACGTGTGCAGCCCAGGGCATAAGGGGCATGATGACTTGACGTCGTCCCCACCTTCCTCCGGCTTGACGCCGGCAGTCCCCCGCGAGTCCCCAACTGAATGCTGGCAACACGGGGCAGGGGTTGCGCTCGTTGCGGGACTTAACCCAACATCTCACGACACGAGCTGACGACAGCCATG…
D18_71	Adlercreutzia muris	0.95	CTCGCGGGTTCGGCCGGCGGCTTCGGGTGCAGACGACTCGGGTGGTGTGACGGGCGGTGTGTACAAGGCCCGGGAACGTATTCACCGCGGCGTGCTGATCCGCGATTACTAGCAACTCCGACTTCACGGAGGCGGGTTGCAGCCTCCGATCCGAACTGGGGCCGGCTTTGCGGGATTCGCTCCCCCTCGCGGGGTGGCAGCCCTCTGTACCGGCCATTGTAGCACGTGTGCAGCCCAGGGCATAAGGGGCATGATGACTTGACGTCGTCCCCACCTTCCTCCGGCTTGACGCCGGCAGTCCCCCGCGAGTCCCCAACTGAATGCTGGCAACACGGGGCAGGGGTTGCGCTCGTTGCGGGACTTAACCCAACATCTCACGACACGAGCTGACGACAGCCA…
D18_72	Adlercreutzia muris	0.95	GAGGGTTCGGCCGGCGGCTTCGGGTGCAGACGACTCGGGTGGTGTGACGGGCGGTGTGTACAAGGCCCGGGAACGTATTCACCGCGGCATGCTGATCCGCGATTACTAGCAACTCCGGCTTCACGCAGGCGGGTTGCAGCCTGCGATCCGAACTGGGACCGGCTTTGGGGGATCCGCTCCCCCTCGCGGGGTCGCAACCCTCTGTGCCGGCCATTGTAGCACGTGTGCAGCCCAGGGCATGAGGGGCATGATGACTTGACGTCGTCCCCACCTTCCTCCGGCTTGACGCCGGCAGTCTCCCGTGAGTCCCCAACTCAATGCTGGCAACACGGGACAGGGGTTGCGCTCGTTGCGGGACTTAACCCAACATCTCACGACACGAGCTGACGACAGCCATGC…
D18_73	Adlercreutzia muris	0.95	CCGGCGGCTTCGGGTGCAGACGACTCGGGTGGTGTGACGGGCGGTGTGTACAAGGCCCGGGAACGTATTCACCGCGGCATGCTGATCCGCGATTACTAGCAACTCCGGCTTCACGCAGGCGGGTTGCAGCCTGCGATCCGAACTGGGACCGGCTTTGGGGGATCCGCTCCCCCTCGCGGGGTCGCAACCCTCTGTGCCGGCCATTGTAGCACGTGTGCAGCCCAGGGCATGAGGGGCATGATGACTTGACGTCGTCCCCACCTTCCTCCGGCTTGACGCCGGCAGTCTCCCGTGAGTCCCCAACTCAATGCTGGCAACACGGGACAGGGGTTGCGCTCGTTGCGGGACTTAACCCAACATCTCACGACACGAGCTGACGACAGCCATGCACCACCTGCG…
D18_74	Lactobacillus murinus	0.99	AACTCTCATGGTGTGACGGGCGGTGTGTACAAGGCCCGGGAACGTATTCACCGCGGCATGCTGATCCGCGATTACTAGCGATTCCGACTTCATGTAGGCGAGTTGCAGCCTACAATCCGAACTGAGAACGGCTTTAAGAGATTTGCTAAACCTCGCGGTCTTGCGACTCGTTGTACCGTCCATTGTAGCACGTGTGTAGCCCAGGTCATAAGGGGCATGATGATTTGACGTCATCCCCACCTTCCTCCGGTTTGTCACCGGCAGTCTTGCTAGAGTGCCCAACTTAATGCTGGCAACTAACAATAAGGGTTGCGCTCGTTGCGGGACTTAACCCAACATCTCACGACACGAGCTGACGACAACCATGCACCACCTGTCATTTTGTCCCCGAAGGGAAAG…
D18_75	Alistipes indistinctus	0.99	GGCACCCCCAACTCCCATGGCTTGACGGGCGGTGTGTACAAGGCCCGGGAACGTATTCACCGCGCCATGGCTGATGCGCGATTACTAGCGAATCCAACTTCATGGAGGCGAGTTTCAGCCTCCAATCCGAACTGAGATCGGCTTTCGAGATTGGCATCCCCTCACGGGGTAGCGACCCTCTGTACCGACCATTGTAACACGTGTGTCGCCCCGGACGTAAGGGCCGTGCTGATTTGACGTCATCCCCACCTTCCTCTCGGCTTACACCGGCAGTCCTGCTAGAGTGCCCACCTTGACGTGCTGGTAACTAACAGTAGGGGTTGCGCTCGTTATGGGACTTAACCCGACACCTCACGGCACGAGCTGACGACAACCATGCAGCACCTAGTTTCGCGCTCC…
D18_76	Adlercreutzia caecimuris	0.92	GTTGGGCCGGCGGCTTCGGGTGCAGACGACTCGGGTGGTGTGACGGGCGGTGTGTACAAGGCCCGGGAACGCATTCACCGCGGCATGCTGATCCGCGATTACTAGCAACTCCGACTTCACGCAGGCGGGTTTCAGCCTGCGATCCGAACTGGGGCCGGCTTTGCGGGATCCGCTCCCCCTCGCGGGGTGGCAACCCTTTGTGCCGACCATTGTAGCACGTGTGCAGCCCAGGGCGTAAGGGGCATGATGACTTGACGTCGTCCCCACCTTCCTCCGGCTTGACGCCGGCAGTCTCCTGTGAGTCCCCAACTGAATGCTGGCAACACAGGACAGGGGTTGCGCTCGTTGCGGGACTTAACCCAACATCTCACGACACGAGCTGACGACAGCCATGCACCA…
D18_79	Lactobacillus murinus	0.99	CCGGCTTTGGGTGTTACAAACTCTCATGGTGTGACGGGCGGTGTGTACAAGGCCCGGGAACGTATTCACCGCGGCATGCTGATCCGCGATTACTAGCGATTCCGACTTCATGTAGGCGAGTTGCAGCCTACAATCCGAACTGAGAACGGCTTTAAGAGATTTGCTAAACCTCGCGGTCTTGCGACTCGTTGTACCGTCCATTGTAGCACGTGTGTAGCCCAGGTCATAAGGGGCATGATGATTTGACGTCATCCCCACCTTCCTCCGGTTTGTCACCGGCAGTCTTGCTAGAGTGCCCAACTTAATGCTGGCAACTAACAATAAGGGTTGCGCTCGTTGCGGGACTTAACCCAACATCTCACGACACGAGCTGACGACAACCATGCACCACCTGTCATT…
D18_80	Lactobacillus murinus	0.99	TACCCCACCGGCTTTGGGTGTTACAAACTCTCATGGTGTGACGGGCGGTGTGTACAAGGCCCGGGAACGTATTCACCGCGGCATGCTGATCCGCGATTACTAGCGATTCCGACTTCATGTAGGCGAGTTGCAGCCTACAATCCGAACTGAGAACGGCTTTAAGAGATTTGCTAAACCTCGCGGTCTTGCGACTCGTTGTACCGTCCATTGTAGCACGTGTGTAGCCCAGGTCATAAGGGGCATGATGATTTGACGTCATCCCCACCTTCCTCCGGTTTGTCACCGGCAGTCTTGCTAGAGTGCCCAACTTAATGCTGGCAACTAACAATAAGGGTTGCGCTCGTTGCGGGACTTAACCCAACATCTCACGACACGAGCTGACGACAACCATGCACCACC…
D18_81	Adlercreutzia caecimuris	0.92	GGGGGTTCGGCCGGCGGCTTCGGGTGCAGACGACTCGGGTGGTGTGACGGGCGGTGTGTACAAGGCCCGGGAACGTATTCACCGCGGCGTGCTGATCCGCGATTACTAGCAACTCCGGCTTCACGCAGGCGGGTTGCAGCCTGCGATCCGAACTGGGGCCGGCTTTCCGGGATCCGCTCCCCCTCGCGGGGTGGCAACCCTCTGTACCGGCCATTGTAGCACGTGTGCAGCCCAGGGCATAAGGGGCATGATGACTTGACGTCGTCCCCACCTTCCTCCGGCTTGACGCCGGCAGTCTCCCGCGAGTCCCCAACCTAATGCTGGCAACACGGGACGGGGGTTGCGCTCGTTGCGGGACTTAACCCAACATCTCACGACACGAGCTGACGACAGCCATGC…
D18_84	Eggerthella timonensis	0.92	GGGTTCGGCCGGCGGCTTCGGGTGCAGACGACTCGGGTGGTGTGACGGGCGGTGTGTACAAGGCCCGGGAACGTATTCACCGCGGCATGCTGATCCGCGATTACTAGCAACTCCGACTTCATGGAGGCGGGTTGCAGCCTCCAATCCGAACTGGGACCGGCTTTAAGGGATTCGCTTGGCGTCGCCGCCTTGCAGCCCGTTGTACCGGCCATTGTAGCACGTGTGCAGCCCAGGGCATAAAGGGCATGATGACTTGACGTCATCCCCACCTTCCTCCGGCTTGACGCCGGCAGTCTTCTGTGAGTCCCCAACTGAATGCTGGCAACACAGAACAGGGGTTGCGCTCGTTGCGGGACTTAACCCAACATCTCACGACACGAGCTGACGACAGCCATGCAC…
D18_87	Adlercreutzia muris	0.95	GTGCAGACGACTCGGGTGGTGTGACGGGCGGTGTGTACAAGGCCCGGGAACGTATTCACCGCGGCGTGCTGATCCGCGATTACTAGCAACTCCGACTTCACGGAGGCGGGTTGCAGCCTCCGATCCGAACTGGGGCCGGCTTTGCGGGATTCGCTCCCCCTCGCGGGGTGGCAGCCCTCTGTACCGGCCATTGTAGCACGTGTGCAGCCCAGGGCATAAGGGGCATGATGACTTGACGTCGTCCCCACCTTCCTCCGGCTTGACGCCGGCAGTCCCCCGCGAGTCCCCAACTCAATGCTGGCAACACGGGGCAGGGGTTGCGCTCGTTGCGGGACTTAACCCAACATCTCACGACACGAGCTGACGACAGCCATGCACCACCTGCGCTGGCTCCTCTCG…
D18_88	Lactobacillus taiwanensis	0.99	TCCTATAAAGGTTATCCCACCGGCTTTGGGTGTTACAGACTCTCATGGTGTGACGGGCGGTGTGTACAAGGCCCGGGAACGTATTCACCGCGGCGTGCTGATCCGCGATTACTAGCGATTCCAGCTTCGTGTAGGCGAGTTGCAGCCTACAGTCCGAACTGAGAACGGCTTTAAGAGATCCGCTTGCCTTCGCAGGTTCGCTTCTCGTTGTACCGTCCATTGTAGCACGTGTGTAGCCCAGGTCATAAGGGGCATGATGACTTGACGTCATCCCCACCTTCCTCCGGTTTGTCACCGGCAGTCTCATTAGAGTGCCCAACTTAATGATGGCAACTAATGACAAGGGTTGCGCTCGTTGCGGGACTTAACCCAACATCTCACGACACGAGCTGACGACAG…
D18_89	Eggerthella timonensis	0.92	AGGGTTCGGCCGGCGGCTTCGGGTGCAGACGACTCGGGTGGTGTGACGGGCGGTGTGTACAAGGCCCGGGAACGTATTCACCGCGGCATGCTGATCCGCGATTACTAGCAACTCCGACTTCATGGAGGCGGGTTGCAGCCTCCAATCCGAACTGGGACCGGCTTTAAGGGATTCGCTTGGCGTCGCCGCCTTGCAGCCCGTTGTACCGGCCATTGTAGCACGTGTGCAGCCCAGGGCATAAAGGGCATGATGACTTGACGTCATCCCCACCTTCCTCCGGCTTGACGCCGGCAGTCTTCTGTGAGTCCCCAACTGAATGCTGGCAACACAGAACAGGGGTTGCGCTCGTTGCGGGACTTAACCCAACATCTCACGACACGAGCTGACGACAGCCATGCA…
D18_90	Lactobacillus taiwanensis	0.99	TATCCCACCGGCTTTGGGTGTTACAGACTCTCATGGTGTGACGGGCGGTGTGTACAAGGCCCGGGAACGTATTCACCGCGGCGTGCTGATCCGCGATTACTAGCGATTCCAGCTTCGTGTAGGCGAGTTGCAGCCTACAGTCCGAACTGAGAACGGCTTTAAGAGATCCGCTTGCCTTCGCAGGTTCGCTTCTCGTTGTACCGTCCATTGTAGCACGTGTGTAGCCCAGGTCATAAGGGGCATGATGACTTGACGTCATCCCCACCTTCCTCCGGTTTGTCACCGGCAGTCTCATTAGAGTGCCCAACTTAATGATGGCAACTAATGACAAGGGTTGCGCTCGTTGCGGGACTTAACCCAACATCTCACGACACGAGCTGACGACAGCCATGCACCACC…
D18_91	Parabacteroides distasonis	0.98	GGACTTCAGGTACCCCCGGCTCCCATGGCTTGACGGGCGGTGTGTACAAGGCCCGGGAACGTATTCACCGCGCCATGGCTGATGCGCGATTACTAGCGAATCCAGCTTCACGGAGTCGGGTTGCAGACTCCGATCCGAACTGAGACGTGGTTTGGGGATTCGCTCCCTGTCGCCAGGTGGCTTCCCTTTGTCCACGCCATTGTAACACGTGTGTCGCCCCGGATGTAAGGGCCGTGCTGATTTGACGTCATCCCCGCCTTCCTCGCAGCTTACGCTGGCAGTCCCACCAGAGTCCTCAGCTTTACCTGTTAGTAACTAGTGGCAAGGGTTGCGCTCGTTATGGCACTTAAGCCGACACCTCACGGCACGAGCTGACGACAACCATGCAGCACCTCGCAA…
D18_92	Adlercreutzia muris	0.95	TCGCGGGTTCGGCCGGCGGCTTCGGGTGCAGACGACTCGGGTGGTGTGACGGGCGGTGTGTACAAGGCCCGGGAACGTATTCACCGCGGCGTGCTGATCCGCGATTACTAGCAACTCCGACTTCACGGAGGCGGGTTGCAGCCTCCGATCCGAACTGGGGCCGGCTTTGCGGGATTCGCTCCCCCTCGCGGGGTGGCAGCCCTCTGTACCGGCCATTGTAGCACGTGTGCAGCCCAGGGCATAAGGGGCATGATGACTTGACGTCGTCCCCACCTTCCTCCGGCTTGACGCCGGCAGTCCCCCGCGAGTCCCCAACTCAATGCTGGCAACACGGGGCAGGGGTTGCGCTCGTTGCGGGACTTAACCCAACATCTCACGACACGAGCTGACGACAGCCAT…
D18_93	Parabacteroides distasonis	0.98	AGGTACCCCCGGCTCCCATGGCTTGACGGGCGGTGTGTACAAGGCCCGGGAACGTATTCACCGCGCCATGGCTGATGCGCGATTACTAGCGAATCCAGCTTCACGGAGTCGGGTTGCAGACTCCGATCCGAACTGAGACGTGGTTTGGGGATTCGCTCCCTGTCGCCAGGTGGCTTCCCTTTGTCCACGCCATTGTAACACGTGTGTCGCCCCGGATGTAAGGGCCGTGCTGATTTGACGTCATCCCCGCCTTCCTCGCAGCTTACGCTGGCAGTCCCACCAGAGTCCTCAGCTTTACCTGTTAGTAACTAGTGGCAAGGGTTGCGCTCGTTATGGCACTTAAGCCGACACCTCACGGCACGAGCTGACGACAACCATGCAGCACCTCGCAAATCGCTA…
D18_94	Lactobacillus taiwanensis	0.99	GGTTATCCCACCGGCTTTGGGTGTTACAGACTCTCATGGTGTGACGGGCGGTGTGTACAAGGCCCGGGAACGTATTCACCGCGGCGTGCTGATCCGCGATTACTAGCGATTCCAGCTTCGTGTAGGCGAGTTGCAGCCTACAGTCCGAACTGAGAACGGCTTTAAGAGATCCGCTTGCCTTCGCAGGTTCGCTTCTCGTTGTACCGTCCATTGTAGCACGTGTGTAGCCCAGGTCATAAGGGGCATGATGACTTGACGTCATCCCCACCTTCCTCCGGTTTGTCACCGGCAGTCTCATTAGAGTGCCCAACTTAATGATGGCAACTAATGACAAGGGTTGCGCTCGTTGCGGGACTTAACCCAACATCTCACGACACGAGCTGACGACAGCCATGCACC…
D18_96	Lactobacillus murinus	0.99	CCGGCTTTGGGTGTTACAAACTCTCATGGTGTGACGGGCGGTGTGTACAAGGCCCGGGAACGTATTCACCGCGGCATGCTGATCCGCGATTACTAGCGATTCCGACTTCATGTAGGCGAGTTGCAGCCTACAATCCGAACTGAGAACGGCTTTAAGAGATTTGCTAAACCTCGCGGTCTTGCGACTCGTTGTACCGTCCATTGTAGCACGTGTGTAGCCCAGGTCATAAGGGGCATGATGATTTGACGTCATCCCCACCTTCCTCCGGTTTGTCACCGGCAGTCTTGCTAGAGTGCCCAACTTAATGCTGGCAACTAACAATAAGGGTTGCGCTCGTTGCGGGACTTAACCCAACATCTCACGACACGAGCTGACGACAACCATGCACCACCTGTCATT…
D18_1	Anaerotruncus colihominis	0.98	GCGCCCCCTTGCGGTTAGGCTACTGGCTTCGGGTGTTACCGACTCCCATGGTGTGACGGGCGGTGTGTACAAGGCCCGGGAACGTATTCACCGCGGCATGCTGATCCGCGATTACTAGCAATTCCGACTTCATGCAGGCGGGTTGCAGCCTGCAATCTGAACTGAGACACTTTTTCGGGATTCGCTTCACCTCGCGATGTCGCTGCCCTCTGTTTAAGTGCCATTGTAGTACGTGTGTAGCCCAGGTCATAAGGGGCATGATGATTTGACGTCATCCCCACCTTCCTCCGTTTTGTCAACGGCAGTCTCATTAGAGTGCTCTTGCGTAGCAACTAATAATAGGGGTTGCGCTCGTTGCGGGACTTAACCCAACATCTCACGACACGAGCTGACGACAAC…
D18_2	Intestinimonas butyriciproducens	0.91	TGCGGTTGGGCTACAGGCTTCGGGTGTTTCCGACTCTCATGGTGTGACGGGCGGTGTGTACAAGGCCCGGGAACGTATTCACCGCGGCATGCTGATCCGCGATTACTAGCAATTCCGACTTCATGCAGGCGAGTTGCAGCCTGCAATCTGAACTGAGACGGCTTTTAGGGATTTGCTCCACATCGCTGTCTTGCTTCCCTCTGTATGGCCGCCATTGTAGTACGTGTGTAGCCCAGGACATAAAGGGCATGATGATTTGACGTCGTCCCCACCTTCCTCCGTTTTGTCAACGGCAGTCTCGCTAGAGTGCTCTTGCGTAGCAACTAACAATAAGGGTTGCGCTCGTTGCGGGACTTAACCCAACATCTCACGACACGAGCTGACGACAACCATGCACCA…
D18_3	[Eubacterium] contortum	0.99	GGTTGGGTCACTGACTTCGGGCGTTACCAACTCCCATGGTGTGACGGGCGGTGTGTACAAGACCCGGGAACGTATTCACCGCGACATTCTGATTCGCGATTACTAGCGATTCCAGCTTCATGTAGTCGAGTTGCAGACTACAATCCGAACTGAGACGTTATTTTTGGGATTTGCTCCACCTCGCGGCTTCGCCTCCCTTTGTTTACGCCATTGTAGCACGTGTGTAGCCCTGCTCATAAGGGGCATGATGATTTGACGTCATCCCCACCTTCCTCCAGGTTATCCCTGGCAGTCTCTCTAGAGTGCCCGGCCGAACCGCTGGCTACTAAAGATAAGGGTTGCGCTCGTTGCGGGACTTAACCCAACATCTCACGACACGAGCTGACGACAACCATGCAC…
D18_5	Ihubacter massiliensis	0.94	ATTTGCTTGCCGGCTTTGGGCACCCCCAACTTCCATGGTGTGACGGGCGGTGTGTACAAGACCCGGGAACGCATTCACCGCGACATTCTGATTCGCGATTACTAGCAACTCCGGCTTCGTGCAGGCGGGTTGCAGCCTGCAGTCCGAACTGGGACCGGTTTTTGAGATTTGCTCCGCCTCGCGACTTCGCTGCTTTCTGTACCGGCCATTGTAGCACGTGTGTAGCCCAGAACATAAGGGGCATGATGATTTGACGTCATCCCCACCTTCCTCCGAGTTGTCCCCGGCAGTCCCACTAGAGTGCCCAACTTAATGATGGCAACTAATGGCAAGGGTTGCGCTCGTTGCGGGACTTAACCCAACATCTCACGACACGAGCTGACGACAACCATGCACCAC…
D18_6	[Clostridium] mangenotii	0.99	GGTTAGATAATCGGCTTCGGGTGTTTCCAACTTCCGTGGTGTGACGGGCGGTGTGTACAAGACCCGGGAACGCATTCACCGCAGCATTCTGATCTGCGATTACTAGTAACTCCAGCTTCATGTGGGCGAGTTTCAGCCCACAATCCGAACTGAGAATGGCTTTAAGGGATTGGCATGACCTTACGGTTTAGCAGCCCTCTGTACCACCCATTGTAGCACGTGTGTAGCCCTAAGCATAAGGGGCATGATGATTTGACGTCATCCCCACCTTCCTCCAGGTTATCCCTGGCAGTCTCTCTAGAGTGCCCAACTTAATGATGGCAACTAAAGACAAGGGTTGCGCTCGTTGCGGGACTTAACCCAACATCTCACGACACGAGCTGACGACAACCATGCACC…
D18_7	Emergencia timonensis	0.87	ATTTCTCGGCCGACTTCGGGCGCCCCCGACTTCCATGGTGTGACGGGCGGTGTGTACAAGACCCGGGAACGCATTCACCGCGGCGTTCTGATCCGCGATTACTAGCAACTCCGGCTTCACGCGGGCGAGTTGCAGCCCGCGATCCGAACTGGGACCGGTTTTCGAGGTTCGCTCCGCCTCGCGACTTCGCTTCTCTTTGTTCCGGCCATTGTAGCACGTGTGTGGCCCAGGGCATGAGGGGCATGATGATTTGACGTCGTCCCCGCCTTCCTCCGTGTTGTCCACGGCGGTCTCGTCAGAGTCCTCAACTCAATGTTAGCAACTGACGACGAGGGTTGCGCTCGTTGCGGGACTTAACCCAACATCTCACGACACGAGCTGACGACAACCATGCACCAC…
D18_9	[Eubacterium] contortum	0.99	CTTCGGGCGTTACCAACTCCCATGGTGTGACGGGCGGTGTGTACAAGACCCGGGAACGTATTCACCGCGACATTCTGATTCGCGATTACTAGCGATTCCAGCTTCATGTAGTCGAGTTGCAGACTACAATCCGAACTGAGACGTTATTTTTGGGATTTGCTCCACCTCGCGGCTTCGCCTCCCTTTGTTTACGCCATTGTAGCACGTGTGTAGCCCTGCTCATAAGGGGCATGATGATTTGACGTCATCCCCACCTTCCTCCAGGTTATCCCTGGCAGTCTCTCTAGAGTGCCCGGCCGAACCGCTGGCTACTAAAGATAAGGGTTGCGCTCGTTGCGGGACTTAACCCAACATCTCACGACACGAGCTGACGACAACCATGCACCACCTGTCTCCCCT…
D18_11	Emergencia timonensis	0.87	CCGGGAACGCATTCACCGCGGCGTTCTGATCCGCGATTACTAGCAACTCCGGCTTCCCGCGGGCGAGTTGCAGCCCGCGATCCGAACTGGGACCGGTTTTCGAGGTTCGCTCCGCCTCGCGACTTCGCTTCTCTTTGTTCCGGCCATTGTAGCACGTGTGTGGCCCAGGGCATGAGGGGCATGATGATTTGACGTCGTCCCCGCCTTCCTCCGTGTTGTCCACGGCGGTCTCGTCAGAGTCCTCAACTCAATGTTAGCAACTGACGACGAGGGTTGCGCTCGTTGCGGGACTTAACCCAACATCTCACGACACGAGCTGACGACAACCATGCACCACCTGTCTCCCCTGTCCGTGGAAAACTTCGATTAAGAAGCTGTCAGGGGGATGTCAAGCCCTGG…
D18_12	Emergencia timonensis	0.87	TATTTCTCGGCCGACTTCGGGCGCCCCCGACTTCCATGGTGTGACGGGCGGTGTGTACAAGACCCGGGAACGCATTCACCGCGGCGTTCTGATCCGCGATTACTAGCAACTCCGGCTTCACGCGGGCGAGTTGCAGCCCGCGATCCGAACTGGGACCGGTTTTCGAGGTTCGCTCCGCCTCGCGACTTCGCTTCTCTTTGTTCCGGCCATTGTAGCACGTGTGTGGCCCAGGGCATGAGGGGCATGATGATTTGACGTCGTCCCCGCCTTCCTCCGTGTTGTCCACGGCGGTCTCGTCAGAGTCCTCAACTCAATGTTAGCAACTGACGACGAGGGTTGCGCTCGTTGCGGGACTTAACCCAACATCTCACGACACGAGCTGACGACAACCATGCACCA…
D18_13	Intestinimonas butyriciproducens	0.91	CCCTTGCGGTTGGGCTACAGGCTTCGGGTGTTTCCGACTCTCATGGTGTGACGGGCGGTGTGTACAAGGCCCGGGAACGTATTCACCGCGGCATGCTGATCCGCGATTACTAGCAATTCCGACTTCATGCAGGCGAGTTGCAGCCTGCAATCTGAACTGAGACGGCTTTTAGGGATTTGCTCCACATCGCTGTCTTGCTTCCCTCTGTATGGCCGCCATTGTAGTACGTGTGTAGCCCAGGACATAAAGGGCATGATGATTTGACGTCGTCCCCACCTTCCTCCGTTTTGTCAACGGCAGTCTCGCTAGAGTGCTCTTGCGTAGCAACTAACAATAAGGGTTGCGCTCGTTGCGGGACTTAACCCAACATCTCACGACACGAGCTGACGACAACCATGC…
D18_14	Intestinimonas butyriciproducens	0.91	CCTTGCGGTTGGGCTACAGGCTTCGGGTGTTTCCGACTCTCATGGTGTGACGGGCGGTGTGTACAAGGCCCGGGAACGTATTCACCGCGGCATGCTGATCCGCGATTACTAGCAATTCCGACTTCATGCAGGCGAGTTGCAGCCTGCAATCTGAACTGAGACGGCTTTTAGGGATTTGCTCCACATCGCTGTCTTGCTTCCCTCTGTATGGCCGCCATTGTAGTACGTGTGTAGCCCAGGACATAAAGGGCATGATGATTTGACGTCGTCCCCACCTTCCTCCGTTTTGTCAACGGCAGTCTCGCTAGAGTGCTCTTGCGTAGCAACTAACAATAAGGGTTGCGCTCGTTGCGGGACTTAACCCAACATCTCACGACACGAGCTGACGACAACCATGCA…
D18_15	Intestinimonas butyriciproducens	0.91	CTTGCGGTTGGGCTACAGGCTTCGGGTGTTTCCGACTCTCATGGTGTGACGGGCGGTGTGTACAAGGCCCGGGAACGTATTCACCGCGGCATGCTGATCCGCGATTACTAGCAATTCCGACTTCATGCAGGCGAGTTGCAGCCTGCAATCTGAACTGAGACGGCTTTTAGGGATTTGCTCCACATCGCTGTCTTGCTTCCCTCTGTATGGCCGCCATTGTAGTACGTGTGTAGCCCAGGACATAAAGGGCATGATGATTTGACGTCGTCCCCACCTTCCTCCGTTTTGTCAACGGCAGTCTCGCTAGAGTGCTCTTGCGTAGCAACTAACAATAAGGGTTGCGCTCGTTGCGGGACTTAACCCAACATCTCACGACACGAGCTGACGACAACCATGCAC…
D18_16	Intestinimonas butyriciproducens	0.91	CTTGCGGTTGGGCTACAGGCTTCGGGTGTTTCCGACTCTCATGGTGTGACGGGCGGTGTGTACAAGGCCCGGGAACGTATTCACCGCGGCATGCTGATCCGCGATTACTAGCAATTCCGACTTCATGCAGGCGAGTTGCAGCCTGCAATCTGAACTGAGACGGCTTTTAGGGATTTGCTCCACATCGCTGTCTTGCTTCCCTCTGTATGGCCGCCATTGTAGTACGTGTGTAGCCCAGGACATAAAGGGCATGATGATTTGACGTCGTCCCCACCTTCCTCCGTTTTGTCAACGGCAGTCTCGCTAGAGTGCTCTTGCGTAGCAACTAACAATAAGGGTTGCGCTCGTTGCGGGACTTAACCCAACATCTCACGACACGAGCTGACGACAACCATGCAC…
D18_17	Intestinimonas butyriciproducens	0.91	CTACAGGCTTCGGGTGTTTCCGACTCTCATGGTGTGACGGGCGGTGTGTACAAGGCCCGGGAACGTATTCACCGCGGCATGCTGATCCGCGATTACTAGCAATTCCGACTTCATGCAGGCGAGTTGCAGCCTGCAATCTGAACTGAGACGGCTTTTAGGGATTTGCTCCACATCGCTGTCTTGCTTCCCTCTGTATGGCCGCCATTGTAGTACGTGTGTAGCCCAGGACATAAAGGGCATGATGATTTGACGTCGTCCCCACCTTCCTCCGTTTTGTCAACGGCAGTCTCGCTAGAGTGCTCTTGCGTAGCAACTAACAATAAGGGTTGCGCTCGTTGCGGGACTTAACCCAACATCTCACGACACGAGCTGACGACAACCATGCACCACCTGTGTGGG…
D18_18	Intestinimonas butyriciproducens	0.91	CCTTGCGGTTGGGCTACAGGCTTCGGGTGTTTCCGACTCTCATGGTGTGACGGGCGGTGTGTACAAGGCCCGGGAACGTATTCACCGCGGCATGCTGATCCGCGATTACTAGCAATTCCGACTTCATGCAGGCGAGTTGCAGCCTGCAATCTGAACTGAGACGGCTTTTAGGGATTTGCTCCACATCGCTGTCTTGCTTCCCTCTGTATGGCCGCCATTGTAGTACGTGTGTAGCCCAGGACATAAAGGGCATGATGATTTGACGTCGTCCCCACCTTCCTCCGTTTTGTCAACGGCAGTCTCGCTAGAGTGCTCTTGCGTAGCAACTAACAATAAGGGTTGCGCTCGTTGCGGGACTTAACCCAACATCTCACGACACGAGCTGACGACAACCATGCA…
D18_19	Intestinimonas butyriciproducens	0.91	CTTGCGGTTGGGCTACAGGCTTCGGGTGTTTCCGACTCTCATGGTGTGACGGGCGGTGTGTACAAGGCCCGGGAACGTATTCACCGCGGCATGCTGATCCGCGATTACTAGCAATTCCGACTTCATGCAGGCGAGTTGCAGCCTGCAATCTGAACTGAGACGGCTTTTAGGGATTTGCTCCACATCGCTGTCTTGCTTCCCTCTGTATGGCCGCCATTGTAGTACGTGTGTAGCCCAGGACATAAAGGGCATGATGATTTGACGTCGTCCCCACCTTCCTCCGTTTTGTCAACGGCAGTCTCGCTAGAGTGCTCTTGCGTAGCAACTAACAATAAGGGTTGCGCTCGTTGCGGGACTTAACCCAACATCTCACGACACGAGCTGACGACAACCATGCAC…
D18_20	Intestinimonas butyriciproducens	0.91	GTGACGGGCGGTGTGTACAAGGCCCGGGAACGTATTCACCGCGGCATGCTGATCCGCGATTACTAGCAATTCCGACTTCATGCAGGCGAGTTGCAGCCTGCAATCTGAACTGAGACGGCTTTTAGGGATTTGCTCCACATCGCTGTCTTGCTTCCCTCTGTATGGCCGCCATTGTAGTACGTGTGTAGCCCAGGACATAAAGGGCATGATGATTTGACGTCGTCCCCACCTTCCTCCGTTTTGTCAACGGCAGTCTCGCTAGAGTGCTCTTGCGTAGCAACTAACAATAAGGGTTGCGCTCGTTGCGGGACTTAACCCAACATCTCACGACACGAGCTGACGACAACCATGCACCACCTGTGTAGGACGTCTCCGAAGAGAAAGCGCTATCTCTAACGC…
D18_25	Intestinimonas butyriciproducens	0.91	GGTTGGGCTACAGGCTTCGGGTGTTTCCGACTCTCATGGTGTGACGGGCGGTGTGTACAAGGCCCGGGAACGTATTCACCGCGGCATGCTGATCCGCGATTACTAGCAATTCCGACTTCATGCAGGCGAGTTGCAGCCTGCAATCTGAACTGAGACGGCTTTTAGGGATTTGCTCCACATCGCTGTCTTGCTTCCCTCTGTATGGCCGCCATTGTAGTACGTGTGTAGCCCAGGACATAAAGGGCATGATGATTTGACGTCGTCCCCACCTTCCTCCGTTTTGTCAACGGCAGTCTCGCTAGAGTGCTCTTGCGTAGCAACTAACAATAAGGGTTGCGCTCGTTGCGGGACTTAACCCAACATCTCACGACACGAGCTGACGACAACCATGCACCACCT…
D18_27	Intestinimonas butyriciproducens	0.91	CCTTGCGGTTGGGCTACAGGCTTCGGGTGTTTCCGACTCTCATGGTGTGACGGGCGGTGTGTACAAGGCCCGGGAACGTATTCACCGCGGCATGCTGATCCGCGATTACTAGCAATTCCGACTTCATGCAGGCGAGTTGCAGCCTGCAATCTGAACTGAGACGGCTTTTAGGGATTTGCTCCACATCGCTGTCTTGCTTCCCTCTGTATGGCCGCCATTGTAGTACGTGTGTAGCCCAGGACATAAAGGGCATGATGATTTGACGTCGTCCCCACCTTCCTCCGTTTTGTCAACGGCAGTCTCGCTAGAGTGCTCTTGCGTAGCAACTAACAATAAGGGTTGCGCTCGTTGCGGGACTTAACCCAACATCTCACGACACGAGCTGACGACAACCATGCA…
D18_28	Intestinimonas butyriciproducens	0.91	CCTTGCGGTTGGGCTACAGGCTTCGGGTGTTTCCGACTCTCATGGTGTGACGGGCGGTGTGTACAAGGCCCGGGAACGTATTCACCGCGGCATGCTGATCCGCGATTACTAGCAATTCCGACTTCATGCAGGCGAGTTGCAGCCTGCAATCTGAACTGAGACGGCTTTTAGGGATTTGCTCCACATCGCTGTCTTGCTTCCCTCTGTATGGCCGCCATTGTAGTACGTGTGTAGCCCAGGACATAAAGGGCATGATGATTTGACGTCGTCCCCACCTTCCTCCGTTTTGTCAACGGCAGTCTCGCTAGAGTGCTCTTGCGTAGCAACTAACAATAAGGGTTGCGCTCGTTGCGGGACTTAACCCAACATCTCACGACACGAGCTGACGACAACCATGCA…
D18_29	Intestinimonas butyriciproducens	0.91	CTTGCGGTTGGGCTACAGGCTTCGGGTGTTTCCGACTCTCATGGTGTGACGGGCGGTGTGTACAAGGCCCGGGAACGTATTCACCGCGGCATGCTGATCCGCGATTACTAGCAATTCCGACTTCATGCAGGCGAGTTGCAGCCTGCAATCTGAACTGAGACGGCTTTTAGGGATTTGCTCCACATCGCTGTCTTGCTTCCCTCTGTATGGCCGCCATTGTAGTACGTGTGTAGCCCAGGACATAAAGGGCATGATGATTTGACGTCGTCCCCACCTTCCTCCGTTTTGTCAACGGCAGTCTCGCTAGAGTGCTCTTGCGTAGCAACTAACAATAAGGGTTGCGCTCGTTGCGGGACTTAACCCAACATCTCACGACACGAGCTGACGACAACCATGCAC…
D18_30	Emergencia timonensis	0.87	GCCTATTTCTCGGCCGACTTCGGGCGCCCCCGACTTCCATGGTGTGACGGGCGGTGTGTACAAGACCCGGGAACGCATTCACCGCGGCGTTCTGATCCGCGATTACTAGCAACTCCGGCTTCACGCGGGCGAGTTGCAGCCCGCGATCCGAACTGGGACCGGTTTTCGAGGTTCGCTCCGCCTCGCGACTTCGCTTCTCTTTGTTCCGGCCATTGTAGCACGTGTGTGGCCCAGGGCATGAGGGGCATGATGATTTGACGTCGTCCCCGCCTTCCTCCGTGTTGTCCACGGCGGTCTCGTCAGAGTCCTCAACTCAATGTTAGCAACTGACGACGAGGGTTGCGCTCGTTGCGGGACTTAACCCAACATCTCACGACACGAGCTGACGACAACCATGCA…
D18_32	Emergencia timonensis	0.87	AGCCTATTTCTCGGCCGACTTCGGGCGCCCCCGACTTCCATGGTGTGACGGGCGGTGTGTACAAGACCCGGGAACGCATTCACCGCGGCGTTCTGATCCGCGATTACTAGCAACTCCGGCTTCACGCGGGCGAGTTGCAGCCCGCGATCCGAACTGGGACCGGTTTTCGAGGTTCGCTCCGCCTCGCGACTTCGCTTCTCTTTGTTCCGGCCATTGTAGCACGTGTGTGGCCCAGGGCATGAGGGGCATGATGATTTGACGTCGTCCCCGCCTTCCTCCGTGTTGTCCACGGCGGTCTCGTCAGAGTCCTCAACTCAATGTTAGCAACTGACGACGAGGGTTGCGCTCGTTGCGGGACTTAACCCAACATCTCACGACACGAGCTGACGACAACCATGC…
D18_33	Intestinimonas butyriciproducens	0.91	GGTTGGGCTACAGGCTTCGGGTGTTTCCGACTCTCATGGTGTGACGGGCGGTGTGTACAAGGCCCGGGAACGTATTCACCGCGGCATGCTGATCCGCGATTACTAGCAATTCCGACTTCATGCAGGCGGGTTGCAGCCTGCAATCTGAACTGAGACGGCTTTTAGGGATTTGCTCCACATCGCTGTCTTGCTTCCCTCTGTATGGCCGCCATTGTAGTACGTGTGTAGCCCAGGACATAAAGGGCATGATGATTTGACGTCGTCCCCACCTTCCTCCGTTTTGTCAACGGCAGTCTCGCTAGAGTGCTCTTGCGTAGCAACTAACAATAAGGGTTGCGCTCGTTGCGGGACTTAACCCAACATCTCACGACACGAGCTGACGACAACCATGCACCACCT…
D18_34	Emergencia timonensis	0.87	CTCGGCCGACTTCGGGCGCCCCCGACTTCCATGGTGTGACGGGCGGTGTGTACAAGACCCGGGAACGCATTCACCGCGGCGTTCTGATCCGCGATTACTAGCAACTCCGGCTTCACGCGGGCGAGTTGCAGCCCGCGATCCGAACTGGGACCGGTTTTCGAGGTTCGCTCCGCCTCGCGACTTCGCTTCTCTTTGTTCCGGCCATTGTAGCACGTGTGTGGCCCAGGGCATGAGGGGCATGATGATTTGACGTCGTCCCCGCCTTCCTCCGTGTTGTCCACGGCGGTCTCGTCAGAGTCCTCAACTCAATGTTAGCAACTGACGACGAGGGTTGCGCTCGTTGCGGGACTTAACCCAACATCTCACGACACGAGCTGACGACAACCATGCACCACCTGT…
D18_35	Intestinimonas butyriciproducens	0.91	CCCTTGCGGTTGGGCTACAGGCTTCGGGTGTTTCCGACTCTCATGGTGTGACGGGCGGTGTGTACAAGGCCCGGGAACGTATTCACCGCGGCATGCTGATCCGCGATTACTAGCAATTCCGACTTCATGCAGGCGAGTTGCAGCCTGCAATCTGAACTGAGACGGCTTTTAGGGATTTGCTCCACATCGCTGTCTTGCTTCCCTCTGTATGGCCGCCATTGTAGTACGTGTGTAGCCCAGGACATAAAGGGCATGATGATTTGACGTCGTCCCCACCTTCCTCCGTTTTGTCAACGGCAGTCTCGCTAGAGTGCTCTTGCGTAGCAACTAACAATAAGGGTTGCGCTCGTTGCGGGACTTAACCCAACATCTCACGACACGAGCTGACGACAACCATGC…
D18_36	Intestinimonas butyriciproducens	0.91	TTGGGCTACAGGCTTCGGGTGTTTCCGACTCTCATGGTGTGACGGGCGGTGTGTACAAGGCCCGGGAACGTATTCACCGCGGCATGCTGATCCGCGATTACTAGCAATTCCGACTTCATGCAGGCGAGTTGCAGCCTGCAATCTGAACTGAGACGGCTTTTAGGGATTTGCTCCACATCGCTGTCTTGCTTCCCTCTGTATGGCCGCCATTGTAGTACGTGTGTAGCCCAGGACATAAAGGGCATGATGATTTGACGTCGTCCCCACCTTCCTCCGTTTTGTCAACGGCAGTCTCGCTAGAGTGCTCTTGCGTAGCAACTAACAATAAGGGTTGCGCTCGTTGCGGGACTTAACCCAACATCTCACGACACGAGCTGACGACAACCATGCACCACCTGT…
D18_37	Intestinimonas butyriciproducens	0.91	TTGCGGTTGGGCTACAGGCTTCGGGTGTTTCCGACTCTCATGGTGTGACGGGCGGTGTGTACAAGGCCCGGGAACGTATTCACCGCGGCATGCTGATCCGCGATTACTAGCAATTCCGACTTCATGCAGGCGAGTTGCAGCCTGCAATCTGAACTGAGACGGCTTTTAGGGATTTGCTCCACATCGCTGTCTTGCTTCCCTCTGTATGGCCGCCATTGTAGTACGTGTGTAGCCCAGGACATAAAGGGCATGATGATTTGACGTCGTCCCCACCTTCCTCCGTTTTGTCAACGGCAGTCTCGCTAGAGTGCTCTTGCGTAGCAACTAACAATAAGGGTTGCGCTCGTTGCGGGACTTAACCCAACATCTCACGACACGAGCTGACGACAACCATGCACC…
MYB-89	[Clostridium] mangenotii	0.99	CTCCCAAGGGTTAGATAATCGGCTTCGGGTGTTTCCAACTTCCGTGGTGTGACGGGCGGTGTGTACAAGACCCGGGAACGCATTCACCGCAGCATTCTGATCTGCGATTACTAGTAACTCCAGCTTCATGTGGGCGAGTTTCAGCCCACAATCCGAACTGAGAATGGCTTTAAGGGATTGGCATGACCTTACGGTTTAGCAGCCCTCTGTACCACCCATTGTAGCACGTGTGTAGCCCTAAGCATAAGGGGCATGATGATTTGACGTCATCCCCACCTTCCTCCAGGTTATCCCTGGCAGTCTCTCTAGAGTGCCCAACTTAATGATGGCAACTAAAGACAAGGGTTGCGCTCGTTGCGGGACTTAACCCAACATCTCACGACACGAGCTGACGACAAC…
MYB-87	Peptoclostridium difficile	1	GGTTAGATAATCGGCTTCGGGCGTCTCCAACTCCCGTGGTGTGACGGGCGGTGTGTACAAGACCCGGGAACGCATTCACCGCAGCATTCTGATCTGCGATTACTAGTAACTCCAGCTTCATGTAGGCGAGTTTCAGCCTACAATCCGAACTGAGAGTAGCTTTAAGGGATTAGCTCCACCTTACGGCTTGGCAACCCTCTGTACTACCCATTGTAGCACGTGTGTAGCCCTAAGCATAAGGGGCATGATGATTTGACGTCATCCCCACCTTCCTCCAGGTTATCCCTGGCAGTCTCTCTAGAGTGCCCAACTTAATGATGGCAACTAAAGACAAGGGTTGCGCTCGTTGCGGGACTTAACCCAACATCTCACGACACGAGCTGACGACAACCATGCACC…
MYB-86	Peptoclostridium difficile	1	AAAGGTTAGATAATCGGCTTCGGGCGTCTCCAACTCCCGTGGTGTGACGGGCGGTGTGTACAAGACCCGGGAACGCATTCACCGCAGCATTCTGATCTGCGATTACTAGTAACTCCAGCTTCATGTAGGCGAGTTTCAGCCTACAATCCGAACTGAGAGTAGCTTTAAGGGATTAGCTCCACCTTACGGCTTGGCAACCCTCTGTACTACCCATTGTAGCACGTGTGTAGCCCTAAGCATAAGGGGCATGATGATTTGACGTCATCCCCACCTTCCTCCAGGTTATCCCTGGCAGTCTCTCTAGAGTGCCCAACTTAATGATGGCAACTAAAGACAAGGGTTGCGCTCGTTGCGGGACTTAACCCAACATCTCACGACACGAGCTGACGACAACCATGC…
MYB-85	[Clostridium] mangenotii	0.99	GGGTTAGATAATCGGCTTCGGGTGTTTCCAACTTCCGTGGTGTGACGGGCGGTGTGTACAAGACCCGGGAACGCATTCACCGCAGCATTCTGATCTGCGATTACTAGTAACTCCAGCTTCATGTGGGCGAGTTTCAGCCCACAATCCGAACTGAGAATGGCTTTAAGGGATTGGCATGACCTTACGGTTTAGCAGCCCTCTGTACCACCCATTGTAGCACGTGTGTAGCCCTAAGCATAAGGGGCATGATGATTTGACGTCATCCCCACCTTCCTCCAGGTTATCCCTGGCAGTCTCTCTAGAGTGCCCAACTTAATGATGGCAACTAAAGACAAGGGTTGCGCTCGTTGCGGGACTTAACCCAACATCTCACGACACGAGCTGACGACAACCATGCAC…
MYB-83	[Clostridium] mangenotii	0.99	AAGGGTTAGATAATCGGCTTCGGGTGTTTCCAACTTCCGTGGTGTGACGGGCGGTGTGTACAAGACCCGGGAACGCATTCACCGCAGCATTCTGATCTGCGATTACTAGTAACTCCAGCTTCATGTGGGCGAGTTTCAGCCCACAATCCGAACTGAGAATGGCTTTAAGGGATTGGCATGACCTTACGGTTTAGCAGCCCTCTGTACCACCCATTGTAGCACGTGTGTAGCCCTAAGCATAAGGGGCATGATGATTTGACGTCATCCCCACCTTCCTCCAGGTTATCCCTGGCAGTCTCTCTAGAGTGCCCAACTTAATGATGGCAACTAAAGACAAGGGTTGCGCTCGTTGCGGGACTTAACCCAACATCTCACGACACGAGCTGACGACAACCATGC…
MYB-82	[Clostridium] mangenotii	0.99	AAGGGTTAGATAATCGGCTTCGGGTGTTTCCAACTTCCGTGGTGTGACGGGCGGTGTGTACAAGACCCGGGAACGCATTCACCGCAGCATTCTGATCTGCGATTACTAGTAACTCCAGCTTCATGTGGGCGAGTTTCAGCCCACAATCCGAACTGAGAATGGCTTTAAGGGATTGGCATGACCTTACGGTTTAGCAGCCCTCTGTACCACCCATTGTAGCACGTGTGTAGCCCTAAGCATAAGGGGCATGATGATTTGACGTCATCCCCACCTTCCTCCAGGTTATCCCTGGCAGTCTCTCTAGAGTGCCCAACTTAATGATGGCAACTAAAGACAAGGGTTGCGCTCGTTGCGGGACTTAACCCAACATCTCACGACACGAGCTGACGACAACCATGC…
MYB-81	Enterococcus faecalis	1	AAAAAGGTTACCTCACCGACTTCGGGTGTTACAAACTCTCGTGGTGTGACGGGCGGTGTGTACAAGGCCCGGGAACGTATTCACCGCGGCGTGCTGATCCGCGATTACTAGCGATTCCGGCTTCATGCAGGCGAGTTGCAGCCTGCAATCCGAACTGAGAGAAGCTTTAAGAGATTTGCATGACCTCGCGGTCTAGCGACTCGTTGTACTTCCCATTGTAGCACGTGTGTAGCCCAGGTCATAAGGGGCATGATGATTTGACGTCATCCCCACCTTCCTCCGGTTTGTCACCGGCAGTCTCGCTAGAGTGCCCAACTAAATGATGGCAACTAACAATAAGGGTTGCGCTCGTTGCGGGACTTAACCCAACATCTCACGACACGAGCTGACGACAACCAT…
MYB-79	[Clostridium] mangenotii	0.99	AGGGTTAGATAATCGGCTTCGGGTGTTTCCAACTTCCGTGGTGTGACGGGCGGTGTGTACAAGACCCGGGAACGCATTCACCGCAGCATTCTGATCTGCGATTACTAGTAACTCCAGCTTCATGTGGGCGAGTTTCAGCCCACAATCCGAACTGAGAATGGCTTTAAGGGATTGGCATGACCTTACGGTTTAGCAGCCCTCTGTACCACCCATTGTAGCACGTGTGTAGCCCTAAGCATAAGGGGCATGATGATTTGACGTCATCCCCACCTTCCTCCAGGTTATCCCTGGCAGTCTCTCTAGAGTGCCCAACTTAATGATGGCAACTAAAGACAAGGGTTGCGCTCGTTGCGGGACTTAACCCAACATCTCACGACACGAGCTGACGACAACCATGCA…
MYB-78	[Clostridium] mangenotii	0.99	ACTCTCCGTGGTGTGACGGGCGGTGTGTACAAGACCCGGGAACGCATTCACCGCAGCATTCTGATCTGCGATTACTAGTAACTCCAGCTTCATGTGGGCGAGTTTCAGCCCACAATCCGAACTGAGAATGGCTTTAAGGGATTGGCATGACCTTACGGTTTAGCAGCCCTCTGTACCACCCATTGTAGCACGTGTGTAGCCCTAAGCATAAGGGGCATGATGATTTGACGTCATCCCCACCTTCCTCCAGGTTATCCCTGGCAGTCTCTCTAGAGTGCCCAACTTAATGATGGCAACTAAAGACAAGGGTTGCGCTCGTTGCGGGACTTAACCCAACATCTCACGACACGAGCTGACGACAACCATGCACCACCTGTCACTGGTGTCCCCGAAGGGAAA…
MYB-76	Cutibacterium acnes	1	CAACGGTTAGGCCACCGGCTTCGGGTGTTACCAACTTTCATGACTTGACGGGCGGTGTGTACAAGCCCCGGGAACGTATTCACCGCAGCGTTGCTGATCTGCGATTACTAGCGACTCCGACTTCATGAGGTCGAGTTGCAGACCCCAATCCGAACTGAGACCGGCTTTCCGAGATTCGCTCACCCTCACAGGCTCGCCACTCTCTGTACCAGCCATTGTAGCATGCGTGAAGCCCTGGACATAAGGGGCATGATGACTTGACGTCATCCCCACCTTCCTCCGAGTTGACCCCGGCGGTCTCCACTGAGTCCCCACCATAACGTGCTGGCAACAGTGAACAAGGGTTGCGCTCGTTGCGGGACTTAACCCAACATCTCACGACACGAGCTGACGACAGCC…
MYB-75	Enterococcus faecalis	1	AAAAAGGTTACCTCACCGACTTCGGGTGTTACAAACTCTCGTGGTGTGACGGGCGGTGTGTACAAGGCCCGGGAACGTATTCACCGCGGCGTGCTGATCCGCGATTACTAGCGATTCCGGCTTCATGCAGGCGAGTTGCAGCCTGCAATCCGAACTGAGAGAAGCTTTAAGAGATTTGCATGACCTCGCGGTCTAGCGACTCGTTGTACTTCCCATTGTAGCACGTGTGTAGCCCAGGTCATAAGGGGCATGATGATTTGACGTCATCCCCACCTTCCTCCGGTTTGTCACCGGCAGTCTCGCTAGAGTGCCCAACTAAATGATGGCAACTAACAATAAGGGTTGCGCTCGTTGCGGGACTTAACCCAACATCTCACGACACGAGCTGACGACAACCAT…
MYB-74	Enterococcus faecalis	1	AAAAGGTTACCTCACCGACTTCGGGTGTTACAAACTCTCGTGGTGTGACGGGCGGTGTGTACAAGGCCCGGGAACGTATTCACCGCGGCGTGCTGATCCGCGATTACTAGCGATTCCGGCTTCATGCAGGCGAGTTGCAGCCTGCAATCCGAACTGAGAGAAGCTTTAAGAGATTTGCATGACCTCGCGGTCTAGCGACTCGTTGTACTTCCCATTGTAGCACGTGTGTAGCCCAGGTCATAAGGGGCATGATGATTTGACGTCATCCCCACCTTCCTCCGGTTTGTCACCGGCAGTCTCGCTAGAGTGCCCAACTAAATGATGGCAACTAACAATAAGGGTTGCGCTCGTTGCGGGACTTAACCCAACATCTCACGACACGAGCTGACGACAACCATG…
MYB-71	[Clostridium] mangenotii	0.99	AAGGGTTAGATAATCGGCTTCGGGTGTTTCCAACTTCCGTGGTGTGACGGGCGGTGTGTACAAGACCCGGGAACGCATTCACCGCAGCATTCTGATCTGCGATTACTAGTAACTCCAGCTTCATGTGGGCGAGTTTCAGCCCACAATCCGAACTGAGAATGGCTTTAAGGGATTGGCATGACCTTACGGTTTAGCAGCCCTCTGTACCACCCATTGTAGCACGTGTGTAGCCCTAAGCATAAGGGGCATGATGATTTGACGTCATCCCCACCTTCCTCCAGGTTATCCCTGGCAGTCTCTCTAGAGTGCCCAACTTAATGATGGCAACTAAAGACAAGGGTTGCGCTCGTTGCGGGACTTAACCCAACATCTCACGACACGAGCTGACGACAACCATGC…
MYB-68	Adlercreutzia caecimuris	0.99	GCCTCCGCCCCCAGGGGGTTCGGCCGGCGGCTTCGGGTGCAGACGACTCGGGTGGTGTGACGGGCGGTGTGTACAAGGCCCGGGAACGTATTCACCGCGGCGTGCTGATCCGCGATTACTAGCAACTCCGGCTTCACGCAGGCGGGTTGCAGCCTGCGATCCGAACTGGGGCCGGCTTTCCGGGATCCGCTCCCCCTCGCGGGGTGGCAACCCTCTGTACCGGCCATTGTAGCACGTGTGCAGCCCAGGGCATAAGGGGCATGATGACTTGACGTCGTCCCCACCTTCCTCCGGCTTGACGCCGGCAGTCTCCCGCGAGTCCCCAACCTAATGCTGGCAACACGGGACGGGGGTTGCGCTCGTTGCGGGACTTAACCCAACATCTCACGACACGAGCTG…
MYB-67	[Clostridium] mangenotii	0.99	AAGGGTTAGATAATCGGCTTCGGGTGTTTCCAACTTCCGTGGTGTGACGGGCGGTGTGTACAAGACCCGGGAACGCATTCACCGCAGCATTCTGATCTGCGATTACTAGTAACTCCAGCTTCATGTGGGCGAGTTTCAGCCCACAATCCGAACTGAGAATGGCTTTAAGGGATTGGCATGACCTTACGGTTTAGCAGCCCTCTGTACCACCCATTGTAGCACGTGTGTAGCCCTAAGCATAAGGGGCATGATGATTTGACGTCATCCCCACCTTCCTCCAGGTTATCCCTGGCAGTCTCTCTAGAGTGCCCAACTTAATGATGGCAACTAAAGACAAGGGTTGCGCTCGTTGCGGGACTTAACCCAACATCTCACGACACGAGCTGACGACAACCATGC…
MYB-66	[Clostridium] mangenotii	0.99	TTAGATAATCGGCTTCGGGTGTTTCCAACTTCCGTGGTGTGACGGGCGGTGTGTACAAGACCCGGGAACGCATTCACCGCAGCATTCTGATCTGCGATTACTAGTAACTCCAGCTTCATGTGGGCGAGTTTCAGCCCACAATCCGAACTGAGAATGGCTTTAAGGGATTGGCATGACCTTACGGTTTAGCAGCCCTCTGTACCACCCATTGTAGCACGTGTGTAGCCCTAAGCATAAGGGGCATGATGATTTGACGTCATCCCCACCTTCCTCCAGGTTATCCCTGGCAGTCTCTCTAGAGTGCCCAACTTAATGATGGCAACTAAAGACAAGGGTTGCGCTCGTTGCGGGACTTAACCCAACATCTCACGACACGAGCTGACGACAACCATGCACCAC…
MYB-63	Paenibacillus lautus	0.99	TACCCCACCGACTTCGGGTGTTGTAAACTCTCGTGGTGTGACGGGCGGTGTGTACAAGACCCGGGAACGTATTCACCGCGGCATGCTGATCCGCGATTACTAGCAATTCCGACTTCATGCAGGCGAGTTGCAGCCTGCAATCCGAACTGAGACTGGCTTTTATAGGATTGGCTCCACCTCGCGGCTTCGCTTCCCGTTGTACCAGCCATTGTAGTACGTGTGTAGCCCAAGTCATAAGGGGCATGATGATTTGACGTCATCCCCGCCTTCCTCCGGTTTGTCACCGGCAGTCATTCTAGAGTGCCCACCATCATGTGCTGGCAACTAAAATCAAGGGTTGCGCTCGTTGCGGGACTTAACCCAACATCTCACGACACGAGCTGACGACAACCATGCACC…
MYB-62	[Clostridium] mangenotii	0.99	AAGGGTTAGATAATCGGCTTCGGGTGTTTCCAACTTCCGTGGTGTGACGGGCGGTGTGTACAAGACCCGGGAACGCATTCACCGCAGCATTCTGATCTGCGATTACTAGTAACTCCAGCTTCATGTGGGCGAGTTTCAGCCCACAATCCGAACTGAGAATGGCTTTAAGGGATTGGCATGACCTTACGGTTTAGCAGCCCTCTGTACCACCCATTGTAGCACGTGTGTAGCCCTAAGCATAAGGGGCATGATGATTTGACGTCATCCCCACCTTCCTCCAGGTTATCCCTGGCAGTCTCTCTAGAGTGCCCAACTTAATGATGGCAACTAAAGACAAGGGTTGCGCTCGTTGCGGGACTTAACCCAACATCTCACGACACGAGCTGACGACAACCATGC…
MYB-60	[Clostridium] mangenotii	0.99	CTCCCAAGGGTTAGATAATCGGCTTCGGGTGTTTCCAACTTCCGTGGTGTGACGGGCGGTGTGTACAAGACCCGGGAACGCATTCACCGCAGCATTCTGATCTGCGATTACTAGTAACTCCAGCTTCATGTGGGCGAGTTTCAGCCCACAATCCGAACTGAGAATGGCTTTAAGGGATTGGCATGACCTTACGGTTTAGCAGCCCTCTGTACCACCCATTGTAGCACGTGTGTAGCCCTAAGCATAAGGGGCATGATGATTTGACGTCATCCCCACCTTCCTCCAGGTTATCCCTGGCAGTCTCTCTAGAGTGCCCAACTTAATGATGGCAACTAAAGACAAGGGTTGCGCTCGTTGCGGGACTTAACCCAACATCTCACGACACGAGCTGACGACAAC…
MYB-57	[Clostridium] mangenotii	0.99	CTCCCAAGGGTTAGATAATCGGCTTCGGGTGTTTCCAACTTCCGTGGTGTGACGGGCGGTGTGTACAAGACCCGGGAACGCATTCACCGCAGCATTCTGATCTGCGATTACTAGTAACTCCAGCTTCATGTGGGCGAGTTTCAGCCCACAATCCGAACTGAGAATGGCTTTAAGGGATTGGCATGACCTTACGGTTTAGCAGCCCTCTGTACCACCCATTGTAGCACGTGTGTAGCCCTAAGCATAAGGGGCATGATGATTTGACGTCATCCCCACCTTCCTCCAGGTTATCCCTGGCAGTCTCTCTAGAGTGCCCAACTTAATGATGGCAACTAAAGACAAGGGTTGCGCTCGTTGCGGGACTTAACCCAACATCTCACGACACGAGCTGACGACAAC…
MYB-51	[Clostridium] mangenotii	0.99	GGTTAGATAATCGGCTTCGGGTGTTTCCAACTTCCGTGGTGTGACGGGCGGTGTGTACAAGACCCGGGAACGCATTCACCGCAGCATTCTGATCTGCGATTACTAGTAACTCCAGCTTCATGTGGGCGAGTTTCAGCCCACAATCCGAACTGAGAATGGCTTTAAGGGATTGGCATGACCTTACGGTTTAGCAGCCCTCTGTACCACCCATTGTAGCACGTGTGTAGCCCTAAGCATAAGGGGCATGATGATTTGACGTCATCCCCACCTTCCTCCAGGTTATCCCTGGCAGTCTCTCTAGAGTGCCCAACTTAATGATGGCAACTAAAGACAAGGGTTGCGCTCGTTGCGGGACTTAACCCAACATCTCACGACACGAGCTGACGACAACCATGCACC…
MYB-49	Enterococcus faecalis	1	AAAAGGTTACCTCACCGACTTCGGGTGTTACAAACTCTCGTGGTGTGACGGGCGGTGTGTACAAGGCCCGGGAACGTATTCACCGCGGCGTGCTGATCCGCGATTACTAGCGATTCCGGCTTCATGCAGGCGAGTTGCAGCCTGCAATCCGAACTGAGAGAAGCTTTAAGAGATTTGCATGACCTCGCGGTCTAGCGACTCGTTGTACTTCCCATTGTAGCACGTGTGTAGCCCAGGTCATAAGGGGCATGATGATTTGACGTCATCCCCACCTTCCTCCGGTTTGTCACCGGCAGTCTCGCTAGAGTGCCCAACTAAATGATGGCAACTAACAATAAGGGTTGCGCTCGTTGCGGGACTTAACCCAACATCTCACGACACGAGCTGACGACAACCATG…
MYB-48	Enterococcus faecalis	1	AAAAGGTTACCTCACCGACTTCGGGTGTTACAAACTCTCGTGGTGTGACGGGCGGTGTGTACAAGGCCCGGGAACGTATTCACCGCGGCGTGCTGATCCGCGATTACTAGCGATTCCGGCTTCATGCAGGCGAGTTGCAGCCTGCAATCCGAACTGAGAGAAGCTTTAAGAGATTTGCATGACCTCGCGGTCTAGCGACTCGTTGTACTTCCCATTGTAGCACGTGTGTAGCCCAGGTCATAAGGGGCATGATGATTTGACGTCATCCCCACCTTCCTCCGGTTTGTCACCGGCAGTCTCGCTAGAGTGCCCAACTAAATGATGGCAACTAACAATAAGGGTTGCGCTCGTTGCGGGACTTAACCCAACATCTCACGACACGAGCTGACGACAACCATG…
MYB-46	Enterobacter xiangfangensis	0.99	TAGCGCCCTCCCGAAGGTTAAGCTACCTACTTCTTTTGCAACCCACTCCCATGGTGTGACGGGCGGTGTGTACAAGGCCCGGGAACGTATTCACCGTGGCATTCTGATCCACGATTACTAGCGATTCCGACTTCATGGAGTCGAGTTGCAGACTCCAATCCGGACTACGACGCACTTTATGAGGTCCGCTTGCTCTCGCGAGGTCGCTTCTCTTTGTATGCGCCATTGTAGCACGTGTGTAGCCCTACTCGTAAGGGCCATGATGACTTGACGTCATCCCCACCTTCCTCCAGTTTATCACTGGCAGTCTCCTTTGAGTTCCCGGCCTAACCGCTGGCAACAAAGGATAAGGGTTGCGCTCGTTGCGGGACTTAACCCAACATTTCACAACACGAGCTG…
MYB-45	[Clostridium] mangenotii	0.99	CTCCCAAGGGTTAGATAATCGGCTTCGGGTGTTTCCAACTTCCGTGGTGTGACGGGCGGTGTGTACAAGACCCGGGAACGCATTCACCGCAGCATTCTGATCTGCGATTACTAGTAACTCCAGCTTCATGTGGGCGAGTTTCAGCCCACAATCCGAACTGAGAATGGCTTTAAGGGATTGGCATGACCTTACGGTTTAGCAGCCCTCTGTACCACCCATTGTAGCACGTGTGTAGCCCTAAGCATAAGGGGCATGATGATTTGACGTCATCCCCACCTTCCTCCAGGTTATCCCTGGCAGTCTCTCTAGAGTGCCCAACTTAATGATGGCAACTAAAGACAAGGGTTGCGCTCGTTGCGGGACTTAACCCAACATCTCACGACACGAGCTGACGACAAC…
MYB-37	Parabacteroides distasonis	0.98	GGACTTCAGGTACCCCCGGCTCCCATGGCTTGACGGGCGGTGTGTACAAGGCCCGGGAACGTATTCACCGCGCCATGGCTGATGCGCGATTACTAGCGAATCCAGCTTCACGGAGTCGGGTTGCAGACTCCGATCCGAACTGAGACGTGGTTTGGGGATTCGCTCCCTGTCGCCAGGTGGCTTCCCTTTGTCCACGCCATTGTAACACGTGTGTCGCCCCGGATGTAAGGGCCGTGCTGATTTGACGTCATCCCCGCCTTCCTCGCAGCTTACGCTGGCAGTCCCACCAGAGTCCTCAGCTTTACCTGTTAGTAACTAGTGGCAAGGGTTGCGCTCGTTATGGCACTTAAGCCGACACCTCACGGCACGAGCTGACGACAACCATGCAGCACCTCGCAA…
MYB-36	Parabacteroides distasonis	0.98	CCTTGCGGTTACGGACTTCAGGTACCCCCGGCTCCCATGGCTTGACGGGCGGTGTGTACAAGGCCCGGGAACGTATTCACCGCGCCATGGCTGATGCGCGATTACTAGCGAATCCAGCTTCACGGAGTCGGGTTGCAGACTCCGATCCGAACTGAGACGTGGTTTGGGGATTCGCTCCCTGTCGCCAGGTGGCTTCCCTTTGTCCACGCCATTGTAACACGTGTGTCGCCCCGGATGTAAGGGCCGTGCTGATTTGACGTCATCCCCGCCTTCCTCGCAGCTTACGCTGGCAGTCCCACCAGAGTCCTCAGCTTCACCTGTTAGTAACTAGTGGCAAGGGTTGCGCTCGTTATGGCACTTAAGCCGACACCTCACGGCACGAGCTGACGACAACCATGC…
MYB-34	Eggerthella timonensis	0.92	GGGTTCGGCCGGCGGCTTCGGGTGCAGACGACTCGGGTGGTGTGACGGGCGGTGTGTACAAGGCCCGGGAACGTATTCACCGCGGCATGCTGATCCGCGATTACTAGCAACTCCGACTTCATGGAGGCGGGTTGCAGCCTCCAATCCGAACTGGGACCGGCTTTAAGGGATTCGCTTGGCGTCGCCGCCTTGCAGCCCGTTGTACCGGCCATTGTAGCACGTGTGCAGCCCAGGGCATAAAGGGCATGATGACTTGACGTCATCCCCACCTTCCTCCGGCTTGACGCCGGCAGTCTTCTGTGAGTCCCCAACTGAATGCTGGCAACACAGAACAGGGGTTGCGCTCGTTGCGGGACTTAACCCAACATCTCACGACACGAGCTGACGACAGCCATGCAC…
MYB-33	Bacteroides sartorii	0.99	CTTGCGGTTACGCACTTCAGGTACCCCCGGCTCCCATGGCTTGACGGGCGGTGTGTACAAGGCCCGGGAACGTATTCACCGCGCCATGGCTGATGCGCGATTACTAGCGAATCCAGCTTCGTGGAGTCGGGTTGCAGACTCCAGTCCGAACTGAGAGAGGCTTTCGGGATTGGCATCCACTTGCGTGGTAGCGGCCCTCTGTACCCCCCATTGTAACACGTGTGTGGCCCCGGACGTAAGGGCCGTGCTGATTTGACGTCATCCCCACCTTCCTCACATCTTACGATGGCAGTCTCCATAGAGTCCTCAGCATCACCTGTTAGTAACTATAGACAAGGGTTGCGCTCGTTATGGCACTTAAGCCGACACCTCACGGCACGAGCTGACGACAACCATGCA…
MYB-32	Bacteroides sartorii	0.99	AGGGCGCTCCTTGCGGTTACGCACTTCAGGTACCCCCGGCTCCCATGGCTTGACGGGCGGTGTGTACAAGGCCCGGGAACGTATTCACCGCGCCATGGCTGATGCGCGATTACTAGCGAATCCAGCTTCGTGGAGTCGGGTTGCAGACTCCAGTCCGAACTGAGAGAGGCTTTCGGGATTGGCATCCACTTGCGTGGTAGCGGCCCTCTGTACCCCCCATTGTAACACGTGTGTGGCCCCGGACGTAAGGGCCGTGCTGATTTGACGTCATCCCCACCTTCCTCACATCTTACGATGGCAGTCTCCATAGAGTCCTCAGCATCACCTGTTAGTAACTATAGACAAGGGTTGCGCTCGTTATGGCACTTAAGCCGACACCTCACGGCACGAGCTGACGAC…
MYB-30	Alistipes indistinctus	1	AGGCACCCCCAACTCCCATGGCTTGACGGGCGGTGTGTACAAGGCCCGGGAACGTATTCACCGCGCCATGGCTGATGCGCGATTACTAGCGAATCCAACTTCATGGAGGCGAGTTTCAGCCTCCAATCCGAACTGAGATCGGCTTTCGAGATTGGCATCCCCTCACGGGGTAGCGACCCTCTGTACCGACCATTGTAACACGTGTGTCGCCCCGGACGTAAGGGCCGTGCTGATTTGACGTCATCCCCACCTTCCTCTCGGCTTACACCGGCAGTCCTGCTAGAGTGCCCACCTTGACGTGCTGGTAACTAACAGTAGGGGTTGCGCTCGTTATGGGACTTAACCCGACACCTCACGGCACGAGCTGACGACAACCATGCAGCACCTAGTTTCGCGCTC…
MYB-24	Lactobacillus taiwanensis	0.99	CTCCTATAAAGGTTATCCCACCGGCTTTGGGTGTTACAGACTCTCATGGTGTGACGGGCGGTGTGTACAAGGCCCGGGAACGTATTCACCGCGGCGTGCTGATCCGCGATTACTAGCGATTCCAGCTTCGTGTAGGCGAGTTGCAGCCTACAGTCCGAACTGAGAACGGCTTTAAGAGATCCGCTTGCCTTCGCAGGTTCGCTTCTCGTTGTACCGTCCATTGTAGCACGTGTGTAGCCCAGGTCATAAGGGGCATGATGACTTGACGTCATCCCCACCTTCCTCCGGTTTGTCACCGGCAGTCTCATTAGAGTGCCCAACTTAATGATGGCAACTAATGACAAGGGTTGCGCTCGTTGCGGGACTTAACCCAACATCTCACGACACGAGCTGACGACA…
MYB-23	Lactobacillus murinus	1	GGTTACCCCACCGGCTTTGGGTGTTACAAACTCTCATGGTGTGACGGGCGGTGTGTACAAGGCCCGGGAACGTATTCACCGCGGCATGCTGATCCGCGATTACTAGCGATTCCGACTTCATGTAGGCGAGTTGCAGCCTACAATCCGAACTGAGAACGGCTTTAAGAGATTTGCTAAACCTCGCGGTCTTGCGACTCGTTGTACCGTCCATTGTAGCACGTGTGTAGCCCAGGTCATAAGGGGCATGATGATTTGACGTCATCCCCACCTTCCTCCGGTTTGTCACCGGCAGTCTTGCTAGAGTGCCCAACTTAATGCTGGCAACTAACAATAAGGGTTGCGCTCGTTGCGGGACTTAACCCAACATCTCACGACACGAGCTGACGACAACCATGCACC…
MYB-20	Adlercreutzia caecimuris	0.99	CCTCCGCCCCCAGGGGGTTCGGCCGGCGGCTTCGGGTGCAGACGACTCGGGTGGTGTGACGGGCGGTGTGTACAAGGCCCGGGAACGTATTCACCGCGGCGTGCTGATCCGCGATTACTAGCAACTCCGGCTTCACGCAGGCGGGTTGCAGCCTGCGATCCGAACTGGGGCCGGCTTTCCGGGATCCGCTCCCCCTCGCGGGGTGGCAACCCTCTGTACCGGCCATTGTAGCACGTGTGCAGCCCAGGGCATAAGGGGCATGATGACTTGACGTCGTCCCCACCTTCCTCCGGCTTGACGCCGGCAGTCTCCCGCGAGTCCCCAACCTAATGCTGGCAACACGGGACGGGGGTTGCGCTCGTTGCGGGACTTAACCCAACATCTCACGACACGAGCTGA…
MYB-18	Lactobacillus murinus	1	TTACCCCACCGGCTTTGGGTGTTACAAACTCTCATGGTGTGACGGGCGGTGTGTACAAGGCCCGGGAACGTATTCACCGCGGCATGCTGATCCGCGATTACTAGCGATTCCGACTTCATGTAGGCGAGTTGCAGCCTACAATCCGAACTGAGAACGGCTTTAAGAGATTTGCTAAACCTCGCGGTCTTGCGACTCGTTGTACCGTCCATTGTAGCACGTGTGTAGCCCAGGTCATAAGGGGCATGATGATTTGACGTCATCCCCACCTTCCTCCGGTTTGTCACCGGCAGTCTTGCTAGAGTGCCCAACTTAATGCTGGCAACTAACAATAAGGGTTGCGCTCGTTGCGGGACTTAACCCAACATCTCACGACACGAGCTGACGACAACCATGCACCAC…
MYB-17	Lactobacillus murinus	1	AAAGGTTACCCCACCGGCTTTGGGTGTTACAAACTCTCATGGTGTGACGGGCGGTGTGTACAAGGCCCGGGAACGTATTCACCGCGGCATGCTGATCCGCGATTACTAGCGATTCCGACTTCATGTAGGCGAGTTGCAGCCTACAATCCGAACTGAGAACGGCTTTAAGAGATTTGCTAAACCTCGCGGTCTTGCGACTCGTTGTACCGTCCATTGTAGCACGTGTGTAGCCCAGGTCATAAGGGGCATGATGATTTGACGTCATCCCCACCTTCCTCCGGTTTGTCACCGGCAGTCTTGCTAGAGTGCCCAACTTAATGCTGGCAACTAACAATAAGGGTTGCGCTCGTTGCGGGACTTAACCCAACATCTCACGACACGAGCTGACGACAACCATGC…
MYB-7	[Eubacterium] contortum	0.99	GGTTGGGTCACTGACTTCGGGCGTTACCAACTCCCATGGTGTGACGGGCGGTGTGTACAAGACCCGGGAACGTATTCACCGCGACATTCTGATTCGCGATTACTAGCGATTCCAGCTTCATGTAGTCGAGTTGCAGACTACAATCCGAACTGAGACGTTATTTTTGGGATTTGCTCCACCTCGCGGCTTCGCCTCCCTTTGTTTACGCCATTGTAGCACGTGTGTAGCCCTGCTCATAAGGGGCATGATGATTTGACGTCATCCCCACCTTCCTCCAGGTTATCCCTGGCAGTCTCTCTAGAGTGCCCGGCCGAACCGCTGGCTACTAAAGATAAGGGTTGCGCTCGTTGCGGGACTTAACCCAACATCTCACGACACGAGCTGACGACAACCATGCAC…
MYB-5	[Clostridium] mangenotii	0.99	TTCCTCCCAAGGGTTAGATAATCGGCTTCGGGTGTTTCCAACTTCCGTGGTGTGACGGGCGGTGTGTACAAGACCCGGGAACGCATTCACCGCAGCATTCTGATCTGCGATTACTAGTAACTCCAGCTTCATGTGGGCGAGTTTCAGCCCACAATCCGAACTGAGAATGGCTTTAAGGGATTGGCATGACCTTACGGTTTAGCAGCCCTCTGTACCACCCATTGTAGCACGTGTGTAGCCCTAAGCATAAGGGGCATGATGATTTGACGTCATCCCCACCTTCCTCCAGGTTATCCCTGGCAGTCTCTCTAGAGTGCCCAACTTAATGATGGCAACTAAAGACAAGGGTTGCGCTCGTTGCGGGACTTAACCCAACATCTCACGACACGAGCTGACGAC…
MYB-3	[Eubacterium] contortum	0.99	TCCCTCCTTACGGTTGGGTCACTGACTTCGGGCGTTACCAACTCCCATGGTGTGACGGGCGGTGTGTACAAGACCCGGGAACGTATTCACCGCGACATTCTGATTCGCGATTACTAGCGATTCCAGCTTCATGTAGTCGAGTTGCAGACTACAATCCGAACTGAGACGTTATTTTTGGGATTTGCTCCACCTCGCGGCTTCGCCTCCCTTTGTTTACGCCATTGTAGCACGTGTGTAGCCCTGCTCATAAGGGGCATGATGATTTGACGTCATCCCCACCTTCCTCCAGGTTATCCCTGGCAGTCTCTCTAGAGTGCCCGGCCGAACCGCTGGCTACTAAAGATAAGGGTTGCGCTCGTTGCGGGACTTAACCCAACATCTCACGACACGAGCTGACGA…
MYB-1	Anaerotruncus colihominis	0.98	CCCCCTTGCGGTTAGGCTACTGGCTTCGGGTGTTACCGACTCCCATGGTGTGACGGGCGGTGTGTACAAGGCCCGGGAACGTATTCACCGCGGCATGCTGATCCGCGATTACTAGCAATTCCGACTTCATGCAGGCGGGTTGCAGCCTGCAATCTGAACTGAGACACTTTTTCGGGATTCGCTTCACCTCGCGATGTCGCTGCCCTCTGTTTAAGTGCCATTGTAGTACGTGTGTAGCCCAGGTCATAAGGGGCATGATGATTTGACGTCATCCCCACCTTCCTCCGTTTTGTCAACGGCAGTCTCATTAGAGTGCTCTTGCGTAGCAACTAATAATAGGGGTTGCGCTCGTTGCGGGACTTAACCCAACATCTCACGACACGAGCTGACGACAACCAT…
ban2-80D22B-74	Bacteroides sartorii	0.99	GCTCCTTGCGGTTACGCACTTCAGGTACCCCCGGCTCCCATGGCTTGACGGGCGGTGTGTACAAGGCCCGGGAACGTATTCACCGCGCCATGGCTGATGCGCGATTACTAGCGAATCCAGCTTCGTGGAGTCGGGTTGCAGACTCCAGTCCGAACTGAGAGAGGCTTTCGGGATTGGCATCCACTTGCGTGGTAGCGGCCCTCTGTACCCCCCATTGTAACACGTGTGTGGCCCCGGACGTAAGGGCCGTGCTGATTTGACGTCATCCCCACCTTCCTCACATCTTACGATGGCAGTCTCCATAGAGTCCTCAGCATCACCTGTTAGTAACTATAGACAAGGGTTGCGCTCGTTATGGCACTTAAGCCGACACCTCACGGCACGAGCTGACGACAACCA…
ban2-80D22B-72	Bacteroides sartorii	0.99	CGCACTTCAGGTACCCCCGGCTCCCATGGCTTGACGGGCGGTGTGTACAAGGCCCGGGAACGTATTCACCGCGCCATGGCTGATGCGCGATTACTAGCGAATCCAGCTTCGTGGAGTCGGGTTGCAGACTCCAGTCCGAACTGAGAGAGGCTTTCGGGATTGGCATCCACTTGCGTGGTAGCGGCCCTCTGTACCCCCCATTGTAACACGTGTGTGGCCCCGGACGTAAGGGCCGTGCTGATTTGACGTCATCCCCACCTTCCTCACATCTTACGATGGCAGTCTCCATAGAGTCCTCAGCATCACCTGTTAGTAACTATAGACAAGGGTTGCGCTCGTTATGGCACTTAAGCCGACACCTCACGGCACGAGCTGACGACAACCATGCAGCACCTTCAC…
ban2-80D22B-71	Lactobacillus taiwanensis	0.99	TCCTATAAAGGTTATCCCACCGGCTTTGGGTGTTACAGACTCTCATGGTGTGACGGGCGGTGTGTACAAGGCCCGGGAACGTATTCACCGCGGCGTGCTGATCCGCGATTACTAGCGATTCCAGCTTCGTGTAGGCGAGTTGCAGCCTACAGTCCGAACTGAGAACGGCTTTAAGAGATCCGCTTGCCTTCGCAGGTTCGCTTCTCGTTGTACCGTCCATTGTAGCACGTGTGTAGCCCAGGTCATAAGGGGCATGATGACTTGACGTCATCCCCACCTTCCTCCGGTTTGTCACCGGCAGTCTCATTAGAGTGCCCAACTTAATGATGGCAACTAATGACAAGGGTTGCGCTCGTTGCGGGACTTAACCCAACATCTCACGACACGAGCTGACGACAG…
ban2-80D22B-64	Bacteroides sartorii	0.99	AGGGCGCTCCTTGCGGTTACGCACTTCAGGTACCCCCGGCTCCCATGGCTTGACGGGCGGTGTGTACAAGGCCCGGGAACGTATTCACCGCGCCATGGCTGATGCGCGATTACTAGCGAATCCAGCTTCGTGGAGTCGGGTTGCAGACTCCAGTCCGAACTGAGAGAGGCTTTCGGGATTGGCATCCACTTGCGTGGTAGCGGCCCTCTGTACCCCCCATTGTAACACGTGTGTGGCCCCGGACGTAAGGGCCGTGCTGATTTGACGTCATCCCCACCTTCCTCACATCTTACGATGGCAGTCTCCATAGAGTCCTCAGCATCACCTGTTAGTAACTATAGACAAGGGTTGCGCTCGTTATGGCACTTAAGCCGACACCTCACGGCACGAGCTGACGAC…
ban2-80D22B-63	Lactobacillus murinus	1	AAAGGTTACCCCACCGGCTTTGGGTGTTACAAACTCTCATGGTGTGACGGGCGGTGTGTACAAGGCCCGGGAACGTATTCACCGCGGCATGCTGATCCGCGATTACTAGCGATTCCGACTTCATGTAGGCGAGTTGCAGCCTACAATCCGAACTGAGAACGGCTTTAAGAGATTTGCTAAACCTCGCGGTCTTGCGACTCGTTGTACCGTCCATTGTAGCACGTGTGTAGCCCAGGTCATAAGGGGCATGATGATTTGACGTCATCCCCACCTTCCTCCGGTTTGTCACCGGCAGTCTTGCTAGAGTGCCCAACTTAATGCTGGCAACTAACAATAAGGGTTGCGCTCGTTGCGGGACTTAACCCAACATCTCACGACACGAGCTGACGACAACCATGC…
ban2-80D22B-60	Alistipes timonensis	0.99	TAGGTCGCTCCTTGCGGTCACGAACTTCAGGCACCCCCAGCTTCCATGGCTTGACGGGCGGTGTGTACAAGGCCCGGGAACGTATTCACCGCGCCATGGCTGATGCGCGATTACTAGCGAATCCAACTTCACGGAGGCGGGTTTCAGCCTCCGATCCGAACTGAGATAGGCTTTCGAGATTCGCATCCCATCGCTGGGTAGCTGCCCTCTGTACCTACCATTGTAACACGTGTGTGGCCCCGGACGTAAGGGCCGTGCTGATTTGACGTCATCCCCACCTTCCTCTCGGCTTACACCGGCAGTCCCGTCAGAGTGCCCAGCTTGACCTGATGGCAACTAACGGTAGGGGTTGCGCTCGTTATGGGACTTAACCCGACACCTCACGGCACGAGCTGACGA…
ban2-80D22B-59	Lactobacillus taiwanensis	0.99	TCCTATAAAGGTTATCCCACCGGCTTTGGGTGTTACAGACTCTCATGGTGTGACGGGCGGTGTGTACAAGGCCCGGGAACGTATTCACCGCGGCGTGCTGATCCGCGATTACTAGCGATTCCAGCTTCGTGTAGGCGAGTTGCAGCCTACAGTCCGAACTGAGAACGGCTTTAAGAGATCCGCTTGCCTTCGCAGGTTCGCTTCTCGTTGTACCGTCCATTGTAGCACGTGTGTAGCCCAGGTCATAAGGGGCATGATGACTTGACGTCATCCCCACCTTCCTCCGGTTTGTCACCGGCAGTCTCATTAGAGTGCCCAACTTAATGATGGCAACTAATGACAAGGGTTGCGCTCGTTGCGGGACTTAACCCAACATCTCACGACACGAGCTGACGACAG…
ban2-80D22B-58	Lactobacillus taiwanensis	0.99	GGCTGACTCCTATAAAGGTTATCCCACCGGCTTTGGGTGTTACAGACTCTCATGGTGTGACGGGCGGTGTGTACAAGGCCCGGGAACGTATTCACCGCGGCGTGCTGATCCGCGATTACTAGCGATTCCAGCTTCGTGTAGGCGAGTTGCAGCCTACAGTCCGAACTGAGAACGGCTTTAAGAGATCCGCTTGCCTTCGCAGGTTCGCTTCTCGTTGTACCGTCCATTGTAGCACGTGTGTAGCCCAGGTCATAAGGGGCATGATGACTTGACGTCATCCCCACCTTCCTCCGGTTTGTCACCGGCAGTCTCATTAGAGTGCCCAACTTAATGATGGCAACTAATGACAAGGGTTGCGCTCGTTGCGGGACTTAACCCAACATCTCACGACACGAGCTG…
ban2-80D22B-55	Lactobacillus murinus	1	TACCCCACCGGCTTTGGGTGTTACAAACTCTCATGGTGTGACGGGCGGTGTGTACAAGGCCCGGGAACGTATTCACCGCGGCATGCTGATCCGCGATTACTAGCGATTCCGACTTCATGTAGGCGAGTTGCAGCCTACAATCCGAACTGAGAACGGCTTTAAGAGATTTGCTAAACCTCGCGGTCTTGCGACTCGTTGTACCGTCCATTGTAGCACGTGTGTAGCCCAGGTCATAAGGGGCATGATGATTTGACGTCATCCCCACCTTCCTCCGGTTTGTCACCGGCAGTCTTGCTAGAGTGCCCAACTTAATGCTGGCAACTAACAATAAGGGTTGCGCTCGTTGCGGGACTTAACCCAACATCTCACGACACGAGCTGACGACAACCATGCACCACC…
ban2-80D22B-53	Lactobacillus murinus	1	AGGTTACCCCACCGGCTTTGGGTGTTACAAACTCTCATGGTGTGACGGGCGGTGTGTACAAGGCCCGGGAACGTATTCACCGCGGCATGCTGATCCGCGATTACTAGCGATTCCGACTTCATGTAGGCGAGTTGCAGCCTACAATCCGAACTGAGAACGGCTTTAAGAGATTTGCTAAACCTCGCGGTCTTGCGACTCGTTGTACCGTCCATTGTAGCACGTGTGTAGCCCAGGTCATAAGGGGCATGATGATTTGACGTCATCCCCACCTTCCTCCGGTTTGTCACCGGCAGTCTTGCTAGAGTGCCCAACTTAATGCTGGCAACTAACAATAAGGGTTGCGCTCGTTGCGGGACTTAACCCAACATCTCACGACACGAGCTGACGACAACCATGCAC…
ban2-80D22B-51	Bacteroides vulgatus	1	TCGCGGTTACGCACTTCAGGTACCCCCGGCTCCCATGGCTTGACGGGCGGTGTGTACAAGGCCCGGGAACGTATTCACCGCGCCGTGGCTGATGCGCGATTACTAGCGAATCCAGCTTCGTGGAGTCGGGTTGCAGACTCCAGTCCGAACTGAGAGAGGTTTTGGGGATTGGCATCCACTCGCGTGGTAGCGGCCCTCTGTACCCCCCATTGTAACACGTGTGTAGCCCCGGACGTAAGGGCCGTGCTGATTTGACGTCATCCCCACCTTCCTCACATCTTACGATGGCAGTCTTGTCAGAGTCCTCAGCGGAACCTGTTAGTAACTGACAACAAGGGTTGCGCTCGTTATGGCACTTAAGCCGACACCTCACGGCACGAGCTGACGACAACCATGCAG…
ban2-80D22B-50	Parabacteroides distasonis	0.98	GGACTTCAGGTACCCCCGGCTCCCATGGCTTGACGGGCGGTGTGTACAAGGCCCGGGAACGTATTCACCGCGCCATGGCTGATGCGCGATTACTAGCGAATCCAGCTTCACGGAGTCGGGTTGCAGACTCCGATCCGAACTGAGACGTGGTTTGGGGATTCGCTCCCTGTCGCCAGGTGGCTTCCCTTTGTCCACGCCATTGTAACACGTGTGTCGCCCCGGATGTAAGGGCCGTGCTGATTTGACGTCATCCCCGCCTTCCTCGCAGCTTACGCTGGCAGTCCCACCAGAGTCCTCAGCTTTACCTGTTAGTAACTAGTGGCAAGGGTTGCGCTCGTTATGGCACTTAAGCCGACACCTCACGGCACGAGCTGACGACAACCATGCAGCACCTCGCAA…
ban2-80D22B-49	Parabacteroides goldsteinii	0.99	TCCTTGCGGTTACGGACTTTAGGTACCCCCAACTCCCATGGCTTGACGGGCGGTGTGTACAAGGCCCGGGAACGTATTCACCGCGCCATGGCTGATGCGCGATTACTAGCGAATCCAGCTTCACGAAGTCGGGTTGCAGACTTCGATCCGAACTGAGATGGGGTTTGGAGATTAGCATCCGCTCACACGGTAGCTGCCCTTTGTCCCCACCATTGTAACACGTGTGTCGCCCCGGATGTAAGGGCCGTGCTGATTTGACGTCATCCCCACCTTCCTCACAGCTTACGCTGGCAGTCTCACTAGAGTCCTCAGCATGACCTGTTAGTAACTAGTGATAAGGGTTGCGCTCGTTATGGCACTTAAGCCGACACCTCACGGCACGAGCTGACGACAACCATG…
ban2-80D22B-48	Parabacteroides distasonis	0.98	GGACTTCAGGTACCCCCGGCTCCCATGGCTTGACGGGCGGTGTGTACAAGGCCCGGGAACGTATTCACCGCGCCATGGCTGATGCGCGATTACTAGCGAATCCAGCTTCACGGAGTCGGGTTGCAGACTCCGATCCGAACTGAGACGTGGTTTGGGGATTCGCTCCCTGTCGCCAGGTGGCTTCCCTTTGTCCACGCCATTGTAACACGTGTGTCGCCCCGGATGTAAGGGCCGTGCTGATTTGACGTCATCCCCGCCTTCCTCGCAGCTTACGCTGGCAGTCCCACCAGAGTCCTCAGCTTTACCTGTTAGTAACTAGTGGCAAGGGTTGCGCTCGTTATGGCACTTAAGCCGACACCTCACGGCACGAGCTGACGACAACCATGCAGCACCTCGCAA…
ban2-80D22B-47	Lactobacillus murinus	1	GGTTACCCCACCGGCTTTGGGTGTTACAAACTCTCATGGTGTGACGGGCGGTGTGTACAAGGCCCGGGAACGTATTCACCGCGGCATGCTGATCCGCGATTACTAGCGATTCCGACTTCATGTAGGCGAGTTGCAGCCTACAATCCGAACTGAGAACGGCTTTAAGAGATTTGCTAAACCTCGCGGTCTTGCGACTCGTTGTACCGTCCATTGTAGCACGTGTGTAGCCCAGGTCATAAGGGGCATGATGATTTGACGTCATCCCCACCTTCCTCCGGTTTGTCACCGGCAGTCTTGCTAGAGTGCCCAACTTAATGCTGGCAACTAACAATAAGGGTTGCGCTCGTTGCGGGACTTAACCCAACATCTCACGACACGAGCTGACGACAACCATGCACC…
ban2-80D22B-45	Bacteroides sartorii	0.99	CGCACTTCAGGTACCCCCGGCTCCCATGGCTTGACGGGCGGTGTGTACAAGGCCCGGGAACGTATTCACCGCGCCATGGCTGATGCGCGATTACTAGCGAATCCAGCTTCGTGGAGTCGGGTTGCAGACTCCAGTCCGAACTGAGAGAGGCTTTCGGGATTGGCATCCACTTGCGTGGTAGCGGCCCTCTGTACCCCCCATTGTAACACGTGTGTGGCCCCGGACGTAAGGGCCGTGCTGATTTGACGTCATCCCCACCTTCCTCACATCTTACGATGGCAGTCTCCATAGAGTCCTCAGCATCACCTGTTAGTAACTATAGACAAGGGTTGCGCTCGTTATGGCACTTAAGCCGACACCTCACGGCACGAGCTGACGACAACCATGCAGCACCTTCAC…
ban2-80D22B-44	Anaerotruncus colihominis	0.9	TATAAGGTTAGACTACTGACTTCGGGTGTTACCGGCTCTCATGGTGTGACGGGCGGTGTGTACAAGGCCCGGGAACGTATTCACCGCGGCATGCTGATCCGCGATTACTAGCAATTCCGACTTCATGCAGGCGAGTTGCAGCCTGCAATCCGAACTGAGACCGCTTTTCTAGATTCGCTCCACCTCGCGGTTTCGCTGCTCGTTGTTTGCGGCCATTGTAGTACGTGTGTAGCCCAGGTCATAAAGGGCATGATGATTTGACGTCATCCCCACCTTCCTCCGTTTTGTCAACGGCAGTCCCGTTAGAGTGCTCTTGCGTAGCAACTAACAGTAAGGGTTGCGCTCGTTGCGGGACTTAACCCAACATCTCACGACACGAGCTGACGACAACCATGCACC…
ban2-80D22B-41	Bacteroides vulgatus	1	GCTCCTCGCGGTTACGCACTTCAGGTACCCCCGGCTCCCATGGCTTGACGGGCGGTGTGTACAAGGCCCGGGAACGTATTCACCGCGCCGTGGCTGATGCGCGATTACTAGCGAATCCAGCTTCGTGGAGTCGGGTTGCAGACTCCAGTCCGAACTGAGAGAGGTTTTGGGGATTGGCATCCACTCGCGTGGTAGCGGCCCTCTGTACCCCCCATTGTAACACGTGTGTAGCCCCGGACGTAAGGGCCGTGCTGATTTGACGTCATCCCCACCTTCCTCACATCTTACGATGGCAGTCTTGTCAGAGTCCTCAGCGGAACCTGTTAGTAACTGACAACAAGGGTTGCGCTCGTTATGGCACTTAAGCCGACACCTCACGGCACGAGCTGACGACAACCA…
ban2-80D22B-39	Parabacteroides goldsteinii	0.99	GATCCTTGCGGTTACGGACTTTAGGTACCCCCAACTCCCATGGCTTGACGGGCGGTGTGTACAAGGCCCGGGAACGTATTCACCGCGCCATGGCTGATGCGCGATTACTAGCGAATCCAGCTTCACGAAGTCGGGTTGCAGACTTCGATCCGAACTGAGATGGGGTTTGGAGATTAGCATCCGCTCACACGGTAGCTGCCCTTTGTCCCCACCATTGTAACACGTGTGTCGCCCCGGATGTAAGGGCCGTGCTGATTTGACGTCATCCCCACCTTCCTCACAGCTTACGCTGGCAGTCTCACTAGAGTCCTCAGCATGACCTGTTAGTAACTAGTGATAAGGGTTGCGCTCGTTATGGCACTTAAGCCGACACCTCACGGCACGAGCTGACGACAACCA…
ban2-80D22B-37	Lactobacillus murinus	1	AGGTTACCCCACCGGCTTTGGGTGTTACAAACTCTCATGGTGTGACGGGCGGTGTGTACAAGGCCCGGGAACGTATTCACCGCGGCATGCTGATCCGCGATTACTAGCGATTCCGACTTCATGTAGGCGAGTTGCAGCCTACAATCCGAACTGAGAACGGCTTTAAGAGATTTGCTAAACCTCGCGGTCTTGCGACTCGTTGTACCGTCCATTGTAGCACGTGTGTAGCCCAGGTCATAAGGGGCATGATGATTTGACGTCATCCCCACCTTCCTCCGGTTTGTCACCGGCAGTCTTGCTAGAGTGCCCAACTTAATGCTGGCAACTAACAATAAGGGTTGCGCTCGTTGCGGGACTTAACCCAACATCTCACGACACGAGCTGACGACAACCATGCAC…
ban2-80D22B-36	Staphylococcus epidermidis	0.99	AATGGTTACTCCACCGGCTTCGGGTGTTACAAACTCTCGTGGTGTGACGGGCGGTGTGTACAAGACCCGGGAACGTATTCACCGTAGCATGCTGATCTACGATTACTAGCGATTCCAGCTTCATATAGTCGAGTTGCAGACTACAATCCGAACTGAGAACAACTTTATGGGATTTGCTTGACCTCGCGGTTTCGCTACCCTTTGTATTGTCCATTGTAGCACGTGTGTAGCCCAAATCATAAGGGGCATGATGATTTGACGTCATCCCCACCTTCCTCCGGTTTGTCACCGGCAGTCAACTTAGAGTGCCCAACTTAATGATGGCAACTAAGCTTAAGGGTTGCGCTCGTTGCGGGACTTAACCCAACATCTCACGACACGAGCTGACGACAACCATGC…
ban2-80D22B-35	Lactobacillus murinus	1	AAAGGTTACCCCACCGGCTTTGGGTGTTACAAACTCTCATGGTGTGACGGGCGGTGTGTACAAGGCCCGGGAACGTATTCACCGCGGCATGCTGATCCGCGATTACTAGCGATTCCGACTTCATGTAGGCGAGTTGCAGCCTACAATCCGAACTGAGAACGGCTTTAAGAGATTTGCTAAACCTCGCGGTCTTGCGACTCGTTGTACCGTCCATTGTAGCACGTGTGTAGCCCAGGTCATAAGGGGCATGATGATTTGACGTCATCCCCACCTTCCTCCGGTTTGTCACCGGCAGTCTTGCTAGAGTGCCCAACTTAATGCTGGCAACTAACAATAAGGGTTGCGCTCGTTGCGGGACTTAACCCAACATCTCACGACACGAGCTGACGACAACCATGC…
ban2-80D22B-34	Clostridium sporogenes	0.99	GCCGCTGGCTCCTTACGGTTACCTCACGGACTTCGGGTGTTACCAGCTCTCATGGTGTGACGGGCGGTGTGTACAAGGCCCGGGAACGTATTCACCGCGACATTCTGATTCGCGATTACTAGCAACTCCAGCTTCATGTAGGCGAGTTGCAGCCTACAATCCGAACTGAGATAGGTTTTATAAGTTTTGCTCCACCTCACGGTCTTGCGTCTTATTGTACCTACCATTGTAGCACGTGTGTAGCCCTGGACATAAGGGGCATGATGATTTGACGTCATCCCCACCTTCCTCCTGGTTACCCAGGCAGTCTCATTAGAGTGCTCAACTTAATGGTAGCAACTAATAACAAGGGTTGCGCTCGTTGCAGGACTTAACCTAACATCTCACGACACGAGCTGA…
ban2-80D22B-33	Adlercreutzia muris	0.95	CCTCGCGGGTTCGGCCGGCGGCTTCGGGTGCAGACGACTCGGGTGGTGTGACGGGCGGTGTGTACAAGGCCCGGGAACGTATTCACCGCGGCGTGCTGATCCGCGATTACTAGCAACTCCGACTTCACGGAGGCGGGTTGCAGCCTCCGATCCGAACTGGGGCCGGCTTTGCGGGATTCGCTCCCCCTCGCGGGGTGGCAGCCCTCTGTACCGGCCATTGTAGCACGTGTGCAGCCCAGGGCATAAGGGGCATGATGACTTGACGTCGTCCCCACCTTCCTCCGGCTTGACGCCGGCAGTCCCCCGCGAGTCCCCAACTCAATGCTGGCAACACGGGGCAGGGGTTGCGCTCGTTGCGGGACTTAACCCAACATCTCACGACACGAGCTGACGACAGCC…
ban2-80D22B-31	Bacteroides vulgatus	1	TCGCGGTTACGCACTTCAGGTACCCCCGGCTCCCATGGCTTGACGGGCGGTGTGTACAAGGCCCGGGAACGTATTCACCGCGCCGTGGCTGATGCGCGATTACTAGCGAATCCAGCTTCGTGGAGTCGGGTTGCAGACTCCAGTCCGAACTGAGAGAGGTTTTGGGGATTGGCATCCACTCGCGTGGTAGCGGCCCTCTGTACCCCCCATTGTAACACGTGTGTAGCCCCGGACGTAAGGGCCGTGCTGATTTGACGTCATCCCCACCTTCCTCACATCTTACGATGGCAGTCTTGTCAGAGTCCTCAGCGGAACCTGTTAGTAACTGACAACAAGGGTTGCGCTCGTTATGGCACTTAAGCCGACACCTCACGGCACGAGCTGACGACAACCATGCAG…
ban2-80D22B-29	Parabacteroides distasonis	0.98	TACGGACTTCAGGTACCCCCGGCTCCCATGGCTTGACGGGCGGTGTGTACAAGGCCCGGGAACGTATTCACCGCGCCATGGCTGATGCGCGATTACTAGCGAATCCAGCTTCACGGAGTCGGGTTGCAGACTCCGATCCGAACTGAGACGTGGTTTGGGGATTCGCTCCCTGTCGCCAGGTGGCTTCCCTTTGTCCACGCCATTGTAACACGTGTGTCGCCCCGGATGTAAGGGCCGTGCTGATTTGACGTCATCCCCGCCTTCCTCGCAGCTTACGCTGGCAGTCCCACCAGAGTCCTCAGCTTTACCTGTTAGTAACTAGTGGCAAGGGTTGCGCTCGTTATGGCACTTAAGCCGACACCTCACGGCACGAGCTGACGACAACCATGCAGCACCTCG…
ban2-80D22B-28	Bacteroides sartorii	0.99	GCACTTCAGGTACCCCCGGCTCCCATGGCTTGACGGGCGGTGTGTACAAGGCCCGGGAACGTATTCACCGCGCCATGGCTGATGCGCGATTACTAGCGAATCCAGCTTCGTGGAGTCGGGTTGCAGACTCCAGTCCGAACTGAGAGAGGCTTTCGGGATTGGCATCCACTTGCGTGGTAGCGGCCCTCTGTACCCCCCATTGTAACACGTGTGTGGCCCCGGACGTAAGGGCCGTGCTGATTTGACGTCATCCCCACCTTCCTCACATCTTACGATGGCAGTCTCCATAGAGTCCTCAGCATCACCTGTTAGTAACTATAGACAAGGGTTGCGCTCGTTATGGCACTTAAGCCGACACCTCACGGCACGAGCTGACGACAACCATGCAGCACCTTCACA…
ban2-80D22B-26	Bacteroides sartorii	0.99	GCACTTCAGGTACCCCCGGCTCCCATGGCTTGACGGGCGGTGTGTACAAGGCCCGGGAACGTATTCACCGCGCCATGGCTGATGCGCGATTACTAGCGAATCCAGCTTCGTGGAGTCGGGTTGCAGACTCCAGTCCGAACTGAGAGAGGCTTTCGGGATTGGCATCCACTTGCGTGGTAGCGGCCCTCTGTACCCCCCATTGTAACACGTGTGTGGCCCCGGACGTAAGGGCCGTGCTGATTTGACGTCATCCCCACCTTCCTCACATCTTACGATGGCAGTCTCCATAGAGTCCTCAGCATCACCTGTTAGTAACTATAGACAAGGGTTGCGCTCGTTATGGCACTTAAGCCGACACCTCACGGCACGAGCTGACGACAACCATGCAGCACCTTCACA…
ban2-80D22B-25	Parabacteroides distasonis	0.98	GGACTTCAGGTACCCCCGGCTCCCATGGCTTGACGGGCGGTGTGTACAAGGCCCGGGAACGTATTCACCGCGCCATGGCTGATGCGCGATTACTAGCGAATCCAGCTTCACGGAGTCGGGTTGCAGACTCCGATCCGAACTGAGACGTGGTTTGGGGATTCGCTCCCTGTCGCCAGGTGGCTTCCCTTTGTCCACGCCATTGTAACACGTGTGTCGCCCCGGATGTAAGGGCCGTGCTGATTTGACGTCATCCCCGCCTTCCTCGCAGCTTACGCTGGCAGTCCCACCAGAGTCCTCAGCTTTACCTGTTAGTAACTAGTGGCAAGGGTTGCGCTCGTTATGGCACTTAAGCCGACACCTCACGGCACGAGCTGACGACAACCATGCAGCACCTCGCAA…
ban2-80D22B-24	Lactobacillus murinus	1	AAGGTTACCCCACCGGCTTTGGGTGTTACAAACTCTCATGGTGTGACGGGCGGTGTGTACAAGGCCCGGGAACGTATTCACCGCGGCATGCTGATCCGCGATTACTAGCGATTCCGACTTCATGTAGGCGAGTTGCAGCCTACAATCCGAACTGAGAACGGCTTTAAGAGATTTGCTAAACCTCGCGGTCTTGCGACTCGTTGTACCGTCCATTGTAGCACGTGTGTAGCCCAGGTCATAAGGGGCATGATGATTTGACGTCATCCCCACCTTCCTCCGGTTTGTCACCGGCAGTCTTGCTAGAGTGCCCAACTTAATGCTGGCAACTAACAATAAGGGTTGCGCTCGTTGCGGGACTTAACCCAACATCTCACGACACGAGCTGACGACAACCATGCA…
ban2-80D22B-23	Clostridium sporogenes	1	GCTGGCTCCTTACGGTTACCTCACGGACTTCGGGTGTTACCAGCTCTCATGGTGTGACGGGCGGTGTGTACAAGGCCCGGGAACGTATTCACCGCGACATTCTGATTCGCGATTACTAGCAACTCCAGCTTCATGTAGGCGAGTTGCAGCCTACAATCCGAACTGAGATAGGTTTTATAAGTTTTGCTCCACCTCACGGTCTTGCGTCTTATTGTACCTACCATTGTAGCACGTGTGTAGCCCTGGACATAAGGGGCATGATGATTTGACGTCATCCCCACCTTCCTCCTGGTTACCCAGGCAGTCTCATTAGAGTGCTCAACTTAATGGTAGCAACTAATAACAAGGGTTGCGCTCGTTGCAGGACTTAACCTAACATCTCACGACACGAGCTGACGA…
ban2-80D22B-22	Clostridium sporogenes	1	CGCTGGCTCCTTACGGTTACCTCACGGACTTCGGGTGTTACCAGCTCTCATGGTGTGACGGGCGGTGTGTACAAGGCCCGGGAACGTATTCACCGCGACATTCTGATTCGCGATTACTAGCAACTCCAGCTTCATGTAGGCGAGTTGCAGCCTACAATCCGAACTGAGATAGGTTTTATAAGTTTTGCTCCACCTCACGGTCTTGCGTCTTATTGTACCTACCATTGTAGCACGTGTGTAGCCCTGGACATAAGGGGCATGATGATTTGACGTCATCCCCACCTTCCTCCTGGTTACCCAGGCAGTCTCATTAGAGTGCTCAACTTAATGGTAGCAACTAATAACAAGGGTTGCGCTCGTTGCAGGACTTAACCTAACATCTCACGACACGAGCTGACG…
ban2-80D22B-19	Clostridium sporogenes	1	GGCCGCTGGCTCCTTACGGTTACCTCACGGACTTCGGGTGTTACCAGCTCTCATGGTGTGACGGGCGGTGTGTACAAGGCCCGGGAACGTATTCACCGCGACATTCTGATTCGCGATTACTAGCAACTCCAGCTTCATGTAGGCGAGTTGCAGCCTACAATCCGAACTGAGATAGGTTTTATAAGTTTTGCTCCACCTCACGGTCTTGCGTCTTATTGTACCTACCATTGTAGCACGTGTGTAGCCCTGGACATAAGGGGCATGATGATTTGACGTCATCCCCACCTTCCTCCTGGTTACCCAGGCAGTCTCATTAGAGTGCTCAACTTAATGGTAGCAACTAATAACAAGGGTTGCGCTCGTTGCAGGACTTAACCTAACATCTCACGACACGAGCTG…
ban2-80D22B-18	Bacteroides vulgatus	1	AGGTACCCCCGGCTCCCATGGCTTGACGGGCGGTGTGTACAAGGCCCGGGAACGTATTCACCGCGCCGTGGCTGATGCGCGATTACTAGCGAATCCAGCTTCGTGGAGTCGGGTTGCAGACTCCAGTCCGAACTGAGAGAGGTTTTGGGGATTGGCATCCACTCGCGTGGTAGCGGCCCTCTGTACCCCCCATTGTAACACGTGTGTAGCCCCGGACGTAAGGGCCGTGCTGATTTGACGTCATCCCCACCTTCCTCACATCTTACGATGGCAGTCTTGTCAGAGTCCTCAGCGGAACCTGTTAGTAACTGACAACAAGGGTTGCGCTCGTTATGGCACTTAAGCCGACACCTCACGGCACGAGCTGACGACAACCATGCAGCACCTTCACAGATGCCT…
ban2-80D22B-17	Lactobacillus murinus	1	AAAGGTTACCCCACCGGCTTTGGGTGTTACAAACTCTCATGGTGTGACGGGCGGTGTGTACAAGGCCCGGGAACGTATTCACCGCGGCATGCTGATCCGCGATTACTAGCGATTCCGACTTCATGTAGGCGAGTTGCAGCCTACAATCCGAACTGAGAACGGCTTTAAGAGATTTGCTAAACCTCGCGGTCTTGCGACTCGTTGTACCGTCCATTGTAGCACGTGTGTAGCCCAGGTCATAAGGGGCATGATGATTTGACGTCATCCCCACCTTCCTCCGGTTTGTCACCGGCAGTCTTGCTAGAGTGCCCAACTTAATGCTGGCAACTAACAATAAGGGTTGCGCTCGTTGCGGGACTTAACCCAACATCTCACGACACGAGCTGACGACAACCATGC…
ban2-80D22B-16	Bacteroides sartorii	0.99	GCACTTCAGGTACCCCCGGCTCCCATGGCTTGACGGGCGGTGTGTACAAGGCCCGGGAACGTATTCACCGCGCCATGGCTGATGCGCGATTACTAGCGAATCCAGCTTCGTGGAGTCGGGTTGCAGACTCCAGTCCGAACTGAGAGAGGCTTTCGGGATTGGCATCCACTTGCGTGGTAGCGGCCCTCTGTACCCCCCATTGTAACACGTGTGTGGCCCCGGACGTAAGGGCCGTGCTGATTTGACGTCATCCCCACCTTCCTCACATCTTACGATGGCAGTCTCCATAGAGTCCTCAGCATCACCTGTTAGTAACTATAGACAAGGGTTGCGCTCGTTATGGCACTTAAGCCGACACCTCACGGCACGAGCTGACGACAACCATGCAGCACCTTCACA…
ban2-80D22B-15	Lactobacillus taiwanensis	0.99	CTCCTATAAAGGTTATCCCACCGGCTTTGGGTGTTACAGACTCTCATGGTGTGACGGGCGGTGTGTACAAGGCCCGGGAACGTATTCACCGCGGCGTGCTGATCCGCGATTACTAGCGATTCCAGCTTCGTGTAGGCGAGTTGCAGCCTACAGTCCGAACTGAGAACGGCTTTAAGAGATCCGCTTGCCTTCGCAGGTTCGCTTCTCGTTGTACCGTCCATTGTAGCACGTGTGTAGCCCAGGTCATAAGGGGCATGATGACTTGACGTCATCCCCACCTTCCTCCGGTTTGTCACCGGCAGTCTCATTAGAGTGCCCAACTTAATGATGGCAACTAATGACAAGGGTTGCGCTCGTTGCGGGACTTAACCCAACATCTCACGACACGAGCTGACGACA…
ban2-80D22B-14	Bacteroides sartorii	0.99	TGCGGTTACGCACTTCAGGTACCCCCGGCTCCCATGGCTTGACGGGCGGTGTGTACAAGGCCCGGGAACGTATTCACCGCGCCATGGCTGATGCGCGATTACTAGCGAATCCAGCTTCGTGGAGTCGGGTTGCAGACTCCAGTCCGAACTGAGAGAGGCTTTCGGGATTGGCATCCACTTGCGTGGTAGCGGCCCTCTGTACCCCCCATTGTAACACGTGTGTGGCCCCGGACGTAAGGGCCGTGCTGATTTGACGTCATCCCCACCTTCCTCACATCTTACGATGGCAGTCTCCATAGAGTCCTCAGCATCACCTGTTAGTAACTATAGACAAGGGTTGCGCTCGTTATGGCACTTAAGCCGACACCTCACGGCACGAGCTGACGACAACCATGCAGC…
ban2-80D22B-13	Bacteroides sartorii	0.99	GGCGCTCCTTGCGGTTACGCACTTCAGGTACCCCCGGCTCCCATGGCTTGACGGGCGGTGTGTACAAGGCCCGGGAACGTATTCACCGCGCCATGGCTGATGCGCGATTACTAGCGAATCCAGCTTCGTGGAGTCGGGTTGCAGACTCCAGTCCGAACTGAGAGAGGCTTTCGGGATTGGCATCCACTTGCGTGGTAGCGGCCCTCTGTACCCCCCATTGTAACACGTGTGTGGCCCCGGACGTAAGGGCCGTGCTGATTTGACGTCATCCCCACCTTCCTCACATCTTACGATGGCAGTCTCCATAGAGTCCTCAGCATCACCTGTTAGTAACTATAGACAAGGGTTGCGCTCGTTATGGCACTTAAGCCGACACCTCACGGCACGAGCTGACGACAA…
ban2-80D22B-12	Parabacteroides distasonis	0.98	CGGACTTCAGGTACCCCCGGCTCCCATGGCTTGACGGGCGGTGTGTACAAGGCCCGGGAACGTATTCACCGCGCCATGGCTGATGCGCGATTACTAGCGAATCCAGCTTCACGGAGTCGGGTTGCAGACTCCGATCCGAACTGAGACGTGGTTTGGGGATTCGCTCCCTGTCGCCAGGTGGCTTCCCTTTGTCCACGCCATTGTAACACGTGTGTCGCCCCGGATGTAAGGGCCGTGCTGATTTGACGTCATCCCCGCCTTCCTCGCAGCTTACGCTGGCAGTCCCACCAGAGTCCTCAGCTTTACCTGTTAGTAACTAGTGGCAAGGGTTGCGCTCGTTATGGCACTTAAGCCGACACCTCACGGCACGAGCTGACGACAACCATGCAGCACCTCGCA…
ban2-80D22B-5	Bacteroides sartorii	0.99	TTGCGGTTACGCACTTCAGGTACCCCCGGCTCCCATGGCTTGACGGGCGGTGTGTACAAGGCCCGGGAACGTATTCACCGCGCCATGGCTGATGCGCGATTACTAGCGAATCCAGCTTCGTGGAGTCGGGTTGCAGACTCCAGTCCGAACTGAGAGAGGCTTTCGGGATTGGCATCCACTTGCGTGGTAGCGGCCCTCTGTACCCCCCATTGTAACACGTGTGTGGCCCCGGACGTAAGGGCCGTGCTGATTTGACGTCATCCCCACCTTCCTCACATCTTACGATGGCAGTCTCCATAGAGTCCTCAGCATCACCTGTTAGTAACTATAGACAAGGGTTGCGCTCGTTATGGCACTTAAGCCGACACCTCACGGCACGAGCTGACGACAACCATGCAG…
ban2-80D22B-3	Bacteroides vulgatus	1	TCGCGGTTACGCACTTCAGGTACCCCCGGCTCCCATGGCTTGACGGGCGGTGTGTACAAGGCCCGGGAACGTATTCACCGCGCCGTGGCTGATGCGCGATTACTAGCGAATCCAGCTTCGTGGAGTCGGGTTGCAGACTCCAGTCCGAACTGAGAGAGGTTTTGGGGATTGGCATCCACTCGCGTGGTAGCGGCCCTCTGTACCCCCCATTGTAACACGTGTGTAGCCCCGGACGTAAGGGCCGTGCTGATTTGACGTCATCCCCACCTTCCTCACATCTTACGATGGCAGTCTTGTCAGAGTCCTCAGCGGAACCTGTTAGTAACTGACAACAAGGGTTGCGCTCGTTATGGCACTTAAGCCGACACCTCACGGCACGAGCTGACGACAACCATGCAG…
ban2-80D22B-2	Bacteroides sartorii	0.99	GCACTTCAGGTACCCCCGGCTCCCATGGCTTGACGGGCGGTGTGTACAAGGCCCGGGAACGTATTCACCGCGCCATGGCTGATGCGCGATTACTAGCGAATCCAGCTTCGTGGAGTCGGGTTGCAGACTCCAGTCCGAACTGAGAGAGGCTTTCGGGATTGGCATCCACTTGCGTGGTAGCGGCCCTCTGTACCCCCCATTGTAACACGTGTGTGGCCCCGGACGTAAGGGCCGTGCTGATTTGACGTCATCCCCACCTTCCTCACATCTTACGATGGCAGTCTCCATAGAGTCCTCAGCATCACCTGTTAGTAACTATAGACAAGGGTTGCGCTCGTTATGGCACTTAAGCCGACACCTCACGGCACGAGCTGACGACAACCATGCAGCACCTTCACA…
ban1-80D22A-96	[Clostridium] bifermentans	1	CGGCCGCTTCCTAAAAGGTTAGCTAACCGGCTTCGGGCGCCCCCAACTTCCATGGTGTGACGGGCGGTGTGTACAAGACCCGGGAACGCATTCACCGCAGCATTCTGATCTGCGATTACTAGTAACTCCAGCTTCATGTAGGCGAGTTTCAGCCTACAATCCGAACTGAGAATGGCTTTAAGGGATTAGCTCCACCTCGCGGCTTGGCAACCCTCTGTACCACCCATTGTAGCACGTGTGTAGCCCTAAGCATAAGGGGCATGATGATTTGACGTCATCCCCACCTTCCTCCGAGTTATCCTCGGCAGTCCCTCTAGAGTGCCCAACTTAATGCTGGCAACTAAAGGCAAGGGTTGCGCTCGTTGCGGGACTTAACCCAACATCTCACGACACGAGCTG…
ban1-80D22A-88	Clostridium sporogenes	1	ACGGTTACCTCACGGACTTCGGGTGTTACCAGCTCTCATGGTGTGACGGGCGGTGTGTACAAGGCCCGGGAACGTATTCACCGCGACATTCTGATTCGCGATTACTAGCAACTCCAGCTTCATGTAGGCGAGTTGCAGCCTACAATCCGAACTGAGATAGGTTTTATAAGTTTTGCTCCACCTCACGGTCTTGCGTCTTATTGTACCTACCATTGTAGCACGTGTGTAGCCCTGGACATAAGGGGCATGATGATTTGACGTCATCCCCACCTTCCTCCTGGTTACCCAGGCAGTCTCATTAGAGTGCTCAACTTAATGGTAGCAACTAATAACAAGGGTTGCGCTCGTTGCAGGACTTAACCTAACATCTCACGACACGAGCTGACGACAACCATGCAC…
ban1-80D22A-85	Clostridium sporogenes	1	CCGCTGGCTCCTTACGGTTACCTCACGGACTTCGGGTGTTACCAGCTCTCATGGTGTGACGGGCGGTGTGTACAAGGCCCGGGAACGTATTCACCGCGACATTCTGATTCGCGATTACTAGCAACTCCAGCTTCATGTAGGCGAGTTGCAGCCTACAATCCGAACTGAGATAGGTTTTATAAGTTTTGCTCCACCTCACGGTCTTGCGTCTTATTGTACCTACCATTGTAGCACGTGTGTAGCCCTGGACATAAGGGGCATGATGATTTGACGTCATCCCCACCTTCCTCCTGGTTACCCAGGCAGTCTCATTAGAGTGCTCAACTTAATGGTAGCAACTAATAACAAGGGTTGCGCTCGTTGCAGGACTTAACCTAACATCTCACGACACGAGCTGAC…
ban1-80D22A-84	Staphylococcus capitis	1	TACTCCACCGGCTTCGGGTGTTACAAACTCTCGTGGTGTGACGGGCGGTGTGTACAAGACCCGGGAACGTATTCACCGTAGCATGCTGATCTACGATTACTAGCGATTCCAGCTTCATGTAGTCGAGTTGCAGACTACAATCCGAACTGAGAACAACTTTATGGGATTTGCTTGACCTCGCGGTTTTGCTACCCTTTGTATTGTCCATTGTAGCACGTGTGTAGCCCAAATCATAAGGGGCATGATGATTTGACGTCATCCCCACCTTCCTCCGGTTTGTCACCGGCAGTCAACTTAGAGTGCCCAACTTAATGATGGCAACTAAGCTTAAGGGTTGCGCTCGTTGCGGGACTTAACCCAACATCTCACGACACGAGCTGACGACAACCATGCACCACC…
ban1-80D22A-83	Clostridium sporogenes	1	GGTTACCTCACGGACTTCGGGTGTTACCAGCTCTCATGGTGTGACGGGCGGTGTGTACAAGGCCCGGGAACGTATTCACCGCGACATTCTGATTCGCGATTACTAGCAACTCCAGCTTCATGTAGGCGAGTTGCAGCCTACAATCCGAACTGAGATAGGTTTTATAAGTTTTGCTCCACCTCACGGTCTTGCGTCTTATTGTACCTACCATTGTAGCACGTGTGTAGCCCTGGACATAAGGGGCATGATGATTTGACGTCATCCCCACCTTCCTCCTGGTTACCCAGGCAGTCTCATTAGAGTGCTCAACTTAATGGTAGCAACTAATAACAAGGGTTGCGCTCGTTGCAGGACTTAACCTAACATCTCACGACACGAGCTGACGACAACCATGCACCA…
ban1-80D22A-73	Clostridium sporogenes	1	GGTTACCTCACGGACTTCGGGTGTTACCAGCTCTCATGGTGTGACGGGCGGTGTGTACAAGGCCCGGGAACGTATTCACCGCGACATTCTGATTCGCGATTACTAGCAACTCCAGCTTCATGTAGGCGAGTTGCAGCCTACAATCCGAACTGAGATAGGTTTTATAAGTTTTGCTCCACCTCACGGTCTTGCGTCTTATTGTACCTACCATTGTAGCACGTGTGTAGCCCTGGACATAAGGGGCATGATGATTTGACGTCATCCCCACCTTCCTCCTGGTTACCCAGGCAGTCTCATTAGAGTGCTCAACTTAATGGTAGCAACTAATAACAAGGGTTGCGCTCGTTGCAGGACTTAACCTAACATCTCACGACACGAGCTGACGACAACCATGCACCA…
ban1-80D22A-63	Clostridium sporogenes	1	TTACGGTTACCTCACGGACTTCGGGTGTTACCAGCTCTCATGGTGTGACGGGCGGTGTGTACAAGGCCCGGGAACGTATTCACCGCGACATTCTGATTCGCGATTACTAGCAACTCCAGCTTCATGTAGGCGAGTTGCAGCCTACAATCCGAACTGAGATAGGTTTTATAAGTTTTGCTCCACCTCACGGTCTTGCGTCTTATTGTACCTACCATTGTAGCACGTGTGTAGCCCTGGACATAAGGGGCATGATGATTTGACGTCATCCCCACCTTCCTCCTGGTTACCCAGGCAGTCTCATTAGAGTGCTCAACTTAATGGTAGCAACTAATAACAAGGGTTGCGCTCGTTGCAGGACTTAACCTAACATCTCACGACACGAGCTGACGACAACCATGC…
ban1-80D22A-50	Bacteroides sartorii	0.99	TCCCATGGCTTGACGGGCGGTGTGTACAAGGCCCGGGAACGTATTCACCGCGCCATGGCTGATGCGCGATTACTAGCGAATCCAGCTTCGTGGAGTCGGGTTGCAGACTCCAGTCCGAACTGAGAGAGGCTTTCGGGATTGGCATCCACTTGCGTGGTAGCGGCCCTCTGTACCCCCCATTGTAACACGTGTGTGGCCCCGGACGTAAGGGCCGTGCTGATTTGACGTCATCCCCACCTTCCTCACATCTTACGATGGCAGTCTCCATAGAGTCCTCAGCATCACCTGTTAGTAACTATAGACAAGGGTTGCGCTCGTTATGGCACTTAAGCCGACACCTCACGGCACGAGCTGACGACAACCATGCAGCACCTTCACACTCGCTATTGCTAGCTATAA…
ban1-80D22A-48	[Clostridium] mangenotii	0.99	GGGTTAGATAATCGGCTTCGGGTGTTTCCAACTTCCGTGGTGTGACGGGCGGTGTGTACAAGACCCGGGAACGCATTCACCGCAGCATTCTGATCTGCGATTACTAGTAACTCCAGCTTCATGTGGGCGAGTTTCAGCCCACAATCCGAACTGAGAATGGCTTTAAGGGATTGGCATGACCTTACGGTTTAGCAGCCCTCTGTACCACCCATTGTAGCACGTGTGTAGCCCTAAGCATAAGGGGCATGATGATTTGACGTCATCCCCACCTTCCTCCAGGTTATCCCTGGCAGTCTCTCTAGAGTGCCCAACTTAATGATGGCAACTAAAGACAAGGGTTGCGCTCGTTGCGGGACTTAACCCAACATCTCACGACACGAGCTGACGACAACCATGCAC…
ban1-80D22A-35	Clostridium sporogenes	1	CAGCTCTCATGGTGTGACGGGCGGTGTGTACAAGGCCCGGGAACGTATTCACCGCGACATTCTGATTCGCGATTACTAGCAACTCCAGCTTCATGTAGGCGAGTTGCAGCCTACAATCCGAACTGAGATAGGTTTTATAAGTTTTGCTCCACCTCACGGTCTTGCGTCTTATTGTACCTACCATTGTAGCACGTGTGTAGCCCTGGACATAAGGGGCATGATGATTTGACGTCATCCCCACCTTCCTCCTGGTTACCCAGGCAGTCTCATTAGAGTGCTCAACTTAATGGTAGCAACTAATAACAAGGGTTGCGCTCGTTGCAGGACTTAACCTAACATCTCACGACACGAGCTGACGACAACCATGCACCACCTGTCTCCTTGCCCCGAAGGGCTTCA…
ban1-80D22A-24	Lysinibacillus fusiformis	0.99	AAGGTTACCTCACCGACTTCGGGTGTTACAAACTCTCGTGGTGTGACGGGCGGTGTGTACAAGGCCCGGGAACGTATTCACCGCGGCATGCTGATCCGCGATTACTAGCGATTCCGGCTTCATGTAGGCGAGTTGCAGCCTACAATCCGAACTGAGAACGACTTTATCGGATTAGCTCCCTCTCGCGAGTTGGCAACCGTTTGTATCGTCCATTGTAGCACGTGTGTAGCCCAGGTCATAAGGGGCATGATGATTTGACGTCATCCCCACCTTCCTCCGGTTTGTCACCGGCAGTCACCTTAGAGTGCCCAACTAAATGATGGCAACTAAGATCAAGGGTTGCGCTCGTTGCGGGACTTAACCCAACATCTCACGACACGAGCTGACGACAACCATGCA…
ban1-80D22A-23	Lysinibacillus fusiformis	0.99	TACCTCACCGACTTCGGGTGTTACAAACTCTCGTGGTGTGACGGGCGGTGTGTACAAGGCCCGGGAACGTATTCACCGCGGCATGCTGATCCGCGATTACTAGCGATTCCGGCTTCATGTAGGCGAGTTGCAGCCTACAATCCGAACTGAGAACGACTTTATCGGATTAGCTCCCTCTCGCGAGTTGGCAACCGTTTGTATCGTCCATTGTAGCACGTGTGTAGCCCAGGTCATAAGGGGCATGATGATTTGACGTCATCCCCACCTTCCTCCGGTTTGTCACCGGCAGTCACCTTAAAGTGCCCAACTAAATGATGGCAACTAAGATCAAGGGTTGCGCTCGTTGCGGGACTTAACCCAACATCTCACGACACGAGCTGACGACAACCATGCACCACC…
ban1-80D22A-22	Lysinibacillus fusiformis	0.99	AAGGTTACCTCACCGACTTCGGGTGTTACAAACTCTCGTGGTGTGACGGGCGGTGTGTACAAGGCCCGGGAACGTATTCACCGCGGCATGCTGATCCGCGATTACTAGCGATTCCGGCTTCATGTAGGCGAGTTGCAGCCTACAATCCGAACTGAGAACGACTTTATCGGATTAGCTCCCTCTCGCGAGTTGGCAACCGTTTGTATCGTCCATTGTAGCACGTGTGTAGCCCAGGTCATAAGGGGCATGATGATTTGACGTCATCCCCACCTTCCTCCGGTTTGTCACCGGCAGTCACCTTAAAGTGCCCAACTAAATGATGGCAACTAAGATCAAGGGTTGCGCTCGTTGCGGGACTTAACCCAACATCTCACGACACGAGCTGACGACAACCATGCA…
ban1-80D22A-21	Clostridium sporogenes	1	GTTACCAGCTCTCATGGTGTGACGGGCGGTGTGTACAAGGCCCGGGAACGTATTCACCGCGACATTCTGATTCGCGATTACTAGCAACTCCAGCTTCATGTAGGCGAGTTGCAGCCTACAATCCGAACTGAGATAGGTTTTATAAGTTTTGCTCCACCTCACGGTCTTGCGTCTTATTGTACCTACCATTGTAGCACGTGTGTAGCCCTGGACATAAGGGGCATGATGATTTGACGTCATCCCCACCTTCCTCCTGGTTACCCAGGCAGTCTCATTAGAGTGCTCAACTTAATGGTAGCAACTAATAACAAGGGTTGCGCTCGTTGCAGGACTTAACCTAACATCTCACGACACGAGCTGACGACAACCATGCACCACCTGTCTCCTTGCCCCGAAGGG…
ban1-80D22A-16	Clostridium sporogenes	1	CGCTGGCTCCTTACGGTTACCTCACGGACTTCGGGTGTTACCAGCTCTCATGGTGTGACGGGCGGTGTGTACAAGGCCCGGGAACGTATTCACCGCGACATTCTGATTCGCGATTACTAGCAACTCCAGCTTCATGTAGGCGAGTTGCAGCCTACAATCCGAACTGAGATAGGTTTTATAAGTTTTGCTCCACCTCACGGTCTTGCGTCTTATTGTACCTACCATTGTAGCACGTGTGTAGCCCTGGACATAAGGGGCATGATGATTTGACGTCATCCCCACCTTCCTCCTGGTTACCCAGGCAGTCTCATTAGAGTGCTCAACTTAATGGTAGCAACTAATAACAAGGGTTGCGCTCGTTGCAGGACTTAACCTAACATCTCACGACACGAGCTGACG…
ban1-80D22A-15	Clostridium sporogenes	0.99	CCGCTGGCTCCTTACGGTTACCTCACGGACTTCGGGTGTTACCAGCTCTCATGGTGTGACGGGCGGTGTGTACAAGGCCCGGGAACGTATTCACCGCGACATTCTGATTCGCGATTACTAGCAACTCCAGCTTCATGTAGGCGAGTTGCAGCCTACAATCCGAACTGAGATAGGTTTTATAAGTTTTGCTCCACCTCACGGTCTTGCGTCTTATTGTACCTACCATTGTAGCACGTGTGTAGCCCTGGACATAAGGGGCATGATGATTTGACGTCATCCCCACCTTCCTCCTGGTTACCCAGGCAGTCTCATTAGAGTGCTCAACTTAATGGTAGCAACTAATAACAAGGGTTGCGCTCGTTGCAGGACTTAACCTAACATCTCACGACACGAGCTGAC…
ban1-80D22A-13	Clostridium sporogenes	0.99	TCGGCCGCTGGCTCCTTACGGTTACCTCACGGACTTCGGGTGTTACCAGCTCTCATGGTGTGACGGGCGGTGTGTACAAGGCCCGGGAACGTATTCACCGCGACATTCTGATTCGCGATTACTAGCAACTCCAGCTTCATGTAGGCGAGTTGCAGCCTACAATCCGAACTGAGATAGGTTTTATAAGTTTTGCTCCACCTCACGGTCTTGCGTCTTATTGTACCTACCATTGTAGCACGTGTGTAGCCCTGGACATAAGGGGCATGATGATTTGACGTCATCCCCACCTTCCTCCTGGTTACCCAGGCAGTCTCATTAGAGTGCTCAACTTAATGGTAGCAACTAATAACAAGGGTTGCGCTCGTTGCAGGACTTAACCTAACATCTCACGACACGAGC…
ban1-80D22A-12	[Clostridium] bifermentans	1	AAAGGTTAGCTAACCGGCTTCGGGCGCCCCCAACTTCCATGGTGTGACGGGCGGTGTGTACAAGACCCGGGAACGCATTCACCGCAGCATTCTGATCTGCGATTACTAGTAACTCCAGCTTCATGTAGGCGAGTTTCAGCCTACAATCCGAACTGAGAATGGCTTTAAGGGATTAGCTCCACCTCGCGGCTTGGCAACCCTCTGTACCACCCATTGTAGCACGTGTGTAGCCCTAAGCATAAGGGGCATGATGATTTGACGTCATCCCCACCTTCCTCCGAGTTATCCTCGGCAGTCCCTCTAGAGTGCCCAACTTAATGCTGGCAACTAAAGGCAAGGGTTGCGCTCGTTGCGGGACTTAACCCAACATCTCACGACACGAGCTGACGACAACCATGC…
ban1-80D22A-11	Staphylococcus capitis	0.99	TACTCCACCGGCTTCGGGTGTTACAAACTCTCGTGGTGTGACGGGCGGTGTGTACAAGACCCGGGAACGTATTCACCGTAGCATGCTGATCTACGATTACTAGCGATTCCAGCTTCATGTAGTCGAGTTGCAGACTACAATCCGAACTGAGAACAACTTTATGGGATTTGCTTGACCTCGCGGTTTTGCTACCCTTTGTATTGTCCATTGTAGCACGTGTGTAGCCCAAATCATAAGGGGCATGATGATTTGACGTCATCCCCACCTTCCTCCGGTTTGTCACCGGCAGTCAACTTAGAGTGCCCAACTTAATGATGGCAACTAAGCTTAAGGGTTGCGCTCGTTGCGGGACTTAACCCAACATCTCACGACACGAGCTGACGACAACCATGCACCACC…
ban1-80D22A-10	Staphylococcus capitis	1	ACTTCGGGTGTTACAAACTCTCGTGGTGTGACGGGCGGTGTGTACAAGACCCGGGAACGTATTCACCGTAGCATGCTGATCTACGATTACTAGCGATTCCAGCTTCATGTAGTCGAGTTGCAGACTACAATCCGAACTGAGAACAACTTTATGGGATTTGCTTGACCTCGCGGTTTTGCTACCCTTTGTATTGTCCATTGTAGCACGTGTGTAGCCCAAATCATAAGGGGCATGATGATTTGACGTCATCCCCACCTTCCTCCGGTTTGTCACCGGCAGTCAACTTAAAGTGCCCAACTTAATGATGGCAACTAAGCTTAAGGGTTGCGCTCGTTGCGGGACTTAACCCAACATCTCACGACACGAGCTGACGACAACCATGCACCACCTGTCACTCTG…
ban1-80D22A-9	Clostridium sporogenes	0.99	CGCTGGCTCCTTACGGTTACCTCACGGACTTCGGGTGTTACCAGCTCTCATGGTGTGACGGGCGGTGTGTACAAGGCCCGGGAACGTATTCACCGCGACATTCTGATTCGCGATTACTAGCAACTCCAGCTTCATGTAGGCGAGTTGCAGCCTACAATCCGAACTGAGATAGGTTTTATAAGTTTTGCTCCACCTCACGGTCTTGCGTCTTATTGTACCTACCATTGTAGCACGTGTGTAGCCCTGGACATAAGGGGCATGATGATTTGACGTCATCCCCACCTTCCTCCTGGTTACCCAGGCAGTCTCATTAGAGTGCTCAACTTAATGGTAGCAACTAATAACAAGGGTTGCGCTCGTTGCAGGACTTAACCTAACATCTCACGACACGAGCTGACG…
ban1-80D22A-8	Clostridium sporogenes	0.99	GCTGGCTCCTTACGGTTACCTCACGGACTTCGGGTGTTATCGGCTCTCATGGTGTGACGGGCGGTGTGTACAAGGCCCGGGAACGTATTCACCGCGACATGCTGATTCGCGATTACTAGCAACTCCGGCTTCATGTAGGCGAGTTTCAGCCTACAATCCGAACTGGGATAGGTTTTTGAGTTTAGCTCCACCTCACGGTATTGCATCTTGTTGTACCTACCATTGTAGCACGTGTGTAGCCCTAGACATAAGGGGCATGATGATTTGACGTCATCCCCACCTTCCTCCCGGTTAACCCGGGCAGTCTCACTAGAGTGCTCAACTTAATGGTAGCAACTAATGATAAGGGTTGCGCTCGTTGCGGGACTTAACCCAACATCTCACGACACGAGCTGACGA…
ban1-80D22A-4	Clostridium sporogenes	0.99	GCCGCTGGCTCCTTACGGTTACCTCACGGACTTCGGGTGTTACCAGCTCTCATGGTGTGACGGGCGGTGTGTACAAGGCCCGGGAACGTATTCACCGCGACATTCTGATTCGCGATTACTAGCAACTCCAGCTTCATGTAGGCGAGTTGCAGCCTACAATCCGAACTGAGATAGGTTTTATAAGTTTTGCTCCACCTCACGGTCTTGCGTCTTATTGTACCTACCATTGTAGCACGTGTGTAGCCCTGGACATAAGGGGCATGATGATTTGACGTCATCCCCACCTTCCTCCTGGTTACCCAGGCAGTCTCATTAGAGTGCTCAACTTAATGGTAGCAACTAATAACAAGGGTTGCGCTCGTTGCAGGACTTAACCTAACATCTCACGACACGAGCTGA…
ban1-80D22A-3	Clostridium sporogenes	0.99	CTCACGGACTTCGGGTGTTACCAGCTCTCATGGTGTGACGGGCGGTGTGTACAAGGCCCGGGAACGTATTCACCGCGACATTCTGATTCGCGATTACTAGCAACTCCAGCTTCATGTAGGCGAGTTGCAGCCTACAATCCGAACTGAGATAGGTTTTATAAGTTTTGCTCCACCTCACGGTCTTGCGTCTTATTGTACCTACCATTGTAGCACGTGTGTAGCCCTGGACATAAGGGGCATGATGATTTGACGTCATCCCCACCTTCCTCCTGGTTACCCAGGCAGTCTCATTAGAGTGCTCAACTTAATGGTAGCAACTAATAACAAGGGTTGCGCTCGTTGCAGGACTTAACCTAACATCTCACGACACGAGCTGACGACAACCATGCACCACCTGTC…
ban1-80D22A-2	Clostridium sporogenes	0.99	GCCGCTGGCTCCTTACGGTTACCTCACGGACTTCGGGTGTTACCAGCTCTCATGGTGTGACGGGCGGTGTGTACAAGGCCCGGGAACGTATTCACCGCGACATTCTGATTCGCGATTACTAGCAACTCCAGCTTCATGTAGGCGAGTTGCAGCCTACAATCCGAACTGAGATAGGTTTTATAAGTTTTGCTCCACCTCACGGTCTTGCGTCTTATTGTACCTACCATTGTAGCACGTGTGTAGCCCTGGACATAAGGGGCATGATGATTTGACGTCATCCCCACCTTCCTCCTGGTTACCCAGGCAGTCTCATTAGAGTGCTCAACTTAATGGTAGCAACTAATAACAAGGGTTGCGCTCGTTGCAGGACTTAACCTAACATCTCACGACACGAGCTGA…
ban1-80D22A-1	Ihubacter massiliensis	0.94	GCATATTTGCTTGCCGGCTTTGGGCACCCCCAACTTCCATGGTGTGACGGGCGGTGTGTACAAGACCCGGGAACGCATTCACCGCGACATTCTGATTCGCGATTACTAGCAACTCCGGCTTCGTGCAGGCGGGTTGCAGCCTGCAGTCCGAACTGGGACCGGTTTTTGAGATTTGCTCCGCCTCGCGACTTCGCTGCTTTCTGTACCGGCCATTGTAGCACGTGTGTAGCCCAGAACATAAGGGGCATGATGATTTGACGTCATCCCCACCTTCCTCCGAGTTGTCCCCGGCAGTCCCACTAGAGTGCCCAACTTAATGATGGCAACTAATGGCAAGGGTTGCGCTCGTTGCGGGACTTAACCCAACATCTCACGACACGAGCTGACGACAACCATGCA…
ban5-10-30-XD6E-95	Enterococcus faecalis	1	AAAGGTTACCTCACCGACTTCGGGTGTTACAAACTCTCGTGGTGTGACGGGCGGTGTGTACAAGGCCCGGGAACGTATTCACCGCGGCGTGCTGATCCGCGATTACTAGCGATTCCGGCTTCATGCAGGCGAGTTGCAGCCTGCAATCCGAACTGAGAGAAGCTTTAAGAGATTTGCATGACCTCGCGGTCTAGCGACTCGTTGTACTTCCCATTGTAGCACGTGTGTAGCCCAGGTCATAAGGGGCATGATGATTTGACGTCATCCCCACCTTCCTCCGGTTTGTCACCGGCAGTCTCGCTAGAGTGCCCAACTAAATGATGGCAACTAACAATAAGGGTTGCGCTCGTTGCGGGACTTAACCCAACATCTCACGACACGAGCTGACGACAACCATGC…
ban5-10-30-XD6E-94	Enterococcus faecalis	1	GGCACCCCCAGCTTCCATGGCTTGACGGGCGGTGTGTACAAGGCCCGGGAACGTATTCACCGCGCCATGGCTGATGCGCGATTACTAGCGAATCCAACTTCACGGAGGCGGGTTTCAGCCTCCGATCCGAACTGAGATAGGCTTTCGAGATTCGCATCCCATCGCTGGGTAGCTGCCCTCTGTACCTACCATTGTAACACGTGTGTGGCCCCGGACGTAAGGGCCGTGCTGATTTGACGTCATCCCCACCTTCCTCTCGGCTTACACCGGCAGTCCCGTCAGAGTGCCCAGCTTGACCTGATGGCAACTAACGGTAGGGGTTGCGCTCGTTATGGGACTTAACCCGACACCTCACGGCACGAGCTGACGACAACCATGCAGCACCTAGTTTCGTGCCCC…
[truncated: 535 more rows]
