# Supplementary material for: The Mouse Gut Microbial Biobank expands the coverage of cultured bacteria
Source: Nat Commun. 2020 Jan 7;11:79. doi: 10.1038/s41467-019-13836-5 (PMC6946648; doi:10.1038/s41467-019-13836-5)
Supplement: Supplementary file 4 — Supplementary Data 2 [file 41467_2019_13836_MOESM4_ESM.xlsx]

## Sheet: Supplementary novel taxa descri
Supplementary Data 2. Description of novel taxa in mGMB
Name	Rank	Etymology	Nomenclatural type	Description	Culture collection accession numbers	Figure number of phylogenetic tree in Supplementary Note 1	Figure number of cell morphologic images in Supplementary Note 1
Mucibacterium	gen. nov.	Mu.ci.bac.te’ri.um.L. masc. n. mucus slime; N.L. neut. n. bacterium a rod; N.L. neut. n. Mucibacterium a bacterium from mucus	Mucobacterium intestinale	The closest phylogenetic neighbor of Taxon 11 represented by strain D42-8T is Anaerotruncus colihominis5. A. colihominis and strainD42-8T has 16S rRNA gene identity of 94%, and their DNA G+C content is different by 9.4%. The genome of strain D42-8T was sequenced and the GenBank accession number is RAZJ00000000. Genome-based analysis on A.colihominis DSM 17241T (NZ DS544194) and type strain D42-8T…
Mucibacterium intestinale	sp. nov.	in.tes.ti.na’le. N.L. neut. adj. intestinale intestinal	D42-8T which was isolated from the cecal contents of an 8-week-old male Lepob/obC57BL/6J mouse.	Cells are strictly anaerobic rods (2–5 μm long by 0.4–0.6 μm wide) with clustered flagella. Tiny, lightly raise, translucent colonies appear on MGAM agar plate after 8 days of incubation. Growth occurs at temperature range of 30-37 °C and at pH range of 7.0-7.5. The organism uses D-fructose, L-fucose, D-galactose, D-galacturonic acid, gentiobiose, D-glucosaminic acid, α-D-glucose, glucose-6-phosp…	CGMCC 1.31141	Supplementary Figure 5a	Supplementary Figure 5b
Anaerotruncus muris	sp. nov.	mu’ris L. gen. n. muris of a mouse	D42-93T which was isolated from the cecal contents of the 8-week-old male Lepob/ob C57BL/6J mouse.	The taxon 12, respresented by strain D42-93T, is phylogenetically closest to Anaerotruncus colihominis5, with 16S rRNA gene identity of 95%. The genome of strain D42-93T was sequenced and the GenBank accession number is QZEG00000000. Genome-based analysis showed that the ANI value of genomes of strain D42-93T and A. colihominis DSM 17241T (NZ DS544194) is 71.3% and the dDDH estimation is 28.8%. B…	CGMCC 1.31171	Supplementary Figure 6a	Supplementary Figure 6b
				Cells are strictly anaerobic rods (2–4 μm long by 0.5–0.8 μm wide). Light brown, translucent, circular, low-pyramidal colonies appear on MGAM agar plate after 4 days of incubation. Growth occurs at temperature of 30-37 °C and at pH of 7.0-7.5. The organism can use D-mannose, D-fructose, L-fucose, D-galactose, D-galacturonic acid, gentiobiose, D-glucosaminic acid, α-D-glucose, glucose-6-phosphate,…
“Ihubacter muris”	sp. nov.	mu’ris L. gen. n. muris of a mouse	28T which was isolated from the cecal contents of the 8-week-old male Lepob/ob C57BL/6J mouse.	The taxon 13, respresented by strain 28T, is phylogenetically closest to Ihubacter massiliensis6, with 16S rRNA gene identity of 96%. The genome of strain 28T was sequenced and the GenBank accession number is QXWK00000000. Genome-based analyses showed that the ANI value of genomes of strain 28T and Emergencia timonensis strain SN18(NZ FLKM01000001) is 72.1%, the POCP value is 57.4% and the dDDH e…	CGMCC 1.31243	Supplementary Figure 7a	Supplementary Figure 7b
				Cells are strictly anaerobic, straight rods (1–2 μm long by 0.3–0.5 μm wide). Light yellow, tiny, non-transparent pyramidal colonies appear on MGAM agar plate after 6 days of incubation. Growth occurs at temperature of 30-37 °C and at pH of 7.0-7.5. The organism can use D-fructose, L-fucose, D-galacturonic acid, D-glucosaminic acid, palatinose, L-rhamnose, and uridine as the carbon source for gro…
Faeciroseburia	gen. nov.	Fae.ci.ro.se.bu’ri.a. L. fem. n. faex, faecis faeces; N.L. fem. n. Roseburia a bacterial genus; N.L. fem. n. Faeciroseburia a faecal bacterium taxonomically close to the genus Roseburia	Faeciroseburia intestinalis	The closest phylogenetic neighbor of Taxon 14 as represented by strain MGB-1T, is Roseburia faecis7. R. faecis and strain MGB-1T has 16S rRNA gene identity of 91%, and their DNA G+C content is different by 2.4%. The Faeciroseburia intestinalis can not cluster with the Roseburia members or any type species of genera in Lachnospiraceae family. The genome of strain MGB-1T was sequenced and the GenBa…
Faeciroseburia intestinalis	sp. nov.	in.tes.ti.na’lis. N. L. fem. adj. intestinalis intestinal	MGB-1T which was isolated from the cecal contents of an 8-week-old male Lepob/ob C57BL/6J mouse.	Cells are strictly anaerobic, straight rods (1–2 μm long by 0.4–0.6 μm wide). Tiny circular, entire, whitish, glossy and smooth colonies appear on MGAM agar plate after 6 days of incubation. Growth occurs at temperature range of 30-37 °C and at pH range of 7.0-7.5. The organism uses D-fructose, L-fucose, D-galactose, D-galacturonic acid, maltotriose, 3-melthyl-D-glucose, palatinose and L-rhamnose…	CGMCC 1.31112	Supplementary Figure 8a	Supplementary Figure 8b
Antifaeciroseburia	gen. nov.	An.ti.fae.ci.ro.se.bu’ri.a. Gr. prep. anti against; L. fem. n. faex, faecis faeces; N.L. fem. n. Roseburia a bacterial genus; N.L. fem. n. Antifaeciroseburia a faecal bacterium antagonistic to the proposed genus Faeciroseburia	Antifaeciroseburia intestinalis	The closest phylogenetic neighbor of Taxon 15 as represented by strain D21-19T, is Marvinbryantia formatexigen8. M. formatexigen and strain D21-19T has 16S rRNA gene identity of 93%, and their DNA G+C content is different by 4.6%. The genome of strain D21-19T was sequenced and the GenBank accession number is QXXK00000000. Genome-based analysis on M. formatexigens DSM 14469(NZ ACCL02000058) and ty…
Antifaeciroseburia intestinalis	sp. nov.	in.tes.ti.na’lis. N. L. fem. adj. intestinalis intestinal	D21-19T which was isolated from the cecal contents of an 8-week-old male Lepob/ob C57BL/6J mouse.	Cells are strictly anaerobic, straight rods (1–4 μm long by 0.3–0.5 μm wide). White translucent, smooth, round-shape, pyramidal colonies with entire edges appear on MGAM agar plate after 6 days of incubation. Growth occurs at temperature range of 30-37 °C and at pH range of 7.0-7.5. The organism uses D-fructose, L-fucose, D-galactose, D-galacturonic acid, maltotriose, 3-melthyl-D-glucose, palatin…	CGMCC 1.31085	Supplementary Figure 9a	Supplementary Figure 9b
Stereobacter	gen. nov.	Ste.re.o.bac’ter. Gr. masc. adj. stereos solid; N.L. masc. n. bacter a rod; N.L. masc. n. Stereobacter a rod from solid medium	Stereobacter intestinalis	The closest phylogenetic neighbor of Taxon 19 as represented by strain D16-34T, is Eggerthella timonensis9. E. timonensis and strain D16-34T has 16S rRNA gene identity of 92%, and their DNA G+C content is different by 13.2%. The genome of strain D16-34T was sequenced and the GenBank accession number is RAZB00000000. Genome-based analysis on E. timonensis strain Marseille-P3135 (NZ FXXA01000002) a…
Stereobacter intestinalis	sp. nov.	in.tes.ti.na’lis. N.L. masc. adj. intestinalis intestinal	D16-34T which was isolated from the cecal contents of an 8-week-old male Lepob/ob C57BL/6J mouse.	Cells are strictly anaerobic, curved rods (1–4 μm long by 0.3–0.5 μm wide) with terminal flagella. Tiny, grey, low-translucent, pinpoint colonies with entire edges appear on MGAM agar plate after 16 days of incubation. Growth occurs at temperature range of 30-37 °C and at pH range of 7.0-7.5. The organism uses D-fructose, L-fucose, D-galactose, D-galacturonic acid, gentiobiose, D-glucosaminic aci…	CGMCC 1.31214	Supplementary Figure 10a	Supplementary Figure 10b
Mucirhabdus	gen. nov.	Mu.ci.rhab’dus. L. masc. n. mucus slime; Gr. fem. n. rhabdos a rod; N.L. fem. n. Mucirhabdus a rod isolated from the intestinal mucus	Mucirhabdus intestinalis	The closest phylogenetic neighbor of Taxon 23 as represented by strain P55T, is Adlercreutzia mucosiola10. E. mucosiola and strain P55T has 16S rRNA gene identity of 96%, and their DNA G+C content is different by 3.3%. The P55T can not cluster with any species of Adlercreutzia and has similarly far distance from genus Adlercreutzia and Parvibacter, suggesting strain P55T dose not belong to genus …
Mucirhabdus intestinalis	sp. nov.	in.tes.ti.na’lis. N. L. fem. adj. intestinalis intestinal	P55T which was isolated from the cecal contents of an 8-week-old male Lepob/ob C57BL/6J mouse.	Cells are strictly anaerobic rods (1–2 μm long by 0.4–0.6 μm wide). The colonies are, grey, low-translucent, circular, slightly raise, entire-edge pinpoint, appearing on MGAM agar plate after 12 days of incubation. Growth occurs at temperature range of 30-37 °C and at pH range of 7.0-7.5. The organism uses amygdalin, arbutin, D-cellobiose, α-cyclodextrin, ß-cyclodextrin, dextrin, D-fructose, L-fu…	CGMCC 1.31652	Supplementary Figure 11a	Supplementary Figure 11b
Allenteromonas	gen. nov.	All.en.te.ro.mo’nas. Gr. masc. adj. allos other; Gr. neut. n. enteron intestine; L. fem. n. monas a unit, monad; N.L. fem. n. Allenteromonas another intestinal monad	Allenteromonas intestinalis	The closest phylogenetic neighbor of Taxon 24 as represented by strain Z73T, is Adlercreutzia mucosicola10. E. mucosicola and strain Z73T has 16S rRNA gene identity of 94%, and their DNA G+C content is different by 3.4%. The Z73T dose not cluster with any Adlercreutzia member and locates on a serperate clade that is far from other type species of different genera, suggesting the strain Z73T does …
Allenteromonas intestinalis	sp. nov.	in.tes.ti.na’lis. N. L. fem. adj. intestinalis intestinal	Z73T which was isolated from the cecal contents of an 8-week-old male Lepob/ob C57BL/6J mouse.	Cells are strictly anaerobic, short rods (2–4 μm long by 0.4–0.6 μm wide). Tiny, white to grey, lightly raise, entire-edge, pinpoint colonies appear on MGAM agar plate after 6 days of incubation. Growth occurs at temperature range of 30-37 °C and at pH range of 7.0-7.5. The organism uses amygdalin, arbutin, D-cellobiose, α-cyclodextrin, ß-cyclodextrin, dextrin, D-fructose, L-fucose, D-galactose, …	CGMCC 1. 31122	Supplementary Figure 12a	Supplementary Figure 12b
Stereobacterium	gen. nov.	Ste.re.o.bac.te’ri.um. Gr. masc. adj. stereos solid; N.L. neut. n. bacterium a rod; N.L. neut. n. Stereobacterium a bacterium isolated from solid medium	Stereobacterium intestinalis	The closest phylogenetic neighbor of Taxon 25 as represented by strain D16-63T, is Adlercreutzia equolifaciens11. A. equolifaciens and strain Z73T has 16S rRNA gene identity of 94%, and their DNA G+C content is different by 4.4%. Strain D16-63T is not clustered with any Adlercreutzia species and is far from other type species of neighboring genera as Adlercreutzia and Parvibacter, suggesting the …
Stereobacterium intestinale	sp. nov.	in.tes.ti.na’le. N.L. neut. adj. intestinale intestinal	D16-63T which was isolated from the cecal contents of an 8-week-old male Lepob/ob C57BL/6J mouse.	Cells are strictly anaerobic, straight rods (2–6 μm long by 0.4–0.5 μm wide). Tiny, translucent, smooth, thin colonies appear on MGAM agar plate after 12 days of incubation. Growth occurs at temperature range of 30-37 °C and at pH range of 7.0-7.5. The organism uses D-fructose, L-fucose, D-galactose, D-galacturonic acid, gentiobiose, D-glucosaminic acid, α-D-glucose, glucose-6-phosphate, lactulos…	CGMCC 1.31233	Supplementary Figure 13a	Supplementary Figure 13b
Duncaniella intestinalis	sp. nov.	in.tes.ti.na’lis. N.L. masc. adj. intestinalis intestinal	S4T which was isolated from the cecal contents of an 8-week-old male Lepob/ob C57BL/6J mouse.	Cells are strictly anaerobic rods (1–2 μm long by 0.4–0.6 μm wide). Translucent, irregular, entire-edge, pinpoint colonies appear on MGAM agar plate after 8 days of incubation. Growth occurs at temperature range of 30-37 °C and at pH range of 7.0-7.5. The organism uses D-fructose, L-fucose, D-galactose, D-galacturonic acid, gentiobiose, D-mannose, 3-melthyl-D-glucose, palatinose, L-rhamnose and s…	CGMCC 1.31653	Supplementary Figure 14a	Supplementary Figure 14b
Acutalibacter faecis	sp. nov.	fae’cis. L. gen. n. faecis of faeces	D8-36T which was isolated from the cecal contents of the 8-week-old male Lepob/ob C57BL/6J mouse.	The taxon 37, respresented by strain D8-36T, is phylogenetically closest to Acutalibacter muris12, with 16S rRNA gene identity of 98%. The phylogenetic tree shows that strain D8-36T clusters with other members of the genus Acutalibacter, suggesting strain D8-36T is a member of the genus Acutalibacter. The genome of strain D8-36T was sequenced and the GenBank accession number is QZDU00000000. Geno…	CGMCC 1.31152	Supplementary Figure 15a	Supplementary Figure 15b
				Cells are strictly anaerobic, long rods (2–4 μm long by 0.4–0.6 μm wide) with terminal flagella. Tiny, semi-translucent, round, convex colonies appear on MGAM agar plate after 6 days of incubation. Growth occurs at temperature of 30-37 °C and at pH of 7.0-7.5. The organism can use D-fructose, L-fucose, D-galactose, D-galacturonic acid, gentiobiose, glucose-6-phosphate, D-mannose, palatinose and L…
Acutalibacter intestinalis	sp. nov.	in.tes.ti.na’lis. N.L. masc. adj. intestinalis intestinal	D8-33T which was isolated from the cecal contents of the 8-week-old male Lepob/ob C57BL/6J mouse.	The taxon 139, respresented by strain D8-33T, is phylogenetically closest to Acutalibacter muris12, with 16S rRNA gene identity of 97%. Phylogenetic tree shows that strain D8-33T clusters with other members of the genus Acutalibacter, suggesting strain D8-33T is a member of the genus Acutalibacter. The genome of strain D8-33T was sequenced and the GenBank accession number is RAZF00000000. Genome-…	CGMCC 1.31175	Supplementary Figure 16a	Supplementary Figure 16b
				Cells are strictly anaerobic straight rods (3–6 μm long by 0.4–0.6 μm wide) with clustered flagella,. Tiny, semi-translucent, round, convex colonies appear on MGAM agar plate after 6 days of incubation. Growth occurs at temperature of 30-37 °C and at pH of 7.0-7.5. The organism can use D-fructose, L-fucose, D-galactose, D-galacturonic acid, gentiobiose, D-glucosaminic acid, α-D-glucose, glucose-6…
Lipomuribacter	gen. nov.	Li.po.mu.ri.bac’ter. Gr. neut. n. lipos fat; L. masc. n. mus, muris a mouse; N.L. masc. n. bacter a rod; N.L. masc. n. Lipomuribacter a rod from a fat mouse	Lipomuribacter intestinalis	The closest phylogenetic neighbor of Taxon 38 as represented by strain 524-5T, is Neglecta timonensis13. N. timonensis and strain 524-5T has 16S rRNA gene identity of 95%, and their DNA G+C content is different by 2.7%. The genome of strain 524-5T was sequenced and the GenBank accession number is QWEP00000000. Genome-based analysis on N. timonensis strain SN17(NZ LT160627) and type strain 524-5T …
Lipomuribacter intestinalis	sp. nov.	in.tes.ti.na’lis. N.L. gen. adj. intestinalis intestinal	524-5T which was isolated from the cecal contents of an 8-week-old male Lepob/ob C57BL/6J mouse.	Cells are strictly anaerobic rods with tapered ends (2–6 μm long by 0.3–0.5 μm wide) and laternal flagella. Tiny, translucent, lightly raise, irregular, pinpoint colonies appear on MGAM agar plate after 4 days of incubation. Growth occurs at temperature range of 30-37 °C and at pH range of 7.0-7.5. The organism uses D-fructose, L-fucose, D-galactose, D-galacturonic acid, gentiobiose, glucose-6-ph…	CGMCC 1.31004	Supplementary Figure 17a	Supplementary Figure 17b
Lipomuribacter faecis	sp. nov.	fae’cis. L. gen. n. faecis of feces	59T which was isolated from the cecal contents of the 8-week-old male Lepob/ob C57BL/6J mouse.	Cells are strictly anaerobic, long rods with tapered ends (2–6 μm long by 0.3–0.5 μm wide) and laternal flagella. Lightly raise, translucent, irregular, pinpoint colonies appear on MGAM agar plate after 4 days of incubation. Growth occurs at temperature of 30-37 °C and at pH of 7.0-7.5. The organism can use amygdalin, arbutin, D-cellobiose, α-cyclodextrin, ß-cyclodextrin, dextrin, D-fructose, L-f…	CGMCC 1.31003	Supplementary Figure 18a	Supplementary Figure 18b
Murimicrobium	gen. nov.	Mu.ri.mi.cro’bi.um. L. masc. n. mus, muris a mouse; N.L. neut. n. microbium a microbe; N.L. neut. n. Murimicrobium a microbe from a mouse	Murimicrobium intestinalis	The closest phylogenetic neighbor of Taxon 40 as represented by strain 16T, is Anaerovorax odorimutans14. A. odorimutans and strain 16T has 16S rRNA gene identity of 89%, and their DNA G+C content is different by 16.9%. The genome of strain 16T was sequenced and the GenBank accession number is QXXF00000000. Genome-based analysis on A. odorimutans DSM 5092(NZ AUFC01000001) and type strain 16T reve…
Murimicrobium intestinale	sp. nov.	in.tes.ti.na’le. N.L. neut. adj. intestinale intestinal	16T which was isolated from the cecal contents of an 8-week-old male Lepob/ob C57BL/6J mouse.	Cells are strictly anaerobic, short rods (1–2 μm long by 0.4–0.6 μm wide). Lightly raise, translucent, tiny colonies appear on MGAM agar plate after 6 days of incubation. Growth occurs at temperature range of 30-37 °C and at pH range of 7.0-7.5. The organism uses D-fructose, L-fucose, D-galacturonic acid, D-glucosaminic acid, palatinose, L-rhamnose, and uridine as the carbon source for growth, an…	CGMCC 1.3654	Supplementary Figure 19a	Supplementary Figure 19b
Intestinifractor	gen. nov.	In.tes.ti.ni.frac’tor. L. neut. n. intestinum gut, intestine; L. masc. n. fractor, breaker; N.L. masc. n. Intestinifractor a degrader from the intestine	Intestinifractor intestinalis	The closest phylogenetic neighbor of Taxon 133 as represented by strain D16-29T, is Intestinimonas butyriciproducens15. I. butyriciproducens and strain D16-29T has 16S rRNA gene identity of 95%, and their DNA G+C content is different by 3.6%. The genome of strain D16-29T was sequenced and the GenBank accession number is QZDY00000000. Genome-based analysis on I. butyriciproducens strain AF211(NZ C…
Intestinifractor intestinalis	sp. nov.	in.tes.ti.na’lis. N.L. masc. adj. intestinalis intestinal	D16-29T which was isolated from the cecal contents of an 8-week-old male Lepob/ob C57BL/6J mouse.	Cells are strictly anaerobic, straight rods (3–6 μm long by 0.3–0.5 μm wide) with laternal flagella. White, translucent, entire-edge, smooth, pinpoint colonies appear on MGAM agar plate after 6 days of incubation. Growth occurs at temperature range of 30-37 °C and at pH range of 7.0-7.5. The organism uses D-fructose, L-fucose, D-galactose, D-galacturonic acid, gentiobiose, D-glucosaminic acid, gl…	CGMCC 1.31275	Supplementary Figure 20a	Supplementary Figure 20b
Intestinifractor faecalis	sp. nov.	fae.ca’lis. N.L. masc. adj. faecalis pertaining to faeces	60T which was isolated from the cecal contents of the 8-week-old male Lepob/ob C57BL/6J mouse.	Cells are strictly anaerobic, long rods (4–6 μm long by 0.3–0.5 μm wide) with laternal flagella. White, translucent, entire-edge, smooth, pinpoint colonies appear on MGAM agar plate after 6 days of incubation. Growth occurs at temperature of 30-37 °C and at pH of 7.0-7.5. The organism can use D-fructose, L-fucose, D-galactose, D-galacturonic acid, D-glucosaminic acid, α-D-glucose, D-mannose, 3-me…	CGMCC 1.31057	Supplementary Figure 21a	Supplementary Figure 21b
Intestinifractor caecimuris	sp. nov.	cae.ci.mu’ris. L. neut. n. caecum caecum; L. masc. n. mus, muris mouse; N.L. gen. n. caecimuris of the mouse caecum	X31T which was isolated from the cecal contents of the 8-week-old male Lepob/ob C57BL/6J mouse.	Cells are strictly anaerobic, long rods (2-3 μm long by 0.3–0.4 μm wide) with laternal flagella. Translucent, white, entire-edge and pinpoint colonies appear on MGAM agar plate after 6 days of incubation. Growth occurs at temperature of 30-37 °C and at pH of 7.0-7.5. The organism can use D-fructose, L-fucose, D-galactose, D-galacturonic acid, gentiobiose, D-mannose, 3-melthyl-D-glucose, palatinos…	CGMCC 1.31229	Supplementary Figure 22a	Supplementary Figure 22b
Intestinifractor faecis	sp. nov.	fae’cis. L. gen. n. faecis of faeces	D8-27T, which was isolated from the cecal contents of the 8-week-old male Lepob/ob C57BL/6J mouse.	Cells are strictly anaerobic rods (1–2 μm long by 0.3–0.5 μm wide) with laternal flagella. White, translucent, entire-edge, slightly peaked, pinpoint colonies appear on MGAM agar plate after 8 days of incubation. Growth occurs at temperature of 30-37 °C and at pH of 7.0-7.5. The organism can use D-fructose, L-fucose, D-galactose, D-galacturonic acid, D-glucosaminic acid, D-mannose, palatinose, L-…	CGMCC 1.31209	Supplementary Figure 23a	Supplementary Figure 23b
Intestinifractor muris	sp. nov.	mu’ris L. gen. n. muris of a mouse	D42-67T, which was isolated from the cecal contents of the 8-week-old male Lepob/ob C57BL/6J mouse.	Cells are strictly anaerobic rods (2–4 μm long by 0.3–0.5 μm wide) with laternal flagella. White, translucent, smooth-edge, convex, pinpoint colonies appear on MGAM agar plate after 4 days of incubation. Growth occurs at temperature of 30-37 °C and at pH of 7.0-7.5. The organism can use D-fuctose, L-fucose, D-galactose, D-galacturonic acid, gentiobiose, D-glucosaminic acid, α-D-glucose, glucose-6…	CGMCC 1.31154	Supplementary Figure 24a	Supplementary Figure 24b
Butyricicoccus muris	sp. nov.	mu’ris L. gen. n. muris of a mouse	524-25T, which was isolated from the cecal contents of the 8-week-old male Lepob/ob C57BL/6J mouse.	The taxon 42, respresented by strain 524-25T, is phylogenetically closest to Butyricicoccus pullicaecorum16, with 16S rRNA gene identity of 94%. Phylogenetic tree shows that strain 524-25T clusters with other members of the genus Butyricicoccus, suggesting strain 524-25T is a member of the genus Butyricicoccus. The genome of strain 524-25T was sequenced and the GenBank accession number is QXXD000…	CGMCC 1.31011	Supplementary Figure 25a	Supplementary Figure 25b
				Cells are strictly anaerobic and spherical (0.5–1 μm diameter). White to light yellow, translucent, slightly peaked colonies appear on MGAM agar plate after 6 days of incubation. Growth occurs at temperature of 30-37 °C and at pH of 7.0-7.5. The organism can use D-fructose, L-fucose, D-galactose, D-galacturonic, palatinose, L-rhamnose and uridine as the carbon source for growth, and weakly metabo…
Obsemuribacterium	gen. nov.	O.be.si.mu.ri.bac.te’ri.um. L. masc. adj. obesus obese; L. masc. n. mus, muris mouse; N.L. neut. n. bacterium a rod; N.L. neut. n. Obesimuribacterium a bacterium isolated from obese mouse	Obsemuribacterium intestinale	The closest phylogenetic neighbor of Taxon 43 as represented by strain D8-87T, is Kineothrix alysoides17. K. alysoides and strain D8-87T has 16S rRNA gene identity of 93%, and their DNA G+C content is different by 0.4%. The genome of strain D8-87T was sequenced and the GenBank accession number is QXWU00000000. Genome-based analysis on K. alysoides strain KNHs209(NZ JPNB01000001) and type strain D…
Obsemuribacterium intestinale	sp. nov.	in.tes.ti.na’le. N.L. neut. adj. intestinale intestinal	D8-87T which was isolated from the cecal contents of an 8-week-old male Lepob/ob C57BL/6J mouse.	Cells are strictly anaerobic rods (2–4 μm long by 0.3–0.5 μm wide). White, lightly raise, semi-translucent, pinpoint colonies appear on MGAM agar plate after 8 days of incubation. Growth occurs at temperature range of 30-37 °C and at pH range of 7.0-7.5. The organism uses D-fructose, L-fucose, D-galactose, D-galacturonic acid, gentiobiose, D-glucosaminic acid, glucose-6-phosphate, M-inositol, lac…	CGMCC 1.31199	Supplementary Figure 26a	Supplementary Figure 26b
Cognaticlostridium	gen. nov.	Cog.na.ti.clos.tri’di.um. L. masc. adj. cognatus relative, related; N.L. neut. n. Clostridium a bacterial genus; N.L. neut. n. Cognaticlostridium a relative of Clostridium	Cognaticlostridium intestinale	The closest phylogenetic neighbor of Taxon 45 as represented by strain D21-72T, is Clostridium symbiosum18. C. symbiosum and strain D21-72T has 16S rRNA gene identity of 93%, and their DNA G+C content is different by 6.1%. The genome of strain D21-72T was sequenced and the GenBank accession number is QXXC00000000. Genome-based analysis on C. symbiosum WAL-14163(NZ GL834305) and type strain D21-72…
Cognaticlostridium intestinale	sp. nov.	in.tes.ti.na’le. N.L. neut. adj. intestinale intestinal	D21-72T which was isolated from the cecal contents of an 8-week-old male Lepob/ob C57BL/6J mouse.	Cells are strictly anaerobic rods (2–3 μm long by 0.5–0.6 μm wide). Round, white to light yellow, entire, smooth, translucent colonies appear on MGAM agar plate after 2 days of incubation. Growth occurs at temperature range of 30-37 °C and at pH range of 7.0-7.5. The organism uses D-fructose, L-fucose, D-galactose, D-galacturonic acid, gentiobiose, D-glucosaminic acid, α-D-glucose, D-mannose, 3-m…	CGMCC 1. 31071	Supplementary Figure 27a	Supplementary Figure 27b
Propinquiclostridium	gen. nov.	Pro.pin.qu.i.clos.tri’di.um. L. masc. adj. propinquus relation, relative; N.L. neut. n. Clostridium a bacterial genus; N.L. neut. n. Propinquiclostridium a relative of Clostridium	Propinquiclosttridium intestinale	The closest phylogenetic neighbor of Taxon 47 as represented by strain D16-56T, is Clostridium celerecrescens19. C. celerecrescens and strain D16-56T has 16S rRNA gene identity of 93%, and their DNA G+C content is different by 2.5%. The Propinquiclosttridium members are grouped on a seperate clade far away from Clostridium species. The genome of strain D16-56T was sequenced and the GenBank access…
Propinquiclostridium intestinale	sp. nov.	in.tes.ti.na’le. N.L. neut. adj. intestinale intestinal	D16-56T which was isolated from the cecal contents of an 8-week-old male Lepob/ob C57BL/6J mouse.	Cells are strictly anaerobic rods (4–10 μm long by 0.5–0.7 μm wide). Tiny pinpoint, smooth, glossy, clear, pyramidal, transprant colonies appear on MGAM agar plate after 16 days of incubation. Growth occurs at temperature range of 30-37 °C and at pH range of 7.0-7.5. The organism uses D-fructose, L-fucose, D-galactose, D-galacturonic acid, gentiobiose, glucose-6-phosphate, D-mannose, D-melibiose,…	CGMCC 1.31202	Supplementary Figure 28a	Supplementary Figure 28b
Propinquiclostridium muris	sp. nov.	mu’ris L. gen. n. muris of a mouse	D21-29T which was isolated from the cecal contents of the 8-week-old male Lepob/ob C57BL/6J mouse.	Cells are strictly anaerobic rods (2–4 μm long by 0.4–0.6 μm wide). Pinpoint, clear, smooth, light whitish, raise and translucent colonies appear on MGAM agar plate after 2 days of incubation. Growth occurs at temperature of 30-37 °C and at pH of 7.0-7.5. The organism can use D-fructose, L-fucose, D-galactose, D-galacturonic acid, gentiobiose, D-glucosaminic acid, α-D-glucose, glucose-6-phosphate…	CGMCC 1.31089	Supplementary Figure 29a	Supplementary Figure 29b
Propinquiclostridium caecimuris	sp. nov.	cae.ci.mu’ris. L. neut. n. caecum caecum; L. masc. n. mus, muris mouse; N.L. gen. n. caecimuris of the mouse caecum	D16-54T which was isolated from the cecal contents of the 8-week-old male Lepob/ob C57BL/6J mouse.	Cells are strictly anaerobic, straight rods (1–2 μm long by 0.4–0.6 μm wide). Circular, grye off-white-grey, glossy, entire, translucent colonies appear on MGAM agar plate after 16 days of incubation. Growth occurs at temperature of 30-37 °C and at pH of 7.0-7.5. The organism can use D-cellobiose, dextrin, D-fructose, L-fucose, D-galactose, D-Galacturonic acid, gentiobiose, D-glucosaminic acid, α…	CGMCC 1.31201	Supplementary Figure 30a	Supplementary Figure 30b
Clostridium faecis	sp. nov.	fae’cis. L. gen. n. faecis of faeces	D42-85T which was isolated from the cecal contents of an 8-week-old male Lepob/ob C57BL/6J mouse.	The taxon 50, respresented by strain D42-85T, is phylogenetically closest to Clostridium hylemonae20, with 16S rRNA gene identity of 95%. Phylogenetic tree shows that strain D42-85T clusters with other members of the genus Clostridium, suggesting strain D42-85T is a member of the genus Clostridium. The genome of strain D42-85T was sequenced and the GenBank accession number is RAYN00000000. Genome…	CGMCC 1.31121	Supplementary Figure 31a	Supplementary Figure 31b
				Cells are strictly anaerobic, short fusiform rods (0.5-1 μm long by 0.4–0.6 μm wide). Pinpoint, light grey, smooth, translucent colonies appear on MGAM agar plate after 4 days of incubation. Growth occurs at temperature range of 30-37 °C and at pH range of 7.0-7.5. The organism uses D-fructose, L-fucose, D-galactose, D-galacturonic acid, D-mannose, D-melibiose, 3-melthyl-D-glucose, palatinose and…
Caecibacillus	gen. nov.	Cae.ci.ba.cil’lus. L. neut. n. caecum cecum; N.L. masc. n. bacillus a small rod; N.L. masc. n. Caecibacillus a small rod from the cecum	Caecibacillus intestinalis	The closest phylogenetic neighbor of Taxon 52 as represented by strain Z82T, is Muribaculum intestinale12. M. intestinale and strain Z82T has 16S rRNA gene identity of 90%, and their DNA G+C content is different by 6.8%. The genome of strain Z82T was sequenced and the GenBank accession number is QWKH00000000. Genome-based analysis on Muribaculum intestinale strain YL27(NZ CP021421) and type strai…
Caecibacillus intestinalis	sp. nov.	in.tes.ti.na’lis. N.L. masc. adj. intestinalis intestinal	Z82T which was isolated from the cecal contents of an 8-week-old male Lepob/ob C57BL/6J mouse.	Cells are strictly anaerobic oval to short-rod shape (1–1.5 μm long by 0.4–0.6 μm wide). Circular, light brown, raised with undulated edges, opaque colonies appear on MGAM agar plate after 6 days of incubation. Growth occurs at temperature range of 30-37 °C and at pH range of 7.0-7.5. The organism uses D-fructose, L-fucose, D-galactose, D-galacturonic acid, gentiobiose, D-glucosaminic acid, α-D-g…	CGMCC 1.31283	Supplementary Figure 32a	Supplementary Figure 32b
Romboutsia muris	sp. nov.	mu’ris L. gen. n. muris of a mouse	D2-15T which was isolated from the cecal contents of the 8-week-old male Lepob/ob C57BL/6J mouse.	The taxon 55, respresented by strain D2-15T, is phylogenetically closest to Romboutsia ilealis21, with 16S rRNA gene identity of 98%. Phylogenetic tree shows that strain D2-15T clusters with other members of the genus Romboutsia, suggesting strain D2-15T is a member of the genus Romboutsia. The genome of strain D2-15T was sequenced and the GenBank accession number is RDBU00000000. Genome-based an…	CGMCC 1.31660	Supplementary Figure 33a	Supplementary Figure 33b
				Cells are strictly anaerobic, straight rods (2-3 μm long by 0.4–0.6 wide). Tiny circular, white to off-white-grey, moist, smooth, raise, translucent colonies appear on MGAM agar plate after 3 days of incubation. Growth occurs at temperature of 30-37 °C and at pH of 7.0-7.5. The organism can use amygdalin, arbutin, D-cellobiose, α-cyclodextrin, ß-cyclodextrin, dextrin, D-fructose, L-fucose, D-gala…
Caecifactor	gen. nov.	Cae.ci.fac’tor. L. neut. n. caecum cecum; L. masc. n. factor a maker; N.L. masc. n. Caecifactor a producer in the cecum	Caecifactor intestinalis	The closest phylogenetic neighbor of Taxon 61 as represented by strain D21-71T, is Dorea longicatena22. D. longicatena and strain D21-71T has 16S rRNA gene identity of 93%, and their DNA G+C content is different by 6%. The genome of strain D21-71T was sequenced and the GenBank accession number is QXWX00000000. Genome-based analysis on D. longicatena DSM 13814(NZ DS264419) and type strain D21-71T …
Caecifactor intestinalis	sp. nov.	in.tes.ti.na’lis. N.L. masc. adj. intestinalis intestinal	D21-71T which was isolated from the cecal contents of an 8-week-old male Lepob/ob C57BL/6J mouse.	Cells are strictly anaerobic, long fusiform rods (4–8 μm long by 0.4–0.6 μm wide). Grey to brown, convex, glossy, smooth, opaque colonies appear on MGAM agar plate after 2 days of incubation. Growth occurs at temperature range of 30-37 °C and at pH range of 7.0-7.5. The organism uses I-erythritol, D-fructose, L-fucose, D-galactose, D-galacturonic acid, gentiobiose, D-glucosaminic acid, α-D-glucos…	CGMCC 1.31074	Supplementary Figure 34a	Supplementary Figure 34b
Paramurimonas	gen. nov.	Pa.ra.mu.ri.mo’nas. Gr. prep. para next to; N.L. fem. n. Murimonas a bacterial genus; N.L. fem. n. Paramurimonas a genus next to Murimonas	Paramurimonas intestinalis	The closest phylogenetic neighbor of Taxon 62 as represented by strain X68T, is Muribaculum intestinale12. M. intestinale and strain X68T has 16S rRNA gene identity of 93%, and their DNA G+C content is different by 6.4%. The genome of strain X68T was sequenced and the GenBank accession number is QXWW00000000. Genome-based analysis on Muribaculum intestinale strain DSM 26524(NZ QGGY01000001) and t…
Paramurimonas intestinalis	sp. nov.	in.tes.ti.na’lis. N.L. fem. adj. intestinalis intestinal	X68T which was isolated from the cecal contents of an 8-week-old male Lepob/ob C57BL/6J mouse.	Cells are strictly anaerobic and spherical (0.5–1 μm diameter). Round, light white, entire, smooth, lightly raise and translucent colonies appear on MGAM agar plate after 8 days of incubation. Growth occurs at temperature range of 30-37 °C and at pH range of 7.0-7.5. The organism uses dextrin, D-fructose, L-fucose, D-galactose, D-galacturonic acid, gentiobiose, D-glucosaminic acid, α-D-glucose, g…	CGMCC 1.31114	Supplementary Figure 35a	Supplementary Figure 35b
Paramurimonas faecis	sp. nov.	fae’cis. L. gen. n. faecis of faeces	D8-93T which was isolated from the cecal contents of the 8-week-old male Lepob/ob C57BL/6J mouse.	Cells are strictly anaerobic and spherical (0.5–1 μm diameter). Tiny circular, clear, smooth, moist, glossy and transparent colonies appear on MGAM agar plate after 8 days of incubation. Growth occurs at temperature of 30-37 °C and at pH of 7.0-7.5. The organism can use dextrin, D-fructose, L-fucose, D-galactose, D-galacturonic acid, gentiobiose, D-glucosaminic acid, α-D-glucose, glucose-6-phosph…	CGMCC 1.31189	Supplementary Figure 36a	Supplementary Figure 36b
Turicibacter muris	sp. nov.	mu’ris L. gen. n. muris of a mouse	TS-3T which was isolated from the cecal contents of the 8-week-old male Lepob/ob C57BL/6J mouse.	The taxon 66, respresented by strain TS-3T, is phylogenetically closest to Turicibacter sanguinis23, with 16S rRNA gene identity of 97%. Phylogenetic tree shows that strain TS-3T clusters with other members of the genus Turicibacter, suggesting strain TS-3T is a member of the genus Turicibacter. The genome of strain TS-3T was sequenced and the GenBank accession number is QWEM00000000. Genome-base…	CGMCC 1.31657	Supplementary Figure 37a	Supplementary Figure 37b
				Cells are strictly anaerobic and long rods (2–5 μm long by 0.4–0.6 μm wide). Irregularly shaped, claybank, flat, lustrous, opaque colonies appear on MGAM agar plate after 3 days of incubation. Growth occurs at temperature of 30-37 °C and at pH of 7.0-7.5. The organism can use D-fructose, L-fucose, D-galactose, D-galacturonic acid, gentiobiose, D-mannose, D-melibiose, 3-melthyl-D-glucose, glucose-…
Alistipes muris	sp. nov.	mu’ris L. gen. n. muris of a mouse	Z76T which was isolated from the cecal contents of the 8-week-old male Lepob/ob C57BL/6J mouse.	The taxon 67, respresented by strain Z76T, is phylogenetically closest to Alistipes putredinis24, with 16S rRNA gene identity of 95%. Phylogenetic tree shows that strain Z76T clusters with other members of the genus Alistipes, suggesting strain Z76T is a member of the genus Alistipes. The genome of strain Z76T was sequenced and the GenBank accession number is QWKL00000000. Genome-based analyses s…	CGMCC 1.31246	Supplementary Figure 38a	Supplementary Figure 38b
				Cells are strictly anaerobic, straight rods (2–6 μm long by 0.5–0.6 μm wide). Circular, light white, entire, translucent colonies appear on MGAM agar plate after 6 days of incubation. Growth occurs at temperature of 30-37 °C and at pH of 7.0-7.5. The organism can use N-acetyl-D-glucosamine, N-acetyl-β-D-mannosamine, amygdalin, arbutin, D-cellobiose, α-cyclodextrin, ß-cyclodextrin, dextrin, D-fruc…
“Culturomica muris”	sp. nov.	mu’ris L. gen. n. muris of a mouse	X78T which was isolated from the cecal contents of an 8-week-old male Lepob/ob C57BL/6J mouse.	The taxon 68, respresented by strain X78T, is phylogenetically closest to Culturomica massiliensis25, with 16S rRNA gene identity of 92%. Phylogenetic tree shows that strain X78T clusters with type strain of the genus Culturomica, suggesting strain X78T is a member of the genus Culturomica. The genome of strain X78T was sequenced and the GenBank accession number is QWKD00000000. Genome-based anal…	CGMCC 1.31245	Supplementary Figure 39a	Supplementary Figure 39b
				Cells are strictly anaerobic rods (2–4 μm long by 0.4–0.6 μm wide). Circular, cream-colored, lightly raise, translucent to slightly opaque colonies appear on MGAM agar plate after 8 days of incubation. Growth occurs at temperature range of 30-37 °C and at pH range of 7.0-7.5. The organism uses N-acetyl-D-glucosamine, N-acetyl-β-D-mannosamine, amygdalin, arbutin, D-cellobiose, α-cyclodextrin, dext…
Odoribacter muris	sp. nov.	mu’ris L. gen. n. muris of a mouse	Z80T which was isolated from the cecal contents of the 8-week-old male Lepob/ob C57BL/6J mouse.	The taxon 12, respresented by strain Z80T, is phylogenetically closest to Odoribacter splanchnicus26, with 16S rRNA gene identity of 94%. Phylogenetic tree shows that strain Z80T clusters with other members of the genus Odoribacter, suggesting strain Z80T is a member of the genus Odoribacter. The genome of strain Z80T was sequenced and the GenBank accession number is QWEL00000000. Genome-based an…	CGMCC 1.31244	Supplementary Figure 40a	Supplementary Figure 40b
				Cells are strictly anaerobic, long rods (4–10 μm long by 0.4–0.6 μm wide). Circular, light white, raise, glossy with entire margins, translucent colonies appear on MGAM agar plate after 4 days of incubation. Growth occurs at temperature of 30-37 °C and at pH of 7.0-7.5. The organism can use dextrin, D-fructose, L-fucose, D-galactose, D-galacturonic acid, gentiobiose, D-glucosaminic acid, glucose-…
Obesimuribacter	gen. nov.	O.be.si.mu.ri.bac’ter. L. masc. adj. obseus obese; L. masc. n. mus, muris mouse; N.L. masc. n. bacter a rod; N.L. masc. n. Obesimuribacter a rod isolated from obese mouse	Obesimuribacter intestinalis	The closest phylogenetic neighbor of Taxon 72 as represented by strain J10T, is Muribaculum intestinale12. M. intestinale and strain J10T has 16S rRNA gene identity of 91%, and their DNA G+C content is different by 2%. The genome of strain J10T was sequenced and the GenBank accession number is RAYW00000000. Genome-based analysis on M. intestinale strain YL27(NZ CP021421) and type strain J10T reve…
Obesimuribacter intestinalis	sp. nov.	in.tes.ti.na’lis. N.L. masc. adj. intestinalis intestinal	J10T which was isolated from the cecal contents of an 8-week-old male Lepob/ob C57BL/6J mouse.	Cells are strictly anaerobic, spherical (1–2 μm diameter). Infinitesimal pinpoint, convex, moist, transparent colonies appear on MGAM agar plate after 10 days of incubation. Growth occurs at temperature range of 30-37 °C and at pH range of 7.0-7.5. The organism uses D-fructose, L-fucose, D-galactose, D-galacturonic acid, gentiobiose, D-glucosaminic acid, α-D-glucose, glucose-6-phosphate, lactulos…	CGMCC 1.31242	Supplementary Figure 41a	Supplementary Figure 41b
Lacticimuribacterium	gen. nov.	Lac.ti.ci.mu.ri.bac.te’ri.um. N.L. neut. n. acidum lacticum lactic acid; L. masc. n. mus, muris mouse; N.L. neut. n. bacterium a rod; N.L. neut. n. Lacticimuribacterium a lactic acid using bacterium from a mouse	Lacticimuribacterium intestinale	The closest phylogenetic neighbor of Taxon 73 as represented by strain C-37T, is Anaerobium acetethylicum27. A. acetethylicum and strain C-37T has 16S rRNA gene identity of 91%, and their DNA G+C content is different by 19.6%. The genome of strain C-37T was sequenced and the GenBank accession number is RAYF00000000. Genome-based analysis on Anaerobium acetethylicum strain GluBS11(NZFMKA01000104) …
Lacticimuribacterium intestinale	sp. nov.	in.tes.ti.na’le. N.L. neut. adj. intestinale intestinal	C-37T which was isolated from the cecal contents of an 8-week-old male Lepob/ob C57BL/6J mouse.	Cells are strictly anaerobic, straight rods (4–7 μm long by 0.4–0.6 μm wide). Round, clear, convex, smooth, transparent, moist and glossy colonies appear on MGAM agar plate after 6 days of incubation. Growth occurs at temperature range of 30-37 °C and at pH range of 7.0-7.5. The organism uses dextrin, dulcitol, D-fructose, L-fucose, D-galactose, D-galacturonic acid, gentiobiose, D-glucosaminic ac…	CGMCC 1.31279	Supplementary Figure 42a	Supplementary Figure 42b
Obesitatistipes	gen. nov.	O.be.si.ta.ti.sti’pes. L. fem. n. obesitas obesity; L. masc. n. stipes, a stick; N.L. masc. n. Obsitatistipes a stick-shape bacterium connected to obesity	Obesitatistipes intestinalis	The closest phylogenetic neighbor of Taxon 74 as represented by strain D8-6T, is Anaerostipes hadrus28. A. hadrus and strain D8-6T has 16S rRNA gene identity of 91%, and their DNA G+C content is different by 5.9%. The genome of strain D8-6T was sequenced and the GenBank accession number is RAYK00000000. Genome-based analysis on Anaerostipes hadrus strain BPB5(NZ CP012098) and type strain D8-6T re…
Obesitatistipes intestinalis	sp. nov.	in.tes.ti.na’lis. N.L. masc. adj. intestinalis intestinal	D8-6T which was isolated from the cecal contents of an 8-week-old male Lepob/ob C57BL/6J mouse.	Cells are strictly anaerobic rods (4–6 μm long by 0.4–0.6 μm wide). Circular, pinpoint, smooth, grey, raise, translucent colonies appear on MGAM agar plate after 8 days of incubation. Growth occurs at temperature range of 30-37 °C and at pH range of 7.0-7.5. The organism uses D-mannose, D-fructose, L-fucose, D-galactose, D-galacturonic acid, gentiobiose, D-glucosaminic acid, α-D-glucose, glucose-…	CGMCC 1.31208	Supplementary Figure 43a	Supplementary Figure 43b
Acetivibrioides	gen. nov.	A.ce.ti.vi.bri.o’i.des. N.L. masc. n. Acetivibrio a bacterial genus; L. suff. –oides (from Gr. suff. eides, from Gr. n. eidos that what is seen, form, shape, figure), resembling, similar; N.L. neut. n. Acetivibrioides an organism resembling Acetivibrio	Acetivibrioides intestinale	The closest phylogenetic neighbor of Taxon 74 as represented by strain D16-51T, is Acetivibrio ethanolgignens29. A. ethanolgignens and strain D16-51T has 16S rRNA gene identity of 92%, and their DNA G+C content is different by 8.2%. The genome of strain D16-51T was sequenced and the GenBank accession number is RAYE00000000. Genome-based analysis on A. ethanolgignens strain ACET-33324(NZ LNAM01000…
Acetivibrioides intestinale	sp. nov.	in.tes.ti.na’le. N.L. neut. adj. intestinale intestinal	D16-51T which was isolated from the cecal contents of an 8-week-old male Lepob/ob C57BL/6J mouse.	Cells are strictly anaerobic, curved rods (2–3 μm long by 0.4–0.6 μm wide). Circular, cream colour, raise, smooth, glossy, translucent colonies appear on MGAM agar plate after 4 days of incubation. Growth occurs at temperature range of 30-37 °C and at pH range of 7.0-7.5. The organism uses D-mannose, D-fructose, L-fucose, D-galactose, D-galacturonic acid, gentiobiose, D-glucosaminic acid, α-D-glu…	CGMCC 1.31208	Supplementary Figure 44a	Supplementary Figure 44b
Acetivibrioides faecis	sp. nov.	fae’cis. L. gen. n. faecis of faeces	C-56T which was isolated from the cecal contents of the 8-week-old male Lepob/ob C57BL/6J mouse.	Cells are strictly anaerobic rods (2–4 μm long by 0.4–0.6 μm wide). Round, clear, white to cream-colored, lightly raise, translucent colonies appear on MGAM agar plate after 4 days of incubation. Growth occurs at temperature of 30-37 °C and at pH of 7.0-7.5. The organism can use dextrin, dulcitol, D-fructose, L-fucose, D-galactose, D-galacturonic acid, gentiobiose, D-glucosaminic acid, α-D-glucos…	CGMCC 1.31205	Supplementary Figure 45a	Supplementary Figure 45b
Pseudoflavonifractor muris	sp. nov.	mu’ris L. gen. n. muris of a mouse	524-17T which was isolated from the cecal contents of an 8-week-old male Lepob/ob C57BL/6J mouse.	The taxon 76, respresented by strain 524-17T, is phylogenetically closest to Pseudoflavonifractor phocaeensis30, with 16S rRNA gene identity of 95%. Phylogenetic tree shows that strain 524-17T clusters with other members of the genus Pseudoflavonifractor (Figure SF-43a), suggesting strain 524-17T is a member of the genus Pseudoflavonifractor. The genome of strain 524-17T was sequenced and the Gen…	CGMCC 1.31009	Supplementary Figure 46a	Supplementary Figure 46b
				Cells are strictly anaerobic, straight rods (4–8 μm long by 0.4–0.6 μm wide) with peritrichous flagella. Circular, whitsh, smooth, entire, lightly raise translucent colonies appear on MGAM agar plate after 5 days of incubation. Growth occurs at temperature range of 30-37 °C and at pH range of 7.0-7.5. The organism uses dextrin, D-fructose, L-fucose, D-galactose, D-galacturonic acid, gentiobiose, …
Caeciabundans	gen. nov.	Cae.ci.a.bun'dans. L. neut. n. caecum cecum; L. pres. part. abundans abundant; N.L. masc. n. Caeciabundans an organism abundant in the caecum	Caeciabundans intestinalis	The closest phylogenetic neighbor of Taxon 78 as represented by strain 42-11T, is Eisenbergiella massiliensis31. E. massiliensis and strain 42-11T has 16S rRNA gene identity of 88%, and their DNA G+C content is different by 8%. The genome of strain 42-11T was sequenced and the GenBank accession number is QZEB00000000. Genome-based analysis on E. massiliensis strain AT11(NZ LT969502) and type stra…
Caeciabundans intestinalis	sp. nov.	in.tes.ti.na’lis. N.L. masc. adj. intestinalis intestinal	42-11T which was isolated from the cecal contents of an 8-week-old male Lepob/ob C57BL/6J mouse.	Cells are strictly anaerobic rods (4–6 μm long by 0.4–0.6 μm wide) with terminal-flagellum. Pinpoint, light grey to brown, smooth, lightly raise translucent colonies appear on MGAM agar plate after 4 days of incubation. Growth occurs at temperature range of 30-37 °C and at pH range of 7.0-7.5. The organism uses D-cellobiose, D-fructose, L-fucose, D-galactose, D-galacturonic acid, gentiobiose, D-g…	CGMCC 1.31117	Supplementary Figure 47a	Supplementary Figure 47b
Murilachnobacterium	gen. nov.	Mu.ri.lach.no.bac.te’ri.um. L. masc. n. mus, muris a mouse; Gr. masc. n. lachnos wool; N.L. neut. n. bacterium a rod; N.L. neut. n. Murilachnobacterium a woolly rod bacterium isolated from mouse	Murilachnobacterium intestinale	The closest phylogenetic neighbor of Taxon 79 as represented by strain D8-55T, is Kineothrix alysoides17. K. alysoides and strain D8-55T has 16S rRNA gene identity of 92%, and their DNA G+C content is different by 0.3%. The genome of strain D8-55T was sequenced and the GenBank accession number is RAYS00000000. Genome-based analysis on K. alysoides strain KNHs209(NZ JPNB01000001) and type strain D…
Murilachnobacterium intestinale	sp. nov.	in.tes.ti.na’le. N.L. neut. adj. intestinale intestinal	D8-55T which was isolated from the cecal contents of an 8-week-old male Lepob/ob C57BL/6J mouse.	Cells are strictly anaerobic, long rods (5–8 μm long by 0.4–0.6 μm wide). Circular, grey to white, convex, entire and translucent colonies appear on MGAM agar plate after 8 days of incubation. Growth occurs at temperature range of 30-37 °C and at pH range of 7.0-7.5. The organism uses D-cellobiose, D-fructose, L-fucose, D-galactose, D-galacturonic acid, gentiobiose, D-glucosaminic acid, α-D-gluco…	CGMCC 1.31196	Supplementary Figure 48a	Supplementary Figure 48b
Musculimicrobium	gen. nov.	Mus.cu.li.mi.cro’bi.um. L. masc. dim. n. musculus a little mouse; N.L. neut. n. microbium a microbe; N.L. neut. n. Musculimicrobium a microbe from a little mouse	Musculimicrobium intestinale	The closest phylogenetic neighbor of Taxon 81 as represented by strain D8-48T, is Acetatifactor muris34. A. muris and strain D8-48T has 16S rRNA gene identity of 91%, and their DNA G+C content is different by 1.4%. The genome of strain D8-48T was sequenced and the GenBank accession number is QZDS00000000. Genome-based analysis on A. muris GP69(NZ OFSM01000143) and type strain D8-48T reveals that …
Musculimicrobium intestinale	sp. nov.	in.tes.ti.na’le. N.L. neut. adj. intestinale intestinal	D8-48T which was isolated from the cecal contents of an 8-week-old male Lepob/ob C57BL/6J mouse.	Cells are strictly anaerobic rods (2–4 μm long by 0.4–0.6 μm wide). Ovoid, low pyramidal in profile and translucent, moist and smooth colonies appear on MGAM agar plate after 8 days of incubation. Growth occurs at temperature range of 30-37 °C and at pH range of 7.0-7.5. The organism uses D-fructose, L-fucose, D-galactose, D-galacturonic acid, gentiobiose, D-glucosaminic acid, α-D-glucose, glucos…	CGMCC 1.31210	Supplementary Figure 49a	Supplementary Figure 49b
Murispira	gen. nov.	Mu.ri.spi’ra. L. masc. n. mus, muris mouse; L. fem. n. spira a coil; N.L. fem. n. Murispira a curved bacterium from a mouse	Murispira intestinalis	The closest phylogenetic neighbor of Taxon 82 as represented by strain D16-50T, is Acetatifactor muris32. A. muris and strain D16-50T has 16S rRNA gene identity of 88%, and their DNA G+C content is different by 3.1%. The genome of strain D16-50T was sequenced and the GenBank accession number is RAZA00000000. Genome-based analysis on A. muris GP69(NZ OFSM01000143) and type strain D16-50T reveals t…
Murispira intestinalis	sp. nov.	in.tes.ti.na’lis. N.L. fem. adj. intestinalis intestinal	D16-50T which was isolated from the cecal contents of an 8-week-old male Lepob/ob C57BL/6J mouse.	Cells are strictly anaerobic and straight rods with tapered ends (3–7 μm long by 0.4–0.6 μm wide). Circlular, white to translucent, entire, smooth, glossy with entire margins colonies appear on MGAM agar plate after 20 days of incubation. Growth occurs at temperature range of 30-37 °C and at pH range of 7.0-7.5. The organism uses D-fructose, L-fucose, D-galactose, D-galacturonic acid, gentiobiose…	CGMCC 1.31659	Supplementary Figure 50a	Supplementary Figure 50b
Faecimonas	gen. nov.	Fae.ci.mo’nas. L. fem. n. faex, faecis faeces; L. fem. n. monas, a unit, monad; N.L. fem. n. Faecimonas a monad from faeces	Faecimonas intestinalis	The closest phylogenetic neighbor of Taxon 83 as represented by strain D42-44T, is Acetatifactor muris32. A. muris and strain D42-44T has 16S rRNA gene identity of 90%, and their DNA G+C content is different by 10.4%. The genome of strain D42-44T was sequenced and the GenBank accession number is RAZI00000000. Genome-based analysis on Acetatifactor muris GP69(NZ OFSM01000143) and type strain D42-4…
Faecimonas intestinalis	sp. nov.	in.tes.ti.na’lis. N.L. fem. adj. intestinalis intestinal	D42-44T which was isolated from the cecal contents of an 8-week-old male Lepob/ob C57BL/6J mouse.	Cells are strictly anaerobic and curved rods (3–6 μm long by 0.4–0.6 μm wide). Ppinpoint, lightly grey, convex, entire, translucent colonies appear on MGAM agar plate after 4 days of incubation. Growth occurs at temperature range of 30-37 °C and at pH range of 7.0-7.5. The organism uses D-fructose, L-fucose, D-galactose, D-galacturonic acid, gentiobiose, glucose-6-phosphate, D-mannose, D-melibios…	CGMCC 1.31230	Supplementary Figure 51a	Supplementary Figure 51b
Musculibacterium	gen. nov.	Mus.cu.li.bac.te’ri.um. L. masc. dim. n. musculus a little mouse; N.L. neut. n. bacterium a rod; N.L. neut. n. Muscululibacterium a bacterium from a little mouse	Musculibacterium intestinale	The closest phylogenetic neighbor of Taxon 84 as represented by strain D8-92T, is Eisenbergiella tayi33. E. tayi and strain D8-92T has 16S rRNA gene identity of 89%, and their DNA G+C content is different by 1.1%. The genome of strain D8-92T was sequenced and the GenBank accession number is QZFS00000000. Genome-based analysis on E. tayi strain NML 110608(NZ MCGH01000001) and type strain D8-92T re…
Musculibacterium intestinale	sp. nov.	in.tes.ti.na’le. N.L. gen. adj. intestinale intestinal	D8-92T which was isolated from the cecal contents of an 8-week-old male Lepob/ob C57BL/6J mouse.	Cells are strictly anaerobic and long rods (4–6 μm long by 0.3–0.5 μm wide). Irregularly shaped, flat, translucent to opaque colonies appear on MGAM agar plate after 8 days of incubation. Growth occurs at temperature range of 30-37 °C and at pH range of 7.0-7.5. The organism uses D-cellobiose, D-fructose, L-fucose, D-galactose, D-galacturonic acid, gentiobiose, D-glucosaminic acid, α-D-glucose, g…	CGMCC 1.31212	Supplementary Figure 52a	Supplementary Figure 52b
Parablautia	gen. nov.	Pa.ra.blau’ti.a. Gr. prep. para next to; N.L. fem. n. Blautia a bacterial genus; N.L. fem. n. Parablautia a bacterium next to the genus Blautia	Parablautia intestinalis	The closest phylogenetic neighbor of Taxon 85 as represented by strain D8-82T, is Acetatifactor muris32. A. muris and strain D8-82T has 16S rRNA gene identity of 92%, and their DNA G+C content is different by 4.2%. The genome of strain D8-82T was sequenced and the GenBank accession number is RAYQ00000000. Genome-based analysis on Acetatifactor muris GP69(NZ OFSM01000143) and type strain D8-82T re…
Parablautia intestinalis	sp. nov.	in.tes.ti.na’lis. N.L. fem. adj. intestinalis intestinal	D8-82T which was isolated from the cecal contents of an 8-week-old male Lepob/ob C57BL/6J mouse.	Cells are strictly anaerobic and long rods (3–6 μm long by 0.2–0.4 μm wide). Circular, translucent off-white, smooth with gloosy, lightly raise colonies appear on MGAM agar plate after 8 days of incubation. Growth occurs at temperature range of 30-37 °C and at pH range of 7.0-7.5. The organism uses D-mannose, D-fructose, L-fucose, D-galactose, D-galacturonic acid, gentiobiose, D-glucosaminic acid…	CGMCC 1.31197	Supplementary Figure 53a	Supplementary Figure 53b
Parablautia muri	sp. nov.	mu’ris L. gen. n. muris of a mouse	D42-62T which was isolated from the cecal contents of the 8-week-old male Lepob/ob C57BL/6J mouse.	The closest phylogenetic neighbor of Taxon 86 as represented by strain D42-62T, is Acetatifactor muris32. A. muris and strain D42-62T has 16S rRNA gene identity of 91%. The genome of strain D42-62T was sequenced and the GenBank accession number is QZDT00000000. Genome-based analysis on Acetatifactor muris strain GP69(NZ OFSM01000143) and type strain D42-62T reveals that the ANI value is 73.2%, th…	CGMCC 1.31119	Supplementary Figure 54a	Supplementary Figure 54b
				Cells are strictly anaerobic and curved rods (2–4 μm long by 0.4–0.6 μm wide). Tiny, round, off-white-grey, slightly convex, moist with translucent colonies appear on MGAM agar plate after 4 days of incubation. Growth occurs at temperature of 30-37 °C and at pH of 7.0-7.5. The organism can use D-fructose, L-fucose, D-galactose, D-galacturonic acid, gentiobiose, D-Glucosaminic acid, glucose-6-phos…
Intestinipraevalens	gen. nov.	in.tes.ti.ni.prae.va’lens. L. neut. n. intestinum gut, intestine; L. masc. adj. praevalens of superior strength, prevalent; N.L. masc. n. Intestinipraevalens an organism prevalent in the gut	Intestinipraevalens muris	The closest phylogenetic neighbor of Taxon 87 as represented by strain C-53T, is Kineothrix alysoides17. K. alysoides and strain C-53T has 16S rRNA gene identity of 93%, and their DNA G+C content is different by 0.7%. The genome of strain C-53T was sequenced and the GenBank accession number is RAZD00000000. Genome-based analysis on Kineothrix alysoides strain KNHs209(NZ JPNB01000001) and type str…
Intestinipraevalens muris	sp. nov.	mu’ris L. gen. n. muris of a mouse	C-53T which was isolated from the cecal contents of an 8-week-old male Lepob/ob C57BL/6J mouse.	Cells are strictly anaerobic and spherical (0.5-1 μm diameter). Round, slightly off-white, lightly raise translucent colonies appear on MGAM agar plate after 2 days of incubation. Growth occurs at temperature range of 30-37 °C and at pH range of 7.0-7.5. The organism uses D-fructose, L-fucose, D-galactose, D-galacturonic acid, D-Glucosaminic acid, 3-melthyl-D-glucose, palatinose, L-rhamnose and u…	CGMCC 1.31227	Supplementary Figure 55a	Supplementary Figure 55b
Murispiricella	gen. nov.	Mu.ri.spi.ri.ce’lla. L. masc. n. mus, muris mouse; L. fem. n. spira a coil; L. fem. n. cella a store-room and in biology, a cell; N.L. fem. n. Murispiricella a coiled cell from a mouse	Murispiricella intestinalis	The closest phylogenetic neighbor of Taxon 88 as represented by strain D8-76T, is Robinsoniella peoriensis34. R. peoriensis and strain D8-76T has 16S rRNA gene identity of 91%, and their DNA G+C content is different by 9.9%. The genome of strain D8-76T was sequenced and the GenBank accession number is RAZE00000000. Genome-based analysis on Robinsoniella peoriensis WT (NZ JTGN01000009) and type st…
Murispiricella intestinalis	sp. nov.	in.tes.ti.na’lis. N.L. fem. adj. intestinalis intestinal	D8-76T which was isolated from the cecal contents of an 8-week-old male Lepob/ob C57BL/6J mouse.	Cells are strictly anaerobic and straight rods (1–3 μm long by 0.3–0.5 μm wide). Circular, white to light yellow, entire and smooth, lightly raise with opaque colonies appear on MGAM agar plate after 8 days of incubation. Growth occurs at temperature range of 30-37 °C and at pH range of 7.0-7.5. The organism uses D-cellobiose, D-fructose, L-fucose, D-galactose, D-galacturonic acid, gentiobiose, α…	CGMCC 1.31176	Supplementary Figure 56a	Supplementary Figure 56b
Muspiracella faecis	sp. nov.	fae’cis. L. gen. n. faecis of faeces	D42-41T which was isolated from the cecal contents of the 8-week-old male Lepob/ob C57BL/6J mouse.	Cells are strictly anaerobic rods (1–2 μm long by 0.3–0.5 μm wide). Circular, convex, grey to off-white-grey, slightly peaked, translucent colonies appear on MGAM agar plate after 4 days of incubation. Growth occurs at temperature of 30-37 °C and at pH of 7.0-7.5. The organism can use D-cellobiose, D-fructose, L-fucose, D-galactose, D-galacturonic acid, gentiobiose, α-D-glucose, glucose-6-phospha…	CGMCC 1.31143	Supplementary Figure 57a	Supplementary Figure 57b
Musculibacter	gen. nov.	Mus.cu.li.bac’ter. L. masc. dim. n. musculus a little mouse; N.L. masc. n. bacter, a rod; N.L. masc. n. Musculibacter a rod from a little mouse	Musculibacter intestinalis	The closest phylogenetic neighbor of Taxon 90 as represented by strain D42-76T, is Desulfotomaculum guttoideum35. D. guttoideum and strain D42-76T has 16S rRNA gene identity of 93%, and their DNA G+C content is different by 5.4%. The genome of strain D42-76T was sequenced and the GenBank accession number is QZDV00000000. Genome-based analysis on Desulfotomaculum guttoideum strain DSM 4024(NZ FOIP…
Musculibacter intestinalis	sp. nov.	in.tes.ti.na’lis. N.L. masc. adj. intestinalis intestinal	D42-76T which was isolated from the cecal contents of an 8-week-old male Lepob/ob C57BL/6J mouse.	Cells are strictly anaerobic rods (3–6 μm long by 0.3–0.5 μm wide) with lateral flagella. Circular, white to light yellow, translucent to slightly opaque, slightly raised and moist glossy colonies appear on MGAM agar plate after 4 days of incubation. Growth occurs at temperature range of 30-37 °C and at pH range of 7.0-7.5. The organism uses D-fructose, L-fucose, D-galactose, D-galacturonic acid,…	CGMCC 1.31198	Supplementary Figure 58a	Supplementary Figure 58b
Enteromicrobium	gen. nov.	En.te.ro.mi.cro’bi.um. Gr. neut. n. enteron intestine; N.L. neut. n. microbium a microbe; N.L. neut. n. Enteromicrobium a microbe from the intestine	Enteromicrobium intestinale	The closest phylogenetic neighbor of Taxon 91 as represented by strain D21-70T, is Clostridium saccharolyticum36. C. saccharolyticum and strain D21-70T has 16S rRNA gene identity of 93%, and their DNA G+C content is different by 7.7%. The genome of strain D21-70T was sequenced and the GenBank accession number is RAYB00000000. Genome-based analysis on Clostridium saccharolyticum WM1(NC 014376) and…
Enteromicrobium intestinale	sp. nov.	in.tes.ti.na’le. N.L. neut. adj. intestinale intestinal	D21-70T which was isolated from the cecal contents of an 8-week-old male Lepob/ob C57BL/6J mouse.	Cells are strictly anaerobic fusiform rods (2–4 μm long by 0.2–0.4 μm wide). Tiny, circular, yelllow to light brown, flat, taking on a micro-undulating margin, non-translucent colonies appear on MGAM agar plate after 2 days of incubation. Growth occurs at temperature range of 30-37 °C and at pH range of 7.0-7.5. The organism uses D-fructose, L-fucose, D-galactose, D-galacturonic acid, gentiobiose…	CGMCC 1.31073	Supplementary Figure 59a	Supplementary Figure 59b
Faecibacter	gen. nov.	Fae.ci.bac’ter. L. fem. n. faex, faecis faeces; N.L. masc. n. bacter a rod; N.L. masc. n. Faecibacter a rod from faeces	Faecibacter intestinalis	The closest phylogenetic neighbor of Taxon 93 as represented by strain D21-13T, is Robinsoniella peoriensis34. R. peoriensis and strain D21-13T has 16S rRNA gene identity of 93%, and their DNA G+C content is different by 1.6%. The genome of strain D21-13T was sequenced and the GenBank accession number is QZDX00000000. Genome-based analysis on Robinsoniella peoriensis WT (NZ JTGN01000009) and type…
Faecibacter intestinalis	sp. nov.	in.tes.ti.na’lis. N.L. masc. adj. intestinalis intestinal	D21-13T which was isolated from the cecal contents of an 8-week-old male Lepob/ob C57BL/6J mouse.	Cells are strictly anaerobic, short rods (1–2 μm long by 0.3–0.5 μm wide). Punctiform, grey to white, lustrous, flat, translucent colonies appear on MGAM agar plate after 2 days of incubation. Growth occurs at temperature range of 30-37 °C and at pH range of 7.0-7.5. The organism uses D-fructose, L-fucose, D-galactose, D-galacturonic acid, gentiobiose, D-Glucosaminic acid, D-mannose, 3-melthyl-D-…	CGMCC 1.31081	Supplementary Figure 60a	Supplementary Figure 60b
Muribacillus	gen. nov.	Mu.ri.ba.cil’lus. L. masc. n. mus, muris mouse; N.L. masc. n. bacillus a small rod; N.L. masc. n. Muribacillus a rod from a mouse	Muribacillus muris	The closest phylogenetic neighbor of Taxon 94 as represented by strain D42-54T, is Clostridium saccharolyticum36. C. saccharolyticum and strain D42-54T has 16S rRNA gene identity of 92%, and their DNA G+C content is different by 2.4%. The genome of strain D42-54T was sequenced and the GenBank accession number is RAZH00000000. Genome-based analysis on Clostridium saccharolyticum WM1(NC 014376) and…
Muribacillus muris	sp. nov.	mu’ris L. gen. n. muris of a mouse	D42-54T which was isolated from the cecal contents of an 8-week-old male Lepob/ob C57BL/6J mouse.	Cells are strictly anaerobic, fusiform short rods (1.5–3 μm long by 0.3–0.5 μm wide). Circular, transparent, lightly convex, entire-gdged, moist colonies appear on MGAM agar plate after 4 days of incubation. Growth occurs at temperature range of 30-37 °C and at pH range of 7.0-7.5. The organism uses D-fructose, L-fucose, D-galactose, D-galacturonic acid, gentiobiose, D-glucosaminic acid, α-D-gluc…	CGMCC 1.31118	Supplementary Figure 61a	Supplementary Figure 61b
Ruminococcus muris	sp. nov.	mu’ris L. gen. n. muris of a mouse	chong-28T which was isolated from the cecal contents of an 8-week-old male Lepob/ob C57BL/6J mouse.	The taxon 95, respresented by strain chong-28T, is phylogenetically closest to Ruminococcus gnavus37, with 16S rRNA gene identity of 95%. Phylogenetic tree shows that strain chong-28T clusters with other members of the genus Ruminococcus, suggesting strain chong-28T is a member of the genus Ruminococcus. The genome of strain chong-28T was sequenced and the GenBank accession number is RAYP00000000…	CGMCC 1.31224	Supplementary Figure 62a	Supplementary Figure 62b
				Cells are strictly anaerobic short rods (0.5-1.5 μm long by 0.3–0.5 μm wide). Irregular, flat, white to light yellow, translucent to slightly opaque colonies appear on MGAM agar plate after 10 days of incubation. Growth occurs at temperature range of 30-37 °C and at pH range of 7.0-7.5. The organism uses D-fructose, L-fucose, D-galactose, D-galacturonic acid, gentiobiose, glucose-6-phosphate, D-m…
Eubacterium muris	sp. nov.	mu’ris L. gen. n. muris of a mouse	D42-72T which was isolated from the cecal contents of an 8-week-old male Lepob/ob C57BL/6J mouse.	The taxon 98, respresented by strain D42-72T, is phylogenetically closest to Eubacterium contortum38, with 16S rRNA gene identity of 95%. Phylogenetic tree shows that strain D42-72T clusters with other members of the genus Eubacterium, suggesting strain D42-72T is a member of the genus Eubacterium. The genome of strain D42-72T was sequenced and the GenBank accession number is QZEK00000000. Genome…	CGMCC 1.31120	Supplementary Figure 63a	Supplementary Figure 63b
				Cells are strictly anaerobic rods (2–4 μm long by 0.4–0.6 μm wide) with Lateral flagella. Pinpoint, moist with transparent, smooth and glossy colonies appear on MGAM agar plate after 4 days of incubation. Growth occurs at temperature range of 30-37 °C and at pH range of 7.0-7.5. The organism uses D-fructose, L-fucose, D-galactose, D-galacturonic acid, gentiobiose, D-glucosaminic acid, α-D-glucose…
Roseburia muris	sp. nov.	mu’ris L. gen. n. muris of a mouse	D42-69T which was isolated from the cecal contents of the 8-week-old male Lepob/ob C57BL/6J mouse.	The taxon 99, respresented by strain D42-69T, is phylogenetically closest to Roseburia intestinalis39, with 16S rRNA gene identity of 95%. Phylogenetic tree shows that strain D42-69T clusters with other members of the genus Roseburia, suggesting strain D42-69T is a member of the genus Roseburia. The genome of strain D42-69T was sequenced and the GenBank accession number is RAZG00000000. Genome-ba…	CGMCC 1.31207	Supplementary Figure 64a	Supplementary Figure 64b
				Cells are strictly anaerobic rods (2–3 μm long by 0.4–0.6 μm wide). Punctiform, yellow or light brown, lightly flat with non-translucent colonies appear on MGAM agar plate after 4 days of incubation. Growth occurs at temperature of 30-37 °C and at pH of 7.0-7.5. The organism can use D-fructose, L-fucose, D-galactose, D-galacturonic acid, gentiobiose, D-glucosaminic acid, glucose-6-phosphate, lact…
Faeciclostridum	gen. nov.	Fae.ci.clos.tri’di.um. L. fem. n. faex, faecis faeces; N.L. neut. n. Clostridum a small spindle; N.L. neut. n. Faeciclostridium a spindle bacterium from faeces	Faeciclostridum intestinale	The closest phylogenetic neighbor of Taxon 103 as represented by strain D21-45T, is Clostridium lactatifermentans40. C. lactatifermentans and strain D21-45T has 16S rRNA gene identity of 94%, and their DNA G+C content is different by 6.5%. The genome of strain D21-45T was sequenced and the GenBank accession number is QXWQ00000000. Genome-based analysis on C lactatifermentans DSM 14214(NZ FRAH0100…
Faeciclostridum intestinale	sp. nov.	in.tes.ti.na’le. N.L. neut. adj. intestinale intestinal	D21-45T which was isolated from the cecal contents of an 8-week-old male Lepob/ob C57BL/6J mouse.	Cells are strictly anaerobic, fusiform rods (3–6 μm long by 0.4–0.6 μm wide) with peritrichous flagella. Punctiform, circular, translucent off-white and glossy with entire margins, convex with smooth colonies appear on MGAM agar plate after 2 days of incubation. Growth occurs at temperature range of 30-37 °C and at pH range of 7.0-7.5. The organism uses D-fructose, L-fucose, D-galactose, D-galact…	CGMCC 1.31079	Supplementary Figure 65a	Supplementary Figure 65b
Murirhabdus	gen. nov.	Mu.ri.rhab’dus. L. masc. n. mus, muris mouse; Gr. fem. n. rhabdos rod; N.L. fem. n. Murirhabdus a rod from mouse	Murirhabdus intestinalis	he closest phylogenetic neighbor of Taxon 104 as represented by strain D8-79T, is Anaerovorax odorimutans14. A. odorimutans and strain D8-79T has 16S rRNA gene identity of 92%, and their DNA G+C content is different by 5.8%. The genome of strain D8-79T was sequenced and the GenBank accession number is QZEF00000000. Genome-based analysis on A. odorimutans DSM 5092(NZ AUFC01000001) and type strain …
Murirhabdus intestinalis	sp. nov.	in.tes.ti.na’lis. N.L. fem. adj. intestinalis intestinal	D8-79T which was isolated from the cecal contents of an 8-week-old male Lepob/ob C57BL/6J mouse.	Cells are strictly anaerobic, short rods (1–1.5 μm long by 0.4–0.6 μm wide). Circular, translucent of white to grey, entire, slightly peaked colonies appear on MGAM agar plate after 8 days of incubation. Growth occurs at temperature range of 30-37 °C and at pH range of 7.0-7.5. The organism uses D-fructose, L-fucose, D-galacturonic acid, D-glucosaminic acid, palatinose, L-rhamnose and uridine as …	CGMCC 1.31251	Supplementary Figure 66a	Supplementary Figure 66b
Digestivibacterium	gen. nov.	Di.ges.ti.vi.bac.te’ri.um. L. masc. adj. digestivus pertaining to digestion; N.L. neut. n. bacterium a rod; N.L. neut. n. Digestivibacterium a rod from the digestive system	Digestivibacterium intestinale	The closest phylogenetic neighbor of Taxon 105 as represented by strain D21-50T, is Emergencia timonensis41. E. timonensis and strain D21-50T has 16S rRNA gene identity of 94%, and their DNA G+C content is different by 0.7%. The genome of strain D21-50T was sequenced and the GenBank accession number is QWEJ00000000. Genome-based analysis on Emergencia timonensis strain SN18(NZ FLKM01000001) and t…
Digestivibacterium intestinale	sp. nov.	in.tes.ti.na’le. N.L. neut. adj. intestinale intestinal	D21-50T which was isolated from the cecal contents of an 8-week-old male Lepob/ob C57BL/6J mouse.	Cells are strictly anaerobic, straight rods (1–3 μm long by 0.4–0.6 μm wide). Pinpoint, smooth, low pyramidal in profile and translucent, slightly off-white colonies appear on MGAM agar plate after 2 days of incubation. Growth occurs at temperature range of 30-37 °C and at pH range of 7.0-7.5. The organism uses amygdalin, arbutin, D-cellobiose, α-cyclodextrin, ß-cyclodextrin, dextrin, D-fructose,…	CGMCC 1.31070	Supplementary Figure 67a	Supplementary Figure 67b
Facilibacter	gen. nov.	Fa.ci.li.bac’ter. L. masc. adj. facilis easy; N.L. masc. n. bacter a rod; N.L. masc. n. Facilibacter an easily-grown bacterium	Facilibacter intestinalis	The closest phylogenetic neighbor of Taxon 115 as represented by strain D8-71T, is Clostridium aldenense42. C. aldenense and strain D8-71T has 16S rRNA gene identity of 92%, and their DNA G+C content is different by 4%. The genome of strain D8-71T was sequenced and the GenBank accession number is RAYR00000000. Genome-based analysis on Clostridium aldenense strain AM40-2AC (NZ QSGP01000001) and ty…
Facilibacter intestinalis	sp. nov.	in.tes.ti.na’lis. N.L. masc. adj. intestinalis intestinal	D8-71T which was isolated from the cecal contents of an 8-week-old male Lepob/ob C57BL/6J mouse.	Cells are strictly anaerobic, long rods (4–8 μm long by 0.2–0.4 μm wide) with laternal flagella. Circular, opaque to white, lightly raised with irregularly shaped edges colonies appear on MGAM agar plate after 8 days of incubation. Growth occurs at temperature range of 30-37 °C and at pH range of 7.0-7.5. The organism uses dextrin, I-erythritol, D-fructose, L-fucose, D-galactose, D-galacturonic a…	CGMCC 1.31187	Supplementary Figure 68a	Supplementary Figure 68b
Muribacterium	gen. nov.	Mu.ri.bac.te’ri.um. L. masc. n. mus, muris mouse; N.L. neut. n. bacterium a rod; N.L. neut. n. Muribacterium a bacterium from a mouse	Muribacterium intestinale	The closest phylogenetic neighbor of Taxon 118 as represented by strain D42-87T, is Kineothrix alysoides17. K. alysoides and strain D42-87T has 16S rRNA gene identity of 93%, and their DNA G+C content is different by 4.6%. The genome of strain D42-87T was sequenced and the GenBank accession number is RAYM00000000. Genome-based analysis on Kineothrix alysoides strain KNHs209(NZ JPNB01000001) and t…
Muribacterium intestinale	sp. nov.	in.tes.ti.na’le. N.L. neut. adj. intestinale intestinal	D42-87T which was isolated from the cecal contents of an 8-week-old male Lepob/ob C57BL/6J mouse.	Cells are strictly anaerobic, curved long rods (4–8 μm long by 0.4–0.6 μm wide). Circular, white to off-white-gery, smooth, entire, lightly convex, translucent shiny colonies appear on MGAM agar plate after 4 days of incubation. Growth occurs at temperature range of 30-37 °C and at pH range of 7.0-7.5. The organism uses D-fructose, L-fucose, D-galactose, D-galacturonic acid, gentiobiose, D-glucos…	CGMCC 1.31170	Supplementary Figure 69a	Supplementary Figure 69b
Columnibacterium	gen. nov.	Co.lum.ni.bac.te’ri.um. L. fem. n. columna column; N.L. neut. n. bacterium a rod; N.L. neut. n. Columnibacterium a column-shape bacterium	Columnibacterium intestinale	The closest phylogenetic neighbor of Taxon 131 as represented by strain D21-87T, is Eisenbergiella massiliensis43. E. massiliensis and strain D21-87T has 16S rRNA gene identity of 92%, and their DNA G+C content is different by 3.5%. The genome of strain D21-87T was sequenced and the GenBank accession number is QXWO00000000. Genome-based analysis on Eisenbergiella massiliensis strain AT11(NZ LT969…
Columnibacterium intestinale	sp. nov.	in.tes.ti.na’le. N.L. neut. adj. intestinale intestinal	D21-87T which was isolated from the cecal contents of an 8-week-old male Lepob/ob C57BL/6J mouse.	Cells are strictly anaerobic, curved long rods (1–2 μm long by 0.4–0.6 μm wide). Yellow to light brown, tiny, flat, opaque colonies appear on MGAM agar plate after 2 days of incubation. Growth occurs at temperature range of 30-37 °C and at pH range of 7.0-7.5. The organism uses D-cellobiose, D-fructose, L-fucose, D-galactose, D-galacturonic acid, gentiobiose, D-glucosaminic acid, α-D-glucose, glu…	CGMCC 1.31069	Supplementary Figure 70a	Supplementary Figure 70b
Caecibaculum	gen. nov.	Cae.ci.ba’cu.lum. L. neut. n. caecum caecum; L. neut. n. baculum a stick or rod; N.L. neut. n. Caecibaculum a rod from the caecum	Caecibaculum intestinale	The closest phylogenetic neighbor of Taxon 120 as represented by strain D21-23T, is Coprococcus comes44. C. comes and strain D21-23T has 16S rRNA gene identity of 94%, and their DNA G+C content is different by 8.5%. The genome of strain D21-23T was sequenced and the GenBank accession number is RAYP00000000. Genome-based analysis on Coprococcus comes ATCC 27758(GG662017) and type strain D21-23T re…
Caecibaculum intestinale	sp. nov.	in.tes.ti.na’le. N.L. neut. adj. intestinale intestinal	D21-23T which was isolated from the cecal contents of an 8-week-old male Lepob/ob C57BL/6J mouse.	Cells are strictly anaerobic, short rods (0.5–1 μm long by 0.3–0.5 μm wide) with terminal flagella. White to whitish, lenticular, punctiform, lightly raised, translucent to slightly opaque colonies appear on MGAM agar plate after 2 days of incubation. Growth occurs at temperature range of 30-37 °C and at pH range of 7.0-7.5. The organism uses D-fructose, L-fucose, D-galactose, D-galacturonic acid…	CGMCC 1.31074	Supplementary Figure 71a	Supplementary Figure 71b
Obesitatibacterium	gen. nov.	O.be.si.ta.ti.bac.te’ri.um. L. fem. n. obesitas obesity; N.L. neut. n. bacterium a rod; N.L. neut. n. Obesitatibacterium a rod from an obese host	Obesitatibacterium intestinale	The closest phylogenetic neighbor of Taxon 122 as represented by strain chong-19T, is Eubacterium dolichum45. E. dolichum and strain chong-19T has 16S rRNA gene identity of 94%, and their DNA G+C content is different by 0.8%. The genome of strain chong-19T was sequenced and the GenBank accession number is QZED00000000. Genome-based analysis on E. dolichum DSM 3991(DS483478) and type strain chong-…
Obesitatibacterium intestinale	sp. nov.	in.tes.ti.na’le. N.L. neut. adj. intestinale intestinal	chong-19T which was isolated from the cecal contents of an 8-week-old male Lepob/ob C57BL/6J mouse.	Cells are strictly anaerobic rods (2–4 μm long by 0.4–0.6 μm wide) with teminal cusp. Entire-edged, rounded, convex, slightly white, translucent colonies appear on MGAM agar plate after 6 days of incubation. Growth occurs at temperature range of 30-37 °C and at pH range of 7.0-7.5. The organism uses D-fructose, L-fucose, D-galactose, D-galacturonic acid, gentiobiose, D-glucosaminic acid, α-D-gluc…	CGMCC 1.31220	Supplementary Figure 72a	Supplementary Figure 72b
Rigidibacter	gen. nov.	Ri.gi.di.bac’ter. L. masc. adj. rigidus hard, rigid; N.L. masc. n. bacter a rod; N.L. masc. n. Rigidibacter a rod that forms rigid colonies	Rigidibacter intestinalis	The closest phylogenetic neighbor of Taxon 123 as represented by strain D8-11T, is Oscillibacter valericigenes46. O. valericigenes and strain D8-11T has 16S rRNA gene identity of 94%, and their DNA G+C content is different by 24.6%. The genome of strain D8-11T was sequenced and the GenBank accession number is RAZD00000000. Genome-based analysis on O. valericigenes Sjm18-20(NC 016048) and type str…
Rigidibacter intestinalis	sp. nov.	in.tes.ti.na’lis. N.L. masc. adj. intestinalis intestinal	D8-11T which was isolated from the cecal contents of an 8-week-old male Lepob/ob C57BL/6J mouse.	Cells are strictly anaerobic rods (3–6 μm long by 0.4–0.6 μm wide). Circular, tiny, smooth-edge, slightly grey, lightly raise and tapered, translucent colonies appear on MGAM agar plate after 8 days of incubation. Growth occurs at temperature range of 30-37 °C and at pH range of 7.0-7.5. The organism uses D-fructose, L-fucose, D-galactose, D-galacturonic, palatinose, L-rhamnose and uridine as the…	CGMCC 1.31249	Supplementary Figure 73a	Supplementary Figure 73b
Vitreibacter	gen. nov.	Vi.tre.i.bac’ter. L. masc. adj. vitreus vitreous, transparent; N.L. masc. n. bacter rod; N.L. masc. n. Vitrebacter a rod bacterium with transparent colonies	Vitreibacter intestinalis	The closest phylogenetic neighbor of Taxon 125 as represented by strain D8-13T, is Oscillibacter valericigenes46. O. valericigenes and strain D8-13T has 16S rRNA gene identity of 94%, and their DNA G+C content is different by 14.7%. The genome of strain D8-13T was sequenced and the GenBank accession number is QWLI00000000. Genome-based analysis on O. valericigenes Sjm18-20(NC 016048) and type str…
Vitreibacter intestinalis	sp. nov.	in.tes.ti.na’lis. N.L. masc. adj. intestinalis intestinal	D8-13T which was isolated from the cecal contents of an 8-week-old male Lepob/ob C57BL/6J mouse.	Cells are strictly anaerobic rods (2–4 μm long by 0.2–0.4 μm wide). Pinpoint, circular, slightly raised, translucent colonies appear on MGAM agar plate after 8 days of incubation. Growth occurs at temperature range of 30-37 °C and at pH range of 7.0-7.5. The organism uses D-fructose, L-fucose, D-galactose, D-galacturonic, palatinose, L-rhamnose and uridine as the carbon source for growth, and wea…	CGMCC 1.31236	Supplementary Figure 74a	Supplementary Figure 74b
Vitreibacter faecis	sp. nov.	fae’cis. L. gen. n. faecis of faeces	D8-74T which was isolated from the cecal contents of the 8-week-old male Lepob/ob C57BL/6J mouse.	Cells are strictly anaerobic curved rods (2–5 μm long by 0.2–0.4 μm wide). Circular, entire, lightly raise transparent, smooth colonies appear on MGAM agar plate after 8 days of incubation. Growth occurs at temperature of 30-37 °C and at pH of 7.0-7.5. The organism can use D-fructose, L-fucose, D-galactose, D-galacturonic, palatinose, L-rhamnose and uridine as the carbon source for growth, and we…	CGMCC 1.31211	Supplementary Figure 75a	Supplementary Figure 75b
Vitreibacter caecimuris	sp. nov.	cae.ci.mu’ris. L. neut. n. caecum caecum; L. masc. n. mus, muris mouse; N.L. gen. n. caecimuris of the mouse caecum	C-32T which was isolated from the cecal contents of the 8-week-old male Lepob/ob C57BL/6J mouse.	Cells are strictly anaerobic curved rods (3–8 μm long by 0.4–0.6 μm wide). Circular, lightly convex, grey to off-white–grey, translucent colonies appear on MGAM agar plate after 6 days of incubation. Growth occurs at temperature of 30-37 °C and at pH of 7.0-7.5. The organism can use D-fructose, L-fucose, D-galactose, D-galacturonic acid, gentiobiose, D-glucosaminic acid, α-D-glucose, glucose-6-ph…	CGMCC 1.31658	Supplementary Figure 76a	Supplementary Figure 76b
Vitreibacter muris	sp. nov.	mu’ris L. gen. n. muris of a mouse	C-68T which was isolated from the cecal contents of the 8-week-old male Lepob/ob C57BL/6J mouse.	Cells are strictly anaerobic and long rods (4–10μm long by 0.4–0.6 μm wide). Pinpoint, raised with entire tapered, transparent, glossy colonies appear on MGAM agar plate after 6 days of incubation. Growth occurs at temperature of 30-37 °C and at pH of 7.0-7.5. The organism can use D-fructose, L-fucose, D-galactose, D-galacturonic acid, gentiobiose, D-glucosaminic acid, α-D-glucose, glucose-6-phos…	CGMCC 1.31282	Supplementary Figure 77a	Supplementary Figure 77b
“Negativibacillus muris”	sp. nov.	mu’ris L. gen. n. muris of a mouse	D8-3T which was isolated from the cecal contents of the 8-week-old male Lepob/ob C57BL/6J mouse.	The taxon 140, respresented by strain D8-3T, is phylogenetically closest to “Negativibacillus massiliensis”47, with 16S rRNA gene identity of 95%. Phylogenetic tree shows that strain D8-3T clusters with other members of the genus Negativibacillus, suggesting strain D8-3T is a member of the genus Negativibacillus. The genome of strain D8-3T was sequenced and the GenBank accession number is RAYL000…	CGMCC 1.31173	Supplementary Figure 78a	Supplementary Figure 78b
				Cells are strictly anaerobic, short rods (1-2 μm long by 0.4–0.6 μm wide). Circular, raised, translucent, slightly whitish colonies appear on MGAM agar plate after 8 days of incubation. Growth occurs at temperature of 30-37 °C and at pH of 7.0-7.5. The organism can use D-fructose, L-fucose, D-galactose, D-galacturonic acid, gentiobiose, D-glucosaminic acid, α-D-glucose, glucose-6-phosphate, lactu…
Adlercreutzia faecis	sp. nov.	fae’cis. L. gen. n. faecis of faeces	D8-51T which was isolated from the cecal contents of the 8-week-old male Lepob/ob C57BL/6J mouse.	The taxon 144, respresented by strain D8-51T, is phylogenetically closest to Adlercreutzia caecimuris48, with 16S rRNA gene identity of 97%. Phylogenetic tree shows that strain D8-51T clusters with other members of the genus Adlercreutzia, suggesting strain D8-51T is a member of the genus Adlercreutzia. The genome of strain D8-51T was sequenced and the GenBank accession number is QXXI00000000. Ge…	CGMCC 1.31162	Supplementary Figure 79a	Supplementary Figure 79b
				Cells are strictly anaerobic short rods (1–2 μm long by 0.3–0.5 μm wide). Pinpoint, entire, convex, off-white-grey and slightly opaque colonies appear on MGAM agar plate after 8 days of incubation. Growth occurs at temperature of 30-37 °C and at pH of 7.0-7.5. The organism can use D-cellobiose, D-fructose, L-fucose, D-galactose, D-galacturonic acid, gentiobiose, D-glucosaminic acid, α-D-glucose, …
Parabacteroides muris	sp. nov.	mu’ris L. gen. n. muris of a mouse	D42-20T which was isolated from the cecal contents of the 8-week-old male Lepob/ob C57BL/6J mouse.	The taxon 149, respresented by strain D42-20T, is phylogenetically closest to Parabacteroides distasonis49, with 16S rRNA gene identity of 98%. Phylogenetic tree shows that strain D42-20T clusters with other members of the genus Parabacteroides, suggesting strain D42-20T is a member of the genus Parabacteroides. The genome of strain D42-20T was sequenced and the GenBank accession number is RAYG00…	CGMCC 1.31165	Supplementary Figure 80a	Supplementary Figure 80b
				Cells are strictly anaerobic short rods (1 μm long by 0.5–0.8 μm wide). Grey to off-white–grey, circular, glossy, smooth, moist, viscous, raised and translucent colonies appear on MGAM agar plate after 2 days of incubation. Growth occurs at temperature of 30-37 °C and at pH of 7.0-7.5. The organism can use N-acetyl-D-glucosamine, N-acetyl-β-D-mannosamine, amygdalin, arbutin, D-cellobiose, α-cyclo…
Parabacteroides intestinalis	sp. nov.	in.tes.ti.na’lis. N.L. gen. adj. intestinalis intestinal	X5T which was isolated from the cecal contents of the 8-week-old male Lepob/ob C57BL/6J mouse.	The taxon 154, respresented by strain X5T, is phylogenetically closest to Parabacteroides distasonis49, with 16S rRNA gene identity of 98%. Phylogenetic tree shows that strain X5T clusters with other members of the genus Parabacteroides, suggesting strain X5T is a member of the genus Parabacteroides. The genome of strain X5T was sequenced and the GenBank accession number is QXXG00000000. Genome-b…	CGMCC 1.31014	Supplementary Figure 81a	Supplementary Figure 81b
				Cells are strictly anaerobic and curved rods (2–4 μm long by 0.4–0.6 μm wide). Pinpoint, white to grey, slightly convex, entire and translucent colonies appear on MGAM agar plate after 4 days of incubation. Growth occurs at temperature of 30-37 °C and at pH of 7.0-7.5. The organism can use D-fructose, L-fucose, D-galactose, D-galacturonic acid, gentiobiose, D-glucosaminic acid, glucose-1-phosphat…
Reference:
1	Richter, M., Rossello-Mora, R., Glockner, F. O. & Peplies, J. JSpeciesWS: a web server for prokaryotic species circumscription based on pairwise genome comparison. Bioinformatics 32, 929-931, doi:10.1093/bioinformatics/btv681 (2016).
2	Meier-Kolthoff, J. P., Auch, A. F., Klenk, H. P. & Goker, M. Genome sequence-based species delimitation with confidence intervals and improved distance functions. Bmc Bioinformatics 14, doi:Artn 6010.1186/1471-2105-14-60 (2013).
3	Qin, Q. L. et al. A Proposed Genus Boundary for the Prokaryotes Based on Genomic Insights. Journal of Bacteriology 196, 2210-2215, doi:10.1128/Jb.01688-14 (2014).
4	Mende, D. R., Sunagawa, S., Zeller, G. & Bork, P. Accurate and universal delineation of prokaryotic species. Nat Methods 10, 881-+, doi:10.1038/Nmeth.2575 (2013).
5	Lawson, P. A. et al. Anaerotruncus colihominis gen. nov., sp nov., from human faeces. Int J Syst Evol Micr 54, 413-417, doi:DOI 10.1099/ijs.0.02653-0 (2004).
6	Ndongo, S., Lagier, J. C., Fournier, P. E., Raoult, D. & Khelaifia, S. "Ihubacter massiliensis": a new bacterium isolated from the human gut. New Microbes New Infect 13, 104-105, doi:10.1016/j.nmni.2016.06.012 (2016).
7	Duncan, S. H. et al. Proposal of Roseburia faecis sp. nov., Roseburia hominis sp. nov. and Roseburia inulinivorans sp. nov., based on isolates from human faeces. Int J Syst Evol Microbiol 56, 2437-2441, doi:10.1099/ijs.0.64098-0 (2006).
8	Wolin, M. J., Miller, T. L. & Lawson, P. A. Proposal to replace the illegitimate genus name Bryantella Wolin et al. 2004VP with the genus name Marvinbryantia gen. nov. and to replace the illegitimate combination Bryantella formatexigens Wolin et al. 2004VP with Marvinbryantia formatexigens comb. nov. Int J Syst Evol Microbiol 58, 742-744, doi:10.1099/ijs.0.65850-0 (2008).
9	Bilen, M. et al. Eggerthella timonensis sp. nov, a new species isolated from the stool sample of a pygmy female. Microbiologyopen 7, e00575, doi:10.1002/mbo3.575 (2018).
10	Clavel, T. et al. Isolation of bacteria from the ileal mucosa of TNFdeltaARE mice and description of Adlercreutzia mucosicola gen. nov., sp. nov. Int J Syst Evol Microbiol 59, 1805-1812, doi:10.1099/ijs.0.003087-0 (2009).
11	Maruo, T., Sakamoto, M., Ito, C., Toda, T. & Benno, Y. Adlercreutzia equolifaciens gen. nov., sp. nov., an equol-producing bacterium isolated from human faeces, and emended description of the genus Eggerthella. Int J Syst Evol Microbiol 58, 1221-1227, doi:10.1099/ijs.0.65404-0 (2008).
12	Lagkouvardos, I. et al. The Mouse Intestinal Bacterial Collection (miBC) provides host-specific insight into cultured diversity and functional potential of the gut microbiota (vol 1, 16131, 2016). Nat Microbiol 1, doi:10.1038/Nmicrobiol.2016.219 (2016).
13	Bessis, S., Ndongo, S., Lagier, J. C., Raoult, D. & Fournier, P. E. 'Neglecta timonensis' gen. nov., sp. nov., a new human-associated species. New Microbes New Infect 13, 13-14, doi:10.1016/j.nmni.2016.05.016 (2016).
14	Matthies, C., Evers, S., Ludwig, W. & Schink, B. Anaerovorax odorimutans gen. nov., sp. nov., a putrescine-fermenting, strictly anaerobic bacterium. Int J Syst Evol Microbiol 50 Pt 4, 1591-1594, doi:10.1099/00207713-50-4-1591 (2000).
15	Klaring, K. et al. Intestinimonas butyriciproducens gen. nov., sp nov., a butyrate-producing bacterium from the mouse intestine. Int J Syst Evol Micr 63, 4606-4612, doi:10.1099/ijs.0.051441-0 (2013).
16	Eeckhaut, V. et al. Butyricicoccus pullicaecorum gen. nov., sp nov., an anaerobic, butyrate-producing bacterium isolated from the caecal content of a broiler chicken. Int J Syst Evol Micr 58, 2799-2802, doi:10.1099/ijs.0.65730-0 (2008).
17	Haas, K. N. & Blanchard, J. L. Kineothrix alysoides, gen. nov., sp nov., a saccharolytic butyrate-producer within the family Lachnospiraceae. Int J Syst Evol Micr 67, 402-410, doi:10.1099/ijsem.0.001643 (2017).
18	Kaneuchi, C., Watanabe, K., Terada, A., Benno, Y. & Mitsuoka, T. Taxonomic Study of Bacteroides-Clostridiiformis Subsp Clostridiiformis (Burri and Ankersmit) Holdeman and Moore and of Related Organisms - Proposal of Clostridium-Clostridiiformis (Burri and Ankersmit) Comb Nov and Clostridium-Symbiosum (Stevens) Comb Nov. Int J Syst Bacteriol 26, 195-204, doi:Doi 10.1099/00207713-26-2-195 (1976).
19	Palop, M. L., Valles, S., Pinaga, F. & Flors, A. Isolation and Characterization of an Anaerobic, Celluloytic Bacterium, Clostridium-Celerecrescens Sp-Nov. Int J Syst Bacteriol 39, 68-71, doi:Doi 10.1099/00207713-39-1-68 (1989).
20	Kitahara, M., Takamine, F., Imamura, T. & Benno, Y. Assignment of Eubacterium sp VPI 12708 and related strains with high bile acid 7 alpha-dehydroxylating activity to Clostridium scindens and proposal of Clostridium hylemonae sp nov., isolated from human faeces. Int J Syst Evol Micr 50, 971-978, doi:Doi 10.1099/00207713-50-3-971 (2000).
21	Gerritsen, J. et al. Characterization of Romboutsia ilealis gen. nov., sp nov., isolated from the gastro-intestinal tract of a rat, and proposal for the reclassification of five closely related members of the genus Clostridium into the genera Romboutsia gen. nov., Intestinibacter gen. nov., Terrisporobacter gen. nov and Asaccharospora gen. nov. Int J Syst Evol Micr 64, 1600-1616, doi:10.1099/ijs.…
22	Taras, D., Simmering, R., Collins, M. D., Lawson, P. A. & Blaut, M. Reclassification of Eubacterium formicigenerans Holdeman and Moore 1974 as Dorea formicigenerans gen. nov., comb. nov., and description of Dorea longicatena sp nov., isolated from human faeces. Int J Syst Evol Micr 52, 423-428, doi:10.1099/ijs.0.01874-0 (2002).
23	Bosshard, P. P., Zbinden, R. & Altwegg, M. Turicibacter sanguinis gen. nov., sp nov., a novel anaerobic, Gram-positive bacterium. Int J Syst Evol Micr 52, 1263-1266, doi:10.1099/ijs.0.02056-0 (2002).
24	Rautio, M. et al. Reclassification of Bacteroides putredinis (Weinberg et al., 1937) in a New Genus Alistipes gen. nov., as Alistipes putredinis comb. nov., and description of Alistipes finegoldii sp nov., from human sources. Syst Appl Microbiol 26, 182-188, doi:Doi 10.1078/072320203322346029 (2003).
25	Ndongo, S., Lagier, J. C., Fournier, P. E., Raoult, D. & Khelaifia, S. 'Culturomica massiliensis', a new bacterium isolated from the human gut. New Microbes New Infect 13, 60-61, doi:10.1016/j.nmni.2016.06.010 (2016).
26	Hardham, J. M. et al. Transfer of Bacteroides splanchnicus to Odoribacter gen. nov. as Odoribacter splanchnicus comb. nov., and description of Odoribacter denticanis sp. nov., isolated from the crevicular spaces of canine periodontitis patients. Int J Syst Evol Microbiol 58, 103-109, doi:10.1099/ijs.0.63458-0 (2008).
27	Patil, Y., Junghare, M., Pester, M., Muller, N. & Schink, B. Anaerobium acetethylicum gen. nov., sp nov., a strictly anaerobic, gluconate-fermenting bacterium isolated from a methanogenic bioreactor. Int J Syst Evol Micr 65, 3289-3296, doi:10.1099/ijsem.0.000410 (2015).
28	Allen-Vercoe, E. et al. Anaerostipes hadrus comb. nov., a dominant species within the human colonic microbiota; reclassification of Eubacterium hadrum Moore et al. 1976. Anaerobe 18, 523-529, doi:10.1016/j.anaerobe.2012.09.002 (2012).
29	Robinson, I. M. & Ritchie, A. E. Emendation of Acetivibrio and Description of Acetivibrio-Ethanolgignens, a New Species from the Colons of Pigs with Dysentery. Int J Syst Bacteriol 31, 333-338, doi:Doi 10.1099/00207713-31-3-333 (1981).
30	Carlier, J. P., Bedora-Faure, M., K'ouas, G., Alauzet, C. & Mory, F. Proposal to unify Clostridium orbiscindens Winter et al. 1991 and Eubacterium plautii (Seguin 1928) Hofstad and Aasjord 1982, with description of Flavonifractor plautii gen. nov., comb. nov., and reassignment of Bacteroides capillosus to Pseudoflavonifractor capillosus gen. nov., comb. nov. Int J Syst Evol Micr 60, 585-590, doi:…
31	Togo, A. H. et al. Draft Genome and Description of Eisenbergiella massiliensis Strain AT11(T): A New Species Isolated from Human Feces After Bariatric Surgery. Curr Microbiol 75, 1274-1281, doi:10.1007/s00284-018-1520-2 (2018).
32	Pfeiffer, N. et al. Acetatifactor muris gen. nov., sp nov., a novel bacterium isolated from the intestine of an obese mouse. Arch Microbiol 194, 901-907, doi:10.1007/s00203-012-0822-1 (2012).
33	Amir, I., Bouvet, P., Legeay, C., Gophna, U. & Weinberger, A. Eisenbergiella tayi gen. nov., sp nov., isolated from human blood. Int J Syst Evol Micr 64, 907-914, doi:10.1099/ijs.0.057331-0 (2014).
34	Cotta, M. A., Whitehead, T. R., Falsen, E., Moore, E. & Lawson, P. A. Robinsoniella peoriensis gen. nov., sp nov., isolated from a swine-manure storage pit and a human clinical source. Int J Syst Evol Micr 59, 150-155, doi:10.1099/ijs.0.65676-0 (2009).
35	Stackebrandt, E. et al. Phylogenetic analysis of the genus Desulfotomaculum: Evidence for the misclassification of Desulfotomaculum guttoideum and description of Desulfotomaculum orientis as Desulfosporosinus orientis gen. nov., comb. nov. Int J Syst Bacteriol 47, 1134-1139, doi:Doi 10.1099/00207713-47-4-1134 (1997).
36	Murray, W. D., Khan, A. W. & Vandenberg, L. Clostridium-Saccharolyticum Sp-Nov, a Saccharolytic Species from Sewage-Sludge. Int J Syst Bacteriol 32, 132-135, doi:Doi 10.1099/00207713-32-1-132 (1982).
37	Togo, A. H. et al. Description of Mediterraneibacter massiliensis, gen. nov., sp nov., a new genus isolated from the gut microbiota of an obese patient and reclassification of Ruminococcus faecis, Ruminococcus lactaris, Ruminococcus torques, Ruminococcus gnavus and Clostridium glycyrrhizinilyticum as Mediterraneibacter faecis comb. nov., Mediterraneibacter lactaris comb. nov., Mediterraneibacter …
38	Sakamoto, M., Iino, T. & Ohkuma, M. Faecalimonas umbilicata gen. nov., sp nov., isolated from human faeces, and reclassification of Eubacterium contortum, Eubacterium fissicatena and Clostridium oroticum as Faecalicatena contorta gen. nov., comb. nov., Faecalicatena fissicatena comb. nov and Faecalicatena orotica comb. nov. Int J Syst Evol Micr 67, 1219-1227, doi:10.1099/ijsem.0.001790 (2017).
39	Duncan, S. H., Hold, G. L., Barcenilla, A., Stewart, C. S. & Flint, H. J. Roseburia intestinalis sp nov., a novel saccharolytic, butyrate-producing bacterium from human faeces. Int J Syst Evol Micr 52, 1615-1620, doi:10.1099/ijs.0.02143-0 (2002).
40	van der Wielen, P. W. J. J., Rovers, G. M. L. L., Scheepens, J. M. A. & Biesterveld, S. Clostridium lactatifermentans sp nov., a lactate-fermenting anaerobe isolated from the caeca of a chicken. Int J Syst Evol Micr 52, 921-925, doi:10.1099/ijs.0.02048-0 (2002).
41	Bessis, S., Ndongo, S., Lagier, J. C., Fournier, P. E. & Raoult, D. "Emergencia timonensis," a new bacterium isolated from the stool of a healthy patient. New Microbes New Infect 12, 73-75, doi:10.1016/j.nmni.2016.05.001 (2016).
42	Warren, Y. A., Tyrrell, K. L., Citron, D. M. & Goldstein, E. J. C. Clostridium aldenense sp nov and Clostridium citroniae sp nov isolated from human clinical infections. Journal of Clinical Microbiology 44, 2416-2422, doi:10.1128/Jcm.00116-06 (2006).
43	Togo, A. H. et al. 'Eisenbergiella massiliensis', a new species isolated from human stool collected after bariatric surgery. New Microbes New Infect 13, 15-16, doi:10.1016/j.nmni.2016.05.015 (2016).
44	HOLDEMAN, L. V. & Moore, W. New genus, Coprococcus, twelve new species, and emended descriptions of four previously described species of bacteria from human feces. Int J Syst Evol Micr 24, 260-277 (1974).
45	Paek, J. et al. Description of Absiella argi gen. nov., sp nov., and transfer of Eubacterium dolichum and Eubacterium tortuosum to the genus Absiella as Absiella dolichum comb. nov and Absiella tortuosum comb. nov. Anaerobe 48, 70-75, doi:10.1016/j.anaerobe.2017.07.006 (2017).
46	Lino, T., Mori, K., Tanaka, K., Suzuki, K. I. & Harayama, S. Oscillibacter valericigenes gen. nov., sp nov., a valerate-producing anaerobic bacterium isolated from the alimentary canal of a Japanese corbicula clam. Int J Syst Evol Micr 57, 1840-1845, doi:10.1099/ijs.0.64717-0 (2007).
47	Ricaboni, D. et al. "Negativibacillus massiliensis" gen. nov., sp. nov., isolated from human left colon. New Microbes New Infect 17, 36-38, doi:10.1016/j.nmni.2016.11.002 (2017).
48	Clavel, T. et al. Adlercreutzia caecimuris sp nov., a member of the family Coriobacteriaceae isolated from a mouse model of spontaneous colitis, and emended description of the genus Adlercreutzia Clavel et al. 2009. Int J Syst Evol Micr 60, 1527-1531, doi:10.1099/ijs.0.015016-0 (2010).
49	Sakamoto, M. & Benno, Y. Reclassification of Bacteroides distasonis, Bacteroides goldsteinii and Bacteroides merdae as Parabacteroides distasonis gen. nov., comb. nov., Parabacteroides goldsteinii comb. nov and Parabacteroides merdae comb. nov. Int J Syst Evol Micr 56, 1599-1605, doi:10.1099/ijs.0.64192-0 (2006).
