# Supplementary material for: The Mouse Gut Microbial Biobank expands the coverage of cultured bacteria
Source: Nat Commun. 2020 Jan 7;11:79. doi: 10.1038/s41467-019-13836-5 (PMC6946648; doi:10.1038/s41467-019-13836-5)
Supplement: Supplementary file 5 — Supplementary Data 3 [file 41467_2019_13836_MOESM5_ESM.xlsx]

## Sheet: 126representative strains(mGMB)
Supplementary Data 3. The basic information of the strains in mGMB
Taxon Number	Taxonomy	Original Strain	Renamed strain	CGMCC accession number of culture collection	NODE accession number of genomes	Genebank accession of the 16S rRNA	77 new species	49 known species
Taxon_11	Mucibacterium intestinale	1XD42-8T	D42-8T	1.31141	OEZ003935	MK287634
Taxon_12	Anaerotruncus muris	1X-D42-93T	D42-93T	1.31171	OEZ003939	MK287644
Taxon_13	"Ihubacter muris"	28T		1.31243	OEZ003869	MK287655
Taxon_14	Faeciroseburia intestinalis	MGB-1T		1.31661	OEZ003968	MK287666
Taxon_15	Antifaeciroseburia intestinalis	1X-D21-19T	D21-19T	1.31085	OEZ003903	MK287676
Taxon_19	Stereobacter intestinalis	D16-34T		1.31214	OEZ003893	MK287687
Taxon_23	Mucirhabdus intestinalis	P55T		1.31652	OEZ003971	MK287692
Taxon_24	Allenteromonas intestinalis	Z73T		1.31122	OEZ003983	MK287693
Taxon_25	Stereobacterium intestinale	D16-63T		1.31233	OEZ003893	MK287694
Taxon_29	Duncaniella intestinalis	S4T		1.31653	OEZ003973	MK287698
Taxon_37	Acutalibacter faecis	1X-D8-36T	D8-36T	1.31152	OEZ003949	MK287707
Taxon_38	Lipomuribacter intestinalis	524-5T		1.31004	OEZ003875	MK287708
Taxon_39	Lipomuribacter faecis	59T		1.31003	OEZ003877	MK287709
Taxon_40	Murimicrobium intestinale	16T		1.31654	OEZ003868	MK287711
Taxon_41	Intestinifractor faecalis	60T		1.31057	OEZ003878	MK287712
Taxon_42	Butyricicoccus muris	524-25T		1.31011	OEZ003874	MK287713
Taxon_43	Obsemuribacterium intestinale	1X-D8-87T	D8-87T	1.31199	OEZ003959	MK287714
Taxon_45	Cognaticlostridium intestinale	1X-D21-72T	D21-72T	1.31071	OEZ003913	MK287716
Taxon_47	Propinquiclosttridium intestinale	D16-56T		1.31202	OEZ003897	MK287718
Taxon_50	Clostridium faecis	1X-D42-85T	D42-85T	1.31121	OEZ003936	MK287722
Taxon_52	Caecibacillus intestinalis	Z82T		1.31283	OEZ003986	MK287724
Taxon_55	Romboutsia muris	D2-15T		1.31660	OEZ003900	MK287771
Taxon_60	Intestinifractor caecimuris	X31T		1.31229	OEZ003977	MK287732
Taxon_61	Caecifactor intestinalis	1X-D21-71T	D21-71T	1.31074	OEZ003912	MK287733
Taxon_62	Paramurimonas intestinalis	X68T		1.31114	OEZ003979	MK287734
Taxon_66	Turicibacter muris	TS-3T		1.31657	OEZ003975	MK287738
Taxon_67	Alistipes muris	Z76T		1.31246	OEZ003984	MK287739
Taxon_68	"Culturomica muris"	X78T		1.31245	OEZ004238	MK287740
Taxon_69	Odoribacter muris	Z80T		1.31244	OEZ003985	MK287741
Taxon_72	Obesimuribacter intestinalis	J10T		1.31242	OEZ003963	MK287680
Taxon_73	Lacticimuribacterium intestinale	C-37T		1.31279	OEZ003881	MK287681
Taxon_74	Obesitatistipes intestinalis	1X-D8-6T	D8-6T	1.31208	OEZ003953	MK287682
Taxon_75	Acetivibrioides intestinalis	D16-51T		1.31200	OEZ003895	MK287683
Taxon_76	Pseudoflavonifractor muris	524-17T		1.31009	OEZ003872	MK287742
Taxon_78	Caeciabundans intestinalis	1XD42-11T	D42-11T	1.31117	OEZ003919	MK287744
Taxon_79	Murilachnobacterium intestinale	0.1X-D8-55T	D8-55T	1.31196	OEZ003952	MK287745
Taxon_81	Musculimicrobium intestinale	1X-D8-48T	D8-48T	1.31210	OEZ003951	MK287748
Taxon_82	Murispira intestinalis	D16-50T		1.31659	OEZ003894	MK287749
Taxon_83	Faecimonas intestinalis	1X-D42-44T	D42-44T	1.31230	OEZ003926	MK287750
Taxon_84	Musculibacterium intestinale	1X-D8-92T	D8-92T	1.31212	OEZ003961	MK287751
Taxon_85	Parablautia intestinalis	0.1X-D8-82T	D8-82T	1.31197	OEZ003958	MK287752
Taxon_86	Parablautia muris	1X-D42-62T	D42-62T	1.31119	OEZ003929	MK287753
Taxon_87	Intestipraevalens muris	C-53T		1.31227	OEZ003884	MK287754
Taxon_88	Murispiricella intestinalis	1X-D8-76T	D8-76T	1.31176	OEZ003956	MK287755
Taxon_89	Muspiracella faecis	1X-D42-41T	D42-41T	1.31143	OEZ003925	MK287756
Taxon_90	Musculibacter intestinalis	1X-D42-76T	D42-76T	1.31198	OEZ003934	MK287757
Taxon_91	Enteromicrobium intestinale	1X-D21-70T	D21-70T	1.31073	OEZ003911	MK287758
Taxon_92	Propinquiclostridium muris	1X-D21-29T	D21-29T	1.31089	OEZ003907	MK287759
Taxon_93	Faecibacter intestinalis	1X-D21-13T	D21-13T	1.31081	OEZ003902	MK287760
Taxon_94	Muribacillus muris	1X-D42-54T	D42-54T	1.31118	OEZ003928	MK287761
Taxon_95	Ruminococcus muris	chong-28T		1.31224	OEZ004239	MK287762
Taxon_96	Propinquiclostridium caecimuris	D16-54T		1.31201	OEZ003896	MK287763
Taxon_98	Eubacterium muris	1X-D42-72T	D42-72T	1.31120	OEZ003933	MK287765
Taxon_99	Roseburia muris	1X-D42-69T	D42-69T	1.31207	OEZ003932	MK287766
Taxon_101	Paramurimonas faecis	0.1X-D8-93T	D8-93T	1.31189	OEZ004240	MK287625
Taxon_103	Faeciclostridum intestinale	1X-D21-45T	D21-45T	1.31079	OEZ003908	MK287627
Taxon_104	Murirhabdus intestinalis	CH2-D8-79T	D8-79T	1.31251	OEZ003957	MK287628
Taxon_105	Digestivibacterium intestinale	1X-D21-50T	D21-50T	1.31070	OEZ003909	MK287629
Taxon_115	Facilibacter intestinalis	0.1X-D8-71T	D8-71T	1.31187	OEZ003954	MK287639
Taxon_118	Muribacterium intestinale	1X-D42-87T	D42-87T	1.31170	OEZ003938	MK287642
Taxon_120	Caecibaculum intestinale	1XD21-23T	D21-23T	1.31135	OEZ003904	MK287645
Taxon_121	Acetivibrioides faecis	C-56T		1.31205	OEZ003886	MK287646
Taxon_122	Obesitatibacterium intestinale	chong-19T		1.31220	OEZ003987	MK287647
Taxon_123	Rigidibacter intestinalis	1X-D8-11T	D8-11T	1.31249	OEZ003942	MK287648
Taxon_125	Vitreibacter intestinalis	1X-D8-13T	D8-13T	1.31236	OEZ003943	MK287650
Taxon_126	Vitreibacter faecis	1X-D8-74T	D8-74T	1.31211	OEZ003955	MK287651
Taxon_127	Vitreibacter muris	C-68T		1.31282	OEZ003885	MK287652
Taxon_129	Vitreibacter caecimuris	C-32T		1.31658	OEZ003880	MK287654
Taxon_130	Intestinifractor faecis	1X-D8-27T	D8-27T	1.31209	OEZ003946	MK287656
Taxon_131	Columnibacterium intestinalis	1X-D21-87T	D21-87T	1.31069	OEZ003915	MK287657
Taxon_132	Intestinifractor muris	1X-D42-67T	D42-67T	1.31148	OEZ003930	MK287658
Taxon_133	Intestinifractor intestinalis	D16-29T		1.31275	OEZ003892	MK287659
Taxon_139	Acutalibacter intestinalis	1X-D8-33T	D8-33T	1.31175	OEZ003948	MK287665
Taxon_140	"Negativibacillus muris"	1X-D8-3T	D8-3T	1.31173	OEZ003947	MK287667
Taxon_144	Adlercreutzia faecis	CH2-D8-51T	D8-51T	1.31162	OEZ004241	MK287670
Taxon_149	Parabacteroides muris	CH2-D42-20T	D42-20T	1.31161	OEZ003922	MK287675
Taxon_154	Parabacteroides intestinalis	X5T		1.31014	OEZ003978	MK287775
Taxon_1	Lactobacillus murinus	C-30		1.31225	OEZ003879	MK287622
Taxon_2	Lactobacillus taiwanensis	321-5		1.31368	OEZ003871	MK287688
Taxon_3	Lactobacillus johnsonii	SANT2-92		1.31367	OEZ003974	MK287699
Taxon_4	Aerococcus urinaeequi	320-8		1.31366	OEZ003870	MK287710
Taxon_5	Enterococcus gallinarum	320-2		1.31662	OEZ004242	MK287721
Taxon_6	Enterococcus faecalis	E.f		1.31008	OEZ003962	MK287731
Taxon_7	Escherichia fergusonii	OD3-10		1.31674	OEZ003969	MK287772
Taxon_8	Bacillus foraminis	320-14		1.31663	OEZ004243	MK287746
Taxon_10	Clostridium cocleatum	D2-1X-60	D21-60	1.31080	OEZ004244	MK287623
Taxon_17	Bifidobacterium pseudolongum	P61		1.31125	OEZ003972	MK287685
Taxon_22	Adlercreutzia mucosicola	C-24		1.31223	OEZ004245	MK287691
Taxon_33	Bacteroides rodentium	526-17		1.31664	OEZ004246	MK287703
Taxon_34	Parabacteroides distasonis	WYJ8-P5	P5	1.31109	OEZ003970	MK287704
Taxon_48	Senegalia massiliensis	583		1.31001	OEZ003876	MK287719
Taxon_51	Parvibacter caecicola	4-D8		1.31665	OEZ004247	MK287723
Taxon_53	Bacteroides acidifaciens	0.1X-D8-26	D8-26	1.31195	OEZ003945	MK287725
Taxon_54	Bacteroides caecimuris	0.1XD8-16	D8-16	1.31184	OEZ003944	MK287726
Taxon_56	Anaerotruncus colihominis	X69		1.31113	OEZ003980	MK287727
Taxon_57	Clostridium paraputrificum	WYJ28-X28	X28	1.31116	OEZ003976	MK287728
Taxon_58	Atopostipes suicloacalis	X15		1.31666	OEZ004248	MK287729
Taxon_59	Dubosiella newyorkensis	P20		1.31667	OEZ004249	MK287730
Taxon_63	Bacillus flexus	X70		1.31668	OEZ003981	MK287735
Taxon_64	Duncaniella muris	Z1		1.31656	OEZ003982	MK287736
Taxon_70	Alistipes onderdonkii	D10-10		1.31669	OEZ003887	MK287773
Taxon_71	Bifidobacterium longum	D2-13		1.3167	OEZ003899	MK287774
Taxon_77	Parabacteroides goldsteinii	0.1X-D42-15	D42-15	1.31102	OEZ003920	MK287743
Taxon_97	Eubacterium contortum	D5-21		1.31671	OEZ003940	MK287764
Taxon_106	Peptoclostridium difficile	J11		1.31241	OEZ003964	MK287630
Taxon_107	Streptococcus acidominimus	D2-1X-92		1.31067	OEZ003917	MK287631
Taxon_108	Enterococcus asini	J2		1.31239	OEZ003965	MK287632
Taxon_109	Enterococcus xiangfangensis	J3		1.31240	OEZ003966	MK287633
Taxon_110	Staphylococcus warneri	D2-1X-27	D21-27	1.31087	OEZ003906	MK287635
Taxon_111	Bacillus aerius	CH2-D42-30	D42-30	1.31099	OEZ003924	MK287636
Taxon_112	Virgibacillus pantothenticus	J6		1.31252	OEZ003967	MK287768
Taxon_113	Bacillus toyonensis	C-21		1.31222	OEZ003988	MK287637
Taxon_114	Lactobacillus caviae	0.1XD8-4	D8-4	1.31182	OEZ003950	MK287638
Taxon_116	Lactobacillus vaginalis	0.1X-D8-27	D8-027	1.31232	OEZ004250	MK287640
Taxon_117	Lactobacillus reuteri	0.1XD42-86	D42-86	1.31181	OEZ003937	MK287641
Taxon_119	Lactobacillus intestinalis	CH2-D42-70	D42-70	1.31192	OEZ004251	MK287643
Taxon_141	Bacteroides uniformis	D2-69		1.31672	OEZ003901	MK287770
Taxon_142	Adlercreutzia muris	D2-1X-25	D21-25	1.31088	OEZ003905	MK287668
Taxon_143	Adlercreutzia caecimuris	1XD42-21	D42-21	1.31107	OEZ003923	MK287669
Taxon_145	Cutibacterium acnes	C-45		1.31226	OEZ003882	MK287671
Taxon_146	Pasteurella caecimuris	MA-14		1.31129	OEZ004252	MK287672
Taxon_147	Pasteurella pneumotropica	D2-1X-88	D21-88	1.31068	OEZ003916	MK287673
Taxon_150	Bacteroides ovatus	0.1XD42-1	D42-01	1.31158	OEZ003918	MK287677
Taxon_151	Akkermansia muciniphila	D10-15		1.31673	OEZ003888	MK287769
Taxon_152	Bacteroides vulgatus	D2-0.1X-86	D21-86	1.31093	OEZ003914	MK287678
Taxon_153	Bacteroides sartorii	D2-0.1X-62	D21-62	1.31092	OEZ003910	MK287679

## Sheet: 118 additional strains in mGMB
Taxon Number	Strain	CGMCC accession number of culture collection	Genebank accession of the 16S rRNA
Taxon_1	0.1X-D42-36	1.31104	MN081616
Taxon_1	0.1XD8-9	1.31183	MN081617
Taxon_2	D2-1X-48	1.31082	MN081618
Taxon_2	D2-1X-43	1.31083	MN081619
Taxon_2	1XD41-20	1.31165	MN081620
Taxon_2	0.1XD42-62	1.31238	MN081621
Taxon_3	0.1XD8-76	1.31188	MN081622
Taxon_6	D2-1X-83	1.31086	MN081623
Taxon_6	MA-16	1.31131	MN081624
Taxon_11	1XD42-8	1.31142	MN081625
Taxon_12	WYJ22-X29	1.31112	MN081626
Taxon_12	1XD22-93	1.31139	MN081627
Taxon_12	1XD42-13	1.31167	MN081628
Taxon_12	0.1XD8-49	1.31186	MN081629
Taxon_13	D2-1X-10	1.31077	MN081630
Taxon_13	0.1XD21-15	1.31156	MN081631
Taxon_13	0.1XD21-19	1.31157	MN081632
Taxon_14	rose	1.31010	MN081633
Taxon_14	X7	1.31015	MN081634
Taxon_14	1XD42-63	1.31206	MN081635
Taxon_15	X23	1.31019	MN081636
Taxon_15	D2-1X-79	1.31084	MN081637
Taxon_15	1XD21-6	1.31134	MN081638
Taxon_15	1XD42-55	1.31146	MN081639
Taxon_15	1XD8-72	1.31155	MN081640
Taxon_15	D16-60	1.31217	MN081641
Taxon_17	22-20	1.31005	MN081642
Taxon_17	WYJ15-P53	1.31124	MN081643
Taxon_22	1XD42-57	1.31108	MN081644
Taxon_23	WYJ20-Z18	1.31111	MN081645
Taxon_24	1XD8-89+58	1.31178	MN081646
Taxon_34	S2	1.31007	MN081647
Taxon_34	WYJ14-D4	1.31110	MN081648
Taxon_37	WYJ34-Z31	1.31247	MN081649
Taxon_38	D16-76	1.31219	MN081650
Taxon_39	X4	1.31013	MN081651
Taxon_39	WYJ27-X58	1.31115	MN081652
Taxon_42	1XD8-22	1.31237	MN081653
Taxon_45	D2-1X-84	1.31072	MN081654
Taxon_48	719-5	1.31058	MN081655
Taxon_52	M3	1.31655	MN081656
Taxon_53	D2-Ch2-43	1.31096	MN081657
Taxon_53	0.1X-D42-56	1.31105	MN081658
Taxon_53	WYJ16-S16	1.31123	MN081659
Taxon_53	CH2-D41-39	1.31190	MN081660
Taxon_55	WYJ35-X30	1.31126	MN081661
Taxon_55	WYJ29-Z54	1.31234	MN081662
Taxon_61	1XD42-61	1.31168	MN081663
Taxon_61	1XD8-59	1.31250	MN081664
Taxon_63	WYJ23-X70	1.31163	MN081665
Taxon_74	1XD8-19	1.31174	MN081666
Taxon_74	D16-36	1.31215	MN081667
Taxon_74	C43	1.31235	MN081668
Taxon_74	C-12	1.31278	MN081669
Taxon_75	1XD42-74	1.31149	MN081670
Taxon_75	D16-59	1.31203	MN081671
Taxon_76	40	1.31002	MN081672
Taxon_77	526-21	1.31012	MN081673
Taxon_78	526-35	1.31006	MN081674
Taxon_78	1XD42-11	1.31274	MN081675
Taxon_84	1XD42-82	1.31169	MN081676
Taxon_84	1XD8-90	1.31179	MN081677
Taxon_84	1XD42-71	1.31231	MN081678
Taxon_84	C-2	1.31277	MN081679
Taxon_84	C-46	1.31280	MN081680
Taxon_87	D2-1X-15	1.31075	MN081681
Taxon_87	D2-1X-12	1.31078	MN081682
Taxon_87	1XD22-2	1.31138	MN081683
Taxon_87	1XD8-7	1.31150	MN081684
Taxon_90	1XD42-94	1.31172	MN081685
Taxon_92	X10	1.31016	MN081686
Taxon_92	D2-1X-30	1.31091	MN081687
Taxon_92	1XD21-31	1.31136	MN081688
Taxon_92	1XD21-44	1.31137	MN081689
Taxon_95	D2-1X-16	1.31076	MN081690
Taxon_95	1XD42-53	1.31145	MN081691
Taxon_95	1XD42-58	1.31147	MN081692
Taxon_95	1XD8-28	1.31151	MN081693
Taxon_99	1XD42-34	1.31248	MN081694
Taxon_103	D2-1X-45	1.31079	MN081695
Taxon_103	D2-1X-41	1.31090	MN081696
Taxon_105	CH2-D42-96	1.31193	MN081697
Taxon_110	1XD8-68	1.31154	MN081698
Taxon_113	X21	1.31018	MN081699
Taxon_114	0.1XD8-33	1.31185	MN081700
Taxon_115	D16-37	1.31216	MN081701
Taxon_116	D2-Ch2-59	1.31094	MN081702
Taxon_116	CH2-D41-4	1.31098	MN081703
Taxon_116	0.1X-D21-13+45	1.31213	MN081704
Taxon_116	CH2-D42-80	1.31276	MN081705
Taxon_117	0.1X-D42-4	1.31100	MN081706
Taxon_117	0.1X-D42-5	1.31101	MN081707
Taxon_117	0.1XD41-57	1.31180	MN081708
Taxon_117	CH2-D42-15	1.31191	MN081709
Taxon_118	1XD41-86	1.31166	MN081710
Taxon_118	1XD41-84	1.31204	MN081711
Taxon_119	D2-Ch2-94	1.31097	MN081712
Taxon_120	X12	1.31017	MN081713
Taxon_121	C-56	1.31281	MN081714
Taxon_122	C-20	1.31221	MN081715
Taxon_122	C-60	1.31228	MN081716
Taxon_131	1XD41-91	1.31140	MN081717
Taxon_131	1XD42-43	1.31144	MN081718
Taxon_131	1XD8-84	1.31177	MN081719
Taxon_131	D16-64	1.31218	MN081720
Taxon_132	1XD42-6	1.31127	MN081721
Taxon_142	1XD21-8	1.31164	MN081722
Taxon_146	MA-3	1.31132	MN081723
Taxon_147	MA-13	1.31128	MN081724
Taxon_147	MA-15	1.31130	MN081725
Taxon_147	MA-4	1.31133	MN081726
Taxon_149	0.1X-D42-35	1.31103	MN081727
Taxon_150	0.1X-D42-65	1.31106	MN081728
Taxon_152	D2-Ch2-95	1.31095	MN081729
Taxon_153	1XD8-41	1.31153	MN081730
Taxon_153	0.1XD8-17	1.31159	MN081731
Taxon_153	CH2-D41-63	1.31160	MN081732
Taxon_153	0.1X-D8-10	1.31194	MN081733
