# Supplementary material for: The Mouse Gut Microbial Biobank expands the coverage of cultured bacteria
Source: Nat Commun. 2020 Jan 7;11:79. doi: 10.1038/s41467-019-13836-5 (PMC6946648; doi:10.1038/s41467-019-13836-5)
Supplement: Supplementary file 6 — Supplementary Data 4 [file 41467_2019_13836_MOESM6_ESM.xlsx]

## Sheet: 覆盖度表格
Supplementary Data 4. The prevalence of 77 novel taxa in the host-associated microbiota from diverse hosts
Group Name	BLAST analysis of the mmGMB novel taxa against 16S amplicon data achieved from different studys		Information of the 16S amplicon data
	Number of the novel taxa getting hits to OTUs	Coverage rate of the novel taxa to the total reads	Sample type	Sample size	Host and genotype	Special treatment	Sampling place	NCBI accession
OB.CNA	72/77	19.50%±0.59%,	cecal content	12	ob/ob mice (Leptine-deficient C57LB/6 mice)	N/A	Beijing, China	PRJNA486904
WT.CNA	72/77	17.99%±1.00%	cecal content	12	C57LB/6 mice	N/A	Beijing, China	PRJNA486904
OB.DEN	76/77	9.63%±0.22%	cecal content	239	ob/ob mice (Leptine-deficient C57LB/6 mice)	N/A	Copenhangen, Denmark	PRJNA400789
WT.DEN	69/77	10.89±0.44%	cecal content	120	C57LB/7 mice	N/A	Copenhangen, Denmark	PRJNA400789
OB.treat	66/77	20.09 %±1.27%	cecal content	31	ob/ob mice (Leptine-deficient C57LB/7 mice)	Treated with SA-7	Beijing, China	PRJNA418420
DIO.USA	62/77	29.67%±1.04%	fecal pellet	25	C57LB/6 mice	Diet-Induced Obesity	Corolina, the USA	PRJNA417284
CD1.USA	74/77	10.51%±0.32%,	fecal pellet	208	Outbred CD1 mice	N/A	Columbia, the USA	PRJNA474117
miBC	66/77	46.22%±1.26%	cecal content	93	mixed 20 genotype mice	N/A	worldwide	PRJEB11650
HG.AUS	39/77	6.29%±0.27%	feces	300	Homo sapiens	N/A	Adelaide, Australia	PRJNA393083
HG.USA	25/77	7.77 %± 0.80%	feces	97	Homo sapiens	Iso-osmotic diarrheaperturbation	California, the USA	PRJNA388263
MG	25/77	0.83±0.053%	feces	160	Rhesus monkeys	N/A	Suzhou, China	PRJNA508548
HV	7/77	3.10%±1.23%	vagina	20	Homo sapiens	Pregnant women	Minnesota, the USA	PRJNA453406
HO	0	0	supragingival plaque	66	Homo sapiens	N/A	Sendai, Japan	PRJDB4202
