# Supplementary material for: The Mouse Gut Microbial Biobank expands the coverage of cultured bacteria
Source: Nat Commun. 2020 Jan 7;11:79. doi: 10.1038/s41467-019-13836-5 (PMC6946648; doi:10.1038/s41467-019-13836-5)
Supplement: Supplementary file 7 — Supplementary Data 5 [file 41467_2019_13836_MOESM7_ESM.xlsx]

## Sheet: KO profiles
Supplementary Data 5. The KO profiles of the metagenomes of ob/ob mice (OB, n=6) and C57BL/6 (WT, n=6) , the gene catalog of mouse gut microbiota and the genomes in mGMB (n=126)
WT group	OB group	WT specific	OB specific	Gene catalog	Taxon1	Taxon10	Taxon101	Taxon103	Taxon104	Taxon105	Taxon106	Taxon107	Taxon108	Taxon109	Taxon11	Taxon110	Taxon111	Taxon112	Taxon113	Taxon114	Taxon115	Taxon116	Taxon117	Taxon118	Taxon119	Taxon12	Taxon120	Taxon121	Taxon122	Taxon123	Taxon125	Taxon126	Taxon127	Taxon129	Taxon13	Taxon130	Taxon131	Taxon132	Taxon133	Taxon139	Taxon14	Taxon140	Taxon141	Taxon142	Taxon143	Taxon144	Taxon145	Taxon146	Taxon147
K00001	K00001	K00004	K10231	K00001	K00001	K00003	K00001	K00003	K00001	K00003	K00001	K00001	K00001	K00003	K00003	K00001	K00001	K00001	K00001	K00003	K00003	K00001	K00001	K00003	K00001	K00003	K00002	K00001	K00003	K00001	K00001	K00012	K00003	K00001	K00003	K00001	K00002	K00003	K00003	K00003	K00003	K00003	K00004	K00003	K00003	K00003	K00003	K00009	K00010
K00003	K00003	K00026	K00966	K00002	K00003	K00013	K00002	K00008	K00003	K00013	K00003	K00003	K00003	K00005	K00008	K00003	K00003	K00003	K00003	K00008	K00008	K00003	K00003	K00008	K00011	K00005	K00003	K00003	K00012	K00003	K00003	K00027	K00013	K00003	K00011	K00003	K00003	K00009	K00009	K00008	K00012	K00004	K00005	K00013	K00012	K00008	K00008	K00012	K00013
K00004	K00004	K00034	K11062	K00003	K00009	K00014	K00003	K00009	K00004	K00014	K00008	K00005	K00008	K00013	K00013	K00004	K00005	K00004	K00004	K00013	K00012	K00005	K00004	K00012	K00012	K00008	K00005	K00005	K00013	K00008	K00005	K00031	K00014	K00004	K00013	K00005	K00008	K00013	K00013	K00013	K00013	K00005	K00008	K00014	K00013	K00013	K00010	K00013	K00014
K00005	K00005	K00055	K03490	K00004	K00016	K00016	K00005	K00012	K00005	K00018	K00009	K00008	K00009	K00014	K00014	K00009	K00009	K00005	K00010	K00014	K00013	K00011	K00005	K00013	K00013	K00011	K00008	K00009	K00014	K00009	K00009	K00057	K00015	K00008	K00014	K00008	K00012	K00014	K00014	K00014	K00014	K00008	K00010	K00020	K00014	K00014	K00012	K00014	K00018
K00008	K00008	K00065	K08912	K00005	K00027	K00018	K00008	K00013	K00008	K00027	K00012	K00009	K00012	K00016	K00016	K00014	K00010	K00008	K00012	K00016	K00014	K00012	K00008	K00014	K00014	K00012	K00010	K00010	K00016	K00012	K00014	K00058	K00016	K00010	K00018	K00009	K00013	K00015	K00016	K00016	K00016	K00009	K00012	K00027	K00020	K00020	K00013	K00018	K00019
K00009	K00009	K00066	K00412	K00008	K00033	K00020	K00010	K00014	K00009	K00030	K00013	K00010	K00013	K00018	K00027	K00015	K00011	K00009	K00013	K00027	K00016	K00013	K00011	K00018	K00015	K00013	K00012	K00012	K00027	K00013	K00016	K00059	K00027	K00013	K00027	K00010	K00014	K00018	K00027	K00027	K00027	K00012	K00013	K00031	K00027	K00027	K00014	K00024	K00024
K00010	K00010	K00086	K01856	K00009	K00036	K00030	K00012	K00016	K00010	K00052	K00014	K00012	K00014	K00020	K00030	K00016	K00012	K00012	K00014	K00031	K00018	K00014	K00012	K00027	K00016	K00014	K00013	K00013	K00030	K00014	K00020	K00067	K00031	K00014	K00030	K00012	K00018	K00027	K00040	K00031	K00031	K00013	K00014	K00052	K00031	K00031	K00016	K00029	K00029
K00012	K00012	K00122	K16784	K00010	K00054	K00052	K00013	K00018	K00012	K00053	K00016	K00014	K00015	K00027	K00046	K00018	K00013	K00013	K00016	K00034	K00027	K00016	K00013	K00031	K00024	K00016	K00014	K00014	K00052	K00016	K00027	K00074	K00046	K00016	K00052	K00013	K00027	K00052	K00046	K00034	K00040	K00014	K00016	K00053	K00052	K00052	K00024	K00031	K00033
K00013	K00013	K00123	K02488	K00011	K00057	K00053	K00014	K00020	K00013	K00057	K00019	K00016	K00016	K00031	K00052	K00019	K00014	K00014	K00019	K00040	K00031	K00023	K00014	K00052	K00029	K00018	K00016	K00015	K00053	K00019	K00033	K00075	K00052	K00018	K00053	K00014	K00031	K00053	K00052	K00040	K00052	K00015	K00018	K00057	K00053	K00053	K00027	K00033	K00036
K00014	K00014	K00171	K06305	K00012	K00059	K00057	K00016	K00024	K00014	K00058	K00027	K00020	K00018	K00033	K00053	K00024	K00015	K00015	K00020	K00048	K00040	K00024	K00015	K00053	K00031	K00020	K00018	K00016	K00057	K00027	K00034	K00077	K00057	K00020	K00054	K00015	K00040	K00057	K00053	K00048	K00053	K00016	K00024	K00058	K00057	K00057	K00031	K00036	K00046
K00015	K00015	K00189	K15524	K00013	K00067	K00058	K00018	K00027	K00015	K00059	K00030	K00027	K00020	K00036	K00057	K00027	K00016	K00016	K00023	K00052	K00041	K00027	K00016	K00057	K00033	K00027	K00019	K00020	K00058	K00030	K00036	K00087	K00058	K00027	K00057	K00016	K00046	K00058	K00057	K00052	K00057	K00020	K00027	K00059	K00058	K00058	K00033	K00046	K00052
K00016	K00016	K00196	K02790	K00014	K00075	K00059	K00027	K00030	K00016	K00060	K00042	K00031	K00027	K00040	K00058	K00031	K00020	K00020	K00024	K00053	K00046	K00031	K00019	K00058	K00036	K00038	K00027	K00024	K00065	K00042	K00046	K00091	K00059	K00030	K00058	K00020	K00052	K00059	K00058	K00053	K00058	K00024	K00029	K00067	K00059	K00059	K00036	K00052	K00053
K00018	K00018	K00294	K11960	K00015	K00088	K00067	K00031	K00031	K00018	K00074	K00052	K00033	K00031	K00041	K00059	K00033	K00024	K00024	K00027	K00057	K00052	K00033	K00020	K00059	K00052	K00040	K00031	K00027	K00074	K00052	K00054	K00099	K00065	K00038	K00059	K00024	K00053	K00068	K00059	K00057	K00059	K00027	K00031	K00075	K00067	K00067	K00040	K00053	K00057
K00019	K00019	K00354	K11961	K00016	K00133	K00075	K00033	K00040	K00020	K00075	K00053	K00034	K00033	K00046	K00075	K00034	K00027	K00027	K00031	K00058	K00053	K00036	K00023	K00067	K00053	K00041	K00040	K00031	K00075	K00053	K00057	K00111	K00074	K00040	K00074	K00027	K00057	K00073	K00068	K00058	K00067	K00031	K00033	K00077	K00075	K00075	K00052	K00057	K00058
K00020	K00020	K00385	K00082	K00018	K00134	K00088	K00036	K00041	K00024	K00088	K00057	K00036	K00036	K00048	K00076	K00036	K00031	K00031	K00033	K00059	K00057	K00038	K00024	K00074	K00054	K00042	K00041	K00033	K00076	K00057	K00058	K00134	K00075	K00041	K00075	K00031	K00058	K00074	K00074	K00059	K00074	K00033	K00036	K00088	K00077	K00077	K00053	K00058	K00059
K00024	K00024	K00451	K00130	K00019	K00147	K00099	K00040	K00042	K00027	K00099	K00058	K00046	K00046	K00052	K00087	K00046	K00033	K00033	K00034	K00075	K00058	K00048	K00027	K00075	K00057	K00046	K00042	K00034	K00077	K00058	K00059	K00174	K00077	K00046	K00077	K00033	K00059	K00075	K00075	K00075	K00075	K00034	K00041	K00099	K00088	K00088	K00057	K00059	K00075
K00026	K00027	K00507	K00380	K00020	K00161	K00128	K00041	K00046	K00031	K00100	K00059	K00052	K00048	K00053	K00088	K00052	K00034	K00034	K00036	K00088	K00059	K00053	K00031	K00077	K00058	K00057	K00046	K00036	K00088	K00059	K00067	K00175	K00087	K00052	K00088	K00034	K00067	K00088	K00088	K00088	K00077	K00036	K00046	K00123	K00123	K00099	K00058	K00068	K00088
K00027	K00029	K00545	K00406	K00021	K00162	K00133	K00046	K00052	K00033	K00101	K00067	K00053	K00052	K00054	K00099	K00053	K00036	K00036	K00052	K00099	K00067	K00054	K00033	K00088	K00059	K00058	K00052	K00041	K00099	K00067	K00068	K00176	K00088	K00053	K00099	K00036	K00074	K00099	K00099	K00099	K00088	K00052	K00052	K00124	K00133	K00123	K00059	K00075	K00098
K00029	K00030	K00547	K00407	K00023	K00215	K00134	K00052	K00053	K00034	K00123	K00068	K00054	K00053	K00057	K00123	K00054	K00041	K00046	K00053	K00111	K00074	K00055	K00036	K00096	K00067	K00059	K00053	K00042	K00133	K00068	K00073	K00177	K00099	K00057	K00101	K00040	K00075	K00128	K00124	K00111	K00099	K00053	K00053	K00133	K00134	K00124	K00060	K00088	K00099
K00030	K00031	K00663	K00411	K00024	K00226	K00145	K00053	K00057	K00036	K00128	K00074	K00057	K00054	K00058	K00133	K00057	K00042	K00052	K00057	K00133	K00075	K00057	K00038	K00099	K00075	K00067	K00057	K00052	K00134	K00074	K00075	K00179	K00133	K00058	K00104	K00041	K00077	K00133	K00128	K00133	K00133	K00054	K00057	K00134	K00135	K00133	K00075	K00097	K00111
K00031	K00033	K00675	K00685	K00025	K00243	K00147	K00057	K00058	K00046	K00130	K00075	K00058	K00057	K00059	K00134	K00058	K00052	K00053	K00058	K00134	K00076	K00058	K00040	K00133	K00077	K00074	K00058	K00053	K00147	K00075	K00077	K00180	K00134	K00059	K00123	K00042	K00088	K00134	K00133	K00134	K00134	K00057	K00058	K00145	K00145	K00134	K00077	K00098	K00112
K00033	K00036	K00684	K00801	K00027	K00244	K00215	K00058	K00059	K00048	K00133	K00077	K00059	K00058	K00067	K00145	K00059	K00053	K00054	K00059	K00145	K00077	K00059	K00041	K00134	K00088	K00075	K00059	K00057	K00215	K00077	K00087	K00262	K00145	K00068	K00128	K00052	K00091	K00145	K00134	K00145	K00145	K00058	K00059	K00147	K00147	K00145	K00088	K00099	K00113
K00034	K00038	K00721	K00835	K00029	K00262	K00259	K00059	K00067	K00052	K00134	K00087	K00067	K00059	K00075	K00147	K00074	K00054	K00057	K00064	K00147	K00088	K00067	K00052	K00145	K00097	K00088	K00067	K00058	K00248	K00087	K00088	K00266	K00147	K00074	K00130	K00053	K00099	K00147	K00145	K00147	K00147	K00059	K00067	K00169	K00169	K00147	K00096	K00101	K00117
K00036	K00040	K00737	K01497	K00030	K00286	K00262	K00067	K00068	K00053	K00140	K00088	K00068	K00065	K00086	K00169	K00075	K00057	K00058	K00067	K00174	K00096	K00074	K00053	K00147	K00099	K00099	K00075	K00059	K00259	K00088	K00100	K00282	K00169	K00075	K00133	K00057	K00111	K00174	K00147	K00174	K00169	K00065	K00075	K00170	K00170	K00169	K00099	K00123	K00123
K00038	K00041	K00830	K01598	K00031	K00287	K00265	K00075	K00074	K00054	K00147	K00099	K00073	K00067	K00088	K00170	K00077	K00058	K00059	K00074	K00175	K00099	K00075	K00054	K00179	K00111	K00132	K00087	K00060	K00262	K00099	K00105	K00283	K00170	K00076	K00134	K00058	K00133	K00175	K00169	K00175	K00170	K00073	K00077	K00172	K00171	K00170	K00111	K00124	K00124
K00040	K00042	K00841	K01792	K00032	K00354	K00266	K00088	K00075	K00057	K00150	K00101	K00075	K00068	K00100	K00171	K00088	K00059	K00065	K00075	K00176	K00101	K00077	K00055	K00180	K00133	K00133	K00088	K00065	K00266	K00101	K00123	K00287	K00171	K00077	K00140	K00059	K00134	K00176	K00170	K00176	K00171	K00074	K00086	K00174	K00172	K00171	K00112	K00127	K00127
K00041	K00045	K00852	K01908	K00033	K00364	K00278	K00091	K00077	K00058	K00169	K00104	K00077	K00075	K00105	K00172	K00090	K00060	K00073	K00077	K00177	K00133	K00086	K00057	K00215	K00134	K00134	K00099	K00068	K00286	K00104	K00128	K00334	K00172	K00088	K00147	K00060	K00145	K00177	K00171	K00177	K00172	K00075	K00087	K00175	K00174	K00172	K00113	K00133	K00128
K00042	K00046	K00869	K02291	K00034	K00382	K00286	K00096	K00088	K00059	K00170	K00123	K00087	K00077	K00132	K00179	K00091	K00065	K00074	K00086	K00179	K00134	K00088	K00058	K00243	K00135	K00145	K00111	K00073	K00287	K00123	K00132	K00335	K00174	K00090	K00169	K00064	K00147	K00179	K00172	K00179	K00179	K00077	K00088	K00176	K00175	K00174	K00133	K00134	K00133
K00045	K00048	K00887	K02568	K00035	K00383	K00287	K00099	K00097	K00067	K00171	K00128	K00088	K00088	K00133	K00180	K00108	K00067	K00075	K00088	K00180	K00145	K00111	K00059	K00248	K00145	K00147	K00123	K00074	K00375	K00128	K00133	K00336	K00175	K00099	K00170	K00065	K00169	K00180	K00179	K00180	K00180	K00088	K00097	K00177	K00176	K00175	K00134	K00135	K00134
K00046	K00050	K00934	K03301	K00036	K00384	K00290	K00111	K00099	K00068	K00172	K00131	K00100	K00091	K00134	K00194	K00111	K00068	K00077	K00090	K00215	K00147	K00123	K00065	K00262	K00147	K00174	K00128	K00075	K00384	K00131	K00134	K00375	K00176	K00102	K00171	K00067	K00172	K00215	K00180	K00215	K00188	K00090	K00099	K00179	K00177	K00176	K00135	K00145	K00140
K00048	K00052	K00980	K03577	K00038	K00425	K00297	K00121	K00111	K00075	K00174	K00132	K00105	K00100	K00145	K00196	K00116	K00073	K00088	K00099	K00262	K00179	K00128	K00067	K00266	K00158	K00175	K00133	K00077	K00527	K00132	K00147	K00382	K00177	K00111	K00172	K00068	K00215	K00248	K00215	K00262	K00215	K00097	K00101	K00180	K00179	K00177	K00140	K00147	K00147
K00050	K00053	K00991	K03600	K00039	K00426	K00355	K00128	K00123	K00077	K00175	K00133	K00123	K00105	K00147	K00197	K00123	K00074	K00090	K00102	K00266	K00180	K00130	K00074	K00284	K00174	K00176	K00134	K00087	K00528	K00133	K00161	K00528	K00215	K00128	K00174	K00073	K00243	K00262	K00248	K00266	K00243	K00102	K00104	K00184	K00180	K00179	K00145	K00151	K00150
K00052	K00054	K01007	K03676	K00040	K00525	K00375	K00133	K00128	K00088	K00176	K00134	K00128	K00111	K00158	K00198	K00128	K00075	K00097	K00103	K00284	K00215	K00131	K00075	K00286	K00175	K00177	K00145	K00088	K00533	K00134	K00162	K00537	K00239	K00131	K00175	K00074	K00248	K00266	K00259	K00284	K00248	K00103	K00111	K00185	K00183	K00180	K00147	K00163	K00163
K00053	K00055	K01046	K03684	K00041	K00526	K00384	K00134	K00133	K00100	K00177	K00145	K00132	K00128	K00161	K00215	K00130	K00077	K00102	K00104	K00286	K00243	K00132	K00076	K00287	K00177	K00179	K00147	K00090	K00537	K00145	K00166	K00554	K00248	K00133	K00176	K00075	K00262	K00286	K00262	K00286	K00262	K00104	K00117	K00215	K00184	K00184	K00156	K00164	K00164
K00054	K00057	K01114	K03972	K00042	K00527	K00525	K00135	K00134	K00108	K00179	K00161	K00133	K00132	K00162	K00248	K00133	K00087	K00103	K00111	K00297	K00248	K00133	K00077	K00297	K00179	K00180	K00169	K00096	K00554	K00161	K00167	K00560	K00262	K00134	K00177	K00077	K00266	K00287	K00266	K00297	K00266	K00111	K00123	K00239	K00185	K00185	K00161	K00208	K00208
K00055	K00058	K01126	K04085	K00043	K00537	K00526	K00145	K00135	K00111	K00180	K00162	K00134	K00133	K00208	K00262	K00134	K00088	K00104	K00116	K00302	K00262	K00134	K00086	K00375	K00180	K00196	K00170	K00097	K00558	K00162	K00208	K00563	K00265	K00135	K00179	K00087	K00284	K00297	K00284	K00302	K00278	K00122	K00128	K00244	K00202	K00215	K00162	K00215	K00215
K00057	K00059	K01155	K05541	K00045	K00547	K00528	K00147	K00145	K00116	K00188	K00174	K00140	K00134	K00215	K00266	K00145	K00090	K00108	K00121	K00334	K00266	K00135	K00088	K00384	K00208	K00198	K00171	K00099	K00560	K00174	K00215	K00566	K00266	K00138	K00180	K00088	K00286	K00302	K00286	K00334	K00284	K00128	K00132	K00245	K00215	K00219	K00163	K00230	K00230
K00058	K00060	K01181	K05927	K00046	K00554	K00537	K00194	K00147	K00128	K00215	K00175	K00147	K00145	K00226	K00284	K00150	K00096	K00111	K00123	K00384	K00284	K00138	K00090	K00390	K00210	K00215	K00172	K00104	K00563	K00175	K00226	K00567	K00282	K00140	K00215	K00090	K00287	K00303	K00287	K00384	K00286	K00130	K00133	K00262	K00239	K00244	K00164	K00244	K00244
K00059	K00065	K01239	K06045	K00048	K00557	K00548	K00196	K00150	K00130	K00248	K00176	K00161	K00147	K00243	K00286	K00158	K00097	K00116	K00128	K00527	K00286	K00140	K00097	K00459	K00215	K00248	K00179	K00111	K00564	K00176	K00243	K00600	K00283	K00145	K00248	K00096	K00297	K00334	K00297	K00527	K00287	K00132	K00134	K00286	K00244	K00262	K00174	K00245	K00245
K00060	K00066	K01266	K06181	K00052	K00560	K00554	K00197	K00169	K00132	K00259	K00177	K00162	K00158	K00244	K00290	K00161	K00099	K00122	K00131	K00528	K00287	K00147	K00099	K00527	K00226	K00262	K00180	K00121	K00566	K00177	K00244	K00603	K00286	K00147	K00259	K00097	K00302	K00335	K00334	K00528	K00297	K00133	K00145	K00297	K00245	K00286	K00175	K00246	K00246
K00065	K00067	K01303	K06186	K00053	K00563	K00558	K00198	K00170	K00133	K00262	K00179	K00166	K00161	K00259	K00297	K00162	K00104	K00128	K00133	K00533	K00297	K00151	K00102	K00528	K00239	K00266	K00188	K00123	K00588	K00179	K00262	K00604	K00287	K00161	K00262	K00099	K00366	K00336	K00335	K00533	K00334	K00134	K00147	K00375	K00262	K00313	K00208	K00247	K00247
K00066	K00068	K01308	K06193	K00054	K00564	K00560	K00215	K00171	K00134	K00263	K00180	K00167	K00162	K00262	K00336	K00164	K00111	K00130	K00134	K00548	K00375	K00161	K00104	K00533	K00240	K00278	K00215	K00128	K00600	K00180	K00266	K00605	K00290	K00162	K00266	K00104	K00375	K00366	K00336	K00548	K00335	K00135	K00174	K00384	K00286	K00336	K00215	K00254	K00254
K00067	K00073	K01336	K06195	K00055	K00566	K00563	K00243	K00172	K00135	K00266	K00194	K00208	K00208	K00265	K00384	K00166	K00117	K00132	K00135	K00554	K00384	K00162	K00111	K00537	K00241	K00282	K00239	K00130	K00602	K00194	K00286	K00611	K00294	K00196	K00286	K00111	K00384	K00375	K00354	K00554	K00336	K00138	K00175	K00425	K00297	K00375	K00219	K00262	K00259
K00068	K00074	K01446	K06886	K00057	K00567	K00564	K00262	K00174	K00145	K00286	K00196	K00215	K00215	K00266	K00525	K00167	K00121	K00133	K00140	K00558	K00459	K00167	K00116	K00548	K00243	K00283	K00243	K00133	K00604	K00196	K00287	K00615	K00334	K00208	K00287	K00117	K00527	K00384	K00366	K00558	K00366	K00140	K00176	K00426	K00338	K00384	K00226	K00286	K00262
K00073	K00075	K01474	K07051	K00058	K00571	K00566	K00265	K00175	K00147	K00287	K00197	K00226	K00243	K00286	K00527	K00174	K00123	K00134	K00145	K00561	K00527	K00208	K00121	K00554	K00244	K00286	K00244	K00134	K00609	K00197	K00334	K00616	K00335	K00215	K00297	K00121	K00528	K00459	K00382	K00561	K00375	K00147	K00177	K00537	K00375	K00425	K00231	K00287	K00275
K00074	K00076	K01483	K07226	K00059	K00574	K00567	K00266	K00176	K00158	K00297	K00198	K00243	K00244	K00287	K00528	K00175	K00128	K00135	K00147	K00566	K00528	K00215	K00123	K00557	K00259	K00297	K00262	K00135	K00615	K00198	K00335	K00626	K00336	K00218	K00334	K00123	K00533	K00527	K00384	K00566	K00384	K00148	K00179	K00548	K00384	K00426	K00239	K00297	K00286
K00075	K00077	K01539	K07239	K00060	K00600	K00600	K00278	K00177	K00161	K00334	K00204	K00244	K00259	K00297	K00537	K00208	K00130	K00138	K00158	K00567	K00533	K00219	K00128	K00558	K00262	K00382	K00266	K00140	K00625	K00204	K00364	K00627	K00362	K00231	K00335	K00128	K00537	K00528	K00527	K00567	K00459	K00151	K00180	K00554	K00425	K00537	K00240	K00324	K00287
K00076	K00082	K01556	K07267	K00064	K00602	K00602	K00286	K00179	K00162	K00335	K00215	K00259	K00262	K00344	K00548	K00215	K00133	K00140	K00161	K00571	K00537	K00231	K00130	K00560	K00265	K00384	K00278	K00145	K00626	K00215	K00382	K00634	K00375	K00239	K00336	K00130	K00548	K00533	K00528	K00571	K00527	K00161	K00194	K00558	K00426	K00548	K00241	K00325	K00297
K00077	K00087	K01567	K07276	K00065	K00604	K00604	K00287	K00180	K00164	K00336	K00226	K00262	K00266	K00364	K00554	K00226	K00134	K00145	K00162	K00575	K00548	K00239	K00131	K00561	K00266	K00527	K00281	K00146	K00640	K00226	K00383	K00640	K00382	K00240	K00375	K00133	K00554	K00537	K00533	K00575	K00528	K00162	K00196	K00566	K00527	K00554	K00249	K00346	K00324
K00086	K00088	K01583	K07501	K00066	K00609	K00609	K00290	K00183	K00166	K00375	K00230	K00266	K00285	K00382	K00558	K00231	K00135	K00147	K00164	K00598	K00554	K00241	K00132	K00566	K00278	K00528	K00284	K00147	K00651	K00230	K00384	K00655	K00384	K00241	K00384	K00134	K00557	K00548	K00548	K00598	K00533	K00164	K00197	K00567	K00537	K00558	K00262	K00347	K00325
K00087	K00091	K01597	K07733	K00067	K00625	K00611	K00297	K00184	K00167	K00384	K00243	K00285	K00286	K00383	K00560	K00239	K00140	K00148	K00166	K00600	K00557	K00243	K00133	K00567	K00281	K00537	K00286	K00158	K00656	K00243	K00425	K00688	K00432	K00243	K00459	K00135	K00558	K00554	K00554	K00600	K00537	K00166	K00198	K00571	K00548	K00566	K00265	K00348	K00344
K00088	K00096	K01706	K08077	K00068	K00627	K00615	K00334	K00185	K00174	K00459	K00248	K00286	K00287	K00384	K00566	K00240	K00145	K00151	K00167	K00602	K00558	K00244	K00134	K00571	K00286	K00547	K00287	K00161	K00661	K00248	K00426	K00700	K00528	K00248	K00525	K00140	K00560	K00558	K00558	K00602	K00547	K00167	K00208	K00600	K00554	K00567	K00266	K00349	K00346
K00091	K00097	K01708	K08164	K00069	K00633	K00620	K00335	K00188	K00175	K00525	K00260	K00287	K00297	K00385	K00567	K00241	K00147	K00158	K00174	K00604	K00560	K00248	K00135	K00575	K00287	K00548	K00297	K00162	K00662	K00260	K00433	K00703	K00547	K00249	K00527	K00145	K00563	K00560	K00560	K00604	K00548	K00184	K00210	K00602	K00558	K00600	K00274	K00350	K00347
K00096	K00098	K01711	K08219	K00073	K00648	K00640	K00336	K00202	K00208	K00527	K00262	K00297	K00298	K00432	K00571	K00243	K00158	K00161	K00175	K00609	K00566	K00249	K00138	K00595	K00290	K00554	K00302	K00164	K00688	K00262	K00525	K00705	K00554	K00260	K00528	K00146	K00566	K00566	K00563	K00609	K00557	K00185	K00215	K00604	K00560	K00602	K00281	K00351	K00348
K00097	K00099	K01739	K08973	K00074	K00651	K00645	K00366	K00215	K00215	K00528	K00266	K00317	K00302	K00459	K00575	K00249	K00161	K00162	K00208	K00610	K00567	K00257	K00140	K00600	K00294	K00558	K00335	K00166	K00700	K00266	K00526	K00757	K00558	K00262	K00533	K00147	K00571	K00567	K00566	K00610	K00558	K00208	K00226	K00606	K00566	K00604	K00286	K00355	K00349
K00098	K00100	K01750	K09804	K00075	K00655	K00648	K00375	K00219	K00226	K00533	K00278	K00334	K00355	K00525	K00595	K00259	K00162	K00164	K00215	K00611	K00571	K00259	K00145	K00602	K00297	K00560	K00336	K00167	K00703	K00278	K00527	K00759	K00560	K00266	K00537	K00158	K00575	K00571	K00567	K00611	K00560	K00215	K00239	K00609	K00567	K00606	K00287	K00375	K00350
K00099	K00104	K01840	K09819	K00076	K00656	K00651	K00384	K00239	K00231	K00537	K00282	K00335	K00364	K00526	K00600	K00260	K00164	K00166	K00216	K00615	K00575	K00261	K00147	K00604	K00318	K00566	K00366	K00208	K00705	K00282	K00528	K00760	K00563	K00282	K00548	K00161	K00588	K00575	K00571	K00615	K00563	K00231	K00240	K00611	K00571	K00609	K00297	K00382	K00351
K00100	K00111	K01841	K09820	K00077	K00661	K00655	K00385	K00243	K00239	K00548	K00283	K00364	K00382	K00527	K00602	K00263	K00166	K00167	K00219	K00620	K00595	K00283	K00161	K00609	K00344	K00568	K00375	K00215	K00756	K00283	K00537	K00761	K00566	K00283	K00554	K00162	K00600	K00600	K00575	K00620	K00566	K00239	K00241	K00613	K00600	K00611	K00313	K00383	K00355
K00104	K00112	K01910	K09860	K00079	K00687	K00656	K00525	K00244	K00240	K00554	K00286	K00382	K00383	K00528	K00604	K00265	K00167	K00174	K00231	K00640	K00600	K00284	K00162	K00610	K00346	K00571	K00384	K00216	K00759	K00286	K00549	K00763	K00567	K00286	K00557	K00163	K00602	K00602	K00602	K00640	K00567	K00240	K00243	K00615	K00602	K00613	K00318	K00384	K00382
K00111	K00113	K01919	K09954	K00086	K00688	K00661	K00526	K00245	K00241	K00557	K00297	K00383	K00384	K00537	K00609	K00266	K00208	K00175	K00239	K00645	K00602	K00286	K00164	K00611	K00347	K00575	K00390	K00219	K00760	K00297	K00554	K00768	K00571	K00287	K00558	K00164	K00604	K00603	K00603	K00645	K00571	K00241	K00248	K00616	K00604	K00615	K00324	K00425	K00383
K00112	K00116	K01920	K10800	K00087	K00690	K00688	K00528	K00248	K00243	K00558	K00334	K00384	K00432	K00548	K00610	K00282	K00215	K00184	K00240	K00648	K00604	K00287	K00166	K00615	K00348	K00595	K00433	K00231	K00761	K00334	K00560	K00773	K00575	K00290	K00560	K00166	K00609	K00604	K00604	K00648	K00574	K00243	K00259	K00620	K00606	K00616	K00325	K00426	K00384
K00113	K00121	K01926	K11013	K00088	K00691	K00700	K00537	K00259	K00244	K00560	K00335	K00425	K00433	K00549	K00611	K00283	K00216	K00185	K00241	K00651	K00609	K00290	K00167	K00620	K00349	K00600	K00459	K00239	K00762	K00335	K00563	K00783	K00600	K00297	K00563	K00167	K00610	K00609	K00609	K00651	K00575	K00248	K00260	K00625	K00609	K00620	K00330	K00428	K00425
K00116	K00123	K01956	K11015	K00090	K00700	K00703	K00548	K00261	K00249	K00563	K00336	K00426	K00525	K00554	K00615	K00284	K00219	K00208	K00243	K00655	K00610	K00294	K00174	K00625	K00350	K00602	K00527	K00240	K00763	K00336	K00564	K00788	K00602	K00299	K00566	K00174	K00611	K00611	K00611	K00655	K00588	K00249	K00262	K00640	K00611	K00625	K00331	K00455	K00426
K00121	K00124	K01965	K11106	K00091	K00703	K00705	K00554	K00262	K00259	K00566	K00362	K00433	K00526	K00557	K00620	K00286	K00226	K00215	K00248	K00657	K00611	K00297	K00175	K00626	K00351	K00604	K00528	K00241	K00764	K00362	K00566	K00789	K00603	K00302	K00567	K00175	K00615	K00615	K00615	K00657	K00600	K00259	K00265	K00645	K00613	K00640	K00332	K00483	K00428
K00122	K00127	K01989	K11744	K00094	K00712	K00756	K00558	K00266	K00260	K00567	K00366	K00520	K00527	K00558	K00640	K00287	K00231	K00226	K00249	K00661	K00615	K00299	K00208	K00634	K00355	K00605	K00533	K00243	K00765	K00366	K00571	K00790	K00604	K00313	K00571	K00208	K00620	K00620	K00620	K00661	K00602	K00260	K00266	K00648	K00615	K00645	K00333	K00484	K00525
K00123	K00128	K02071	K12058	K00096	K00756	K00759	K00560	K00278	K00262	K00571	K00375	K00525	K00528	K00560	K00645	K00294	K00239	K00231	K00259	K00662	K00620	K00302	K00215	K00640	K00364	K00609	K00537	K00248	K00773	K00375	K00574	K00791	K00605	K00354	K00574	K00215	K00625	K00625	K00625	K00662	K00604	K00262	K00275	K00651	K00616	K00648	K00334	K00525	K00526
K00124	K00130	K02072	K12217	K00097	K00759	K00760	K00566	K00286	K00265	K00595	K00382	K00526	K00537	K00561	K00648	K00297	K00240	K00239	K00260	K00663	K00625	K00303	K00218	K00645	K00382	K00610	K00548	K00249	K00783	K00382	K00600	K00800	K00606	K00375	K00595	K00216	K00626	K00626	K00626	K00663	K00609	K00263	K00278	K00655	K00620	K00651	K00335	K00526	K00527
K00127	K00132	K02076	K12218	K00098	K00760	K00761	K00567	K00287	K00266	K00600	K00383	K00527	K00549	K00563	K00651	K00299	K00241	K00240	K00262	K00688	K00626	K00344	K00219	K00648	K00383	K00611	K00554	K00257	K00789	K00383	K00602	K00805	K00609	K00382	K00600	K00219	K00634	K00634	K00627	K00688	K00610	K00265	K00281	K00666	K00625	K00655	K00336	K00537	K00537
K00128	K00133	K02191	K12254	K00099	K00761	K00762	K00574	K00294	K00282	K00602	K00384	K00528	K00554	K00564	K00655	K00318	K00243	K00241	K00263	K00690	K00634	K00354	K00231	K00651	K00384	K00615	K00557	K00259	K00790	K00384	K00604	K00806	K00610	K00384	K00602	K00226	K00640	K00640	K00634	K00690	K00611	K00266	K00282	K00759	K00640	K00666	K00337	K00549	K00547
K00132	K00134	K02203	K12553	K00100	K00762	K00763	K00575	K00297	K00283	K00603	K00385	K00537	K00557	K00566	K00657	K00362	K00244	K00243	K00265	K00700	K00640	K00364	K00239	K00655	K00425	K00620	K00558	K00260	K00791	K00385	K00609	K00812	K00611	K00390	K00603	K00230	K00645	K00645	K00640	K00700	K00615	K00270	K00283	K00760	K00645	K00759	K00338	K00554	K00548
K00133	K00135	K02231	K12554	K00101	K00763	K00764	K00595	K00302	K00284	K00604	K00433	K00549	K00558	K00567	K00661	K00363	K00248	K00244	K00274	K00703	K00645	K00370	K00240	K00656	K00426	K00626	K00560	K00262	K00800	K00433	K00611	K00820	K00615	K00432	K00604	K00231	K00648	K00648	K00645	K00703	K00620	K00278	K00286	K00761	K00648	K00760	K00339	K00557	K00549
K00134	K00140	K02280	K12684	K00102	K00764	K00765	K00600	K00303	K00286	K00605	K00459	K00554	K00560	K00571	K00688	K00364	K00249	K00248	K00278	K00705	K00648	K00371	K00241	K00661	K00428	K00627	K00566	K00263	K00805	K00459	K00615	K00831	K00620	K00433	K00606	K00232	K00651	K00651	K00648	K00705	K00625	K00282	K00287	K00762	K00651	K00761	K00340	K00560	K00554
K00135	K00145	K02346	K13771	K00104	K00773	K00767	K00602	K00313	K00287	K00606	K00525	K00557	K00563	K00600	K00700	K00370	K00257	K00249	K00282	K00756	K00651	K00373	K00243	K00688	K00459	K00640	K00567	K00265	K00806	K00525	K00616	K00845	K00625	K00435	K00609	K00239	K00655	K00655	K00651	K00756	K00626	K00283	K00290	K00763	K00655	K00762	K00341	K00564	K00557
K00140	K00147	K02348	K13896	K00105	K00782	K00773	K00604	K00336	K00294	K00609	K00526	K00560	K00564	K00602	K00703	K00371	K00259	K00259	K00283	K00759	K00655	K00374	K00244	K00694	K00520	K00645	K00571	K00266	K00817	K00526	K00625	K00849	K00626	K00459	K00610	K00240	K00656	K00657	K00655	K00759	K00640	K00285	K00297	K00764	K00666	K00763	K00342	K00566	K00560
K00145	K00150	K02377	K14347	K00106	K00783	K00783	K00609	K00338	K00297	K00610	K00527	K00563	K00566	K00604	K00705	K00373	K00260	K00260	K00284	K00760	K00656	K00375	K00248	K00700	K00525	K00648	K00575	K00274	K00821	K00527	K00627	K00850	K00627	K00472	K00611	K00241	K00657	K00661	K00656	K00760	K00645	K00286	K00302	K00765	K00759	K00764	K00343	K00567	K00564
K00147	K00156	K02393	K15257	K00108	K00784	K00788	K00610	K00362	K00302	K00611	K00528	K00564	K00567	K00609	K00721	K00374	K00262	K00262	K00285	K00761	K00657	K00382	K00249	K00702	K00526	K00651	K00588	K00278	K00826	K00528	K00634	K00857	K00640	K00483	K00615	K00243	K00661	K00681	K00657	K00761	K00648	K00287	K00330	K00773	K00760	K00773	K00344	K00568	K00566
K00150	K00158	K02409	K15736	K00111	K00789	K00789	K00611	K00366	K00318	K00615	K00533	K00566	K00571	K00611	K00757	K00375	K00263	K00263	K00286	K00762	K00661	K00383	K00257	K00703	K00527	K00655	K00598	K00282	K00831	K00533	K00640	K00858	K00645	K00525	K00626	K00248	K00688	K00688	K00666	K00762	K00651	K00294	K00331	K00783	K00761	K00783	K00368	K00600	K00567
K00156	K00161	K02417	K15737	K00112	K00790	K00790	K00615	K00375	K00340	K00626	K00537	K00567	K00574	K00615	K00760	K00380	K00265	K00265	K00287	K00763	K00688	K00384	K00259	K00705	K00528	K00657	K00600	K00283	K00832	K00537	K00645	K00859	K00648	K00526	K00634	K00249	K00690	K00700	K00681	K00763	K00655	K00297	K00334	K00788	K00762	K00788	K00370	K00602	K00600
K00158	K00162	K02418	K15894	K00113	K00791	K00791	K00616	K00382	K00344	K00634	K00548	K00571	K00588	K00620	K00761	K00381	K00266	K00266	K00294	K00764	K00700	K00425	K00260	K00721	K00537	K00661	K00602	K00285	K00845	K00548	K00648	K00864	K00651	K00527	K00640	K00254	K00700	K00703	K00688	K00764	K00661	K00299	K00335	K00789	K00763	K00789	K00371	K00604	K00602
K00161	K00164	K02420	K15895	K00114	K00805	K00797	K00620	K00384	K00362	K00639	K00554	K00574	K00600	K00625	K00762	K00382	K00274	K00270	K00297	K00765	K00702	K00426	K00261	K00737	K00548	K00666	K00604	K00286	K00847	K00554	K00655	K00868	K00655	K00528	K00645	K00257	K00702	K00705	K00700	K00765	K00688	K00302	K00336	K00790	K00764	K00790	K00373	K00611	K00604
K00162	K00169	K02472	K18094	K00116	K00806	K00800	K00625	K00390	K00363	K00640	K00557	K00600	K00602	K00627	K00763	K00384	K00278	K00278	K00302	K00773	K00703	K00433	K00262	K00745	K00549	K00681	K00609	K00287	K00850	K00557	K00656	K00873	K00656	K00533	K00648	K00259	K00703	K00757	K00703	K00773	K00700	K00303	K00337	K00791	K00765	K00791	K00374	K00615	K00611
K00164	K00170	K02473	K18095	K00117	K00820	K00805	K00640	K00425	K00364	K00645	K00558	K00602	K00604	K00633	K00764	K00390	K00282	K00282	K00303	K00783	K00705	K00435	K00263	K00757	K00554	K00688	K00610	K00294	K00858	K00558	K00657	K00876	K00661	K00537	K00651	K00260	K00705	K00760	K00705	K00783	K00703	K00318	K00338	K00796	K00773	K00793	K00375	K00616	K00615
K00169	K00171	K02474	K18924	K00121	K00823	K00806	K00645	K00426	K00370	K00648	K00560	K00604	K00609	K00640	K00765	K00425	K00283	K00283	K00318	K00784	K00721	K00453	K00265	K00760	K00557	K00700	K00611	K00297	K00859	K00560	K00661	K00878	K00681	K00547	K00655	K00262	K00721	K00761	K00721	K00784	K00705	K00344	K00339	K00800	K00783	K00794	K00382	K00627	K00616
K00170	K00172	K02477	K18925	K00122	K00826	K00817	K00651	K00459	K00371	K00651	K00566	K00609	K00611	K00645	K00768	K00426	K00285	K00284	K00330	K00789	K00737	K00459	K00266	K00761	K00558	K00703	K00615	K00318	K00865	K00566	K00687	K00891	K00688	K00548	K00656	K00263	K00737	K00762	K00757	K00789	K00756	K00364	K00340	K00806	K00786	K00796	K00384	K00631	K00626
K00171	K00174	K02510	K19270	K00123	K00831	K00820	K00655	K00525	K00373	K00655	K00567	K00611	K00615	K00648	K00773	K00432	K00286	K00285	K00331	K00790	K00752	K00483	K00282	K00762	K00560	K00705	K00616	K00344	K00868	K00567	K00691	K00919	K00700	K00549	K00657	K00265	K00756	K00763	K00760	K00790	K00759	K00380	K00341	K00817	K00788	K00800	K00425	K00640	K00627
K00172	K00175	K02525	K19333	K00124	K00841	K00821	K00656	K00527	K00374	K00656	K00574	K00615	K00616	K00651	K00783	K00435	K00287	K00286	K00332	K00791	K00756	K00491	K00283	K00763	K00564	K00756	K00620	K00354	K00872	K00574	K00694	K00926	K00703	K00554	K00756	K00266	K00760	K00764	K00761	K00791	K00760	K00381	K00342	K00820	K00789	K00806	K00426	K00641	K00631
K00174	K00176	K02531	K00024	K00125	K00845	K00826	K00657	K00528	K00375	K00756	K00575	K00616	K00620	K00655	K00784	K00459	K00294	K00287	K00333	K00796	K00759	K00525	K00284	K00764	K00566	K00760	K00625	K00355	K00873	K00575	K00745	K00927	K00705	K00558	K00759	K00274	K00761	K00765	K00762	K00796	K00761	K00382	K00343	K00821	K00790	K00817	K00520	K00645	K00633
K00175	K00177	K02585	K00029	K00126	K00847	K00831	K00661	K00533	K00380	K00759	K00588	K00625	K00625	K00656	K00788	K00491	K00297	K00294	K00337	K00800	K00760	K00526	K00286	K00765	K00567	K00761	K00626	K00362	K00887	K00588	K00756	K00929	K00757	K00560	K00760	K00278	K00762	K00773	K00763	K00800	K00762	K00384	K00346	K00831	K00791	K00820	K00525	K00647	K00640
K00176	K00179	K02614	K00050	K00127	K00849	K00845	K00666	K00537	K00381	K00760	K00600	K00626	K00627	K00661	K00789	K00525	K00318	K00297	K00338	K00805	K00762	K00527	K00287	K00766	K00571	K00762	K00633	K00363	K00919	K00600	K00759	K00939	K00759	K00563	K00761	K00282	K00763	K00783	K00764	K00805	K00763	K00390	K00347	K00848	K00796	K00821	K00526	K00648	K00641
K00177	K00180	K02744	K00121	K00128	K00850	K00847	K00675	K00548	K00382	K00761	K00602	K00627	K00634	K00674	K00790	K00526	K00344	K00299	K00339	K00806	K00763	K00537	K00290	K00768	K00574	K00763	K00640	K00364	K00925	K00602	K00760	K00941	K00760	K00564	K00762	K00283	K00764	K00788	K00773	K00806	K00764	K00425	K00348	K00849	K00800	K00831	K00527	K00652	K00645
K00179	K00184	K02746	K00134	K00129	K00852	K00849	K00688	K00554	K00383	K00762	K00604	K00634	K00639	K00687	K00791	K00527	K00354	K00302	K00340	K00817	K00764	K00547	K00294	K00773	K00588	K00764	K00645	K00370	K00927	K00604	K00761	K00942	K00761	K00566	K00763	K00285	K00765	K00789	K00783	K00817	K00765	K00426	K00349	K00858	K00806	K00848	K00554	K00655	K00647
K00180	K00185	K02759	K00135	K00130	K00857	K00850	K00690	K00557	K00384	K00763	K00606	K00640	K00640	K00688	K00793	K00537	K00355	K00303	K00341	K00820	K00765	K00548	K00297	K00783	K00595	K00765	K00648	K00371	K00928	K00606	K00762	K00943	K00762	K00567	K00764	K00286	K00773	K00790	K00788	K00820	K00766	K00432	K00350	K00859	K00817	K00849	K00560	K00656	K00648
K00184	K00194	K02760	K00156	K00131	K00858	K00857	K00700	K00558	K00390	K00764	K00609	K00645	K00645	K00691	K00794	K00547	K00362	K00318	K00342	K00821	K00766	K00549	K00299	K00784	K00600	K00768	K00651	K00372	K00931	K00609	K00763	K00945	K00763	K00571	K00765	K00287	K00783	K00791	K00789	K00821	K00767	K00435	K00351	K00864	K00820	K00858	K00563	K00658	K00652
K00185	K00196	K02777	K00164	K00132	K00859	K00858	K00703	K00560	K00425	K00765	K00611	K00648	K00648	K00700	K00797	K00549	K00363	K00340	K00343	K00826	K00773	K00554	K00301	K00786	K00602	K00773	K00655	K00373	K00939	K00611	K00764	K00948	K00764	K00575	K00768	K00294	K00784	K00793	K00790	K00826	K00773	K00436	K00362	K00868	K00821	K00859	K00564	K00661	K00655
K00189	K00197	K02794	K00230	K00133	K00865	K00859	K00705	K00566	K00426	K00768	K00615	K00651	K00651	K00703	K00798	K00554	K00364	K00344	K00344	K00831	K00783	K00557	K00302	K00788	K00603	K00783	K00656	K00374	K00942	K00615	K00773	K00949	K00765	K00595	K00773	K00297	K00786	K00794	K00791	K00831	K00783	K00446	K00366	K00878	K00831	K00864	K00566	K00674	K00656
K00194	K00198	K02795	K00239	K00134	K00867	K00864	K00757	K00567	K00432	K00773	K00616	K00655	K00655	K00712	K00800	K00560	K00370	K00362	K00354	K00836	K00784	K00558	K00303	K00789	K00604	K00784	K00657	K00375	K00943	K00616	K00782	K00951	K00766	K00598	K00783	K00299	K00789	K00800	K00800	K00836	K00784	K00453	K00375	K00882	K00848	K00868	K00595	K00677	K00658
K00196	K00208	K02796	K00240	K00135	K00868	K00865	K00759	K00568	K00433	K00783	K00620	K00656	K00656	K00756	K00805	K00564	K00371	K00363	K00355	K00845	K00786	K00560	K00318	K00790	K00605	K00788	K00661	K00380	K00945	K00620	K00783	K00954	K00773	K00600	K00788	K00318	K00790	K00805	K00805	K00845	K00786	K00459	K00382	K00891	K00849	K00878	K00600	K00688	K00674
K00197	K00209	K02799	K00241	K00137	K00869	K00868	K00760	K00571	K00435	K00788	K00626	K00657	K00661	K00759	K00806	K00566	K00372	K00364	K00362	K00847	K00789	K00563	K00342	K00791	K00606	K00789	K00688	K00381	K00948	K00626	K00784	K00962	K00783	K00602	K00789	K00324	K00791	K00806	K00806	K00847	K00788	K00483	K00383	K00901	K00858	K00882	K00602	K00700	K00677
K00198	K00215	K02809	K00245	K00138	K00872	K00872	K00761	K00574	K00459	K00789	K00627	K00661	K00674	K00760	K00817	K00567	K00373	K00370	K00363	K00848	K00790	K00564	K00344	K00796	K00609	K00790	K00700	K00382	K00949	K00627	K00786	K00969	K00788	K00604	K00790	K00325	K00796	K00812	K00820	K00848	K00789	K00491	K00384	K00919	K00859	K00891	K00604	K00703	K00681
K00208	K00219	K02822	K00254	K00140	K00873	K00873	K00762	K00575	K00491	K00790	K00634	K00674	K00687	K00761	K00820	K00571	K00374	K00371	K00364	K00849	K00791	K00566	K00354	K00798	K00610	K00791	K00703	K00384	K00951	K00634	K00788	K00973	K00789	K00605	K00791	K00330	K00798	K00817	K00821	K00849	K00790	K00525	K00385	K00925	K00864	K00901	K00605	K00705	K00688
K00209	K00226	K02854	K00265	K00145	K00876	K00876	K00763	K00588	K00520	K00791	K00640	K00687	K00688	K00762	K00821	K00588	K00375	K00373	K00366	K00850	K00796	K00567	K00355	K00800	K00615	K00800	K00705	K00390	K00954	K00640	K00789	K00974	K00790	K00609	K00793	K00331	K00800	K00820	K00824	K00850	K00791	K00526	K00425	K00926	K00868	K00919	K00609	K00748	K00700
K00215	K00230	K02865	K00278	K00146	K00882	K00878	K00764	K00590	K00525	K00793	K00645	K00688	K00690	K00763	K00826	K00600	K00380	K00374	K00370	K00852	K00800	K00571	K00364	K00805	K00616	K00805	K00712	K00425	K00962	K00645	K00790	K00975	K00791	K00610	K00794	K00332	K00805	K00821	K00826	K00852	K00793	K00527	K00426	K00927	K00878	K00925	K00611	K00757	K00703
K00219	K00231	K02868	K00281	K00147	K00887	K00882	K00765	K00595	K00526	K00794	K00648	K00690	K00691	K00764	K00831	K00602	K00381	K00375	K00371	K00853	K00805	K00574	K00370	K00806	K00625	K00806	K00757	K00426	K00963	K00648	K00791	K00981	K00793	K00611	K00796	K00333	K00806	K00824	K00831	K00853	K00794	K00537	K00433	K00928	K00882	K00926	K00613	K00759	K00748
K00226	K00239	K02873	K00330	K00148	K00903	K00891	K00766	K00600	K00527	K00796	K00651	K00691	K00700	K00765	K00845	K00604	K00382	K00380	K00373	K00854	K00806	K00575	K00371	K00817	K00626	K00817	K00760	K00432	K00969	K00651	K00796	K00989	K00794	K00615	K00800	K00334	K00817	K00826	K00845	K00854	K00800	K00547	K00459	K00929	K00891	K00927	K00615	K00760	K00757
K00230	K00240	K02877	K00331	K00150	K00919	K00919	K00767	K00602	K00528	K00800	K00655	K00694	K00703	K00773	K00847	K00605	K00383	K00381	K00374	K00858	K00817	K00588	K00373	K00820	K00627	K00821	K00761	K00433	K00973	K00655	K00798	K00991	K00797	K00616	K00805	K00335	K00820	K00831	K00847	K00858	K00805	K00549	K00510	K00930	K00901	K00928	K00616	K00761	K00759
K00231	K00241	K02883	K00332	K00151	K00925	K00925	K00768	K00604	K00537	K00805	K00656	K00700	K00745	K00783	K00848	K00606	K00384	K00382	K00375	K00860	K00820	K00600	K00374	K00821	K00639	K00826	K00762	K00435	K00974	K00656	K00800	K00995	K00805	K00620	K00806	K00336	K00821	K00845	K00848	K00860	K00806	K00554	K00520	K00931	K00919	K00930	K00620	K00762	K00760
K00239	K00243	K02896	K00333	K00154	K00927	K00927	K00773	K00606	K00547	K00806	K00657	K00703	K00756	K00784	K00849	K00609	K00390	K00383	K00380	K00864	K00821	K00602	K00375	K00826	K00640	K00831	K00763	K00455	K00975	K00657	K00805	K01000	K00806	K00625	K00812	K00337	K00826	K00847	K00849	K00864	K00817	K00558	K00525	K00937	K00925	K00931	K00627	K00764	K00761
K00240	K00244	K02925	K00334	K00156	K00928	K00928	K00783	K00609	K00548	K00812	K00661	K00705	K00759	K00788	K00850	K00611	K00425	K00384	K00382	K00868	K00826	K00604	K00382	K00831	K00645	K00845	K00764	K00459	K00980	K00661	K00806	K01008	K00812	K00626	K00817	K00338	K00831	K00849	K00850	K00868	K00821	K00560	K00526	K00939	K00926	K00937	K00639	K00765	K00762
K00241	K00245	K02930	K00337	K00157	K00931	K00930	K00784	K00610	K00549	K00817	K00674	K00712	K00760	K00789	K00852	K00615	K00426	K00390	K00384	K00872	K00831	K00609	K00383	K00833	K00648	K00847	K00765	K00481	K00981	K00674	K00812	K01034	K00817	K00627	K00820	K00339	K00833	K00850	K00852	K00872	K00826	K00561	K00527	K00940	K00927	K00939	K00640	K00766	K00764
K00243	K00246	K02932	K00338	K00158	K00938	K00931	K00788	K00611	K00554	K00820	K00681	K00745	K00761	K00790	K00853	K00616	K00432	K00425	K00390	K00873	K00833	K00611	K00384	K00845	K00651	K00849	K00766	K00491	K00991	K00681	K00820	K01035	K00820	K00632	K00826	K00340	K00845	K00853	K00853	K00873	K00831	K00564	K00528	K00941	K00928	K00940	K00645	K00769	K00765
K00244	K00248	K02936	K00339	K00161	K00939	K00939	K00789	K00613	K00558	K00826	K00688	K00756	K00762	K00791	K00854	K00620	K00433	K00426	K00425	K00874	K00845	K00620	K00425	K00847	K00652	K00850	K00767	K00525	K00995	K00688	K00826	K01056	K00821	K00633	K00831	K00341	K00847	K00854	K00854	K00874	K00845	K00566	K00533	K00942	K00929	K00941	K00648	K00773	K00766
K00245	K00254	K02938	K00340	K00162	K00942	K00941	K00790	K00615	K00560	K00831	K00691	K00759	K00763	K00796	K00858	K00625	K00435	K00432	K00426	K00876	K00847	K00625	K00426	K00849	K00655	K00853	K00773	K00526	K01000	K00691	K00839	K01069	K00823	K00638	K00832	K00342	K00848	K00858	K00858	K00876	K00847	K00568	K00537	K00943	K00930	K00942	K00652	K00782	K00769
K00246	K00259	K02941	K00341	K00163	K00943	K00942	K00791	K00616	K00561	K00832	K00694	K00760	K00764	K00800	K00859	K00626	K00455	K00435	K00432	K00882	K00849	K00626	K00432	K00850	K00656	K00854	K00783	K00527	K01006	K00694	K00841	K01092	K00826	K00639	K00850	K00343	K00849	K00859	K00859	K00882	K00849	K00570	K00548	K00945	K00931	K00943	K00655	K00783	K00773
K00248	K00261	K02969	K00342	K00164	K00945	K00943	K00796	K00620	K00563	K00850	K00700	K00761	K00765	K00805	K00860	K00627	K00459	K00436	K00433	K00891	K00850	K00627	K00433	K00852	K00657	K00858	K00784	K00537	K01026	K00700	K00845	K01104	K00831	K00640	K00852	K00344	K00850	K00864	K00864	K00891	K00850	K00571	K00554	K00948	K00937	K00945	K00658	K00785	K00782
K00254	K00262	K02974	K00343	K00166	K00948	K00945	K00797	K00625	K00564	K00857	K00703	K00762	K00773	K00806	K00864	K00633	K00481	K00446	K00435	K00901	K00852	K00632	K00435	K00853	K00658	K00859	K00788	K00547	K01056	K00703	K00847	K01142	K00845	K00645	K00857	K00354	K00852	K00865	K00868	K00901	K00858	K00575	K00557	K00949	K00939	K00948	K00674	K00788	K00783
K00259	K00265	K02981	K00350	K00167	K00949	K00948	K00800	K00626	K00566	K00858	K00756	K00763	K00783	K00812	K00865	K00639	K00491	K00453	K00451	K00919	K00853	K00633	K00446	K00854	K00661	K00864	K00789	K00548	K01081	K00756	K00849	K01151	K00847	K00648	K00858	K00355	K00853	K00868	K00873	K00919	K00859	K00588	K00558	K00951	K00940	K00949	K00684	K00789	K00785
K00261	K00266	K02985	K00374	K00169	K00951	K00951	K00805	K00627	K00567	K00859	K00759	K00764	K00784	K00817	K00868	K00640	K00525	K00459	K00453	K00925	K00854	K00645	K00452	K00858	K00662	K00868	K00790	K00549	K01091	K00759	K00850	K01156	K00852	K00651	K00859	K00362	K00854	K00873	K00874	K00925	K00864	K00600	K00560	K00954	K00941	K00951	K00688	K00790	K00788
K00262	K00275	K02989	K00405	K00170	K00954	K00954	K00806	K00633	K00571	K00864	K00760	K00773	K00789	K00820	K00872	K00641	K00526	K00483	K00456	K00927	K00858	K00648	K00453	K00859	K00666	K00872	K00791	K00554	K01095	K00760	K00851	K01159	K00854	K00655	K00864	K00363	K00858	K00876	K00876	K00927	K00873	K00602	K00561	K00962	K00942	K00954	K00697	K00791	K00789
K00265	K00278	K02993	K00425	K00171	K00963	K00962	K00817	K00639	K00574	K00873	K00761	K00782	K00790	K00821	K00873	K00645	K00527	K00491	K00457	K00928	K00859	K00651	K00459	K00864	K00677	K00873	K00793	K00558	K01101	K00761	K00852	K01163	K00857	K00656	K00873	K00364	K00859	K00878	K00878	K00928	K00874	K00604	K00566	K00963	K00943	K00962	K00700	K00793	K00790
K00266	K00281	K02995	K00426	K00172	K00965	K00963	K00820	K00640	K00588	K00876	K00762	K00783	K00791	K00823	K00878	K00648	K00537	K00520	K00459	K00930	K00864	K00655	K00472	K00868	K00687	K00874	K00794	K00560	K01129	K00762	K00857	K01243	K00858	K00657	K00874	K00368	K00864	K00891	K00891	K00930	K00876	K00605	K00567	K00965	K00945	K00963	K00705	K00794	K00791
K00275	K00282	K02997	K00428	K00174	K00969	K00965	K00821	K00645	K00600	K00878	K00763	K00784	K00798	K00826	K00880	K00655	K00547	K00525	K00472	K00931	K00868	K00661	K00483	K00873	K00688	K00887	K00796	K00563	K01142	K00763	K00858	K01247	K00864	K00661	K00876	K00370	K00865	K00919	K00899	K00931	K00882	K00609	K00571	K00969	K00948	K00965	K00721	K00795	K00793
K00278	K00283	K03075	K00483	K00175	K00973	K00969	K00826	K00648	K00602	K00891	K00764	K00786	K00800	K00831	K00881	K00656	K00548	K00526	K00483	K00937	K00873	K00666	K00491	K00876	K00691	K00891	K00798	K00564	K01151	K00764	K00859	K01255	K00865	K00663	K00891	K00371	K00868	K00925	K00919	K00937	K00891	K00611	K00574	K00973	K00949	K00969	K00758	K00796	K00794
K00281	K00284	K03078	K00573	K00176	K00974	K00973	K00831	K00651	K00604	K00919	K00765	K00788	K00806	K00841	K00891	K00657	K00549	K00527	K00491	K00939	K00874	K00687	K00525	K00882	K00700	K00919	K00800	K00566	K01153	K00765	K00864	K01258	K00868	K00666	K00897	K00372	K00873	K00927	K00925	K00939	K00919	K00615	K00575	K00974	K00951	K00974	K00759	K00799	K00795
K00282	K00286	K03082	K00641	K00177	K00975	K00974	K00845	K00652	K00605	K00925	K00767	K00789	K00812	K00845	K00899	K00658	K00554	K00537	K00500	K00942	K00876	K00690	K00526	K00891	K00703	K00925	K00805	K00567	K01154	K00767	K00865	K01262	K00873	K00681	K00919	K00373	K00874	K00928	K00927	K00942	K00925	K00616	K00588	K00981	K00954	K00981	K00760	K00800	K00796
K00283	K00287	K03199	K00647	K00179	K00981	K00975	K00847	K00655	K00606	K00927	K00768	K00790	K00817	K00847	K00901	K00661	K00557	K00547	K00525	K00943	K00891	K00691	K00537	K00903	K00705	K00927	K00806	K00571	K01174	K00768	K00867	K01265	K00874	K00688	K00925	K00374	K00876	K00929	K00928	K00943	K00926	K00625	K00590	K00991	K00962	K00991	K00761	K00806	K00800
K00284	K00290	K03203	K00652	K00180	K00995	K00979	K00848	K00656	K00609	K00928	K00773	K00791	K00820	K00848	K00919	K00681	K00558	K00549	K00526	K00945	K00917	K00712	K00547	K00919	K00712	K00928	K00817	K00575	K01190	K00773	K00868	K01267	K00876	K00700	K00926	K00375	K00891	K00930	K00929	K00945	K00927	K00626	K00595	K00997	K00963	K00997	K00762	K00813	K00806
K00286	K00294	K03271	K00658	K00183	K00996	K00980	K00849	K00657	K00611	K00929	K00783	K00796	K00821	K00849	K00925	K00712	K00560	K00554	K00527	K00948	K00919	K00756	K00548	K00925	K00721	K00930	K00820	K00588	K01193	K00783	K00869	K01270	K00878	K00703	K00927	K00380	K00903	K00931	K00930	K00948	K00928	K00627	K00600	K01000	K00965	K01000	K00763	K00817	K00813
K00287	K00297	K03272	K00677	K00184	K00997	K00981	K00850	K00661	K00615	K00931	K00784	K00798	K00824	K00850	K00926	K00756	K00561	K00558	K00537	K00949	K00925	K00757	K00549	K00926	K00748	K00931	K00821	K00600	K01200	K00784	K00872	K01273	K00891	K00705	K00928	K00381	K00917	K00936	K00931	K00949	K00930	K00632	K00602	K01006	K00968	K01006	K00764	K00820	K00817
K00290	K00302	K03283	K00690	K00185	K01000	K00991	K00852	K00666	K00616	K00939	K00786	K00800	K00826	K00851	K00927	K00759	K00563	K00560	K00547	K00950	K00926	K00759	K00554	K00927	K00757	K00937	K00826	K00602	K01223	K00786	K00873	K01299	K00899	K00721	K00929	K00382	K00919	K00937	K00937	K00950	K00931	K00633	K00603	K01011	K00969	K01011	K00765	K00821	K00820
K00294	K00303	K03300	K00729	K00187	K01056	K00995	K00853	K00681	K00620	K00941	K00788	K00805	K00831	K00852	K00928	K00760	K00564	K00561	K00548	K00951	K00927	K00760	K00557	K00928	K00759	K00939	K00831	K00604	K01239	K00788	K00874	K01304	K00919	K00757	K00931	K00384	K00925	K00939	K00939	K00951	K00937	K00634	K00604	K01056	K00974	K01012	K00768	K00826	K00826
K00297	K00313	K03317	K00748	K00194	K01060	K00997	K00854	K00684	K00625	K00942	K00789	K00806	K00841	K00857	K00930	K00761	K00566	K00564	K00549	K00954	K00928	K00761	K00558	K00929	K00760	K00942	K00845	K00605	K01243	K00789	K00876	K01338	K00925	K00760	K00939	K00387	K00926	K00941	K00941	K00954	K00939	K00639	K00605	K01069	K00975	K01056	K00773	K00831	K00831
K00302	K00318	K03332	K00772	K00196	K01071	K01000	K00858	K00688	K00626	K00943	K00790	K00812	K00845	K00858	K00931	K00762	K00567	K00566	K00554	K00962	K00929	K00762	K00560	K00930	K00761	K00943	K00847	K00606	K01246	K00790	K00878	K01356	K00926	K00761	K00941	K00389	K00927	K00942	K00942	K00962	K00941	K00640	K00606	K01077	K00981	K01066	K00782	K00833	K00833
K00303	K00324	K03411	K00803	K00197	K01073	K01002	K00859	K00700	K00627	K00945	K00791	K00817	K00847	K00859	K00937	K00763	K00571	K00567	K00557	K00963	K00930	K00763	K00563	K00931	K00762	K00945	K00848	K00609	K01255	K00791	K00882	K01358	K00927	K00762	K00942	K00390	K00928	K00945	K00945	K00963	K00942	K00645	K00609	K01091	K00991	K01069	K00788	K00847	K00847
K00313	K00325	K03426	K00818	K00198	K01077	K01006	K00864	K00703	K00633	K00948	K00793	K00820	K00850	K00864	K00939	K00764	K00574	K00568	K00558	K00965	K00931	K00764	K00564	K00937	K00763	K00948	K00849	K00611	K01262	K00793	K00887	K01361	K00928	K00763	K00943	K00392	K00929	K00948	K00948	K00965	K00945	K00648	K00610	K01104	K00995	K01077	K00789	K00849	K00849
K00318	K00330	K03429	K00836	K00207	K01092	K01012	K00865	K00705	K00639	K00949	K00794	K00826	K00851	K00865	K00941	K00766	K00575	K00570	K00560	K00969	K00937	K00765	K00566	K00939	K00764	K00949	K00850	K00615	K01265	K00794	K00891	K01409	K00930	K00764	K00945	K00425	K00930	K00949	K00949	K00969	K00948	K00651	K00611	K01118	K00996	K01091	K00790	K00850	K00850
K00324	K00331	K03441	K00895	K00208	K01095	K01023	K00868	K00721	K00640	K00951	K00796	K00831	K00852	K00867	K00942	K00773	K00588	K00571	K00564	K00973	K00939	K00766	K00567	K00941	K00765	K00951	K00852	K00616	K01267	K00796	K00904	K01421	K00931	K00765	K00948	K00426	K00931	K00951	K00951	K00973	K00949	K00655	K00615	K01129	K00997	K01104	K00791	K00851	K00851
K00325	K00332	K03481	K00912	K00209	K01101	K01056	K00873	K00756	K00641	K00954	K00797	K00839	K00857	K00868	K00943	K00783	K00600	K00588	K00566	K00974	K00942	K00773	K00571	K00942	K00766	K00954	K00853	K00620	K01269	K00797	K00917	K01424	K00939	K00766	K00949	K00432	K00937	K00954	K00954	K00974	K00951	K00656	K00616	K01142	K01000	K01118	K00793	K00852	K00852
K00330	K00333	K03488	K00940	K00210	K01104	K01069	K00874	K00759	K00645	K00962	K00800	K00841	K00858	K00869	K00945	K00784	K00602	K00600	K00567	K00975	K00945	K00782	K00574	K00945	K00767	K00962	K00854	K00625	K01270	K00800	K00919	K01425	K00941	K00767	K00951	K00433	K00939	K00962	K00962	K00975	K00954	K00657	K00625	K01151	K01006	K01129	K00794	K00854	K00854
K00331	K00334	K03489	K00946	K00215	K01126	K01091	K00876	K00760	K00648	K00969	K00805	K00845	K00859	K00872	K00948	K00788	K00604	K00602	K00571	K00978	K00948	K00783	K00575	K00948	K00768	K00963	K00858	K00626	K01271	K00805	K00925	K01443	K00942	K00768	K00954	K00435	K00942	K00965	K00965	K00978	K00955	K00658	K00626	K01153	K01011	K01142	K00796	K00857	K00857
K00332	K00335	K03518	K00950	K00216	K01142	K01104	K00878	K00761	K00651	K00974	K00806	K00847	K00864	K00873	K00949	K00789	K00605	K00604	K00574	K00980	K00951	K00784	K00588	K00949	K00773	K00965	K00859	K00627	K01273	K00806	K00926	K01448	K00945	K00773	K00962	K00441	K00945	K00969	K00969	K00980	K00956	K00661	K00633	K01154	K01056	K01151	K00798	K00858	K00858
K00333	K00336	K03519	K00963	K00217	K01151	K01126	K00880	K00762	K00652	K00975	K00812	K00848	K00865	K00874	K00951	K00790	K00606	K00605	K00575	K00981	K00954	K00788	K00594	K00951	K00783	K00969	K00860	K00632	K01297	K00812	K00927	K01462	K00948	K00782	K00969	K00455	K00948	K00973	K00973	K00981	K00957	K00666	K00634	K01159	K01066	K01153	K00800	K00859	K00859
K00334	K00337	K03523	K00968	K00219	K01153	K01129	K00882	K00763	K00655	K00981	K00817	K00849	K00867	K00876	K00954	K00791	K00609	K00606	K00588	K00986	K00962	K00789	K00595	K00954	K00784	K00971	K00864	K00633	K01338	K00817	K00928	K01464	K00949	K00783	K00974	K00459	K00949	K00974	K00974	K00986	K00962	K00681	K00638	K01179	K01069	K01159	K00805	K00865	K00864
K00335	K00338	K03573	K00970	K00220	K01154	K01142	K00883	K00764	K00656	K01000	K00820	K00850	K00868	K00878	K00958	K00793	K00611	K00609	K00600	K00991	K00965	K00790	K00598	K00955	K00788	K00973	K00868	K00634	K01358	K00820	K00929	K01468	K00951	K00788	K00975	K00481	K00951	K00975	K00975	K00991	K00965	K00756	K00639	K01207	K01077	K01179	K00806	K00867	K00865
K00336	K00339	K03608	K01002	K00221	K01176	K01151	K00891	K00765	K00657	K01006	K00821	K00851	K00869	K00882	K00962	K00794	K00615	K00611	K00602	K00995	K00969	K00791	K00600	K00957	K00789	K00974	K00873	K00639	K01372	K00821	K00931	K01478	K00954	K00789	K00980	K00491	K00954	K00981	K00978	K00995	K00969	K00759	K00640	K01251	K01091	K01207	K00817	K00868	K00867
K00337	K00340	K03636	K01011	K00226	K01185	K01153	K00917	K00767	K00658	K01012	K00823	K00852	K00872	K00887	K00963	K00796	K00616	K00615	K00604	K01000	K00971	K00793	K00602	K00962	K00790	K00975	K00874	K00640	K01409	K00823	K00938	K01486	K00962	K00790	K00981	K00508	K00962	K00986	K00981	K01000	K00971	K00760	K00645	K01258	K01104	K01251	K00820	K00872	K00868
K00338	K00341	K03639	K01058	K00228	K01187	K01154	K00919	K00768	K00661	K01034	K00832	K00857	K00873	K00891	K00965	K00799	K00620	K00616	K00605	K01006	K00972	K00794	K00604	K00965	K00791	K00978	K00876	K00645	K01424	K00832	K00939	K01487	K00969	K00791	K00989	K00525	K00965	K00991	K00986	K01006	K00973	K00761	K00648	K01262	K01118	K01258	K00821	K00873	K00872
K00339	K00342	K03704	K01095	K00230	K01190	K01163	K00925	K00773	K00681	K01035	K00845	K00858	K00874	K00904	K00969	K00800	K00625	K00620	K00606	K01012	K00973	K00796	K00605	K00968	K00793	K00981	K00878	K00648	K01439	K00845	K00940	K01489	K00974	K00793	K01000	K00526	K00969	K00995	K00991	K01012	K00974	K00762	K00651	K01265	K01129	K01262	K00826	K00874	K00873
K00340	K00343	K03713	K01130	K00231	K01193	K01174	K00926	K00783	K00687	K01056	K00847	K00859	K00876	K00919	K00973	K00805	K00626	K00625	K00609	K01056	K00974	K00798	K00606	K00969	K00794	K00991	K00880	K00651	K01443	K00847	K00941	K01491	K00975	K00794	K01006	K00527	K00971	K01000	K00995	K01056	K00975	K00763	K00652	K01356	K01142	K01265	K00831	K00876	K00874
K00341	K00346	K03720	K01141	K00235	K01208	K01190	K00927	K00784	K00688	K01104	K00850	K00863	K00882	K00925	K00974	K00806	K00627	K00626	K00611	K01091	K00975	K00800	K00609	K00971	K00796	K00995	K00882	K00652	K01444	K00850	K00942	K01493	K00981	K00798	K01012	K00529	K00972	K01006	K00996	K01091	K00978	K00764	K00655	K01358	K01151	K01338	K00833	K00878	K00876
K00342	K00347	K03735	K01150	K00239	K01215	K01193	K00928	K00786	K00691	K01118	K00852	K00864	K00887	K00927	K00975	K00817	K00632	K00627	K00615	K01092	K00981	K00805	K00611	K00972	K00798	K00996	K00885	K00655	K01448	K00852	K00943	K01515	K00989	K00800	K01034	K00537	K00973	K01039	K01000	K01092	K00980	K00765	K00656	K01409	K01153	K01356	K00845	K00880	K00878
K00343	K00348	K03740	K01176	K00240	K01223	K01197	K00930	K00788	K00700	K01129	K00854	K00865	K00891	K00928	K00978	K00819	K00633	K00632	K00616	K01104	K00983	K00806	K00615	K00973	K00800	K01000	K00891	K00656	K01451	K00854	K00945	K01520	K00991	K00805	K01035	K00547	K00974	K01040	K01006	K01104	K00981	K00766	K00657	K01421	K01154	K01358	K00849	K00882	K00879
K00346	K00349	K03828	K01186	K00241	K01226	K01200	K00931	K00789	K00703	K01142	K00858	K00867	K00899	K00930	K00981	K00820	K00634	K00633	K00619	K01129	K00986	K00817	K00616	K00974	K00805	K01006	K00917	K00657	K01462	K00858	K00948	K01533	K00995	K00806	K01046	K00548	K00975	K01048	K01039	K01129	K00983	K00767	K00661	K01424	K01156	K01372	K00850	K00884	K00880
K00347	K00350	K03855	K01197	K00242	K01232	K01205	K00937	K00790	K00712	K01151	K00859	K00868	K00903	K00931	K00986	K00821	K00639	K00634	K00620	K01133	K00991	K00820	K00620	K00975	K00806	K01039	K00919	K00658	K01465	K00859	K00949	K01534	K01000	K00812	K01056	K00549	K00978	K01056	K01040	K01133	K00986	K00773	K00662	K01426	K01159	K01409	K00852	K00885	K00882
K00348	K00351	K04045	K01220	K00243	K01239	K01206	K00939	K00791	K00756	K01159	K00864	K00869	K00904	K00937	K00991	K00823	K00640	K00639	K00625	K01142	K00995	K00821	K00625	K00978	K00812	K01040	K00925	K00661	K01489	K00864	K00950	K01537	K01006	K00817	K01091	K00554	K00981	K01077	K01046	K01142	K00991	K00782	K00666	K01439	K01179	K01421	K00853	K00891	K00884
K00349	K00355	K04109	K01247	K00244	K01243	K01207	K00941	K00793	K00759	K01163	K00865	K00872	K00919	K00938	K00995	K00824	K00645	K00640	K00626	K01151	K00996	K00823	K00626	K00981	K00817	K01046	K00926	K00666	K01491	K00865	K00951	K01560	K01008	K00819	K01104	K00558	K00983	K01091	K01048	K01151	K00995	K00783	K00674	K01442	K01207	K01424	K00857	K00901	K00885
K00350	K00364	K04750	K01278	K00245	K01246	K01232	K00942	K00794	K00760	K01179	K00868	K00873	K00925	K00939	K01000	K00826	K00648	K00641	K00627	K01153	K01000	K00826	K00627	K00983	K00820	K01048	K00927	K00675	K01493	K00868	K00954	K01591	K01012	K00820	K01118	K00560	K00986	K01104	K01056	K01153	K00996	K00784	K00677	K01462	K01251	K01425	K00858	K00912	K00891
K00351	K00366	K04940	K01295	K00246	K01250	K01243	K00945	K00796	K00761	K01243	K00872	K00874	K00927	K00940	K01006	K00830	K00651	K00645	K00632	K01154	K01006	K00831	K00632	K00986	K00821	K01056	K00928	K00681	K01507	K00872	K00962	K01619	K01026	K00821	K01126	K00563	K00991	K01129	K01091	K01154	K01000	K00788	K00684	K01465	K01255	K01426	K00859	K00919	K00901
K00354	K00370	K05281	K01414	K00247	K01256	K01246	K00948	K00797	K00762	K01251	K00873	K00876	K00928	K00941	K01008	K00841	K00652	K00648	K00633	K01155	K01012	K00833	K00633	K00991	K00826	K01060	K00929	K00686	K01520	K00873	K00963	K01620	K01034	K00826	K01129	K00564	K00995	K01138	K01104	K01155	K01006	K00789	K00688	K01470	K01258	K01439	K00863	K00925	K00912
K00355	K00371	K05299	K01429	K00248	K01258	K01258	K00949	K00800	K00763	K01255	K00874	K00878	K00929	K00942	K01012	K00845	K00655	K00651	K00634	K01156	K01046	K00841	K00638	K00995	K00831	K01066	K00930	K00688	K01523	K00874	K00965	K01621	K01035	K00831	K01142	K00566	K00996	K01142	K01129	K01156	K01012	K00790	K00690	K01478	K01262	K01442	K00864	K00927	K00919
K00364	K00372	K05303	K01433	K00249	K01262	K01262	K00951	K00805	K00764	K01258	K00876	K00882	K00930	K00943	K01042	K00847	K00656	K00652	K00638	K01159	K01056	K00845	K00639	K00996	K00833	K01069	K00931	K00691	K01534	K00876	K00969	K01624	K01039	K00839	K01151	K00567	K01000	K01151	K01138	K01159	K01056	K00791	K00691	K01482	K01265	K01462	K00865	K00928	K00925
K00366	K00374	K05524	K01482	K00252	K01265	K01265	K00954	K00806	K00765	K01262	K00878	K00885	K00931	K00945	K01048	K00850	K00657	K00655	K00639	K01179	K01081	K00847	K00640	K01000	K00841	K01091	K00937	K00692	K01537	K00878	K00973	K01643	K01040	K00841	K01153	K00568	K01006	K01153	K01142	K01179	K01066	K00793	K00700	K01486	K01356	K01465	K00867	K00930	K00926
K00370	K00375	K05566	K01523	K00253	K01270	K01267	K00962	K00812	K00766	K01265	K00882	K00887	K00938	K00948	K01056	K00851	K00658	K00656	K00640	K01181	K01091	K00849	K00641	K01006	K00845	K01129	K00939	K00694	K01560	K00882	K00974	K01644	K01056	K00845	K01159	K00570	K01012	K01154	K01151	K01181	K01091	K00794	K00702	K01491	K01358	K01478	K00868	K00931	K00927
K00371	K00376	K05567	K01546	K00254	K01271	K01270	K00965	K00817	K00773	K01266	K00885	K00891	K00939	K00949	K01066	K00852	K00661	K00657	K00641	K01183	K01104	K00851	K00645	K01007	K00847	K01138	K00941	K00700	K01567	K00885	K00975	K01646	K01069	K00847	K01163	K00571	K01028	K01159	K01153	K01183	K01104	K00796	K00703	K01493	K01409	K01480	K00872	K00939	K00928
K00372	K00380	K05568	K01547	K00259	K01281	K01273	K00969	K00820	K00783	K01267	K00891	K00903	K00942	K00950	K01091	K00853	K00662	K00658	K00645	K01190	K01129	K00852	K00648	K01012	K00848	K01151	K00942	K00703	K01588	K00891	K00981	K01662	K01091	K00849	K01179	K00574	K01042	K01167	K01155	K01190	K01129	K00797	K00705	K01495	K01421	K01482	K00873	K00940	K00931
K00374	K00382	K05569	K01548	K00260	K01297	K01338	K00973	K00821	K00784	K01270	K00901	K00904	K00943	K00951	K01092	K00854	K00666	K00661	K00648	K01191	K01142	K00853	K00651	K01046	K00849	K01153	K00945	K00756	K01591	K00901	K00991	K01681	K01104	K00850	K01246	K00575	K01046	K01179	K01156	K01191	K01151	K00798	K00721	K01520	K01424	K01486	K00874	K00941	K00937
K00375	K00383	K05570	K01580	K00261	K01338	K01356	K00974	K00826	K00788	K01273	K00917	K00917	K00945	K00954	K01129	K00857	K00675	K00666	K00651	K01192	K01156	K00854	K00652	K01056	K00850	K01154	K00948	K00759	K01607	K00917	K00995	K01710	K01118	K00852	K01251	K00588	K01048	K01207	K01159	K01192	K01153	K00800	K00748	K01524	K01426	K01491	K00876	K00942	K00939
K00376	K00384	K05571	K01585	K00262	K01356	K01358	K00975	K00831	K00789	K01295	K00919	K00919	K00948	K00962	K01151	K00858	K00681	K00681	K00652	K01193	K01182	K00857	K00655	K01081	K00851	K01155	K00949	K00760	K01619	K00919	K00997	K01712	K01119	K00854	K01255	K00594	K01056	K01214	K01176	K01193	K01154	K00801	K00756	K01534	K01439	K01493	K00878	K00943	K00940
K00382	K00385	K05692	K01607	K00263	K01358	K01361	K00978	K00833	K00790	K01297	K00925	K00925	K00949	K00963	K01153	K00859	K00686	K00712	K00655	K01198	K01187	K00858	K00658	K01091	K00852	K01159	K00951	K00761	K01620	K00925	K01000	K01715	K01126	K00858	K01258	K00600	K01069	K01246	K01186	K01198	K01156	K00805	K00757	K01546	K01442	K01495	K00886	K00945	K00941
K00383	K00390	K05782	K01623	K00265	K01372	K01409	K00981	K00845	K00791	K01299	K00927	K00926	K00951	K00965	K01154	K00860	K00687	K00756	K00656	K01206	K01190	K00859	K00661	K01092	K00854	K01163	K00954	K00762	K01624	K00927	K01006	K01733	K01142	K00859	K01262	K00602	K01081	K01251	K01190	K01206	K01182	K00806	K00759	K01547	K01447	K01520	K00891	K00946	K00942
K00384	K00394	K05795	K01661	K00266	K01408	K01420	K00991	K00847	K00793	K01304	K00928	K00927	K00954	K00969	K01159	K00864	K00688	K00759	K00657	K01208	K01191	K00864	K00666	K01104	K00857	K01179	K00962	K00763	K01647	K00928	K01008	K01734	K01151	K00864	K01265	K00604	K01091	K01255	K01193	K01208	K01187	K00812	K00760	K01548	K01462	K01524	K00895	K00948	K00943
K00385	K00395	K05805	K01676	K00274	K01409	K01421	K00995	K00848	K00794	K01305	K00929	K00928	K00962	K00973	K01163	K00865	K00690	K00760	K00658	K01209	K01192	K00865	K00681	K01126	K00858	K01187	K00965	K00764	K01649	K00929	K01056	K01735	K01156	K00865	K01266	K00605	K01104	K01258	K01214	K01209	K01190	K00817	K00761	K01571	K01465	K01534	K00919	K00950	K00945
K00390	K00404	K05863	K01719	K00275	K01419	K01424	K01000	K00849	K00796	K01338	K00930	K00929	K00963	K00974	K01193	K00868	K00691	K00761	K00661	K01214	K01193	K00867	K00687	K01129	K00859	K01190	K00968	K00765	K01652	K00930	K01060	K01736	K01159	K00868	K01267	K00606	K01126	K01262	K01215	K01214	K01195	K00819	K00762	K01577	K01470	K01546	K00926	K00951	K00946
K00394	K00405	K05864	K01727	K00276	K01421	K01439	K01006	K00850	K00798	K01356	K00939	K00931	K00965	K00975	K01214	K00869	K00692	K00762	K00662	K01243	K01198	K00868	K00689	K01142	K00860	K01195	K00969	K00766	K01653	K00939	K01069	K01738	K01163	K00873	K01270	K00609	K01129	K01265	K01246	K01243	K01207	K00820	K00763	K01579	K01478	K01547	K00927	K00954	K00948
K00395	K00406	K05881	K01847	K00278	K01424	K01443	K01023	K00852	K00799	K01358	K00941	K00938	K00969	K00980	K01215	K00872	K00694	K00763	K00663	K01255	K01201	K00869	K00690	K01151	K00864	K01243	K00971	K00767	K01662	K00941	K01071	K01745	K01207	K00874	K01273	K00611	K01138	K01270	K01251	K01255	K01214	K00823	K00764	K01580	K01482	K01548	K00928	K00962	K00950
K00404	K00407	K05982	K01858	K00281	K01428	K01448	K01026	K00853	K00800	K01409	K00942	K00939	K00973	K00981	K01226	K00873	K00700	K00764	K00666	K01259	K01207	K00873	K00691	K01179	K00865	K01246	K00973	K00773	K01679	K00942	K01073	K01754	K01243	K00876	K01281	K00615	K01142	K01273	K01255	K01259	K01243	K00824	K00765	K01586	K01486	K01571	K00930	K00963	K00951
K00405	K00411	K06035	K01879	K00282	K01429	K01449	K01042	K00854	K00805	K01419	K00943	K00940	K00974	K00986	K01243	K00874	K00703	K00765	K00675	K01262	K01209	K00874	K00712	K01181	K00867	K01255	K00974	K00782	K01681	K00943	K01077	K01756	K01246	K00878	K01295	K00616	K01151	K01338	K01258	K01262	K01247	K00826	K00766	K01588	K01491	K01577	K00931	K00965	K00954
K00425	K00412	K06182	K01903	K00283	K01430	K01462	K01056	K00858	K00806	K01420	K00945	K00941	K00975	K00991	K01246	K00876	K00712	K00766	K00686	K01265	K01214	K00876	K00721	K01182	K00868	K01258	K00975	K00783	K01687	K00945	K01081	K01770	K01262	K00882	K01297	K00620	K01153	K01356	K01262	K01265	K01255	K00836	K00767	K01591	K01493	K01579	K00936	K00970	K00962
K00426	K00425	K06191	K01911	K00284	K01439	K01465	K01060	K00859	K00812	K01424	K00948	K00942	K00980	K00995	K01255	K00878	K00756	K00767	K00688	K01267	K01222	K00878	K00756	K01185	K00869	K01262	K00978	K00784	K01689	K00948	K01091	K01775	K01265	K00887	K01299	K00625	K01154	K01358	K01265	K01267	K01262	K00841	K00768	K01620	K01495	K01586	K00937	K00974	K00963
K00428	K00426	K06196	K01916	K00285	K01442	K01480	K01066	K00864	K00817	K01425	K00949	K00943	K00981	K00996	K01258	K00882	K00759	K00773	K00694	K01273	K01224	K00887	K00757	K01187	K00873	K01265	K00981	K00788	K01693	K00949	K01092	K01776	K01270	K00919	K01303	K00626	K01156	K01409	K01270	K01273	K01265	K00845	K00773	K01629	K01515	K01588	K00939	K00975	K00965
K00432	K00428	K06202	K01991	K00286	K01443	K01489	K01069	K00865	K00819	K01426	K00950	K00945	K00991	K00997	K01262	K00887	K00760	K00782	K00700	K01297	K01235	K00891	K00759	K01190	K00874	K01267	K00983	K00789	K01703	K00950	K01095	K01783	K01273	K00925	K01304	K00627	K01176	K01420	K01271	K01297	K01270	K00847	K00783	K01647	K01520	K01591	K00940	K00979	K00970
K00437	K00432	K06209	K01993	K00287	K01448	K01491	K01077	K00868	K00820	K01439	K00951	K00948	K00995	K01000	K01265	K00891	K00761	K00783	K00701	K01338	K01246	K00903	K00760	K01192	K00876	K01273	K00986	K00790	K01704	K00951	K01101	K01784	K01297	K00927	K01305	K00632	K01181	K01421	K01273	K01338	K01273	K00848	K00784	K01649	K01523	K01620	K00941	K00981	K00974
K00441	K00437	K06286	K02014	K00289	K01462	K01493	K01091	K00872	K00821	K01442	K00954	K00949	K00996	K01042	K01269	K00917	K00762	K00784	K00703	K01356	K01251	K00904	K00761	K01193	K00882	K01308	K00991	K00791	K01710	K00954	K01104	K01790	K01338	K00928	K01338	K00633	K01182	K01424	K01338	K01356	K01338	K00849	K00788	K01652	K01524	K01629	K00942	K00982	K00975
K00451	K00441	K06378	K02022	K00290	K01465	K01495	K01104	K00873	K00823	K01447	K00962	K00950	K00997	K01051	K01270	K00919	K00763	K00788	K00756	K01358	K01255	K00919	K00762	K01198	K00891	K01338	K00995	K00793	K01714	K00962	K01118	K01803	K01356	K00930	K01356	K00634	K01187	K01425	K01356	K01358	K01356	K00850	K00789	K01653	K01534	K01647	K00943	K00983	K00979
K00459	K00459	K06391	K02065	K00294	K01491	K01507	K01126	K00874	K00824	K01448	K00963	K00951	K01000	K01056	K01273	K00925	K00764	K00789	K00759	K01372	K01258	K00925	K00763	K01201	K00895	K01356	K00997	K00794	K01715	K00963	K01119	K01808	K01358	K00931	K01358	K00639	K01190	K01436	K01358	K01372	K01358	K00851	K00790	K01661	K01546	K01649	K00945	K00989	K00981
K00483	K00483	K06392	K02067	K00297	K01493	K01515	K01129	K00876	K00826	K01449	K00965	K00954	K01006	K01060	K01305	K00926	K00765	K00790	K00760	K01409	K01262	K00926	K00764	K01206	K00897	K01358	K01000	K00796	K01733	K00965	K01126	K01810	K01409	K00937	K01409	K00640	K01191	K01443	K01409	K01409	K01409	K00852	K00791	K01662	K01547	K01652	K00946	K00990	K00982
K00507	K00525	K06393	K02077	K00298	K01512	K01520	K01142	K00878	K00833	K01451	K00969	K00962	K01008	K01069	K01308	K00927	K00766	K00791	K00761	K01421	K01265	K00927	K00765	K01207	K00903	K01409	K01002	K00797	K01735	K00969	K01129	K01835	K01420	K00939	K01419	K00641	K01193	K01447	K01420	K01421	K01420	K00854	K00793	K01673	K01548	K01653	K00948	K00991	K00983
K00525	K00526	K06397	K02106	K00299	K01515	K01534	K01151	K00882	K00841	K01462	K00970	K00963	K01011	K01071	K01338	K00928	K00767	K00793	K00762	K01424	K01267	K00928	K00766	K01208	K00912	K01425	K01006	K00798	K01736	K00970	K01142	K01843	K01421	K00940	K01420	K00645	K01198	K01448	K01421	K01424	K01421	K00857	K00794	K01677	K01571	K01654	K00950	K00995	K00986
K00526	K00527	K06402	K02200	K00302	K01520	K01537	K01163	K00891	K00845	K01465	K00971	K00965	K01023	K01081	K01356	K00930	K00773	K00794	K00763	K01439	K01270	K00930	K00773	K01209	K00919	K01439	K01008	K00800	K01738	K00971	K01151	K01844	K01424	K00941	K01421	K00648	K01206	K01449	K01424	K01439	K01442	K00858	K00796	K01678	K01577	K01661	K00951	K00998	K00989
K00527	K00528	K06403	K02395	K00303	K01524	K01586	K01182	K00901	K00847	K01466	K00973	K00969	K01042	K01091	K01358	K00937	K00782	K00796	K00764	K01442	K01338	K00931	K00782	K01210	K00925	K01442	K01012	K00805	K01740	K00973	K01153	K01866	K01425	K00942	K01424	K00651	K01207	K01451	K01425	K01442	K01443	K00859	K00797	K01681	K01579	K01662	K00954	K01000	K00990
K00528	K00533	K06438	K02426	K00304	K01533	K01588	K01187	K00919	K00850	K01468	K00974	K00973	K01056	K01092	K01409	K00938	K00783	K00797	K00765	K01443	K01356	K00936	K00783	K01214	K00927	K01443	K01048	K00806	K01744	K00974	K01154	K01867	K01438	K00943	K01425	K00652	K01208	K01462	K01439	K01443	K01447	K00860	K00798	K01687	K01580	K01673	K00962	K01008	K00991
K00533	K00534	K06447	K02429	K00305	K01534	K01591	K01190	K00925	K00851	K01470	K00975	K00974	K01069	K01095	K01424	K00939	K00784	K00798	K00766	K01447	K01358	K00937	K00784	K01222	K00928	K01448	K01056	K00812	K01752	K00975	K01174	K01868	K01439	K00945	K01426	K00655	K01210	K01465	K01442	K01447	K01448	K00864	K00800	K01689	K01586	K01677	K00963	K01012	K00995
K00534	K00537	K06664	K02437	K00308	K01537	K01609	K01191	K00926	K00852	K01478	K00981	K00975	K01071	K01101	K01436	K00940	K00788	K00799	K00767	K01448	K01409	K00938	K00786	K01224	K00930	K01449	K01066	K00817	K01754	K00981	K01183	K01869	K01443	K00948	K01436	K00656	K01214	K01466	K01443	K01448	K01449	K00865	K00805	K01693	K01588	K01678	K00969	K01042	K00998
K00537	K00547	K06726	K02453	K00311	K01560	K01611	K01192	K00927	K00853	K01480	K00991	K00980	K01081	K01104	K01442	K00941	K00789	K00800	K00773	K01449	K01442	K00939	K00788	K01251	K00931	K01451	K01077	K00819	K01756	K00991	K01185	K01870	K01448	K00949	K01439	K00657	K01223	K01468	K01447	K01449	K01462	K00868	K00806	K01703	K01591	K01681	K00970	K01048	K01000
K00545	K00548	K06859	K02483	K00313	K01575	K01613	K01193	K00928	K00854	K01482	K00995	K00981	K01091	K01118	K01447	K00942	K00790	K00801	K00782	K01462	K01443	K00940	K00789	K01255	K00937	K01462	K01090	K00820	K01770	K00995	K01187	K01872	K01449	K00951	K01442	K00658	K01224	K01470	K01448	K01462	K01465	K00869	K00812	K01704	K01607	K01687	K00971	K01053	K01002
K00547	K00549	K06880	K02517	K00315	K01577	K01619	K01195	K00930	K00857	K01489	K00997	K00983	K01092	K01119	K01448	K00943	K00791	K00805	K00783	K01465	K01447	K00941	K00790	K01262	K00938	K01465	K01091	K00821	K01775	K00997	K01191	K01873	K01462	K00954	K01447	K00661	K01239	K01476	K01449	K01465	K01489	K00872	K00817	K01710	K01620	K01689	K00972	K01056	K01008
K00548	K00554	K06890	K02527	K00316	K01581	K01620	K01198	K00931	K00858	K01491	K01000	K00984	K01095	K01126	K01449	K00945	K00793	K00806	K00784	K01468	K01448	K00942	K00791	K01265	K00939	K01473	K01092	K00824	K01778	K01000	K01193	K01875	K01464	K00962	K01448	K00663	K01250	K01486	K01451	K01468	K01491	K00873	K00820	K01714	K01629	K01693	K00973	K01057	K01012
K00549	K00556	K06891	K02530	K00318	K01586	K01624	K01206	K00937	K00859	K01493	K01006	K00991	K01096	K01142	K01451	K00948	K00794	K00812	K00786	K01470	K01449	K00943	K00793	K01267	K00940	K01474	K01104	K00826	K01783	K01006	K01208	K01876	K01465	K00963	K01449	K00666	K01251	K01489	K01462	K01470	K01493	K00874	K00821	K01733	K01647	K01703	K00975	K01058	K01034
K00554	K00557	K06893	K02535	K00320	K01588	K01627	K01207	K00939	K00860	K01495	K01007	K00995	K01101	K01151	K01462	K00949	K00796	K00817	K00788	K01489	K01462	K00945	K00794	K01270	K00941	K01486	K01126	K00831	K01784	K01007	K01215	K01881	K01468	K00965	K01451	K00674	K01255	K01491	K01465	K01489	K01512	K00876	K00826	K01735	K01649	K01704	K00981	K01069	K01035
K00556	K00558	K06910	K02552	K00322	K01589	K01647	K01209	K00940	K00864	K01501	K01008	K00997	K01104	K01155	K01464	K00950	K00797	K00819	K00789	K01491	K01465	K00948	K00796	K01338	K00942	K01489	K01129	K00835	K01791	K01008	K01222	K01883	K01470	K00969	K01462	K00675	K01262	K01493	K01468	K01491	K01515	K00878	K00831	K01736	K01652	K01714	K00982	K01079	K01042
K00557	K00560	K06926	K02558	K00323	K01591	K01649	K01214	K00941	K00865	K01515	K01011	K01000	K01118	K01174	K01465	K00951	K00798	K00820	K00790	K01493	K01468	K00949	K00797	K01356	K00943	K01491	K01139	K00836	K01803	K01011	K01223	K01885	K01478	K00971	K01464	K00681	K01265	K01501	K01473	K01493	K01518	K00882	K00832	K01737	K01653	K01733	K00989	K01082	K01048
K00558	K00561	K06946	K02584	K00324	K01597	K01652	K01222	K00942	K00867	K01520	K01012	K01006	K01126	K01176	K01480	K00954	K00800	K00821	K00791	K01495	K01489	K00950	K00798	K01358	K00945	K01493	K01142	K00839	K01808	K01012	K01227	K01886	K01480	K00973	K01465	K00684	K01267	K01515	K01474	K01495	K01520	K00887	K00833	K01738	K01661	K01735	K00991	K01089	K01053
K00560	K00563	K06956	K02621	K00325	K01607	K01653	K01235	K00943	K00868	K01534	K01034	K01008	K01142	K01181	K01486	K00958	K00805	K00823	K00793	K01507	K01491	K00951	K00800	K01409	K00946	K01507	K01151	K00841	K01810	K01034	K01239	K01887	K01486	K00974	K01466	K00686	K01270	K01520	K01485	K01507	K01524	K00891	K00845	K01740	K01662	K01736	K00995	K01091	K01056
K00561	K00564	K06962	K02652	K00329	K01610	K01662	K01239	K00945	K00869	K01537	K01035	K01056	K01151	K01185	K01487	K00962	K00806	K00824	K00794	K01515	K01493	K00954	K00801	K01442	K00948	K01515	K01153	K00845	K01814	K01035	K01243	K01889	K01487	K00975	K01468	K00688	K01338	K01534	K01488	K01515	K01533	K00899	K00847	K01752	K01673	K01737	K00997	K01092	K01057
K00563	K00566	K07016	K02662	K00330	K01619	K01677	K01243	K00948	K00872	K01567	K01042	K01060	K01176	K01187	K01489	K00969	K00812	K00826	K00796	K01520	K01495	K00963	K00805	K01443	K00949	K01520	K01154	K00847	K01835	K01042	K01246	K01890	K01489	K00981	K01470	K00691	K01356	K01537	K01489	K01520	K01534	K00903	K00849	K01755	K01677	K01738	K01000	K01095	K01069
K00564	K00567	K07031	K02768	K00331	K01621	K01678	K01246	K00949	K00873	K01571	K01048	K01069	K01181	K01190	K01491	K00974	K00817	K00833	K00797	K01523	K01515	K00965	K00806	K01447	K00950	K01523	K01155	K00848	K01839	K01048	K01258	K01892	K01491	K00986	K01478	K00692	K01358	K01572	K01491	K01523	K01567	K00917	K00850	K01756	K01678	K01740	K01006	K01096	K01077
K00566	K00571	K07058	K02769	K00332	K01624	K01681	K01255	K00951	K00874	K01572	K01056	K01071	K01185	K01193	K01493	K00980	K00819	K00836	K00798	K01524	K01520	K00969	K00812	K01448	K00951	K01534	K01163	K00849	K01841	K01056	K01261	K01893	K01493	K00989	K01480	K00694	K01409	K01586	K01493	K01524	K01571	K00919	K00852	K01770	K01681	K01752	K01012	K01104	K01079
K00567	K00573	K07068	K02770	K00333	K01628	K01687	K01258	K00954	K00876	K01579	K01091	K01073	K01187	K01207	K01507	K00981	K00820	K00841	K00799	K01533	K01524	K00973	K00817	K01449	K00954	K01560	K01179	K00850	K01854	K01091	K01262	K01897	K01515	K00991	K01482	K00697	K01424	K01588	K01501	K01533	K01572	K00925	K00853	K01772	K01687	K01755	K01046	K01119	K01082
K00571	K00574	K07122	K02806	K00334	K01639	K01689	K01262	K00962	K00878	K01586	K01104	K01077	K01207	K01208	K01512	K00995	K00821	K00845	K00800	K01534	K01533	K00974	K00819	K01462	K00956	K01567	K01182	K00851	K01866	K01104	K01265	K01910	K01520	K00995	K01489	K00700	K01436	K01591	K01512	K01534	K01579	K00926	K00854	K01775	K01689	K01756	K01048	K01129	K01089
K00573	K00575	K07168	K02825	K00335	K01641	K01693	K01265	K00963	K00882	K01588	K01118	K01079	K01208	K01209	K01515	K00997	K00824	K00847	K00805	K01537	K01534	K00975	K00820	K01465	K00957	K01571	K01187	K00852	K01867	K01118	K01269	K01915	K01534	K00996	K01491	K00703	K01442	K01610	K01515	K01537	K01586	K00927	K00857	K01776	K01693	K01770	K01056	K01139	K01091
K00574	K00590	K07216	K02844	K00336	K01652	K01695	K01267	K00965	K00887	K01591	K01126	K01081	K01223	K01213	K01520	K01000	K00826	K00848	K00806	K01560	K01537	K00981	K00821	K01468	K00962	K01572	K01190	K00853	K01868	K01126	K01271	K01916	K01537	K00997	K01493	K00705	K01443	K01615	K01520	K01560	K01588	K00928	K00858	K01778	K01703	K01772	K01057	K01141	K01092
K00575	K00595	K07219	K02856	K00337	K01661	K01696	K01273	K00968	K00891	K01596	K01142	K01091	K01226	K01215	K01523	K01006	K00831	K00849	K00812	K01567	K01560	K00983	K00823	K01483	K00963	K01586	K01191	K00854	K01869	K01142	K01286	K01921	K01571	K01000	K01495	K00721	K01447	K01619	K01533	K01567	K01591	K00929	K00859	K01779	K01704	K01775	K01060	K01142	K01095
K00590	K00598	K07240	K02897	K00338	K01689	K01703	K01297	K00969	K00899	K01599	K01151	K01092	K01227	K01222	K01534	K01012	K00835	K00850	K00817	K01571	K01571	K00986	K00824	K01489	K00965	K01588	K01192	K00857	K01870	K01151	K01299	K01924	K01572	K01006	K01501	K00756	K01448	K01620	K01534	K01571	K01607	K00931	K00860	K01783	K01710	K01776	K01066	K01147	K01096
K00595	K00600	K07250	K02902	K00339	K01710	K01704	K01304	K00971	K00903	K01602	K01153	K01095	K01232	K01223	K01537	K01046	K00836	K00851	K00819	K01572	K01572	K00995	K00826	K01491	K00968	K01591	K01193	K00858	K01872	K01153	K01304	K01925	K01586	K01008	K01515	K00758	K01449	K01624	K01537	K01572	K01609	K00938	K00863	K01784	K01714	K01778	K01069	K01159	K01118
K00598	K00602	K07271	K02948	K00340	K01714	K01710	K01308	K00973	K00917	K01607	K01154	K01101	K01243	K01227	K01567	K01048	K00839	K00852	K00820	K01585	K01586	K00996	K00831	K01493	K00969	K01596	K01198	K00859	K01873	K01154	K01356	K01926	K01588	K01026	K01520	K00759	K01462	K01649	K01571	K01585	K01610	K00939	K00864	K01791	K01733	K01779	K01079	K01161	K01119
K00600	K00603	K07272	K02965	K00341	K01733	K01714	K01338	K00974	K00919	K01613	K01159	K01104	K01246	K01232	K01571	K01056	K00841	K00853	K00821	K01586	K01588	K00997	K00833	K01495	K00970	K01615	K01206	K00860	K01874	K01159	K01358	K01928	K01591	K01028	K01534	K00760	K01465	K01652	K01572	K01586	K01619	K00940	K00865	K01803	K01735	K01783	K01081	K01166	K01126
K00602	K00604	K07289	K03098	K00342	K01738	K01733	K01356	K00975	K00925	K01619	K01163	K01118	K01258	K01243	K01572	K01069	K00845	K00854	K00823	K01588	K01591	K01000	K00836	K01515	K00971	K01624	K01207	K00864	K01875	K01163	K01372	K01929	K01599	K01029	K01537	K00761	K01468	K01653	K01586	K01588	K01620	K00941	K00868	K01808	K01736	K01784	K01087	K01175	K01129
K00603	K00605	K07313	K03116	K00343	K01752	K01734	K01358	K00978	K00926	K01620	K01179	K01119	K01259	K01246	K01582	K01073	K00847	K00857	K00824	K01591	K01609	K01007	K00839	K01520	K00973	K01625	K01208	K00865	K01876	K01179	K01408	K01937	K01609	K01046	K01567	K00762	K01489	K01662	K01588	K01591	K01624	K00942	K00873	K01810	K01737	K01803	K01104	K01186	K01139
K00604	K00606	K07335	K03118	K00344	K01755	K01735	K01409	K00981	K00927	K01623	K01183	K01126	K01261	K01258	K01586	K01077	K00848	K00858	K00826	K01596	K01610	K01011	K00841	K01524	K00974	K01639	K01209	K00867	K01880	K01183	K01409	K01938	K01611	K01056	K01571	K00763	K01491	K01666	K01591	K01596	K01625	K00943	K00874	K01813	K01738	K01808	K01119	K01193	K01141
K00605	K00609	K07341	K03148	K00346	K01756	K01736	K01420	K00983	K00928	K01624	K01187	K01138	K01262	K01261	K01588	K01091	K00849	K00859	K00831	K01599	K01619	K01012	K00845	K01533	K00975	K01643	K01210	K00868	K01881	K01187	K01419	K01939	K01615	K01066	K01572	K00764	K01493	K01677	K01607	K01599	K01626	K00945	K00876	K01814	K01740	K01810	K01126	K01207	K01142
K00606	K00610	K07374	K03182	K00347	K01758	K01737	K01421	K00986	K00930	K01643	K01193	K01142	K01265	K01262	K01591	K01092	K00850	K00860	K00833	K01606	K01620	K01048	K00847	K01534	K00979	K01644	K01214	K00872	K01883	K01193	K01420	K01951	K01619	K01069	K01579	K00765	K01495	K01678	K01610	K01606	K01647	K00946	K00878	K01854	K01746	K01813	K01129	K01226	K01147
K00609	K00611	K07406	K03183	K00348	K01760	K01738	K01424	K00991	K00931	K01644	K01198	K01151	K01269	K01265	K01596	K01096	K00851	K00864	K00841	K01624	K01624	K01056	K00849	K01537	K00980	K01646	K01222	K00873	K01885	K01198	K01421	K01972	K01620	K01073	K01586	K00766	K01515	K01685	K01615	K01624	K01649	K00948	K00882	K01866	K01752	K01814	K01142	K01239	K01153
K00610	K00612	K07448	K03195	K00349	K01772	K01740	K01438	K00995	K00937	K01646	K01200	K01153	K01270	K01269	K01606	K01101	K00852	K00865	K00845	K01625	K01625	K01066	K00850	K01560	K00981	K01649	K01223	K00874	K01887	K01200	K01424	K01989	K01621	K01077	K01588	K00767	K01520	K01687	K01619	K01625	K01652	K00949	K00885	K01867	K01755	K01854	K01151	K01243	K01154
K00611	K00613	K07481	K03196	K00350	K01775	K01752	K01439	K00996	K00938	K01649	K01208	K01154	K01271	K01271	K01607	K01104	K00853	K00868	K00847	K01626	K01626	K01069	K00851	K01571	K00983	K01652	K01224	K00876	K01889	K01208	K01426	K01990	K01624	K01091	K01591	K00768	K01524	K01689	K01620	K01626	K01653	K00950	K00891	K01868	K01756	K01866	K01159	K01246	K01159
K00612	K00615	K07489	K03204	K00351	K01776	K01754	K01443	K00997	K00939	K01652	K01210	K01155	K01281	K01356	K01611	K01118	K00854	K00869	K00850	K01628	K01627	K01071	K00852	K01572	K00991	K01653	K01239	K00878	K01890	K01210	K01436	K01992	K01625	K01092	K01596	K00773	K01534	K01693	K01624	K01628	K01657	K00951	K00895	K01869	K01770	K01867	K01167	K01255	K01166
K00613	K00616	K07498	K03281	K00354	K01778	K01755	K01448	K01000	K00940	K01653	K01222	K01156	K01304	K01358	K01620	K01119	K00857	K00872	K00851	K01629	K01628	K01073	K00853	K01579	K00992	K01662	K01246	K00882	K01892	K01222	K01439	K01995	K01628	K01101	K01599	K00782	K01537	K01703	K01625	K01629	K01658	K00954	K00901	K01870	K01772	K01868	K01176	K01256	K01174
K00615	K00619	K07502	K03293	K00355	K01779	K01756	K01457	K01006	K00941	K01662	K01223	K01174	K01356	K01372	K01624	K01126	K00858	K00873	K00852	K01633	K01647	K01077	K00854	K01586	K00995	K01667	K01251	K00887	K01893	K01223	K01442	K01996	K01633	K01104	K01607	K00783	K01560	K01704	K01628	K01633	K01662	K00958	K00912	K01872	K01775	K01869	K01186	K01258	K01175
K00616	K00620	K07506	K03304	K00356	K01783	K01759	K01462	K01011	K00942	K01673	K01226	K01176	K01358	K01408	K01628	K01151	K00859	K00874	K00857	K01647	K01649	K01081	K00857	K01588	K00996	K01677	K01255	K00891	K01914	K01226	K01443	K01997	K01640	K01126	K01613	K00784	K01567	K01712	K01639	K01647	K01666	K00962	K00917	K01873	K01776	K01870	K01187	K01262	K01185
K00619	K00625	K07507	K03313	K00357	K01784	K01770	K01465	K01012	K00943	K01677	K01227	K01183	K01372	K01409	K01639	K01153	K00860	K00876	K00858	K01649	K01652	K01091	K00858	K01591	K00997	K01678	K01258	K00899	K01915	K01227	K01447	K01998	K01647	K01129	K01619	K00788	K01571	K01714	K01640	K01649	K01677	K00963	K00919	K01874	K01778	K01872	K01190	K01265	K01190
K00620	K00626	K07559	K03327	K00362	K01785	K01775	K01470	K01026	K00945	K01678	K01232	K01185	K01408	K01419	K01647	K01154	K00864	K00878	K00859	K01652	K01653	K01092	K00859	K01606	K01000	K01685	K01262	K00903	K01921	K01232	K01462	K01999	K01649	K01142	K01620	K00789	K01572	K01715	K01643	K01652	K01678	K00965	K00925	K01875	K01779	K01873	K01191	K01270	K01193
K00625	K00627	K07574	K03338	K00363	K01786	K01776	K01480	K01039	K00948	K01681	K01239	K01186	K01409	K01420	K01649	K01174	K00865	K00882	K00860	K01653	K01654	K01095	K00860	K01609	K01006	K01686	K01265	K00919	K01923	K01239	K01464	K02003	K01652	K01151	K01624	K00790	K01586	K01733	K01644	K01653	K01681	K00969	K00926	K01876	K01783	K01874	K01192	K01295	K01207
K00626	K00633	K07584	K03414	K00364	K01788	K01778	K01486	K01040	K00949	K01687	K01243	K01187	K01419	K01421	K01652	K01183	K00867	K00887	K00863	K01662	K01657	K01096	K00864	K01610	K01012	K01687	K01267	K00925	K01924	K01243	K01465	K02004	K01657	K01153	K01625	K00791	K01588	K01734	K01646	K01662	K01686	K00973	K00927	K01878	K01784	K01875	K01195	K01338	K01226
K00627	K00634	K07586	K03436	K00366	K01790	K01783	K01489	K01056	K00950	K01692	K01255	K01191	K01420	K01424	K01653	K01187	K00868	K00891	K00864	K01677	K01658	K01101	K00865	K01619	K01056	K01693	K01270	K00926	K01925	K01255	K01466	K02013	K01658	K01154	K01628	K00793	K01591	K01735	K01649	K01677	K01687	K00974	K00928	K01879	K01802	K01876	K01206	K01356	K01243
K00633	K00638	K07642	K03444	K00368	K01791	K01784	K01491	K01066	K00951	K01693	K01258	K01193	K01421	K01426	K01654	K01193	K00869	K00899	K00865	K01678	K01662	K01104	K00867	K01624	K01057	K01698	K01273	K00927	K01926	K01258	K01478	K02015	K01662	K01159	K01640	K00794	K01607	K01736	K01652	K01678	K01689	K00980	K00929	K01881	K01803	K01878	K01207	K01358	K01246
K00634	K00639	K07647	K03449	K00370	K01803	K01785	K01493	K01069	K00954	K01697	K01259	K01195	K01424	K01436	K01662	K01195	K00872	K00903	K00868	K01681	K01666	K01119	K00868	K01626	K01067	K01706	K01299	K00928	K01928	K01259	K01485	K02016	K01679	K01163	K01643	K00796	K01610	K01738	K01653	K01681	K01693	K00981	K00930	K01883	K01808	K01879	K01209	K01409	K01255
K00638	K00640	K07659	K03455	K00371	K01807	K01790	K01494	K01077	K00958	K01698	K01262	K01200	K01426	K01439	K01677	K01207	K00873	K00917	K00872	K01686	K01673	K01126	K00869	K01628	K01070	K01708	K01305	K00929	K01929	K01262	K01486	K02019	K01681	K01174	K01644	K00797	K01619	K01740	K01654	K01686	K01695	K00983	K00931	K01885	K01810	K01881	K01222	K01414	K01256
K00639	K00641	K07669	K03471	K00372	K01809	K01803	K01495	K01090	K00962	K01703	K01265	K01207	K01436	K01442	K01678	K01220	K00874	K00919	K00873	K01687	K01677	K01142	K00872	K01647	K01071	K01709	K01338	K00930	K01933	K01265	K01487	K02028	K01687	K01176	K01646	K00798	K01624	K01745	K01662	K01687	K01696	K00984	K00936	K01887	K01813	K01883	K01223	K01419	K01262
K00640	K00645	K07670	K03473	K00373	K01810	K01808	K01512	K01091	K00963	K01704	K01267	K01208	K01439	K01443	K01681	K01223	K00876	K00925	K00874	K01689	K01678	K01151	K00873	K01649	K01077	K01710	K01356	K00931	K01934	K01267	K01488	K02029	K01693	K01190	K01649	K00800	K01625	K01746	K01677	K01689	K01698	K00986	K00937	K01889	K01814	K01885	K01227	K01420	K01265
K00641	K00647	K07693	K03474	K00374	K01817	K01809	K01515	K01092	K00965	K01712	K01269	K01215	K01443	K01447	K01687	K01226	K00878	K00926	K00876	K01693	K01681	K01153	K00874	K01652	K01079	K01711	K01358	K00939	K01937	K01269	K01489	K02030	K01695	K01193	K01652	K00803	K01626	K01751	K01678	K01693	K01703	K00989	K00939	K01890	K01854	K01887	K01243	K01433	K01270
K00645	K00648	K07727	K03517	K00375	K01821	K01810	K01520	K01104	K00969	K01714	K01270	K01220	K01451	K01448	K01693	K01227	K00882	K00927	K00878	K01703	K01684	K01154	K00876	K01653	K01081	K01714	K01409	K00940	K01938	K01270	K01491	K02031	K01696	K01214	K01653	K00805	K01628	K01752	K01681	K01703	K01704	K00995	K00941	K01892	K01866	K01889	K01250	K01438	K01295
K00647	K00651	K07729	K03558	K00376	K01823	K01814	K01524	K01118	K00974	K01715	K01271	K01222	K01462	K01451	K01696	K01239	K00887	K00928	K00882	K01704	K01685	K01156	K00878	K01654	K01082	K01715	K01420	K00941	K01939	K01271	K01493	K02032	K01703	K01226	K01662	K00806	K01639	K01754	K01686	K01704	K01709	K00997	K00942	K01893	K01867	K01890	K01255	K01439	K01338
K00648	K00652	K07800	K03559	K00380	K01834	K01835	K01534	K01126	K00975	K01733	K01273	K01223	K01465	K01462	K01698	K01243	K00891	K00929	K00887	K01709	K01686	K01182	K00887	K01662	K01089	K01733	K01424	K00942	K01945	K01273	K01495	K02033	K01704	K01232	K01665	K00812	K01647	K01755	K01687	K01709	K01710	K01000	K00943	K01895	K01868	K01892	K01256	K01443	K01356
K00651	K00655	K07813	K03561	K00381	K01835	K01839	K01537	K01129	K00980	K01735	K01295	K01226	K01489	K01465	K01703	K01246	K00897	K00930	K00891	K01710	K01687	K01185	K00891	K01666	K01091	K01734	K01439	K00943	K01950	K01295	K01512	K02034	K01712	K01255	K01677	K00817	K01649	K01756	K01689	K01710	K01714	K01008	K00945	K01912	K01869	K01893	K01259	K01448	K01358
K00652	K00656	K07955	K03578	K00382	K01838	K01866	K01546	K01139	K00981	K01736	K01297	K01227	K01491	K01478	K01704	K01255	K00899	K00931	K00899	K01714	K01689	K01186	K00899	K01677	K01092	K01735	K01443	K00945	K01951	K01297	K01515	K02035	K01714	K01258	K01678	K00819	K01652	K01758	K01697	K01714	K01715	K01011	K00946	K01915	K01870	K01895	K01262	K01462	K01409
K00655	K00657	K08068	K03579	K00383	K01839	K01867	K01547	K01142	K00986	K01738	K01303	K01232	K01493	K01486	K01710	K01258	K00903	K00936	K00903	K01733	K01693	K01187	K00903	K01678	K01101	K01736	K01447	K00946	K01952	K01303	K01520	K02036	K01715	K01261	K01681	K00820	K01653	K01759	K01703	K01733	K01733	K01012	K00948	K01918	K01872	K01912	K01265	K01480	K01414
K00656	K00658	K08092	K03585	K00384	K01854	K01868	K01548	K01151	K00995	K01740	K01304	K01239	K01512	K01489	K01714	K01259	K00919	K00937	K00919	K01734	K01695	K01190	K00904	K01681	K01104	K01738	K01448	K00948	K01953	K01304	K01531	K02037	K01733	K01262	K01687	K00821	K01654	K01768	K01704	K01734	K01734	K01042	K00949	K01919	K01873	K01915	K01267	K01485	K01419
K00657	K00661	K08161	K03587	K00385	K01866	K01869	K01551	K01153	K00996	K01745	K01338	K01243	K01515	K01491	K01733	K01261	K00925	K00938	K00925	K01735	K01696	K01224	K00919	K01687	K01113	K01740	K01449	K00949	K01955	K01338	K01533	K02038	K01734	K01265	K01692	K00824	K01662	K01770	K01709	K01735	K01735	K01056	K00950	K01921	K01874	K01918	K01271	K01489	K01420
K00658	K00662	K08258	K03590	K00389	K01867	K01870	K01567	K01154	K00997	K01746	K01356	K01246	K01520	K01493	K01734	K01262	K00926	K00939	K00926	K01736	K01698	K01239	K00925	K01689	K01119	K01749	K01462	K00950	K01956	K01356	K01534	K02039	K01735	K01270	K01693	K00826	K01677	K01775	K01712	K01736	K01736	K01066	K00951	K01923	K01875	K01919	K01304	K01491	K01424
K00661	K00666	K08280	K03593	K00390	K01868	K01872	K01571	K01159	K01000	K01749	K01358	K01247	K01531	K01495	K01735	K01265	K00927	K00940	K00927	K01738	K01703	K01243	K00926	K01693	K01126	K01751	K01464	K00951	K01971	K01358	K01537	K02040	K01736	K01271	K01697	K00831	K01678	K01776	K01714	K01738	K01738	K01069	K00954	K01924	K01876	K01921	K01356	K01494	K01428
K00662	K00674	K08310	K03599	K00392	K01869	K01873	K01572	K01163	K01006	K01750	K01408	K01258	K01533	K01512	K01736	K01269	K00928	K00941	K00928	K01740	K01704	K01246	K00927	K01695	K01129	K01752	K01465	K00954	K01972	K01408	K01560	K02049	K01738	K01273	K01698	K00832	K01681	K01778	K01715	K01740	K01740	K01073	K00956	K01925	K01878	K01923	K01358	K01495	K01429
K00663	K00677	K08322	K03605	K00394	K01870	K01874	K01586	K01179	K01011	K01752	K01409	K01261	K01534	K01515	K01738	K01271	K00929	K00942	K00929	K01741	K01710	K01250	K00928	K01696	K01130	K01755	K01486	K00958	K01989	K01409	K01571	K02050	K01740	K01295	K01703	K00835	K01684	K01779	K01733	K01741	K01754	K01077	K00957	K01928	K01879	K01924	K01409	K01497	K01430
K00666	K00681	K08762	K03642	K00395	K01872	K01875	K01588	K01181	K01012	K01753	K01420	K01262	K01537	K01520	K01740	K01304	K00930	K00943	K00930	K01752	K01711	K01255	K00930	K01698	K01134	K01756	K01487	K00962	K01990	K01420	K01572	K02051	K01745	K01308	K01704	K00836	K01686	K01783	K01734	K01752	K01755	K01081	K00962	K01929	K01881	K01925	K01420	K01507	K01433
K00674	K00684	K08900	K03644	K00404	K01873	K01876	K01591	K01182	K01042	K01754	K01421	K01265	K01539	K01524	K01746	K01318	K00931	K00945	K00931	K01754	K01714	K01256	K00931	K01703	K01138	K01758	K01488	K00963	K01992	K01421	K01575	K02056	K01752	K01338	K01712	K00839	K01687	K01784	K01736	K01754	K01756	K01091	K00963	K01933	K01883	K01928	K01421	K01512	K01439
K00675	K00685	K08996	K03688	K00405	K01874	K01880	K01599	K01187	K01046	K01755	K01424	K01269	K01551	K01531	K01749	K01356	K00938	K00946	K00936	K01755	K01715	K01258	K00936	K01704	K01142	K01759	K01489	K00965	K01994	K01424	K01586	K02057	K01753	K01356	K01714	K00841	K01689	K01785	K01738	K01755	K01758	K01092	K00965	K01934	K01885	K01929	K01424	K01515	K01443
K00677	K00688	K09065	K03733	K00406	K01875	K01881	K01607	K01190	K01048	K01756	K01425	K01271	K01560	K01533	K01751	K01358	K00939	K00948	K00937	K01756	K01733	K01259	K00937	K01710	K01144	K01770	K01491	K00969	K02003	K01425	K01588	K02071	K01754	K01358	K01715	K00845	K01693	K01791	K01740	K01756	K01759	K01095	K00968	K01937	K01887	K01933	K01426	K01520	K01447
K00681	K00690	K09126	K03748	K00407	K01876	K01883	K01609	K01193	K01056	K01758	K01436	K01274	K01575	K01534	K01752	K01401	K00940	K00949	K00939	K01758	K01734	K01261	K00938	K01711	K01151	K01775	K01493	K00974	K02004	K01436	K01589	K02072	K01755	K01409	K01733	K00847	K01695	K01803	K01745	K01758	K01770	K01101	K00969	K01938	K01889	K01934	K01433	K01524	K01448
K00684	K00691	K09133	K03771	K00411	K01878	K01885	K01610	K01207	K01069	K01775	K01438	K01281	K01580	K01537	K01754	K01408	K00941	K00950	K00940	K01759	K01735	K01262	K00939	K01714	K01153	K01776	K01495	K00975	K02028	K01438	K01591	K02073	K01756	K01419	K01735	K00848	K01696	K01804	K01746	K01759	K01775	K01104	K00970	K01939	K01890	K01937	K01439	K01525	K01462
K00688	K00692	K09139	K03772	K00412	K01879	K01887	K01611	K01214	K01071	K01776	K01439	K01286	K01586	K01539	K01755	K01409	K00942	K00951	K00941	K01775	K01736	K01265	K00940	K01715	K01154	K01778	K01512	K00980	K02029	K01439	K01597	K02078	K01759	K01420	K01736	K00849	K01703	K01808	K01752	K01775	K01776	K01119	K00971	K01940	K01892	K01938	K01443	K01571	K01489
K00690	K00694	K09388	K03773	K00413	K01881	K01889	K01613	K01223	K01073	K01778	K01443	K01297	K01588	K01571	K01756	K01419	K00943	K00954	K00942	K01776	K01738	K01269	K00941	K01733	K01156	K01783	K01515	K00981	K02030	K01443	K01598	K02106	K01761	K01421	K01738	K00850	K01704	K01810	K01754	K01776	K01778	K01126	K00973	K01945	K01893	K01939	K01462	K01572	K01491
K00691	K00700	K09420	K03781	K00425	K01883	K01890	K01619	K01239	K01077	K01779	K01444	K01299	K01589	K01572	K01758	K01421	K00945	K00958	K00943	K01778	K01740	K01271	K00942	K01734	K01159	K01784	K01520	K00989	K02036	K01444	K01619	K02117	K01770	K01424	K01740	K00851	K01709	K01814	K01755	K01778	K01779	K01138	K00974	K01950	K01895	K01940	K01465	K01573	K01494
K00692	K00702	K09503	K03801	K00426	K01887	K01892	K01620	K01243	K01081	K01783	K01447	K01304	K01591	K01575	K01759	K01424	K00946	K00962	K00945	K01783	K01749	K01281	K00943	K01735	K01163	K01785	K01533	K00991	K02037	K01447	K01624	K02118	K01775	K01433	K01745	K00852	K01710	K01835	K01756	K01783	K01783	K01139	K00975	K01951	K01912	K01945	K01468	K01581	K01495
K00694	K00703	K09510	K03820	K00427	K01889	K01893	K01624	K01246	K01091	K01803	K01448	K01338	K01597	K01580	K01770	K01428	K00948	K00963	K00948	K01784	K01754	K01356	K00945	K01736	K01173	K01787	K01534	K00995	K02038	K01448	K01625	K02120	K01776	K01434	K01746	K00853	K01711	K01854	K01758	K01784	K01784	K01142	K00979	K01952	K01915	K01950	K01478	K01585	K01497
K00700	K00705	K09553	K03827	K00428	K01890	K01914	K01625	K01247	K01092	K01808	K01449	K01356	K01598	K01586	K01775	K01429	K00949	K00965	K00949	K01785	K01755	K01358	K00948	K01738	K01185	K01790	K01537	K01000	K02039	K01449	K01633	K02121	K01778	K01436	K01749	K00854	K01714	K01866	K01759	K01785	K01785	K01151	K00980	K01953	K01918	K01951	K01488	K01586	K01507
K00702	K00712	K09580	K03832	K00432	K01892	K01915	K01626	K01251	K01095	K01814	K01451	K01358	K01607	K01588	K01776	K01430	K00950	K00969	K00950	K01786	K01756	K01372	K00949	K01739	K01186	K01803	K01567	K01007	K02040	K01451	K01635	K02123	K01779	K01439	K01750	K00857	K01715	K01867	K01768	K01786	K01790	K01153	K00981	K01961	K01919	K01952	K01489	K01588	K01512
K00703	K00721	K09640	K03969	K00433	K01893	K01916	K01628	K01255	K01101	K01835	K01462	K01361	K01610	K01589	K01778	K01436	K00951	K00973	K00951	K01791	K01758	K01408	K00950	K01740	K01187	K01808	K01571	K01011	K02049	K01462	K01641	K02124	K01783	K01442	K01752	K00858	K01733	K01868	K01770	K01791	K01803	K01154	K00983	K01962	K01921	K01953	K01491	K01589	K01515
K00705	K00729	K09681	K03980	K00435	K01911	K01921	K01629	K01258	K01104	K01839	K01464	K01372	K01619	K01591	K01781	K01439	K00954	K00974	K00954	K01803	K01768	K01409	K00951	K01749	K01190	K01809	K01572	K01012	K02050	K01464	K01643	K02226	K01785	K01443	K01753	K00859	K01734	K01869	K01775	K01803	K01808	K01174	K00986	K01963	K01923	K01961	K01493	K01591	K01520
K00712	K00737	K09692	K04020	K00437	K01914	K01923	K01639	K01259	K01114	K01843	K01465	K01390	K01621	K01597	K01783	K01442	K00958	K00980	K00958	K01804	K01770	K01419	K00954	K01754	K01193	K01810	K01586	K01034	K02051	K01465	K01644	K02231	K01791	K01447	K01754	K00860	K01735	K01870	K01778	K01804	K01809	K01176	K00991	K01972	K01924	K01962	K01495	K01595	K01524
K00721	K00748	K09693	K04065	K00441	K01915	K01924	K01647	K01262	K01118	K01844	K01468	K01408	K01624	K01598	K01784	K01443	K00962	K00981	K00960	K01808	K01775	K01420	K00960	K01755	K01200	K01812	K01588	K01035	K02071	K01468	K01646	K02233	K01803	K01448	K01755	K00864	K01736	K01872	K01779	K01808	K01810	K01179	K00992	K01990	K01925	K01963	K01496	K01599	K01525
K00729	K00752	K09705	K04084	K00448	K01916	K01925	K01649	K01265	K01119	K01845	K01480	K01409	K01625	K01605	K01785	K01447	K00963	K00983	K00962	K01809	K01776	K01421	K00962	K01756	K01201	K01814	K01591	K01046	K02072	K01480	K01652	K02237	K01804	K01462	K01756	K00865	K01738	K01873	K01783	K01809	K01812	K01182	K00995	K01992	K01928	K01972	K01507	K01610	K01571
K00737	K00756	K09706	K04094	K00449	K01919	K01926	K01652	K01266	K01126	K01846	K01486	K01419	K01628	K01610	K01786	K01448	K00965	K00984	K00963	K01810	K01778	K01424	K00963	K01758	K01206	K01821	K01606	K01048	K02073	K01486	K01661	K02238	K01808	K01464	K01758	K00867	K01740	K01874	K01784	K01810	K01814	K01187	K00996	K02003	K01929	K01990	K01515	K01613	K01572
K00748	K00757	K09707	K04516	K00450	K01921	K01928	K01653	K01267	K01142	K01866	K01487	K01421	K01641	K01619	K01790	K01451	K00969	K00986	K00969	K01811	K01783	K01425	K00965	K01770	K01208	K01835	K01607	K01051	K02082	K01487	K01669	K02313	K01810	K01465	K01775	K00868	K01754	K01875	K01785	K01811	K01817	K01193	K00997	K02004	K01933	K01992	K01520	K01619	K01573
K00752	K00759	K09760	K04518	K00451	K01923	K01929	K01657	K01270	K01151	K01867	K01488	K01424	K01647	K01624	K01803	K01455	K00973	K00989	K00973	K01812	K01784	K01426	K00969	K01775	K01209	K01840	K01609	K01056	K02086	K01488	K01674	K02314	K01814	K01468	K01776	K00872	K01755	K01876	K01786	K01812	K01821	K01200	K01000	K02013	K01934	K02003	K01523	K01624	K01581
K00756	K00760	K09764	K04652	K00452	K01924	K01933	K01658	K01271	K01153	K01868	K01489	K01426	K01649	K01625	K01804	K01462	K00974	K00995	K00974	K01814	K01785	K01428	K00971	K01776	K01215	K01841	K01610	K01060	K02108	K01489	K01686	K02315	K01815	K01474	K01777	K00873	K01756	K01880	K01787	K01814	K01835	K01207	K01006	K02015	K01937	K02004	K01524	K01625	K01586
K00757	K00761	K09960	K04653	K00453	K01925	K01934	K01662	K01273	K01154	K01869	K01491	K01436	K01652	K01626	K01808	K01465	K00975	K00997	K00975	K01818	K01786	K01429	K00973	K01778	K01216	K01866	K01619	K01069	K02109	K01491	K01689	K02316	K01817	K01480	K01778	K00874	K01758	K01881	K01791	K01818	K01839	K01208	K01008	K02016	K01938	K02013	K01546	K01626	K01588
K00759	K00762	K09961	K04654	K00455	K01926	K01935	K01665	K01299	K01174	K01870	K01493	K01439	K01653	K01629	K01810	K01468	K00980	K01000	K00978	K01821	K01790	K01430	K00974	K01783	K01220	K01867	K01620	K01073	K02110	K01493	K01710	K02335	K01834	K01486	K01779	K00876	K01770	K01883	K01803	K01821	K01845	K01222	K01011	K02017	K01939	K02015	K01547	K01627	K01589
K00760	K00763	K09963	K04655	K00457	K01928	K01937	K01666	K01304	K01176	K01872	K01495	K01442	K01674	K01633	K01813	K01476	K00981	K01006	K00981	K01835	K01791	K01431	K00975	K01784	K01223	K01868	K01623	K01077	K02111	K01495	K01714	K02337	K01835	K01487	K01783	K00878	K01775	K01885	K01804	K01835	K01854	K01223	K01012	K02018	K01940	K02016	K01548	K01633	K01591
K00761	K00764	K09983	K04656	K00459	K01929	K01938	K01677	K01308	K01182	K01873	K01501	K01443	K01679	K01635	K01814	K01478	K00989	K01008	K00989	K01866	K01803	K01439	K00978	K01785	K01227	K01869	K01624	K01081	K02112	K01501	K01727	K02338	K01843	K01489	K01803	K00882	K01776	K01886	K01808	K01866	K01866	K01226	K01034	K02019	K01945	K02017	K01551	K01639	K01595
K00762	K00765	K09992	K04744	K00467	K01933	K01939	K01678	K01338	K01183	K01874	K01515	K01447	K01681	K01641	K01818	K01479	K00991	K01011	K00991	K01867	K01804	K01442	K00981	K01786	K01233	K01870	K01625	K01083	K02113	K01515	K01733	K02340	K01866	K01491	K01808	K00886	K01778	K01887	K01810	K01867	K01867	K01227	K01035	K02020	K01950	K02018	K01586	K01647	K01599
K00763	K00766	K09994	K04761	K00472	K01934	K01940	K01681	K01356	K01185	K01875	K01520	K01451	K01686	K01647	K01821	K01489	K00995	K01012	K00995	K01868	K01805	K01447	K00986	K01790	K01239	K01872	K01626	K01092	K02114	K01520	K01734	K02341	K01867	K01493	K01814	K00887	K01783	K01889	K01812	K01868	K01868	K01232	K01042	K02027	K01951	K02019	K01588	K01649	K01610
K00764	K00767	K10039	K04835	K00474	K01937	K01945	K01684	K01358	K01187	K01876	K01524	K01462	K01687	K01649	K01835	K01491	K00996	K01042	K00997	K01869	K01808	K01448	K00989	K01791	K01241	K01873	K01628	K01095	K02115	K01524	K01735	K02343	K01868	K01496	K01835	K00891	K01784	K01890	K01815	K01869	K01869	K01239	K01048	K02028	K01952	K02020	K01589	K01652	K01613
K00765	K00768	K10040	K04844	K00476	K01938	K01950	K01685	K01409	K01193	K01880	K01533	K01464	K01689	K01652	K01839	K01493	K00997	K01046	K01000	K01870	K01810	K01449	K00991	K01803	K01243	K01874	K01639	K01101	K02117	K01533	K01736	K02355	K01869	K01497	K01839	K00895	K01785	K01892	K01818	K01870	K01870	K01243	K01056	K02029	K01953	K02027	K01591	K01653	K01619
K00766	K00772	K10193	K05521	K00477	K01939	K01951	K01686	K01421	K01207	K01881	K01534	K01465	K01692	K01653	K01840	K01512	K01000	K01048	K01007	K01872	K01811	K01455	K00995	K01804	K01246	K01875	K01647	K01104	K02118	K01534	K01738	K02356	K01870	K01507	K01843	K00899	K01786	K01893	K01835	K01872	K01872	K01246	K01057	K02030	K01961	K02028	K01599	K01657	K01623
K00767	K00773	K10218	K05595	K00479	K01940	K01952	K01687	K01424	K01208	K01883	K01537	K01466	K01693	K01674	K01854	K01515	K01007	K01056	K01011	K01873	K01812	K01462	K00996	K01808	K01251	K01876	K01649	K01113	K02119	K01537	K01750	K02357	K01872	K01515	K01844	K00903	K01788	K01912	K01854	K01873	K01873	K01247	K01066	K02031	K01962	K02029	K01609	K01658	K01624
K00768	K00782	K10351	K05601	K00480	K01945	K01953	K01689	K01425	K01215	K01885	K01546	K01467	K01699	K01681	K01866	K01520	K01011	K01066	K01012	K01874	K01814	K01464	K00997	K01810	K01256	K01880	K01652	K01118	K02120	K01546	K01751	K02358	K01873	K01520	K01845	K00919	K01790	K01914	K01866	K01874	K01874	K01255	K01067	K02032	K01963	K02030	K01619	K01661	K01625
K00772	K00783	K10539	K05685	K00481	K01951	K01955	K01693	K01426	K01220	K01886	K01547	K01478	K01703	K01684	K01867	K01524	K01012	K01069	K01034	K01875	K01815	K01465	K01000	K01811	K01258	K01881	K01653	K01126	K02122	K01547	K01752	K02428	K01874	K01523	K01846	K00925	K01791	K01915	K01867	K01875	K01875	K01258	K01070	K02033	K01972	K02031	K01623	K01662	K01626
K00773	K00784	K10544	K05794	K00483	K01952	K01956	K01695	K01436	K01222	K01887	K01548	K01485	K01704	K01685	K01868	K01575	K01034	K01073	K01035	K01876	K01817	K01473	K01002	K01814	K01259	K01883	K01654	K01138	K02123	K01548	K01756	K02437	K01875	K01534	K01866	K00926	K01803	K01921	K01868	K01876	K01876	K01262	K01073	K02034	K01990	K02032	K01624	K01664	K01627
K00782	K00786	K10546	K05807	K00484	K01953	K01961	K01696	K01438	K01223	K01889	K01560	K01486	K01710	K01686	K01869	K01579	K01035	K01077	K01042	K01880	K01821	K01476	K01006	K01817	K01262	K01885	K01657	K01151	K02124	K01560	K01759	K02443	K01876	K01551	K01867	K00927	K01804	K01923	K01869	K01880	K01880	K01265	K01077	K02035	K01992	K02033	K01625	K01665	K01628
K00783	K00788	K10553	K05816	K00485	K01955	K01962	K01698	K01439	K01226	K01890	K01567	K01487	K01714	K01687	K01870	K01582	K01046	K01081	K01046	K01881	K01835	K01478	K01007	K01821	K01265	K01886	K01658	K01153	K02237	K01567	K01760	K02469	K01880	K01560	K01868	K00928	K01808	K01924	K01870	K01881	K01881	K01266	K01079	K02036	K01994	K02034	K01626	K01667	K01633
K00784	K00789	K10675	K05939	K00486	K01956	K01963	K01703	K01442	K01227	K01892	K01585	K01488	K01733	K01689	K01872	K01586	K01048	K01091	K01048	K01883	K01839	K01479	K01011	K01835	K01270	K01887	K01662	K01154	K02240	K01585	K01770	K02470	K01881	K01567	K01869	K00929	K01810	K01925	K01872	K01883	K01883	K01269	K01081	K02037	K02003	K02035	K01628	K01668	K01639
K00786	K00790	K10797	K05964	K00491	K01958	K01972	K01704	K01443	K01232	K01893	K01586	K01489	K01735	K01693	K01873	K01588	K01051	K01092	K01055	K01885	K01845	K01480	K01012	K01839	K01271	K01889	K01666	K01176	K02242	K01586	K01772	K02493	K01883	K01571	K01870	K00930	K01811	K01926	K01873	K01885	K01885	K01271	K01082	K02038	K02004	K02068	K01633	K01673	K01643
K00788	K00791	K10844	K05966	K00496	K01961	K01989	K01709	K01447	K01239	K01897	K01588	K01491	K01736	K01696	K01874	K01589	K01056	K01095	K01056	K01886	K01854	K01485	K01028	K01845	K01273	K01890	K01673	K01179	K02243	K01588	K01775	K02499	K01885	K01572	K01872	K00931	K01812	K01928	K01874	K01886	K01886	K01273	K01089	K02040	K02013	K02069	K01644	K01674	K01644
K00789	K00793	K10941	K05970	K00500	K01962	K01990	K01710	K01448	K01243	K01910	K01591	K01493	K01738	K01703	K01875	K01591	K01060	K01101	K01066	K01887	K01866	K01486	K01029	K01854	K01277	K01892	K01677	K01182	K02245	K01591	K01776	K02503	K01886	K01582	K01873	K00936	K01813	K01929	K01875	K01887	K01887	K01286	K01091	K02068	K02015	K02078	K01647	K01679	K01646
K00790	K00794	K10947	K06013	K00505	K01963	K01992	K01714	K01449	K01246	K01914	K01599	K01495	K01739	K01704	K01876	K01597	K01069	K01104	K01069	K01889	K01867	K01489	K01048	K01866	K01278	K01893	K01678	K01183	K02313	K01599	K01778	K02518	K01887	K01586	K01874	K00937	K01814	K01933	K01876	K01889	K01889	K01299	K01092	K02069	K02016	K02108	K01649	K01682	K01649
K00791	K00795	K11068	K06077	K00507	K01972	K01994	K01733	K01462	K01250	K01915	K01611	K01512	K01750	K01710	K01880	K01599	K01071	K01114	K01073	K01890	K01868	K01491	K01055	K01867	K01281	K01895	K01681	K01187	K02314	K01611	K01783	K02519	K01889	K01588	K01875	K00939	K01815	K01937	K01880	K01890	K01890	K01303	K01095	K02078	K02017	K02109	K01653	K01686	K01652
K00793	K00796	K11178	K06142	K00508	K01989	K02003	K01734	K01465	K01255	K01916	K01619	K01515	K01752	K01714	K01881	K01609	K01073	K01119	K01077	K01892	K01869	K01493	K01056	K01868	K01284	K01910	K01685	K01190	K02316	K01619	K01784	K02520	K01890	K01589	K01876	K00940	K01818	K01938	K01881	K01892	K01892	K01304	K01104	K02108	K02018	K02110	K01661	K01687	K01653
K00794	K00797	K11184	K06188	K00520	K01990	K02004	K01735	K01470	K01258	K01918	K01620	K01518	K01754	K01733	K01883	K01610	K01077	K01126	K01081	K01893	K01870	K01495	K01066	K01869	K01304	K01912	K01686	K01193	K02334	K01620	K01785	K02528	K01892	K01591	K01880	K00941	K01834	K01939	K01883	K01893	K01893	K01322	K01114	K02109	K02019	K02111	K01662	K01689	K01654
K00795	K00798	K11189	K06189	K00523	K01992	K02013	K01736	K01473	K01259	K01921	K01624	K01520	K01755	K01734	K01885	K01619	K01081	K01138	K01090	K01895	K01872	K01497	K01069	K01870	K01338	K01914	K01687	K01198	K02335	K01624	K01786	K02529	K01893	K01599	K01881	K00942	K01835	K01940	K01885	K01895	K01897	K01338	K01118	K02110	K02020	K02112	K01667	K01695	K01657
K00796	K00800	K11216	K06190	K00525	K02000	K02015	K01738	K01474	K01261	K01923	K01625	K01531	K01756	K01735	K01886	K01620	K01083	K01139	K01091	K01912	K01873	K01512	K01070	K01872	K01356	K01915	K01689	K01200	K02337	K01625	K01788	K02563	K01914	K01607	K01883	K00943	K01839	K01945	K01886	K01912	K01912	K01342	K01119	K02111	K02027	K02113	K01679	K01696	K01658
K00797	K00801	K11251	K06199	K00526	K02001	K02016	K01740	K01478	K01262	K01924	K01628	K01533	K01759	K01736	K01887	K01623	K01092	K01142	K01092	K01914	K01874	K01515	K01071	K01873	K01358	K01921	K01693	K01207	K02338	K01628	K01790	K02566	K01915	K01609	K01885	K00945	K01845	K01950	K01887	K01914	K01914	K01356	K01126	K02112	K02028	K02114	K01681	K01698	K01661
K00798	K00803	K11329	K06281	K00527	K02002	K02027	K01744	K01480	K01265	K01925	K01633	K01534	K01760	K01738	K01889	K01624	K01095	K01151	K01095	K01915	K01875	K01520	K01073	K01874	K01372	K01923	K01695	K01208	K02340	K01633	K01791	K02600	K01921	K01615	K01886	K00946	K01854	K01951	K01889	K01915	K01915	K01358	K01129	K02113	K02029	K02115	K01686	K01703	K01662
K00800	K00805	K11751	K06282	K00528	K02003	K02028	K01749	K01482	K01269	K01926	K01639	K01537	K01768	K01740	K01890	K01625	K01101	K01153	K01096	K01921	K01876	K01524	K01077	K01875	K01409	K01924	K01696	K01209	K02341	K01639	K01803	K02601	K01923	K01619	K01887	K00948	K01866	K01952	K01890	K01921	K01918	K01361	K01133	K02114	K02030	K02182	K01689	K01704	K01664
K00803	K00806	K11752	K06610	K00529	K02004	K02029	K01750	K01486	K01271	K01928	K01640	K01560	K01772	K01741	K01892	K01633	K01104	K01154	K01101	K01923	K01880	K01534	K01081	K01876	K01419	K01925	K01698	K01212	K02343	K01640	K01807	K02614	K01924	K01620	K01889	K00949	K01867	K01953	K01892	K01923	K01919	K01400	K01134	K02115	K02031	K02193	K01692	K01710	K01665
K00805	K00809	K11963	K06857	K00532	K02005	K02030	K01752	K01489	K01286	K01929	K01649	K01571	K01775	K01749	K01893	K01635	K01113	K01174	K01104	K01924	K01881	K01537	K01090	K01880	K01424	K01926	K01703	K01218	K02346	K01649	K01809	K02647	K01925	K01624	K01890	K00950	K01868	K01955	K01893	K01924	K01921	K01408	K01138	K02193	K02032	K02194	K01693	K01714	K01667
K00806	K00812	K12053	K06861	K00533	K02006	K02050	K01754	K01491	K01304	K01933	K01652	K01572	K01776	K01752	K01895	K01641	K01118	K01176	K01114	K01925	K01883	K01560	K01091	K01881	K01425	K01928	K01704	K01222	K02355	K01652	K01810	K02687	K01926	K01625	K01892	K00951	K01869	K01956	K01910	K01925	K01923	K01409	K01142	K02194	K02033	K02195	K01695	K01716	K01668
K00809	K00817	K12137	K06884	K00537	K02007	K02051	K01755	K01493	K01318	K01937	K01662	K01575	K01777	K01754	K01912	K01647	K01119	K01179	K01117	K01926	K01885	K01567	K01092	K01883	K01438	K01929	K01709	K01223	K02356	K01662	K01815	K02824	K01928	K01627	K01893	K00954	K01870	K01961	K01912	K01926	K01924	K01419	K01144	K02195	K02034	K02197	K01696	K01719	K01673
K00812	K00818	K12269	K06885	K00543	K02008	K02056	K01756	K01495	K01356	K01938	K01664	K01579	K01778	K01755	K01914	K01649	K01126	K01182	K01118	K01928	K01886	K01575	K01095	K01885	K01439	K01933	K01710	K01224	K02357	K01664	K01819	K02834	K01929	K01630	K01897	K00956	K01872	K01962	K01914	K01928	K01925	K01420	K01151	K02197	K02035	K02198	K01697	K01733	K01679
K00817	K00819	K12270	K06911	K00547	K02013	K02057	K01759	K01501	K01358	K01939	K01665	K01586	K01779	K01756	K01915	K01652	K01138	K01183	K01119	K01929	K01887	K01577	K01096	K01886	K01442	K01934	K01711	K01226	K02358	K01665	K01821	K02835	K01932	K01633	K01910	K00957	K01873	K01963	K01915	K01929	K01926	K01421	K01153	K02198	K02036	K02203	K01698	K01734	K01686
K00818	K00820	K12452	K06929	K00548	K02028	K02071	K01770	K01507	K01372	K01940	K01673	K01588	K01783	K01758	K01921	K01653	K01142	K01187	K01126	K01933	K01889	K01580	K01101	K01887	K01443	K01938	K01714	K01227	K02428	K01673	K01823	K02836	K01933	K01638	K01912	K00958	K01874	K01972	K01921	K01933	K01928	K01424	K01154	K02203	K02037	K02217	K01703	K01735	K01687
K00819	K00821	K12453	K06948	K00549	K02029	K02072	K01775	K01515	K01401	K01945	K01677	K01589	K01784	K01759	K01923	K01657	K01151	K01193	K01138	K01937	K01890	K01586	K01104	K01889	K01447	K01939	K01733	K01232	K02433	K01677	K01834	K02838	K01934	K01647	K01914	K00962	K01875	K01989	K01923	K01937	K01929	K01425	K01155	K02217	K02038	K02221	K01704	K01736	K01689
K00820	K00823	K12454	K06966	K00550	K02030	K02073	K01776	K01520	K01408	K01951	K01678	K01591	K01785	K01775	K01924	K01658	K01153	K01200	K01142	K01938	K01892	K01588	K01118	K01890	K01448	K01940	K01734	K01239	K02434	K01678	K01835	K02860	K01937	K01649	K01915	K00963	K01876	K01990	K01924	K01938	K01933	K01426	K01159	K02221	K02040	K02237	K01712	K01737	K01695
K00821	K00824	K12507	K06976	K00554	K02031	K02078	K01778	K01523	K01409	K01952	K01681	K01595	K01788	K01776	K01925	K01661	K01154	K01207	K01151	K01939	K01893	K01589	K01119	K01892	K01462	K01945	K01735	K01243	K02435	K01681	K01838	K02863	K01938	K01652	K01916	K00965	K01880	K01992	K01925	K01939	K01934	K01431	K01163	K02237	K02068	K02238	K01714	K01738	K01696
K00823	K00826	K12510	K06978	K00555	K02032	K02082	K01783	K01524	K01419	K01955	K01687	K01597	K01790	K01778	K01926	K01664	K01176	K01208	K01173	K01940	K01912	K01591	K01126	K01893	K01465	K01950	K01736	K01246	K02469	K01687	K01839	K02864	K01939	K01653	K01918	K00969	K01881	K02003	K01926	K01940	K01937	K01433	K01173	K02238	K02069	K02279	K01719	K01739	K01698
K00824	K00831	K12511	K07014	K00556	K02033	K02086	K01784	K01533	K01420	K01956	K01689	K01598	K01803	K01779	K01928	K01665	K01179	K01220	K01176	K01945	K01914	K01597	K01138	K01897	K01468	K01951	K01738	K01247	K02470	K01689	K01840	K02867	K01940	K01658	K01921	K00970	K01883	K02004	K01928	K01945	K01938	K01434	K01179	K02279	K02078	K02282	K01727	K01740	K01703
K00826	K00832	K12700	K07054	K00557	K02034	K02108	K01785	K01534	K01421	K01958	K01693	K01619	K01807	K01783	K01929	K01669	K01181	K01222	K01179	K01950	K01915	K01607	K01142	K01910	K01486	K01952	K01740	K01252	K02493	K01693	K01866	K02871	K01945	K01661	K01923	K00971	K01885	K02005	K01929	K01950	K01939	K01436	K01183	K02282	K02108	K02283	K01733	K01744	K01704
K00830	K00833	K13002	K07085	K00558	K02035	K02109	K01788	K01537	K01424	K01961	K01697	K01620	K01809	K01784	K01933	K01673	K01182	K01223	K01182	K01951	K01916	K01609	K01151	K01912	K01487	K01955	K01741	K01255	K02500	K01697	K01867	K02874	K01950	K01662	K01924	K00973	K01886	K02010	K01933	K01951	K01940	K01438	K01185	K02283	K02109	K02313	K01735	K01749	K01710
K00831	K00835	K13010	K07091	K00559	K02036	K02110	K01790	K01546	K01426	K01962	K01698	K01621	K01810	K01785	K01934	K01679	K01183	K01226	K01183	K01952	K01921	K01610	K01153	K01914	K01488	K01956	K01751	K01258	K02501	K01698	K01868	K02876	K01951	K01667	K01925	K00974	K01887	K02011	K01937	K01952	K01945	K01439	K01186	K02313	K02110	K02314	K01736	K01752	K01714
K00832	K00836	K13052	K07102	K00560	K02037	K02111	K01791	K01547	K01428	K01963	K01703	K01623	K01814	K01788	K01937	K01681	K01185	K01227	K01186	K01953	K01923	K01613	K01154	K01915	K01489	K01961	K01752	K01262	K02502	K01703	K01869	K02878	K01952	K01673	K01926	K00975	K01889	K02013	K01938	K01953	K01950	K01442	K01187	K02314	K02111	K02316	K01738	K01754	K01716
K00833	K00841	K13126	K07132	K00561	K02038	K02112	K01803	K01548	K01429	K01972	K01704	K01624	K01821	K01790	K01938	K01686	K01187	K01232	K01187	K01955	K01924	K01617	K01155	K01918	K01491	K01962	K01754	K01265	K02503	K01704	K01870	K02879	K01953	K01674	K01928	K00980	K01890	K02015	K01939	K01955	K01951	K01443	K01190	K02315	K02112	K02335	K01744	K01755	K01719
K00836	K00842	K13277	K07148	K00563	K02039	K02113	K01804	K01567	K01430	K01990	K01710	K01625	K01823	K01791	K01939	K01687	K01190	K01239	K01193	K01956	K01925	K01619	K01174	K01921	K01493	K01963	K01755	K01269	K02518	K01710	K01872	K02884	K01955	K01676	K01929	K00981	K01892	K02016	K01940	K01956	K01952	K01447	K01191	K02316	K02113	K02337	K01745	K01756	K01733
K00841	K00844	K13280	K07151	K00564	K02040	K02114	K01805	K01571	K01436	K01992	K01714	K01629	K01834	K01803	K01940	K01689	K01193	K01243	K01200	K01961	K01926	K01620	K01181	K01923	K01495	K01966	K01756	K01271	K02519	K01714	K01873	K02886	K01956	K01677	K01933	K00982	K01915	K02025	K01945	K01961	K01953	K01448	K01192	K02335	K02114	K02338	K01749	K01759	K01734
K00842	K00845	K13329	K07154	K00565	K02049	K02115	K01808	K01572	K01439	K02003	K01715	K01633	K01835	K01807	K01945	K01695	K01195	K01246	K01208	K01962	K01928	K01621	K01182	K01924	K01512	K01972	K01758	K01273	K02520	K01715	K01874	K02887	K01958	K01678	K01934	K00989	K01921	K02026	K01950	K01962	K01955	K01449	K01193	K02337	K02115	K02340	K01750	K01760	K01735
K00844	K00847	K13490	K07214	K00566	K02050	K02117	K01810	K01577	K01442	K02004	K01733	K01635	K01838	K01809	K01950	K01696	K01198	K01247	K01222	K01963	K01929	K01624	K01185	K01925	K01515	K01989	K01759	K01286	K02528	K01733	K01875	K02888	K01961	K01679	K01937	K00991	K01923	K02027	K01951	K01963	K01956	K01452	K01195	K02338	K02193	K02341	K01752	K01766	K01736
K00845	K00848	K13498	K07221	K00567	K02071	K02118	K01811	K01579	K01443	K02006	K01734	K01639	K01839	K01810	K01951	K01698	K01200	K01255	K01223	K01972	K01933	K01633	K01186	K01926	K01520	K01990	K01768	K01297	K02529	K01734	K01876	K02890	K01962	K01681	K01938	K00995	K01924	K02028	K01952	K01972	K01962	K01455	K01197	K02340	K02194	K02343	K01755	K01770	K01737
K00847	K00849	K13529	K07263	K00568	K02072	K02119	K01812	K01580	K01448	K02007	K01735	K01641	K01840	K01812	K01952	K01703	K01207	K01258	K01226	K01989	K01934	K01637	K01187	K01928	K01533	K01992	K01770	K01299	K02563	K01735	K01878	K02892	K01963	K01685	K01939	K00996	K01925	K02029	K01953	K01989	K01963	K01462	K01198	K02341	K02195	K02346	K01756	K01772	K01738
K00848	K00850	K13638	K07265	K00569	K02073	K02120	K01813	K01586	K01451	K02008	K01736	K01643	K01866	K01813	K01955	K01704	K01208	K01259	K01239	K01990	K01935	K01638	K01190	K01929	K01535	K01995	K01775	K01303	K02564	K01736	K01879	K02895	K01972	K01686	K01940	K00997	K01926	K02030	K01955	K01990	K01966	K01465	K01200	K02343	K02197	K02348	K01772	K01775	K01739
K00849	K00851	K13651	K07277	K00570	K02074	K02122	K01814	K01588	K01462	K02009	K01738	K01644	K01867	K01814	K01956	K01712	K01209	K01261	K01243	K01992	K01937	K01640	K01195	K01933	K01537	K01996	K01776	K01304	K02600	K01738	K01881	K02899	K01989	K01687	K01945	K01000	K01928	K02031	K01956	K01992	K01971	K01468	K01201	K02346	K02198	K02355	K01775	K01776	K01744
K00850	K00852	K13652	K07304	K00571	K02075	K02123	K01815	K01589	K01465	K02013	K01740	K01646	K01868	K01815	K01961	K01714	K01212	K01262	K01246	K02003	K01938	K01641	K01201	K01934	K01561	K01997	K01778	K01308	K02601	K01740	K01883	K02902	K01990	K01689	K01951	K01006	K01929	K02032	K01961	K02003	K01972	K01470	K01206	K02348	K02199	K02356	K01776	K01778	K01749
K00851	K00853	K13655	K07319	K00573	K02076	K02124	K01816	K01590	K01476	K02015	K01746	K01647	K01869	K01821	K01962	K01719	K01215	K01265	K01247	K02004	K01939	K01647	K01207	K01935	K01571	K01998	K01783	K01318	K02614	K01746	K01887	K02904	K01992	K01693	K01952	K01007	K01933	K02033	K01962	K02004	K01990	K01473	K01207	K02355	K02203	K02357	K01778	K01779	K01750
K00852	K00854	K13927	K07337	K00574	K02077	K02160	K01817	K01591	K01478	K02016	K01749	K01649	K01870	K01823	K01963	K01733	K01218	K01266	K01252	K02005	K01940	K01652	K01208	K01937	K01572	K01999	K01784	K01322	K02617	K01749	K01889	K02906	K01995	K01695	K01955	K01011	K01935	K02034	K01963	K02005	K01992	K01474	K01209	K02356	K02217	K02358	K01783	K01783	K01752
K00853	K00856	K13930	K07403	K00575	K02078	K02217	K01818	K01607	K01479	K02028	K01750	K01652	K01872	K01834	K01972	K01735	K01220	K01269	K01255	K02013	K01945	K01653	K01213	K01938	K01573	K02003	K01785	K01338	K02621	K01750	K01890	K02907	K01996	K01696	K01956	K01012	K01937	K02035	K01972	K02013	K01995	K01476	K01218	K02357	K02221	K02371	K01784	K01784	K01754
K00854	K00857	K14205	K07405	K00586	K02086	K02238	K01835	K01609	K01489	K02029	K01751	K01653	K01873	K01835	K01975	K01736	K01222	K01271	K01258	K02015	K01950	K01657	K01222	K01939	K01575	K02004	K01786	K01342	K02622	K01752	K01892	K02909	K01997	K01698	K01958	K01034	K01938	K02036	K01989	K02015	K01996	K01478	K01222	K02358	K02237	K02372	K01785	K01785	K01755
K00856	K00858	K14415	K07516	K00587	K02108	K02240	K01838	K01610	K01491	K02030	K01752	K01654	K01874	K01838	K01989	K01737	K01223	K01273	K01259	K02016	K01951	K01661	K01223	K01940	K01579	K02013	K01788	K01356	K02654	K01754	K01893	K02911	K01998	K01703	K01961	K01035	K01939	K02037	K01990	K02016	K01997	K01479	K01223	K02371	K02238	K02379	K01786	K01788	K01756
K00857	K00859	K14731	K07588	K00590	K02109	K02243	K01839	K01611	K01493	K02031	K01754	K01661	K01875	K01839	K01990	K01738	K01224	K01286	K01262	K02025	K01952	K01662	K01239	K01945	K01581	K02015	K01790	K01358	K02744	K01755	K01895	K02913	K01999	K01704	K01962	K01046	K01940	K02038	K01992	K02025	K01998	K01485	K01224	K02372	K02279	K02428	K01788	K01791	K01759
K00858	K00860	K14940	K07657	K00591	K02110	K02283	K01845	K01613	K01512	K02032	K01755	K01669	K01876	K01840	K01992	K01739	K01226	K01299	K01265	K02026	K01953	K01666	K01243	K01950	K01586	K02019	K01791	K01408	K02745	K01756	K01910	K02914	K02003	K01706	K01963	K01048	K01945	K02039	K01995	K02026	K01999	K01486	K01239	K02379	K02282	K02433	K01791	K01792	K01760
K00859	K00863	K14989	K07710	K00595	K02111	K02313	K01854	K01615	K01515	K02033	K01756	K01673	K01878	K01866	K01995	K01745	K01227	K01303	K01269	K02028	K01955	K01674	K01246	K01951	K01588	K02025	K01803	K01409	K02759	K01758	K01911	K02916	K02004	K01707	K01972	K01051	K01950	K02040	K01996	K02028	K02003	K01487	K01241	K02428	K02283	K02434	K01792	K01803	K01766
K00860	K00864	K15183	K07735	K00596	K02112	K02314	K01866	K01619	K01520	K02034	K01758	K01674	K01879	K01867	K01996	K01749	K01232	K01304	K01270	K02029	K01956	K01679	K01250	K01952	K01591	K02026	K01804	K01419	K02760	K01759	K01915	K02919	K02005	K01708	K01990	K01055	K01951	K02049	K01997	K02029	K02004	K01489	K01243	K02433	K02313	K02435	K01802	K01805	K01770
K00863	K00865	K15263	K07791	K00598	K02113	K02316	K01867	K01620	K01524	K02035	K01759	K01681	K01881	K01868	K01997	K01750	K01239	K01318	K01271	K02030	K01966	K01689	K01255	K01953	K01595	K02027	K01808	K01420	K02777	K01761	K01916	K02926	K02010	K01711	K01992	K01056	K01952	K02050	K01998	K02030	K02005	K01491	K01255	K02434	K02314	K02469	K01803	K01807	K01772
K00864	K00867	K15280	K07792	K00600	K02114	K02335	K01868	K01623	K01531	K02049	K01761	K01686	K01883	K01869	K01998	K01752	K01243	K01322	K01273	K02031	K01972	K01692	K01256	K01955	K01597	K02028	K01809	K01421	K02803	K01770	K01919	K02931	K02011	K01712	K02003	K01057	K01953	K02051	K01999	K02031	K02013	K01493	K01258	K02435	K02315	K02470	K01808	K01808	K01775
K00865	K00868	K15531	K07803	K00602	K02115	K02337	K01869	K01624	K01533	K02050	K01770	K01687	K01887	K01870	K01999	K01754	K01246	K01338	K01281	K02032	K01990	K01693	K01258	K01956	K01607	K02029	K01810	K01424	K02804	K01775	K01921	K02935	K02012	K01714	K02004	K01060	K01955	K02056	K02003	K02032	K02015	K01497	K01259	K02469	K02316	K02492	K01809	K01809	K01776
K00867	K00869	K15669	K07812	K00603	K02160	K02338	K01870	K01625	K01534	K02051	K01775	K01689	K01889	K01872	K02003	K01755	K01247	K01342	K01286	K02033	K01992	K01695	K01259	K01966	K01609	K02030	K01811	K01425	K02808	K01776	K01922	K02939	K02013	K01715	K02006	K01069	K01956	K02057	K02004	K02033	K02016	K01512	K01261	K02470	K02334	K02493	K01810	K01810	K01778
K00868	K00872	K15770	K08156	K00604	K02171	K02340	K01872	K01626	K01537	K02056	K01776	K01703	K01890	K01874	K02004	K01756	K01252	K01356	K01297	K02034	K02003	K01709	K01262	K01972	K01610	K02031	K01812	K01426	K02809	K01777	K01923	K02945	K02015	K01719	K02007	K01073	K01962	K02058	K02005	K02034	K02025	K01515	K01262	K02472	K02335	K02499	K01812	K01812	K01783
K00869	K00873	K16123	K08218	K00605	K02221	K02341	K01873	K01627	K01551	K02057	K01777	K01704	K01892	K01875	K02010	K01758	K01255	K01358	K01299	K02035	K02004	K01710	K01265	K01989	K01613	K02032	K01814	K01433	K02810	K01778	K01924	K02946	K02016	K01733	K02008	K01077	K01963	K02071	K02010	K02035	K02026	K01520	K01265	K02492	K02337	K02500	K01814	K01814	K01784
K00872	K00874	K16261	K08289	K00606	K02237	K02343	K01874	K01629	K01560	K02078	K01778	K01710	K01893	K01876	K02011	K01759	K01256	K01361	K01303	K02036	K02013	K01712	K01266	K01990	K01619	K02033	K01815	K01436	K02823	K01779	K01925	K02948	K02017	K01734	K02009	K01079	K01966	K02072	K02011	K02036	K02027	K01525	K01267	K02493	K02338	K02501	K01817	K01826	K01785
K00873	K00876	K16371	K08305	K00609	K02238	K02346	K01875	K01647	K01575	K02083	K01779	K01714	K01915	K01878	K02012	K01760	K01258	K01400	K01304	K02037	K02015	K01714	K01269	K01992	K01620	K02034	K01816	K01438	K02824	K01783	K01926	K02950	K02018	K01735	K02013	K01081	K01972	K02073	K02012	K02037	K02028	K01533	K01269	K02499	K02340	K02503	K01818	K01834	K01786
K00874	K00878	K16926	K08307	K00610	K02240	K02355	K01876	K01649	K01579	K02117	K01783	K01727	K01916	K01879	K02013	K01772	K01259	K01401	K01322	K02038	K02016	K01733	K01271	K02003	K01621	K02035	K01817	K01439	K02825	K01784	K01928	K02952	K02019	K01736	K02015	K01083	K01989	K02078	K02013	K02038	K02029	K01534	K01270	K02500	K02341	K02518	K01823	K01840	K01788
K00876	K00879	K16928	K08311	K00611	K02242	K02356	K01880	K01652	K01580	K02118	K01784	K01733	K01919	K01881	K02015	K01775	K01262	K01408	K01338	K02039	K02025	K01734	K01273	K02004	K01624	K02036	K01818	K01442	K02834	K01786	K01929	K02954	K02020	K01738	K02016	K01087	K01990	K02103	K02015	K02039	K02030	K01537	K01271	K02501	K02343	K02519	K01834	K01845	K01790
K00878	K00880	K16944	K08659	K00612	K02243	K02357	K01881	K01653	K01582	K02120	K01786	K01734	K01921	K01883	K02016	K01776	K01265	K01409	K01356	K02040	K02026	K01736	K01281	K02013	K01625	K02037	K01821	K01443	K02835	K01788	K01933	K02956	K02025	K01739	K02017	K01091	K01992	K02108	K02016	K02040	K02036	K01551	K01273	K02502	K02346	K02520	K01835	K01866	K01791
K00879	K00881	K16959	K08680	K00613	K02244	K02358	K01883	K01654	K01586	K02122	K01788	K01735	K01922	K01887	K02017	K01783	K01269	K01419	K01358	K02078	K02027	K01738	K01286	K02015	K01627	K02038	K01835	K01447	K02836	K01790	K01934	K02959	K02026	K01740	K02018	K01092	K01995	K02109	K02025	K02078	K02037	K01556	K01277	K02503	K02348	K02528	K01840	K01867	K01792
K00880	K00882	K16960	K08999	K00615	K02245	K02371	K01885	K01661	K01588	K02123	K01790	K01736	K01923	K01889	K02018	K01784	K01271	K01420	K01387	K02108	K02028	K01739	K01295	K02016	K01629	K02039	K01838	K01448	K02837	K01791	K01937	K02961	K02027	K01741	K02020	K01095	K01996	K02110	K02026	K02108	K02038	K01567	K01278	K02518	K02355	K02538	K01845	K01868	K01803
K00881	K00887	K16962	K09007	K00616	K02313	K02372	K01886	K01662	K01589	K02124	K01791	K01738	K01924	K01890	K02019	K01785	K01273	K01421	K01400	K02109	K02029	K01740	K01297	K02025	K01633	K02040	K01839	K01449	K02838	K01803	K01938	K02963	K02028	K01749	K02028	K01101	K01997	K02111	K02027	K02109	K02039	K01582	K01284	K02519	K02356	K02548	K01847	K01869	K01805
K00882	K00891	K17206	K09015	K00619	K02314	K02428	K01887	K01666	K01591	K02160	K01803	K01739	K01925	K01892	K02020	K01791	K01281	K01424	K01408	K02110	K02030	K01749	K01304	K02026	K01635	K02049	K01841	K01452	K02851	K01805	K01939	K02965	K02029	K01750	K02029	K01104	K01998	K02112	K02028	K02110	K02040	K01586	K01297	K02520	K02357	K02549	K01866	K01870	K01807
K00887	K00895	K17234	K09125	K00620	K02316	K02433	K01889	K01673	K01597	K02188	K01805	K01750	K01926	K01893	K02025	K01803	K01286	K01425	K01409	K02111	K02031	K01750	K01308	K02027	K01639	K02050	K01845	K01462	K02860	K01808	K01945	K02967	K02030	K01752	K02030	K01113	K01999	K02114	K02029	K02111	K02045	K01588	K01304	K02528	K02358	K02551	K01867	K01872	K01809
K00891	K00897	K17236	K09131	K00621	K02335	K02434	K01890	K01677	K01598	K02189	K01808	K01751	K01928	K01915	K02026	K01807	K01297	K01426	K01419	K02112	K02032	K01751	K01338	K02028	K01641	K02051	K01854	K01465	K02863	K01809	K01951	K02968	K02033	K01754	K02031	K01118	K02003	K02115	K02030	K02112	K02046	K01589	K01305	K02538	K02371	K02552	K01868	K01873	K01810
K00895	K00899	K17320	K09155	K00624	K02337	K02435	K01892	K01678	K01599	K02203	K01809	K01752	K01929	K01916	K02027	K01809	K01299	K01428	K01420	K02114	K02033	K01752	K01356	K02029	K01647	K02056	K01866	K01466	K02864	K01810	K01952	K02970	K02034	K01755	K02032	K01126	K02004	K02117	K02031	K02114	K02047	K01591	K01338	K02548	K02372	K02563	K01869	K01874	K01812
K00897	K00901	K17417	K09457	K00625	K02338	K02469	K01893	K01681	K01607	K02221	K01810	K01754	K01933	K01919	K02028	K01810	K01303	K01429	K01421	K02115	K02034	K01754	K01358	K02030	K01649	K02057	K01867	K01473	K02867	K01811	K01955	K02982	K02035	K01756	K02033	K01129	K02006	K02118	K02032	K02115	K02048	K01597	K01356	K02549	K02379	K02567	K01870	K01875	K01814
K00899	K00912	K17675	K09698	K00626	K02340	K02470	K01914	K01685	K01609	K02224	K01811	K01756	K01934	K01921	K02029	K01812	K01304	K01430	K01424	K02117	K02035	K01755	K01372	K02031	K01652	K02071	K01868	K01474	K02871	K01814	K01956	K02986	K02036	K01758	K02034	K01137	K02007	K02119	K02033	K02117	K02049	K01599	K01358	K02551	K02428	K02570	K01872	K01876	K01816
K00901	K00917	K17680	K09704	K00627	K02341	K02493	K01915	K01686	K01610	K02226	K01814	K01759	K01937	K01922	K02030	K01817	K01308	K01431	K01425	K02118	K02036	K01756	K01408	K02032	K01653	K02072	K01869	K01476	K02874	K01835	K01958	K02990	K02037	K01759	K02035	K01138	K02008	K02120	K02034	K02118	K02050	K01607	K01372	K02552	K02433	K02573	K01873	K01878	K01818
K00912	K00918	K17734	K09778	K00631	K02342	K02500	K01921	K01687	K01619	K02227	K01835	K01760	K01938	K01923	K02031	K01819	K01318	K01433	K01426	K02119	K02037	K01758	K01409	K02033	K01654	K02073	K01870	K01478	K02876	K01838	K01961	K02992	K02038	K01770	K02036	K01142	K02010	K02121	K02035	K02119	K02051	K01609	K01387	K02563	K02434	K02574	K01874	K01879	K01821
K00917	K00919	K17987	K09789	K00632	K02343	K02501	K01923	K01689	K01620	K02231	K01838	K01770	K01939	K01924	K02032	K01821	K01322	K01434	K01434	K02120	K02038	K01759	K01419	K02034	K01657	K02078	K01872	K01480	K02878	K01839	K01962	K02994	K02039	K01772	K02037	K01151	K02011	K02122	K02036	K02120	K02078	K01610	K01401	K02567	K02435	K02600	K01875	K01881	K01834
K00918	K00925	K18104	K09793	K00633	K02346	K02502	K01924	K01693	K01623	K02232	K01839	K01772	K01940	K01925	K02033	K01823	K01338	K01436	K01436	K02121	K02039	K01760	K01420	K02035	K01658	K02099	K01873	K01486	K02879	K01866	K01963	K02996	K02040	K01775	K02038	K01153	K02012	K02123	K02037	K02121	K02082	K01611	K01408	K02570	K02469	K02601	K01876	K01883	K01840
K00919	K00926	K18195	K09798	K00634	K02348	K02503	K01925	K01695	K01624	K02233	K01866	K01775	K01945	K01926	K02034	K01826	K01342	K01438	K01438	K02122	K02040	K01770	K01421	K02036	K01661	K02103	K01874	K01487	K02881	K01867	K01972	K03040	K02044	K01776	K02039	K01154	K02013	K02124	K02038	K02122	K02099	K01613	K01409	K02573	K02470	K02614	K01880	K01885	K01845
K00925	K00927	K18334	K09808	K00638	K02355	K02518	K01926	K01696	K01625	K02237	K01867	K01776	K01951	K01928	K02035	K01834	K01356	K01439	K01439	K02123	K02049	K01772	K01424	K02037	K01662	K02117	K01875	K01489	K02884	K01868	K01989	K03043	K02049	K01778	K02040	K01155	K02015	K02160	K02039	K02123	K02108	K01619	K01420	K02574	K02483	K02653	K01881	K01886	K01866
K00926	K00928	K18344	K09810	K00639	K02356	K02519	K01928	K01698	K01628	K02283	K01868	K01778	K01952	K01929	K02036	K01835	K01358	K01442	K01442	K02124	K02050	K01775	K01425	K02038	K01665	K02118	K01876	K01491	K02886	K01869	K01990	K03046	K02050	K01779	K02049	K01159	K02016	K02171	K02040	K02124	K02109	K01620	K01421	K02600	K02484	K02654	K01883	K01887	K01867
K00927	K00929	K18369	K09882	K00640	K02357	K02520	K01929	K01703	K01629	K02304	K01869	K01783	K01953	K01933	K02037	K01839	K01372	K01443	K01443	K02160	K02051	K01776	K01426	K02039	K01673	K02119	K01880	K01493	K02887	K01870	K01992	K03060	K02051	K01783	K02050	K01176	K02019	K02172	K02049	K02160	K02110	K01623	K01424	K02601	K02493	K02669	K01885	K01889	K01868
K00928	K00930	K18650	K09889	K00641	K02358	K02528	K01933	K01704	K01633	K02313	K01870	K01784	K01955	K01934	K02038	K01845	K01408	K01447	K01447	K02169	K02056	K01777	K01428	K02040	K01676	K02120	K01881	K01495	K02888	K01872	K02000	K03070	K02056	K01784	K02051	K01179	K02025	K02203	K02050	K02169	K02111	K01624	K01425	K02614	K02499	K02768	K01886	K01890	K01869
K00929	K00931	K18688	K09922	K00643	K02372	K02529	K01934	K01709	K01635	K02314	K01872	K01785	K01956	K01937	K02039	K01866	K01409	K01448	K01448	K02171	K02057	K01778	K01429	K02045	K01679	K02121	K01883	K01512	K02890	K01873	K02001	K03073	K02057	K01785	K02056	K01182	K02026	K02237	K02051	K02171	K02112	K01625	K01426	K02653	K02500	K02769	K01887	K01892	K01870
K00930	K00937	K18866	K09928	K00645	K02424	K02563	K01937	K01710	K01641	K02315	K01873	K01786	K01958	K01938	K02040	K01867	K01419	K01449	K01449	K02172	K02058	K01779	K01430	K02046	K01681	K02122	K01885	K01515	K02892	K01874	K02002	K03075	K02058	K01791	K02057	K01183	K02027	K02238	K02056	K02172	K02113	K01628	K01433	K02654	K02501	K02770	K01889	K01893	K01872
K00931	K00938	K18926	K09946	K00646	K02428	K02564	K01939	K01711	K01647	K02316	K01874	K01788	K01961	K01939	K02049	K01868	K01420	K01451	K01452	K02226	K02071	K01783	K01431	K02047	K01686	K02123	K01886	K01525	K02895	K01875	K02003	K03076	K02071	K01803	K02078	K01187	K02028	K02241	K02057	K02226	K02114	K01629	K01436	K02669	K02502	K02823	K01890	K01895	K01873
K00934	K00939	K19003	K09949	K00647	K02433	K02598	K01940	K01714	K01649	K02335	K01875	K01790	K01962	K01940	K02050	K01869	K01421	K01452	K01455	K02237	K02072	K01784	K01433	K02048	K01687	K02124	K01887	K01534	K02899	K01876	K02004	K03086	K02072	K01808	K02083	K01190	K02029	K02313	K02058	K02237	K02115	K01633	K01438	K02768	K02503	K02824	K01892	K01897	K01874
K00937	K00940	K19048	K10026	K00648	K02434	K02600	K01941	K01715	K01652	K02337	K01876	K01791	K01963	K01945	K02051	K01870	K01424	K01455	K01462	K02238	K02073	K01785	K01434	K02049	K01689	K02160	K01889	K01537	K02902	K01878	K02005	K03088	K02073	K01810	K02117	K01192	K02030	K02314	K02078	K02238	K02169	K01637	K01439	K02769	K02518	K02825	K01895	K01902	K01875
K00938	K00941	K19054	K10241	K00650	K02435	K02601	K01945	K01733	K01653	K02338	K01878	K01803	K01972	K01951	K02056	K01872	K01425	K01462	K01465	K02313	K02078	K01786	K01436	K02050	K01695	K02188	K01890	K01560	K02904	K01879	K02006	K03091	K02078	K01812	K02118	K01193	K02031	K02315	K02103	K02313	K02171	K01638	K01442	K02770	K02519	K02834	K01897	K01903	K01876
K00939	K00942	K19082	K10536	K00651	K02440	K02621	K01950	K01734	K01657	K02340	K01879	K01807	K01989	K01952	K02057	K01873	K01426	K01465	K01468	K02314	K02099	K01790	K01438	K02051	K01696	K02189	K01892	K01567	K02906	K01881	K02007	K03100	K02117	K01814	K02120	K01195	K02033	K02316	K02107	K02314	K02172	K01640	K01443	K02805	K02520	K02835	K01902	K01911	K01878
K00940	K00943	K19116	K10549	K00652	K02444	K02622	K01951	K01735	K01658	K02341	K01881	K01809	K01990	K01955	K02058	K01874	K01428	K01468	K01476	K02315	K02108	K01791	K01439	K02056	K01703	K02190	K01893	K01569	K02909	K01883	K02008	K03101	K02118	K01815	K02122	K01197	K02034	K02334	K02108	K02315	K02237	K01641	K01444	K02823	K02528	K02836	K01903	K01914	K01879
K00941	K00945	K19118	K10563	K00653	K02469	K02654	K01952	K01736	K01661	K02343	K01883	K01810	K01992	K01956	K02078	K01875	K01429	K01470	K01478	K02316	K02109	K01803	K01442	K02057	K01704	K02224	K01897	K01575	K02911	K01886	K02013	K03106	K02119	K01816	K02123	K01198	K02035	K02335	K02109	K02316	K02278	K01647	K01447	K02824	K02538	K02838	K01906	K01915	K01881
K00942	K00946	K19123	K10679	K00654	K02470	K02744	K01953	K01737	K01664	K02346	K01886	K01812	K01995	K01958	K02099	K01876	K01430	K01473	K01479	K02334	K02110	K01804	K01443	K02058	K01710	K02226	K01912	K01579	K02913	K01887	K02015	K03110	K02120	K01817	K02124	K01200	K02036	K02337	K02110	K02334	K02279	K01649	K01448	K02825	K02548	K02851	K01911	K01919	K01883
K00943	K00948	K19130	K10716	K00655	K02493	K02745	K01955	K01738	K01665	K02355	K01887	K01813	K01996	K01961	K02103	K01880	K01433	K01474	K01480	K02335	K02111	K01805	K01447	K02071	K01711	K02227	K01914	K01582	K02916	K01889	K02016	K03111	K02121	K01821	K02160	K01206	K02037	K02338	K02111	K02335	K02283	K01652	K01449	K02834	K02549	K02860	K01915	K01921	K01885
K00945	K00949	K19132	K10795	K00656	K02503	K02746	K01956	K01740	K01669	K02356	K01889	K01815	K01997	K01962	K02117	K01881	K01436	K01476	K01485	K02337	K02112	K01807	K01448	K02072	K01712	K02231	K01915	K01585	K02926	K01890	K02017	K03151	K02122	K01826	K02188	K01207	K02038	K02340	K02112	K02337	K02304	K01653	K01451	K02835	K02551	K02863	K01921	K01923	K01886
K00946	K00950	K19137	K10806	K00657	K02518	K02747	K01961	K01746	K01679	K02357	K01890	K01817	K01998	K01963	K02118	K01883	K01438	K01478	K01486	K02338	K02113	K01808	K01449	K02073	K01714	K02232	K01921	K01586	K02931	K01892	K02018	K03168	K02123	K01835	K02189	K01208	K02039	K02341	K02114	K02338	K02313	K01654	K01452	K02836	K02552	K02864	K01923	K01924	K01887
K00948	K00951	K19158	K11065	K00658	K02519	K02749	K01962	K01749	K01681	K02358	K01892	K01819	K01999	K01972	K02119	K01887	K01439	K01479	K01489	K02340	K02114	K01810	K01451	K02078	K01719	K02233	K01923	K01588	K02933	K01893	K02019	K03177	K02124	K01839	K02190	K01209	K02040	K02343	K02115	K02340	K02314	K01657	K01462	K02838	K02563	K02867	K01924	K01925	K01889
K00949	K00952	K19171	K11103	K00661	K02520	K02750	K01963	K01750	K01686	K02371	K01893	K01821	K02000	K01989	K02120	K01889	K01442	K01485	K01491	K02341	K02115	K01814	K01455	K02103	K01733	K02237	K01924	K01589	K02935	K01897	K02020	K03205	K02160	K01845	K02217	K01212	K02049	K02346	K02117	K02341	K02315	K01658	K01464	K02851	K02567	K02871	K01925	K01928	K01890
K00950	K00954	K19180	K11646	K00662	K02528	K02759	K01972	K01751	K01687	K02372	K01897	K01823	K02001	K01990	K02121	K01890	K01443	K01486	K01493	K02343	K02169	K01821	K01457	K02108	K01735	K02238	K01925	K01591	K02939	K01914	K02025	K03210	K02217	K01856	K02221	K01214	K02050	K02355	K02118	K02343	K02316	K01661	K01465	K02860	K02568	K02874	K01928	K01929	K01892
K00951	K00955	K19220	K11741	K00663	K02529	K02760	K01989	K01752	K01689	K02428	K01914	K01834	K02002	K01992	K02122	K01892	K01447	K01487	K01495	K02346	K02171	K01823	K01462	K02109	K01736	K02241	K01926	K01599	K02946	K01915	K02026	K03215	K02237	K01866	K02224	K01218	K02051	K02356	K02119	K02346	K02334	K01664	K01466	K02863	K02570	K02876	K01929	K01933	K01893
K00952	K00956	K19221	K11785	K00665	K02530	K02768	K01990	K01753	K01693	K02441	K01915	K01835	K02003	K01995	K02123	K01893	K01448	K01489	K01496	K02348	K02172	K01829	K01464	K02110	K01737	K02304	K01928	K01607	K02948	K01916	K02027	K03216	K02238	K01867	K02226	K01222	K02056	K02357	K02120	K02348	K02335	K01673	K01468	K02864	K02573	K02878	K01933	K01934	K01897
K00954	K00957	K19223	K11896	K00666	K02532	K02769	K01992	K01754	K01695	K02443	K01916	K01838	K02004	K01996	K02124	K01895	K01449	K01491	K01497	K02355	K02188	K01834	K01465	K02111	K01738	K02313	K01929	K01609	K02950	K01918	K02028	K03217	K02279	K01868	K02227	K01223	K02057	K02358	K02121	K02355	K02337	K01679	K01470	K02867	K02574	K02879	K01934	K01935	K01902
K00955	K00958	K19312	K11900	K00670	K02548	K02770	K02003	K01755	K01696	K02469	K01918	K01839	K02010	K01997	K02160	K01902	K01462	K01493	K01515	K02356	K02189	K01835	K01466	K02112	K01740	K02314	K01933	K01610	K02952	K01921	K02029	K03282	K02283	K01869	K02231	K01224	K02058	K02371	K02122	K02356	K02338	K01681	K01476	K02871	K02600	K02881	K01935	K01937	K01903
K00956	K00961	K19422	K11901	K00671	K02563	K02777	K02004	K01756	K01698	K02470	K01921	K01840	K02011	K01998	K02172	K01903	K01465	K01497	K01523	K02357	K02190	K01838	K01468	K02113	K01744	K02315	K01934	K01613	K02956	K01923	K02030	K03284	K02313	K01870	K02232	K01226	K02071	K02372	K02123	K02357	K02340	K01684	K01478	K02874	K02601	K02884	K01937	K01939	K01910
K00957	K00962	K19426	K11905	K00673	K02564	K02793	K02006	K01758	K01699	K02481	K01923	K01854	K02012	K01999	K02188	K01911	K01466	K01512	K01524	K02358	K02203	K01839	K01473	K02114	K01745	K02316	K01937	K01617	K02959	K01924	K02031	K03307	K02314	K01872	K02233	K01227	K02072	K02385	K02124	K02358	K02341	K01687	K01480	K02876	K02614	K02886	K01938	K01940	K01911
K00958	K00963	K19505	K11921	K00674	K02598	K02794	K02007	K01759	K01703	K02483	K01924	K01866	K02013	K02000	K02189	K01915	K01473	K01515	K01531	K02371	K02224	K01845	K01474	K02115	K01746	K02334	K01938	K01619	K02961	K01925	K02032	K03308	K02315	K01873	K02234	K01232	K02073	K02387	K02160	K02371	K02342	K01689	K01486	K02878	K02617	K02887	K01939	K01945	K01914
K00961	K00965	K19802	K11939	K00675	K02600	K02795	K02008	K01768	K01704	K02492	K01925	K01867	K02015	K02001	K02190	K01916	K01474	K01520	K01534	K02372	K02226	K01854	K01476	K02171	K01752	K02335	K01939	K01624	K02963	K01926	K02033	K03315	K02316	K01874	K02237	K01235	K02078	K02388	K02171	K02372	K02343	K01692	K01487	K02879	K02653	K02888	K01940	K01951	K01915
K00962	K00966	K19954	K12111	K00677	K02601	K02796	K02009	K01770	K01714	K02493	K01926	K01868	K02016	K02002	K02217	K01918	K01476	K01524	K01537	K02385	K02227	K01866	K01478	K02172	K01754	K02337	K01940	K01625	K02965	K01928	K02034	K03324	K02334	K01875	K02283	K01236	K02099	K02389	K02172	K02385	K02355	K01693	K01488	K02881	K02654	K02890	K01945	K01952	K01919
K00963	K00968	K20038	K12206	K00680	K02612	K02823	K02010	K01772	K01719	K02499	K01928	K01869	K02025	K02003	K02224	K01921	K01478	K01525	K01546	K02387	K02231	K01867	K01479	K02188	K01755	K02338	K01945	K01629	K02967	K01929	K02035	K03402	K02335	K01876	K02304	K01239	K02103	K02392	K02188	K02387	K02356	K01695	K01489	K02884	K02669	K02892	K01950	K01955	K01921
K00965	K00969	K20117	K12340	K00681	K02621	K02824	K02011	K01775	K01733	K02500	K01929	K01870	K02026	K02004	K02226	K01923	K01480	K01533	K01547	K02388	K02232	K01868	K01480	K02189	K01756	K02341	K01950	K01633	K02968	K01933	K02036	K03424	K02337	K01880	K02313	K01243	K02108	K02396	K02190	K02388	K02357	K01696	K01491	K02886	K02768	K02895	K01951	K01956	K01923
K00968	K00970	K20316	K12373	K00684	K02622	K02834	K02012	K01776	K01735	K02501	K01933	K01872	K02027	K02013	K02227	K01924	K01486	K01534	K01548	K02389	K02233	K01869	K01485	K02190	K01758	K02343	K01951	K01637	K02970	K01934	K02037	K03431	K02338	K01881	K02314	K01246	K02109	K02398	K02203	K02389	K02358	K01698	K01493	K02887	K02769	K02899	K01952	K01961	K01924
K00969	K00971	K20374	K12962	K00687	K02687	K02835	K02013	K01778	K01736	K02502	K01934	K01873	K02028	K02015	K02231	K01925	K01487	K01537	K01551	K02390	K02237	K01870	K01486	K02203	K01759	K02348	K01952	K01638	K02982	K01938	K02038	K03437	K02340	K01883	K02316	K01247	K02110	K02400	K02237	K02390	K02371	K01703	K01495	K02888	K02770	K02902	K01955	K01962	K01925
K00970	K00972	K20415	K13043	K00688	K02749	K02836	K02015	K01779	K01737	K02503	K01938	K01874	K02029	K02016	K02232	K01926	K01488	K01551	K01556	K02392	K02241	K01872	K01487	K02224	K01768	K02355	K01953	K01640	K02986	K01939	K02039	K03438	K02341	K01885	K02334	K01251	K02111	K02401	K02238	K02392	K02372	K01704	K01507	K02890	K02823	K02904	K01956	K01963	K01928
K00971	K00973	K20444	K13252	K00689	K02750	K02837	K02016	K01783	K01738	K02518	K01939	K01875	K02030	K02025	K02233	K01929	K01489	K01556	K01560	K02396	K02278	K01873	K01489	K02226	K01770	K02356	K01955	K01647	K02988	K01940	K02040	K03439	K02342	K01886	K02335	K01252	K02112	K02405	K02241	K02396	K02387	K01710	K01515	K02892	K02824	K02906	K01966	K01972	K01929
K00972	K00974	K20448	K13288	K00690	K02755	K02838	K02025	K01784	K01739	K02519	K01940	K01876	K02036	K02026	K02237	K01933	K01491	K01567	K01567	K02397	K02283	K01874	K01491	K02227	K01775	K02357	K01956	K01649	K02990	K01945	K02049	K03442	K02343	K01887	K02337	K01255	K02113	K02407	K02283	K02397	K02388	K01712	K01520	K02895	K02825	K02907	K01972	K01990	K01933
K00973	K00975	K20459	K13497	K00691	K02756	K02851	K02026	K01785	K01740	K02520	K01945	K01878	K02037	K02027	K02238	K01934	K01493	K01575	K01569	K02398	K02302	K01875	K01493	K02231	K01776	K02358	K01961	K01652	K02992	K01951	K02050	K03466	K02346	K01889	K02338	K01256	K02114	K02408	K02313	K02398	K02389	K01714	K01524	K02899	K02834	K02909	K01990	K01991	K01934
K00974	K00978	K20484	K13530	K00692	K02757	K02860	K02027	K01786	K01749	K02528	K01951	K01879	K02038	K02028	K02241	K01937	K01495	K01579	K01575	K02400	K02313	K01876	K01495	K02232	K01778	K02371	K01962	K01653	K02994	K01952	K02052	K03469	K02355	K01890	K02340	K01258	K02115	K02409	K02314	K02400	K02390	K01715	K01531	K02902	K02835	K02911	K01992	K01992	K01935
K00975	K00979	K20487	K13821	K00693	K02759	K02863	K02028	K01787	K01750	K02563	K01952	K01881	K02039	K02029	K02304	K01938	K01512	K01582	K01579	K02401	K02314	K01878	K01497	K02233	K01779	K02372	K01963	K01657	K02996	K01953	K02053	K03470	K02356	K01892	K02341	K01262	K02171	K02410	K02315	K02401	K02392	K01719	K01533	K02904	K02836	K02913	K02000	K01993	K01937
K00978	K00980	K20491	K13893	K00694	K02760	K02864	K02029	K01790	K01752	K02566	K01953	K01883	K02040	K02030	K02313	K01939	K01515	K01586	K01582	K02405	K02315	K01879	K01501	K02237	K01783	K02385	K01966	K01661	K03040	K01956	K02054	K03495	K02357	K01893	K02343	K01265	K02237	K02411	K02316	K02405	K02395	K01720	K01534	K02906	K02838	K02914	K02001	K02003	K01939
K00979	K00981	K20492	K13894	K00697	K02761	K02867	K02030	K01791	K01754	K02584	K01956	K01887	K02054	K02031	K02314	K01940	K01520	K01588	K01586	K02406	K02316	K01881	K01512	K02238	K01784	K02388	K01972	K01662	K03043	K01958	K02055	K03496	K02358	K01895	K02346	K01267	K02238	K02412	K02334	K02406	K02396	K01733	K01537	K02907	K02851	K02916	K02002	K02004	K01940
K00980	K00982	K20511	K13895	K00698	K02768	K02871	K02031	K01802	K01755	K02600	K01958	K01889	K02055	K02032	K02315	K01945	K01525	K01589	K01588	K02407	K02334	K01883	K01515	K02241	K01785	K02400	K01990	K01664	K03046	K01961	K02056	K03497	K02371	K01897	K02355	K01269	K02279	K02413	K02335	K02407	K02397	K01734	K01546	K02909	K02860	K02919	K02003	K02010	K01941
K00981	K00983	K20526	K13990	K00699	K02769	K02874	K02032	K01803	K01756	K02601	K01961	K01890	K02056	K02033	K02316	K01951	K01534	K01591	K01589	K02408	K02335	K01887	K01520	K02278	K01787	K02401	K01992	K01665	K03048	K01962	K02057	K03498	K02372	K01912	K02356	K01271	K02283	K02414	K02337	K02408	K02398	K01735	K01547	K02911	K02863	K02926	K02004	K02011	K01945
K00982	K00984		K14086	K00700	K02770	K02876	K02033	K01804	K01758	K02617	K01962	K01892	K02057	K02034	K02334	K01952	K01535	K01597	K01591	K02409	K02337	K01889	K01524	K02283	K01788	K02405	K01995	K01673	K03070	K01963	K02068	K03499	K02385	K01915	K02357	K01273	K02302	K02416	K02338	K02409	K02400	K01736	K01548	K02913	K02864	K02931	K02006	K02012	K01951
K00983	K00986		K14087	K00702	K02773	K02878	K02034	K01808	K01759	K02653	K01963	K01893	K02068	K02035	K02335	K01955	K01537	K01599	K01599	K02410	K02338	K01890	K01534	K02302	K01790	K02406	K01996	K01679	K03073	K01972	K02069	K03500	K02387	K01916	K02358	K01284	K02313	K02417	K02340	K02410	K02401	K01738	K01560	K02914	K02867	K02933	K02007	K02013	K01952
K00984	K00989		K14089	K00703	K02774	K02879	K02035	K01809	K01760	K02669	K01972	K01895	K02069	K02036	K02337	K01956	K01546	K01601	K01607	K02411	K02340	K01892	K01537	K02313	K01791	K02410	K01997	K01681	K03075	K01989	K02071	K03501	K02388	K01921	K02371	K01286	K02314	K02418	K02341	K02411	K02404	K01739	K01567	K02916	K02871	K02935	K02008	K02014	K01961
K00986	K00990		K14090	K00705	K02775	K02881	K02036	K01810	K01772	K02687	K01989	K01910	K02071	K02037	K02338	K01958	K01547	K01607	K01609	K02412	K02341	K01893	K01556	K02314	K01802	K02412	K01998	K01684	K03076	K01990	K02072	K03518	K02389	K01923	K02372	K01297	K02315	K02419	K02342	K02412	K02405	K01740	K01571	K02919	K02874	K02939	K02009	K02015	K01962
K00989	K00991		K14445	K00706	K02777	K02884	K02037	K01812	K01775	K02688	K01990	K01911	K02072	K02038	K02341	K01961	K01548	K01609	K01610	K02413	K02343	K01897	K01560	K02315	K01803	K02417	K01999	K01685	K03086	K01992	K02073	K03525	K02390	K01924	K02428	K01299	K02316	K02420	K02343	K02413	K02406	K01741	K01572	K02926	K02876	K02945	K02013	K02016	K01963
K00990	K00992		K14682	K00710	K02781	K02886	K02038	K01813	K01776	K02692	K01992	K01914	K02073	K02039	K02343	K01962	K01560	K01610	K01611	K02416	K02355	K01911	K01567	K02316	K01805	K02418	K02003	K01686	K03088	K02003	K02076	K03526	K02392	K01925	K02443	K01303	K02335	K02421	K02346	K02416	K02407	K01745	K01573	K02931	K02878	K02946	K02015	K02017	K01972
K00991	K00995		K14977	K00712	K02793	K02887	K02039	K01814	K01779	K02694	K02003	K01915	K02076	K02040	K02355	K01963	K01567	K01611	K01613	K02417	K02356	K01912	K01575	K02334	K01807	K02419	K02004	K01687	K03091	K02004	K02078	K03527	K02396	K01926	K02469	K01304	K02337	K02422	K02355	K02417	K02408	K01749	K01579	K02933	K02879	K02948	K02016	K02018	K02003
K00992	K00996		K15372	K00713	K02794	K02888	K02040	K01821	K01783	K02823	K02004	K01916	K02078	K02049	K02356	K01972	K01569	K01613	K01619	K02418	K02357	K01914	K01577	K02335	K01808	K02420	K02006	K01689	K03100	K02005	K02082	K03529	K02397	K01928	K02470	K01308	K02338	K02428	K02356	K02418	K02409	K01750	K01580	K02935	K02881	K02950	K02017	K02019	K02004
K00995	K00997		K15977	K00717	K02795	K02890	K02049	K01835	K01784	K02824	K02005	K01919	K02086	K02050	K02357	K01975	K01575	K01619	K01624	K02419	K02358	K01915	K01579	K02337	K01809	K02422	K02007	K01692	K03101	K02006	K02083	K03530	K02398	K01929	K02477	K01318	K02340	K02441	K02357	K02419	K02410	K01752	K01585	K02939	K02884	K02952	K02018	K02020	K02006
K00996	K01000		K16052	K00720	K02796	K02892	K02050	K01839	K01785	K02834	K02006	K01921	K02108	K02051	K02358	K01990	K01577	K01620	K01628	K02420	K02371	K01916	K01580	K02338	K01810	K02428	K02008	K01693	K03106	K02007	K02086	K03531	K02400	K01933	K02483	K01322	K02341	K02469	K02358	K02420	K02411	K01754	K01586	K02945	K02886	K02954	K02020	K02035	K02007
K00997	K01002		K16053	K00721	K02798	K02895	K02051	K01841	K01786	K02835	K02007	K01922	K02109	K02056	K02371	K01992	K01579	K01623	K01633	K02421	K02372	K01919	K01582	K02340	K01812	K02437	K02017	K01695	K03110	K02008	K02107	K03536	K02401	K01934	K02492	K01338	K02342	K02470	K02371	K02421	K02412	K01755	K01588	K02946	K02887	K02956	K02021	K02036	K02008
K01000	K01006		K16089	K00728	K02799	K02899	K02056	K01854	K01788	K02836	K02008	K01923	K02110	K02057	K02372	K02002	K01581	K01624	K01637	K02422	K02377	K01921	K01586	K02341	K01813	K02469	K02018	K01696	K03111	K02009	K02108	K03544	K02405	K01937	K02493	K01342	K02343	K02481	K02372	K02422	K02413	K01756	K01591	K02948	K02888	K02959	K02025	K02037	K02010
K01002	K01007		K16264	K00729	K02800	K02902	K02057	K01866	K01791	K02838	K02009	K01924	K02111	K02068	K02388	K02003	K01582	K01625	K01638	K02428	K02385	K01923	K01588	K02343	K01814	K02470	K02020	K01698	K03148	K02010	K02109	K03545	K02406	K01938	K02499	K01356	K02346	K02483	K02377	K02428	K02414	K01758	K01599	K02950	K02890	K02961	K02026	K02038	K02011
K01006	K01008		K16363	K00737	K02808	K02904	K02078	K01867	K01803	K02851	K02010	K01925	K02112	K02069	K02389	K02004	K01585	K01628	K01640	K02469	K02387	K01924	K01589	K02346	K01816	K02483	K02025	K01703	K03151	K02011	K02110	K03547	K02407	K01939	K02500	K01358	K02355	K02493	K02385	K02469	K02415	K01759	K01606	K02952	K02892	K02963	K02027	K02040	K02012
K01007	K01011		K16509	K00744	K02809	K02906	K02103	K01868	K01807	K02860	K02011	K01926	K02113	K02071	K02392	K02005	K01586	K01629	K01647	K02470	K02388	K01925	K01591	K02355	K01817	K02493	K02026	K01704	K03152	K02012	K02111	K03550	K02408	K01940	K02501	K01408	K02356	K02499	K02387	K02470	K02416	K01772	K01607	K02954	K02895	K02965	K02028	K02062	K02013
K01008	K01012		K16929	K00748	K02810	K02907	K02108	K01869	K01809	K02863	K02012	K01928	K02114	K02072	K02400	K02013	K01588	K01633	K01649	K02477	K02389	K01926	K01597	K02356	K01819	K02499	K02027	K01706	K03168	K02013	K02112	K03551	K02409	K01945	K02502	K01409	K02357	K02500	K02388	K02477	K02417	K01775	K01609	K02956	K02899	K02967	K02029	K02063	K02014
K01011	K01023		K17076	K00750	K02821	K02909	K02109	K01870	K01810	K02864	K02013	K01929	K02115	K02073	K02401	K02015	K01589	K01635	K01652	K02483	K02392	K01928	K01599	K02357	K01821	K02500	K02028	K01707	K03177	K02015	K02113	K03553	K02410	K01950	K02503	K01419	K02358	K02501	K02389	K02483	K02418	K01776	K01610	K02959	K02902	K02968	K02031	K02064	K02015
K01012	K01026		K17624	K00752	K02822	K02911	K02110	K01872	K01814	K02867	K02015	K01933	K02117	K02076	K02405	K02016	K01591	K01637	K01653	K02493	K02395	K01929	K01607	K02358	K01823	K02501	K02029	K01708	K03210	K02016	K02114	K03555	K02411	K01951	K02518	K01420	K02371	K02502	K02392	K02493	K02419	K01777	K01611	K02961	K02904	K02982	K02032	K02065	K02016
K01023	K01028		K18139	K00753	K02824	K02913	K02111	K01873	K01815	K02871	K02016	K01934	K02118	K02078	K02406	K02017	K01595	K01638	K01654	K02500	K02396	K01933	K01609	K02371	K01834	K02502	K02030	K01714	K03215	K02017	K02115	K03556	K02412	K01952	K02519	K01421	K02372	K02503	K02400	K02500	K02420	K01778	K01613	K02963	K02906	K02986	K02033	K02066	K02017
K01026	K01029		K18554	K00754	K02825	K02914	K02112	K01874	K01817	K02874	K02017	K01937	K02119	K02086	K02408	K02018	K01597	K01640	K01657	K02501	K02398	K01934	K01610	K02372	K01835	K02503	K02031	K01715	K03216	K02018	K02117	K03565	K02413	K01953	K02520	K01424	K02377	K02518	K02401	K02501	K02421	K01783	K01615	K02965	K02907	K02988	K02034	K02067	K02018
K01028	K01034		K18675	K00756	K02834	K02916	K02113	K01875	K01819	K02876	K02018	K01938	K02120	K02108	K02410	K02020	K01599	K01641	K01658	K02502	K02400	K01937	K01611	K02377	K01838	K02518	K02032	K01719	K03217	K02020	K02118	K03569	K02414	K01955	K02528	K01425	K02385	K02519	K02405	K02502	K02422	K01784	K01619	K02967	K02909	K02990	K02035	K02071	K02019
K01029	K01035		K18841	K00757	K02835	K02919	K02114	K01876	K01821	K02878	K02020	K01939	K02121	K02109	K02412	K02028	K01607	K01647	K01661	K02503	K02401	K01938	K01613	K02385	K01840	K02519	K02033	K01720	K03218	K02025	K02119	K03570	K02416	K01956	K02563	K01426	K02387	K02520	K02406	K02503	K02428	K01785	K01620	K02968	K02911	K02992	K02036	K02072	K02020
K01034	K01039		K18842	K00758	K02836	K02926	K02115	K01878	K01823	K02879	K02025	K01945	K02122	K02110	K02416	K02029	K01609	K01649	K01662	K02518	K02404	K01939	K01617	K02387	K01847	K02520	K02034	K01728	K03231	K02026	K02120	K03572	K02417	K01961	K02584	K01433	K02388	K02528	K02408	K02518	K02433	K01788	K01624	K02982	K02913	K02994	K02037	K02073	K02028
K01035	K01040		K18843	K00759	K02837	K02931	K02117	K01879	K01826	K02881	K02026	K01951	K02123	K02111	K02417	K02030	K01610	K01652	K01664	K02519	K02405	K01940	K01619	K02388	K01854	K02528	K02035	K01732	K03282	K02027	K02121	K03574	K02418	K01962	K02588	K01436	K02389	K02556	K02410	K02519	K02434	K01791	K01625	K02986	K02914	K02996	K02038	K02078	K02029
K01039	K01042		K18918	K00760	K02838	K02933	K02118	K01880	K01834	K02884	K02027	K01952	K02124	K02112	K02419	K02031	K01611	K01653	K01665	K02520	K02406	K01941	K01620	K02389	K01866	K02529	K02036	K01733	K03303	K02028	K02122	K03575	K02419	K01963	K02598	K01438	K02390	K02557	K02411	K02520	K02435	K01803	K01627	K02988	K02916	K03040	K02039	K02108	K02030
K01040	K01046		K18928	K00761	K02851	K02935	K02119	K01881	K01835	K02886	K02028	K01955	K02160	K02113	K02420	K02032	K01613	K01654	K01669	K02528	K02407	K01945	K01621	K02390	K01867	K02556	K02037	K01734	K03308	K02029	K02123	K03581	K02420	K01971	K02600	K01439	K02392	K02563	K02412	K02528	K02469	K01807	K01633	K02990	K02919	K03043	K02040	K02109	K02035
K01042	K01048		K18929	K00762	K02859	K02939	K02120	K01883	K01838	K02887	K02029	K01956	K02171	K02114	K02428	K02033	K01617	K01657	K01673	K02556	K02408	K01951	K01624	K02392	K01868	K02563	K02038	K01735	K03310	K02030	K02124	K03584	K02421	K01972	K02601	K01442	K02395	K02564	K02413	K02556	K02470	K01808	K01639	K02992	K02926	K03046	K02056	K02110	K02036
K01046	K01051		K19088	K00763	K02860	K02946	K02122	K01885	K01839	K02888	K02030	K01958	K02237	K02115	K02431	K02034	K01619	K01658	K01676	K02557	K02409	K01952	K01625	K02396	K01869	K02564	K02039	K01736	K03324	K02031	K02160	K03588	K02422	K01989	K02617	K01443	K02396	K02566	K02414	K02557	K02479	K01809	K01647	K02994	K02931	K03060	K02057	K02111	K02037
K01048	K01056		K19267	K00764	K02863	K02948	K02123	K01886	K01840	K02890	K02031	K01961	K02240	K02117	K02433	K02035	K01621	K01661	K01679	K02563	K02410	K01953	K01627	K02398	K01870	K02574	K02040	K01737	K03346	K02032	K02171	K03589	K02428	K01990	K02619	K01447	K02398	K02574	K02416	K02563	K02483	K01810	K01649	K02996	K02933	K03070	K02069	K02112	K02038
K01051	K01057		K19286	K00765	K02864	K02950	K02124	K01887	K01845	K02892	K02032	K01962	K02242	K02118	K02434	K02036	K01624	K01664	K01681	K02564	K02412	K01955	K01628	K02400	K01872	K02600	K02049	K01738	K03424	K02033	K02221	K03595	K02437	K01992	K02653	K01448	K02400	K02600	K02417	K02564	K02490	K01813	K01652	K03040	K02935	K03073	K02071	K02113	K02039
K01056	K01058		K19342	K00766	K02867	K02952	K02160	K01889	K01866	K02895	K02033	K01963	K02243	K02119	K02437	K02037	K01625	K01665	K01687	K02566	K02413	K01956	K01633	K02401	K01873	K02601	K02050	K01739	K03426	K02034	K02236	K03596	K02469	K01995	K02669	K01449	K02401	K02601	K02418	K02566	K02492	K01814	K01653	K03043	K02939	K03075	K02072	K02114	K02040
K01057	K01060		K19997	K00767	K02871	K02954	K02171	K01890	K01867	K02899	K02034	K01972	K02244	K02120	K02469	K02038	K01629	K01669	K01689	K02574	K02416	K01961	K01637	K02404	K01874	K02614	K02051	K01744	K03427	K02035	K02237	K03601	K02470	K01996	K02687	K01451	K02404	K02647	K02419	K02574	K02493	K01817	K01654	K03046	K02945	K03076	K02073	K02115	K02062
K01058	K01061		K20265	K00768	K02874	K02956	K02172	K01892	K01868	K02904	K02035	K01989	K02245	K02122	K02470	K02039	K01633	K01673	K01692	K02600	K02417	K01962	K01638	K02405	K01875	K02647	K02052	K01749	K03430	K02036	K02238	K03602	K02472	K01997	K02688	K01452	K02405	K02653	K02420	K02600	K02500	K01818	K01657	K03060	K02946	K03086	K02074	K02116	K02063
K01060	K01066		K20276	K00769	K02876	K02959	K02188	K01893	K01869	K02906	K02036	K01990	K02313	K02123	K02479	K02040	K01635	K01679	K01693	K02601	K02418	K01963	K01640	K02406	K01876	K02687	K02053	K01752	K03431	K02037	K02240	K03609	K02478	K01998	K02823	K01462	K02406	K02669	K02421	K02601	K02501	K01819	K01658	K03070	K02948	K03088	K02075	K02160	K02064
K01061	K01067		K20451	K00771	K02878	K02961	K02189	K01895	K01870	K02907	K02037	K01992	K02314	K02124	K02483	K02041	K01637	K01681	K01695	K02647	K02419	K01966	K01641	K02407	K01878	K02688	K02054	K01754	K03437	K02038	K02242	K03612	K02493	K01999	K02824	K01465	K02407	K02687	K02422	K02647	K02502	K01823	K01662	K03073	K02950	K03092	K02077	K02168	K02065
K01066	K01071			K00772	K02879	K02963	K02217	K01897	K01872	K02909	K02038	K01995	K02315	K02160	K02490	K02042	K01638	K01684	K01696	K02687	K02420	K01971	K01643	K02408	K01879	K02823	K02055	K01755	K03438	K02039	K02243	K03613	K02499	K02000	K02834	K01466	K02408	K02781	K02428	K02687	K02503	K01826	K01664	K03075	K02952	K03100	K02078	K02169	K02066
K01067	K01077			K00773	K02881	K02965	K02224	K01906	K01873	K02911	K02039	K01996	K02316	K02171	K02493	K02044	K01640	K01687	K01698	K02823	K02421	K01972	K01644	K02409	K01880	K02824	K02056	K01756	K03439	K02040	K02244	K03614	K02500	K02001	K02835	K01473	K02409	K02782	K02431	K02823	K02518	K01829	K01665	K03076	K02954	K03101	K02081	K02193	K02067
K01071	K01079			K00782	K02884	K02967	K02226	K01912	K01874	K02913	K02040	K01997	K02334	K02221	K02499	K02068	K01641	K01689	K01703	K02824	K02422	K01975	K01646	K02410	K01881	K02834	K02057	K01758	K03466	K02049	K02245	K03615	K02501	K02002	K02836	K01474	K02410	K02783	K02469	K02824	K02519	K01834	K01667	K03086	K02956	K03106	K02108	K02194	K02071
K01077	K01081			K00783	K02886	K02968	K02227	K01914	K01875	K02914	K02049	K01998	K02335	K02236	K02500	K02069	K01647	K01692	K01704	K02834	K02428	K01989	K01647	K02412	K01883	K02835	K02078	K01759	K03470	K02050	K02248	K03616	K02503	K02003	K02838	K01476	K02412	K02798	K02470	K02834	K02520	K01835	K01673	K03088	K02959	K03110	K02109	K02195	K02072
K01079	K01082			K00784	K02887	K02970	K02231	K01915	K01876	K02916	K02050	K01999	K02337	K02237	K02501	K02071	K01649	K01693	K01709	K02835	K02433	K01990	K01649	K02413	K01885	K02836	K02083	K01760	K03471	K02051	K02313	K03617	K02510	K02004	K02851	K01478	K02413	K02799	K02483	K02835	K02528	K01839	K01676	K03100	K02961	K03111	K02110	K02196	K02073
K01081	K01085			K00786	K02888	K02982	K02232	K01918	K01878	K02926	K02051	K02000	K02338	K02238	K02502	K02072	K01652	K01695	K01710	K02836	K02434	K01992	K01652	K02415	K01886	K02837	K02099	K01770	K03484	K02071	K02314	K03621	K02518	K02010	K02860	K01480	K02416	K02800	K02484	K02836	K02529	K01845	K01677	K03101	K02963	K03116	K02111	K02197	K02078
K01082	K01089			K00787	K02890	K02986	K02233	K01919	K01879	K02931	K02071	K02001	K02340	K02240	K02503	K02073	K01653	K01696	K01712	K02837	K02435	K01995	K01653	K02416	K01887	K02838	K02103	K01772	K03488	K02072	K02315	K03624	K02519	K02011	K02863	K01486	K02417	K02823	K02493	K02837	K02556	K01866	K01678	K03106	K02965	K03118	K02112	K02198	K02106
K01085	K01090			K00788	K02892	K02988	K02237	K01921	K01880	K02933	K02072	K02002	K02341	K02242	K02518	K02076	K01657	K01698	K01714	K02838	K02469	K01996	K01654	K02417	K01889	K02860	K02117	K01775	K03495	K02073	K02316	K03625	K02520	K02013	K02864	K01487	K02418	K02824	K02499	K02838	K02557	K01867	K01681	K03110	K02967	K03147	K02113	K02199	K02108
K01089	K01091			K00789	K02895	K02990	K02238	K01923	K01881	K02935	K02073	K02003	K02342	K02243	K02519	K02078	K01661	K01703	K01715	K02860	K02470	K01997	K01657	K02418	K01890	K02863	K02118	K01776	K03496	K02078	K02334	K03629	K02525	K02015	K02867	K01488	K02419	K02834	K02503	K02860	K02563	K01868	K01685	K03111	K02968	K03150	K02114	K02200	K02109
K01090	K01092			K00790	K02899	K02992	K02278	K01924	K01883	K02939	K02078	K02004	K02343	K02244	K02520	K02086	K01662	K01704	K01719	K02863	K02473	K01998	K01658	K02419	K01892	K02864	K02119	K01778	K03497	K02081	K02335	K03630	K02528	K02016	K02871	K01489	K02420	K02835	K02518	K02863	K02564	K01869	K01686	K03116	K02982	K03151	K02115	K02217	K02110
K01091	K01095			K00791	K02902	K02994	K02283	K01925	K01887	K02945	K02081	K02005	K02346	K02245	K02528	K02108	K01664	K01710	K01720	K02864	K02474	K01999	K01661	K02420	K01893	K02867	K02120	K01783	K03498	K02082	K02337	K03631	K02529	K02025	K02874	K01491	K02421	K02836	K02519	K02864	K02574	K01870	K01687	K03118	K02986	K03152	K02199	K02221	K02111
K01092	K01101			K00793	K02904	K02996	K02304	K01926	K01889	K02946	K02082	K02006	K02348	K02313	K02529	K02109	K01665	K01712	K01724	K02867	K02477	K02000	K01662	K02421	K01895	K02871	K02121	K01784	K03499	K02083	K02338	K03650	K02556	K02026	K02876	K01493	K02422	K02837	K02520	K02867	K02600	K01872	K01689	K03147	K02988	K03168	K02217	K02237	K02112
K01095	K01104			K00794	K02906	K03040	K02313	K01928	K01890	K02948	K02083	K02007	K02355	K02314	K02556	K02110	K01673	K01714	K01733	K02871	K02483	K02001	K01664	K02422	K01897	K02874	K02122	K01785	K03500	K02107	K02340	K03655	K02557	K02027	K02878	K01494	K02428	K02838	K02528	K02871	K02601	K01873	K01695	K03151	K02990	K03177	K02221	K02238	K02113
K01101	K01118			K00795	K02907	K03043	K02314	K01929	K01892	K02950	K02107	K02008	K02356	K02316	K02563	K02111	K01679	K01715	K01734	K02874	K02492	K02002	K01666	K02428	K01911	K02876	K02123	K01786	K03501	K02108	K02341	K03657	K02563	K02028	K02879	K01495	K02431	K02851	K02529	K02874	K02614	K01874	K01696	K03152	K02992	K03183	K02224	K02279	K02114
K01104	K01119			K00796	K02913	K03046	K02315	K01933	K01893	K02952	K02108	K02013	K02357	K02334	K02574	K02112	K01681	K01719	K01735	K02876	K02493	K02003	K01673	K02433	K01912	K02878	K02124	K01791	K03521	K02109	K02342	K03664	K02564	K02029	K02881	K01496	K02433	K02860	K02556	K02876	K02647	K01875	K01698	K03168	K02994	K03205	K02227	K02280	K02115
K01114	K01126			K00797	K02916	K03048	K02316	K01934	K01895	K02954	K02109	K02015	K02358	K02335	K02600	K02113	K01684	K01720	K01736	K02878	K02499	K02004	K01674	K02434	K01914	K02879	K02160	K01803	K03522	K02110	K02343	K03665	K02566	K02030	K02884	K01507	K02434	K02863	K02557	K02878	K02653	K01876	K01703	K03169	K02996	K03215	K02228	K02282	K02116
K01118	K01129			K00798	K02926	K03070	K02335	K01935	K01897	K02956	K02110	K02016	K02372	K02337	K02601	K02114	K01685	K01733	K01737	K02879	K02500	K02005	K01676	K02435	K01915	K02881	K02171	K01804	K03525	K02111	K02346	K03666	K02600	K02031	K02886	K01512	K02435	K02864	K02563	K02879	K02669	K01878	K01704	K03177	K03040	K03216	K02230	K02283	K02160
K01119	K01130			K00799	K02931	K03073	K02337	K01937	K01902	K02959	K02111	K02017	K02424	K02338	K02647	K02115	K01686	K01734	K01738	K02881	K02501	K02006	K01679	K02469	K01916	K02884	K02172	K01805	K03526	K02112	K02355	K03671	K02601	K02032	K02887	K01515	K02444	K02867	K02564	K02881	K02687	K01879	K01710	K03183	K03043	K03217	K02232	K02313	K02168
K01126	K01133			K00800	K02933	K03075	K02338	K01938	K01903	K02961	K02112	K02018	K02428	K02340	K02687	K02116	K01687	K01735	K01739	K02884	K02502	K02007	K01681	K02470	K01918	K02886	K02192	K01808	K03527	K02113	K02356	K03685	K02647	K02033	K02888	K01520	K02469	K02871	K02566	K02884	K02744	K01881	K01711	K03205	K03046	K03218	K02233	K02314	K02169
K01129	K01138			K00801	K02935	K03076	K02340	K01939	K01906	K02963	K02113	K02019	K02433	K02341	K02777	K02160	K01689	K01736	K01740	K02886	K02503	K02008	K01685	K02472	K01921	K02887	K02217	K01809	K03529	K02114	K02357	K03686	K02653	K02034	K02890	K01523	K02470	K02874	K02574	K02886	K02745	K01883	K01712	K03215	K03060	K03282	K02238	K02316	K02193
K01130	K01139			K00803	K02939	K03086	K02341	K01940	K01911	K02965	K02114	K02020	K02434	K02342	K02794	K02171	K01692	K01737	K01744	K02887	K02518	K02009	K01686	K02473	K01923	K02888	K02237	K01810	K03530	K02115	K02358	K03687	K02654	K02035	K02892	K01524	K02472	K02876	K02600	K02887	K02746	K01887	K01714	K03216	K03070	K03284	K02259	K02335	K02194
K01133	K01141			K00805	K02945	K03088	K02343	K01945	K01915	K02967	K02115	K02025	K02435	K02343	K02795	K02172	K01693	K01738	K01745	K02888	K02519	K02013	K01687	K02474	K01924	K02890	K02238	K01811	K03531	K02117	K02371	K03696	K02669	K02036	K02895	K01525	K02473	K02878	K02601	K02888	K02747	K01889	K01715	K03217	K03073	K03306	K02274	K02337	K02195
K01138	K01142			K00806	K02946	K03091	K02346	K01950	K01916	K02968	K02117	K02026	K02437	K02346	K02796	K02217	K01695	K01739	K01749	K02890	K02520	K02015	K01689	K02477	K01925	K02892	K02283	K01812	K03536	K02118	K02372	K03701	K02687	K02038	K02899	K01533	K02474	K02879	K02647	K02890	K02823	K01890	K01719	K03218	K03075	K03307	K02275	K02338	K02196
K01139	K01144			K00808	K02948	K03100	K02355	K01951	K01918	K02970	K02118	K02027	K02440	K02348	K02808	K02221	K01696	K01740	K01750	K02892	K02528	K02016	K01693	K02479	K01926	K02895	K02304	K01814	K03545	K02119	K02381	K03702	K02823	K02039	K02902	K01534	K02477	K02881	K02687	K02892	K02824	K01892	K01733	K03282	K03076	K03308	K02276	K02339	K02197
K01141	K01147			K00809	K02950	K03101	K02356	K01952	K01919	K02982	K02119	K02028	K02443	K02355	K02809	K02236	K01698	K01741	K01752	K02895	K02529	K02028	K01695	K02483	K01928	K02899	K02313	K01815	K03547	K02120	K02428	K03703	K02824	K02040	K02904	K01537	K02479	K02884	K02777	K02895	K02834	K01893	K01734	K03284	K03086	K03310	K02283	K02340	K02198
K01142	K01150			K00812	K02952	K03106	K02357	K01953	K01921	K02986	K02120	K02029	K02466	K02356	K02810	K02237	K01703	K01745	K01753	K02899	K02536	K02029	K01696	K02492	K01929	K02902	K02314	K01817	K03550	K02121	K02433	K03705	K02834	K02041	K02906	K01551	K02483	K02886	K02798	K02899	K02835	K01895	K01735	K03294	K03088	K03311	K02301	K02341	K02199
K01144	K01151			K00813	K02956	K03110	K02358	K01955	K01922	K02988	K02121	K02030	K02469	K02357	K02817	K02238	K01704	K01749	K01754	K02902	K02556	K02030	K01698	K02493	K01933	K02904	K02315	K01820	K03551	K02122	K02434	K03708	K02835	K02042	K02907	K01560	K02493	K02887	K02799	K02902	K02836	K01897	K01736	K03306	K03100	K03313	K02302	K02342	K02200
K01147	K01153			K00814	K02959	K03111	K02371	K01956	K01923	K02990	K02122	K02031	K02470	K02358	K02818	K02240	K01706	K01750	K01755	K02904	K02557	K02031	K01703	K02499	K01934	K02906	K02316	K01821	K03553	K02123	K02435	K03710	K02836	K02049	K02909	K01567	K02500	K02888	K02800	K02904	K02837	K01902	K01737	K03307	K03101	K03316	K02303	K02343	K02217
K01150	K01154			K00815	K02961	K03150	K02372	K01958	K01924	K02992	K02123	K02032	K02475	K02372	K02819	K02242	K01707	K01752	K01756	K02906	K02563	K02032	K01704	K02500	K01935	K02907	K02334	K01823	K03555	K02124	K02437	K03723	K02837	K02050	K02911	K01569	K02501	K02890	K02808	K02906	K02838	K01903	K01738	K03308	K03106	K03320	K02313	K02344	K02221
K01151	K01155			K00817	K02963	K03151	K02428	K01961	K01925	K02994	K02124	K02033	K02476	K02424	K02823	K02243	K01708	K01754	K01758	K02907	K02564	K02033	K01706	K02501	K01937	K02909	K02335	K01826	K03564	K02160	K02440	K03734	K02838	K02051	K02914	K01575	K02502	K02892	K02809	K02907	K02860	K01907	K01740	K03310	K03110	K03321	K02314	K02346	K02237
K01153	K01156			K00819	K02965	K03152	K02431	K01962	K01926	K02996	K02160	K02034	K02483	K02428	K02834	K02244	K01710	K01755	K01759	K02909	K02566	K02034	K01707	K02502	K01938	K02911	K02337	K01835	K03569	K02171	K02469	K03737	K02851	K02052	K02916	K01579	K02503	K02895	K02810	K02909	K02863	K01911	K01745	K03311	K03111	K03324	K02316	K02355	K02238
K01154	K01159			K00820	K02967	K03168	K02433	K01963	K01928	K03040	K02171	K02035	K02493	K02433	K02835	K02245	K01714	K01756	K01760	K02911	K02574	K02035	K01708	K02503	K01939	K02913	K02338	K01838	K03570	K02172	K02470	K03742	K02860	K02053	K02919	K01582	K02518	K02899	K02823	K02911	K02864	K01912	K01746	K03313	K03116	K03340	K02335	K02356	K02313
K01155	K01160			K00821	K02968	K03169	K02434	K01966	K01929	K03043	K02172	K02036	K02495	K02434	K02836	K02246	K01715	K01758	K01761	K02913	K02600	K02036	K01709	K02518	K01940	K02914	K02340	K01839	K03572	K02188	K02472	K03763	K02863	K02054	K02926	K01585	K02519	K02902	K02824	K02913	K02867	K01915	K01749	K03316	K03118	K03367	K02337	K02357	K02314
K01156	K01163			K00822	K02970	K03177	K02435	K01972	K01933	K03046	K02188	K02037	K02500	K02435	K02837	K02250	K01719	K01759	K01770	K02916	K02601	K02037	K01710	K02519	K01945	K02916	K02341	K01843	K03574	K02189	K02475	K03768	K02864	K02055	K02931	K01586	K02520	K02904	K02834	K02916	K02871	K01916	K01750	K03320	K03147	K03385	K02338	K02358	K02316
K01159	K01173			K00823	K02982	K03205	K02443	K01975	K01934	K03060	K02189	K02038	K02501	K02437	K02838	K02259	K01720	K01760	K01771	K02919	K02614	K02038	K01711	K02520	K01950	K02919	K02342	K01845	K03575	K02190	K02476	K03784	K02867	K02056	K02933	K01588	K02528	K02906	K02835	K02919	K02874	K01918	K01751	K03321	K03151	K03424	K02340	K02372	K02335
K01160	K01176			K00824	K02986	K03210	K02444	K01989	K01935	K03070	K02190	K02039	K02502	K02440	K02860	K02301	K01728	K01772	K01772	K02926	K02647	K02039	K01712	K02528	K01951	K02926	K02343	K01866	K03581	K02191	K02483	K03786	K02871	K02057	K02935	K01589	K02529	K02907	K02836	K02926	K02876	K01921	K01752	K03324	K03152	K03427	K02341	K02379	K02337
K01163	K01179			K00826	K02988	K03215	K02469	K01990	K01937	K03073	K02191	K02040	K02503	K02469	K02863	K02303	K01732	K01775	K01775	K02931	K02650	K02040	K01714	K02529	K01952	K02931	K02346	K01867	K03584	K02217	K02493	K03789	K02874	K02068	K02939	K01591	K02556	K02909	K02837	K02931	K02878	K01923	K01754	K03340	K03168	K03429	K02342	K02380	K02338
K01173	K01181			K00830	K02990	K03216	K02470	K01992	K01938	K03075	K02217	K02049	K02518	K02470	K02864	K02304	K01733	K01776	K01776	K02933	K02652	K02041	K01715	K02556	K01953	K02933	K02355	K01868	K03588	K02221	K02495	K03798	K02876	K02069	K02945	K01596	K02557	K02911	K02838	K02933	K02879	K01924	K01755	K03385	K03177	K03431	K02343	K02426	K02339
K01176	K01182			K00831	K02992	K03217	K02474	K01995	K01939	K03076	K02221	K02050	K02519	K02483	K02867	K02313	K01734	K01777	K01777	K02935	K02653	K02049	K01719	K02557	K01955	K02935	K02356	K01869	K03589	K02224	K02503	K03800	K02878	K02071	K02946	K01599	K02563	K02913	K02851	K02935	K02881	K01925	K01756	K03424	K03183	K03438	K02346	K02427	K02340
K01179	K01183			K00832	K02994	K03218	K02478	K01996	K01940	K03086	K02224	K02052	K02520	K02493	K02871	K02314	K01735	K01778	K01778	K02939	K02654	K02050	K01733	K02563	K01956	K02939	K02357	K01870	K03590	K02226	K02518	K03803	K02879	K02073	K02948	K01601	K02564	K02914	K02860	K02939	K02884	K01926	K01758	K03427	K03215	K03465	K02348	K02428	K02341
K01181	K01185			K00833	K02996	K03270	K02483	K01997	K01945	K03088	K02226	K02053	K02528	K02495	K02874	K02315	K01736	K01783	K01779	K02945	K02669	K02052	K01734	K02564	K01960	K02945	K02358	K01872	K03595	K02227	K02519	K03816	K02881	K02078	K02950	K01607	K02566	K02916	K02863	K02945	K02886	K01928	K01759	K03429	K03216	K03466	K02351	K02438	K02342
K01182	K01186			K00835	K03040	K03282	K02492	K01998	K01951	K03090	K02227	K02054	K02529	K02500	K02876	K02316	K01737	K01784	K01783	K02946	K02687	K02053	K01735	K02566	K01961	K02946	K02371	K01873	K03596	K02231	K02520	K03856	K02884	K02081	K02952	K01609	K02600	K02919	K02864	K02946	K02887	K01929	K01761	K03431	K03217	K03469	K02355	K02439	K02343
K01183	K01187			K00836	K03043	K03284	K02493	K01999	K01952	K03091	K02231	K02055	K02538	K02501	K02878	K02335	K01738	K01785	K01784	K02948	K02755	K02055	K01736	K02574	K01966	K02948	K02372	K01874	K03601	K02232	K02528	K03925	K02886	K02083	K02954	K01610	K02601	K02926	K02867	K02948	K02888	K01933	K01768	K03438	K03218	K03470	K02356	K02441	K02344
K01185	K01190			K00839	K03046	K03308	K02499	K02000	K01953	K03092	K02232	K02056	K02563	K02502	K02879	K02337	K01739	K01788	K01790	K02950	K02756	K02056	K01738	K02600	K01972	K02950	K02377	K01875	K03602	K02233	K02529	K03976	K02887	K02099	K02956	K01611	K02647	K02931	K02871	K02950	K02890	K01934	K01770	K03465	K03282	K03496	K02357	K02444	K02346
K01186	K01191			K00840	K03048	K03310	K02500	K02001	K01955	K03100	K02233	K02057	K02564	K02503	K02881	K02338	K01744	K01791	K01791	K02952	K02757	K02057	K01739	K02601	K01989	K02952	K02385	K01876	K03605	K02237	K02530	K03977	K02888	K02101	K02959	K01613	K02654	K02933	K02874	K02952	K02892	K01937	K01771	K03466	K03284	K03497	K02358	K02446	K02355
K01187	K01192			K00841	K03060	K03321	K02501	K02003	K01956	K03101	K02237	K02068	K02600	K02518	K02884	K02340	K01749	K01803	K01803	K02954	K02803	K02068	K01740	K02614	K01990	K02954	K02387	K01878	K03609	K02238	K02548	K03978	K02890	K02106	K02961	K01617	K02687	K02935	K02876	K02954	K02895	K01938	K01775	K03469	K03294	K03498	K02428	K02466	K02356
K01190	K01193			K00844	K03070	K03324	K02502	K02004	K01958	K03106	K02238	K02069	K02601	K02519	K02886	K02341	K01752	K01807	K01807	K02956	K02804	K02069	K01744	K02647	K01991	K02956	K02388	K01879	K03612	K02242	K02549	K03979	K02892	K02108	K02963	K01619	K02744	K02939	K02878	K02956	K02899	K01939	K01776	K03470	K03306	K03499	K02429	K02468	K02357
K01191	K01194			K00845	K03073	K03332	K02503	K02006	K01961	K03110	K02242	K02071	K02612	K02520	K02887	K02342	K01754	K01808	K01808	K02959	K02805	K02071	K01745	K02650	K01992	K02959	K02390	K01881	K03613	K02304	K02551	K04042	K02895	K02109	K02965	K01620	K02755	K02945	K02879	K02959	K02904	K01940	K01777	K03496	K03307	K03500	K02433	K02469	K02372
K01192	K01195			K00846	K03075	K03340	K02518	K02007	K01962	K03111	K02304	K02072	K02617	K02528	K02888	K02343	K01755	K01809	K01810	K02961	K02823	K02072	K01749	K02652	K01993	K02961	K02392	K01883	K03614	K02313	K02552	K04043	K02897	K02110	K02967	K01621	K02756	K02946	K02881	K02961	K02906	K01945	K01778	K03497	K03308	K03501	K02434	K02470	K02379
K01193	K01197			K00847	K03076	K03346	K02519	K02008	K01963	K03147	K02313	K02073	K02621	K02529	K02890	K02346	K01756	K01810	K01814	K02963	K02834	K02073	K01750	K02653	K02003	K02963	K02396	K01887	K03615	K02314	K02563	K04066	K02899	K02111	K02968	K01624	K02757	K02948	K02884	K02963	K02907	K01951	K01783	K03498	K03309	K03502	K02435	K02471	K02380
K01194	K01198			K00848	K03081	K03424	K02520	K02009	K01972	K03148	K02314	K02076	K02622	K02532	K02892	K02347	K01758	K01813	K01817	K02965	K02835	K02074	K01751	K02654	K02004	K02965	K02397	K01889	K03616	K02315	K02564	K04068	K02902	K02112	K02970	K01625	K02771	K02950	K02886	K02965	K02909	K01952	K01784	K03499	K03310	K03521	K02437	K02474	K02426
K01195	K01199			K00849	K03082	K03427	K02528	K02013	K01975	K03149	K02315	K02078	K02654	K02548	K02895	K02352	K01759	K01814	K01821	K02967	K02836	K02075	K01752	K02669	K02005	K02967	K02400	K01890	K03617	K02316	K02598	K04070	K02904	K02113	K02982	K01626	K02794	K02952	K02887	K02967	K02914	K01953	K01785	K03500	K03311	K03522	K02438	K02492	K02427
K01197	K01200			K00850	K03086	K03431	K02529	K02015	K01989	K03150	K02316	K02082	K02687	K02563	K02899	K02355	K01760	K01817	K01823	K02968	K02837	K02076	K01753	K02687	K02013	K02968	K02401	K01892	K03624	K02334	K02600	K04074	K02906	K02114	K02986	K01629	K02795	K02954	K02888	K02968	K02916	K01955	K01787	K03501	K03313	K03523	K02440	K02493	K02428
K01198	K01201			K00851	K03091	K03436	K02563	K02016	K01990	K03151	K02334	K02083	K02755	K02564	K02902	K02356	K01770	K01818	K01826	K02970	K02838	K02077	K01754	K02755	K02014	K02982	K02405	K01893	K03625	K02335	K02601	K04075	K02907	K02115	K02988	K01633	K02803	K02956	K02890	K02970	K02926	K01956	K01788	K03502	K03316	K03524	K02469	K02494	K02429
K01199	K01205			K00852	K03092	K03437	K02564	K02017	K01992	K03152	K02335	K02086	K02756	K02598	K02904	K02357	K01772	K01819	K01829	K02982	K02860	K02078	K01755	K02756	K02015	K02986	K02406	K01895	K03629	K02337	K02612	K04077	K02909	K02160	K02990	K01637	K02804	K02959	K02892	K02982	K02931	K01958	K01790	K03523	K03320	K03525	K02470	K02495	K02430
K01200	K01206			K00853	K03095	K03438	K02589	K02018	K01995	K03154	K02337	K02107	K02757	K02600	K02906	K02358	K01775	K01821	K01834	K02986	K02863	K02083	K01756	K02757	K02016	K02988	K02408	K01897	K03630	K02338	K02617	K04078	K02911	K02171	K02992	K01638	K02805	K02961	K02895	K02986	K02933	K01961	K01791	K03524	K03321	K03526	K02472	K02496	K02431
K01201	K01207			K00854	K03100	K03439	K02590	K02019	K01996	K03168	K02338	K02108	K02759	K02601	K02907	K02371	K01776	K01823	K01835	K02988	K02864	K02086	K01758	K02803	K02022	K02990	K02409	K01902	K03631	K02340	K02621	K04079	K02913	K02172	K02994	K01640	K02808	K02963	K02899	K02988	K02935	K01962	K01802	K03525	K03324	K03527	K02479	K02498	K02438
K01205	K01209			K00855	K03101	K03462	K02598	K02020	K01997	K03169	K02340	K02109	K02760	K02612	K02909	K02372	K01778	K01826	K01839	K02990	K02867	K02103	K01759	K02804	K02025	K02992	K02410	K01903	K03648	K02341	K02622	K04083	K02914	K02182	K02996	K01644	K02809	K02965	K02902	K02990	K02939	K01963	K01803	K03526	K03340	K03529	K02483	K02500	K02439
K01206	K01215			K00856	K03106	K03466	K02600	K02025	K01998	K03177	K02341	K02110	K02761	K02617	K02911	K02379	K01779	K01829	K01843	K02992	K02871	K02108	K01760	K02805	K02026	K02994	K02411	K01906	K03649	K02342	K02647	K04094	K02916	K02188	K03040	K01647	K02810	K02967	K02904	K02992	K02945	K01966	K01804	K03527	K03367	K03531	K02492	K02501	K02440
K01207	K01218			K00857	K03110	K03470	K02601	K02026	K01999	K03205	K02342	K02111	K02768	K02621	K02913	K02424	K01783	K01834	K01845	K02994	K02874	K02109	K01761	K02823	K02027	K02996	K02412	K01911	K03650	K02343	K02687	K04096	K02919	K02189	K03043	K01649	K02823	K02968	K02906	K02994	K02946	K01971	K01805	K03529	K03385	K03534	K02493	K02503	K02441
K01209	K01220			K00858	K03111	K03471	K02619	K02027	K02000	K03210	K02343	K02112	K02769	K02622	K02916	K02428	K01784	K01835	K01866	K02996	K02876	K02110	K01770	K02834	K02028	K03040	K02413	K01915	K03655	K02346	K02744	K04485	K02926	K02190	K03046	K01652	K02824	K02970	K02907	K02996	K02948	K01972	K01807	K03531	K03424	K03544	K02500	K02504	K02444
K01215	K01222			K00859	K03151	K03480	K02647	K02028	K02001	K03215	K02346	K02113	K02770	K02647	K02919	K02433	K01785	K01839	K01867	K03040	K02878	K02111	K01772	K02835	K02029	K03043	K02416	K01916	K03657	K02348	K02745	K04486	K02931	K02224	K03060	K01653	K02834	K02982	K02909	K03040	K02950	K01975	K01808	K03534	K03427	K03545	K02501	K02505	K02445
K01218	K01223			K00860	K03152	K03481	K02652	K02029	K02002	K03216	K02348	K02114	K02771	K02687	K02926	K02434	K01786	K01845	K01868	K03043	K02879	K02112	K01775	K02836	K02030	K03046	K02417	K01918	K03664	K02355	K02746	K04487	K02933	K02227	K03070	K01657	K02835	K02986	K02911	K03043	K02952	K01990	K01809	K03544	K03429	K03550	K02503	K02507	K02446
K01220	K01224			K00863	K03168	K03484	K02653	K02030	K02003	K03217	K02355	K02115	K02773	K02749	K02931	K02435	K01788	K01866	K01869	K03046	K02881	K02113	K01776	K02837	K02031	K03060	K02418	K01921	K03665	K02356	K02747	K04488	K02935	K02231	K03073	K01661	K02836	K02988	K02913	K03046	K02954	K01992	K01810	K03545	K03431	K03551	K02518	K02508	K02468
K01222	K01226			K00864	K03169	K03488	K02654	K02031	K02004	K03218	K02356	K02117	K02774	K02750	K02933	K02437	K01790	K01867	K01870	K03060	K02884	K02114	K01777	K02838	K02032	K03070	K02419	K01923	K03671	K02357	K02755	K04564	K02939	K02232	K03075	K01662	K02837	K02990	K02914	K03060	K02956	K01994	K01811	K03550	K03438	K03553	K02519	K02509	K02469
K01223	K01232			K00865	K03177	K03492	K02669	K02032	K02005	K03282	K02357	K02118	K02775	K02755	K02935	K02440	K01791	K01868	K01872	K03070	K02886	K02115	K01778	K02839	K02033	K03072	K02420	K01924	K03685	K02358	K02756	K04651	K02945	K02233	K03076	K01664	K02838	K02992	K02916	K03070	K02959	K01999	K01812	K03551	K03465	K03569	K02520	K02510	K02470
K01224	K01235			K00867	K03187	K03495	K02687	K02033	K02010	K03284	K02358	K02119	K02777	K02756	K02939	K02443	K01803	K01869	K01873	K03073	K02887	K02160	K01779	K02860	K02034	K03073	K02421	K01925	K03686	K02371	K02757	K04652	K02946	K02237	K03086	K01665	K02860	K02994	K02919	K03073	K02961	K02000	K01814	K03553	K03466	K03570	K02528	K02517	K02471
K01226	K01239			K00868	K03188	K03496	K02805	K02034	K02011	K03292	K02371	K02120	K02778	K02757	K02945	K02469	K01804	K01870	K01874	K03075	K02888	K02171	K01783	K02863	K02035	K03074	K02422	K01926	K03687	K02372	K02759	K04758	K02948	K02238	K03088	K01666	K02863	K02996	K02926	K03075	K02963	K02001	K01815	K03565	K03469	K03571	K02529	K02518	K02492
K01232	K01241			K00869	K03189	K03497	K02823	K02035	K02012	K03294	K02372	K02121	K02779	K02759	K02946	K02470	K01805	K01872	K01875	K03076	K02890	K02189	K01784	K02864	K02036	K03075	K02428	K01928	K03695	K02379	K02760	K04759	K02950	K02240	K03090	K01669	K02864	K03040	K02931	K03076	K02965	K02002	K01817	K03569	K03470	K03574	K02548	K02519	K02493
K01235	K01243			K00870	K03190	K03498	K02824	K02036	K02013	K03296	K02379	K02122	K02781	K02760	K02948	K02479	K01807	K01873	K01876	K03086	K02892	K02221	K01785	K02867	K02037	K03076	K02431	K01929	K03696	K02385	K02761	K04763	K02952	K02241	K03091	K01673	K02867	K03043	K02933	K03086	K02967	K02003	K01818	K03570	K03496	K03575	K02549	K02520	K02494
K01239	K01246			K00871	K03191	K03499	K02834	K02037	K02015	K03297	K02385	K02123	K02782	K02761	K02950	K02480	K01808	K01874	K01880	K03088	K02895	K02226	K01786	K02871	K02038	K03086	K02433	K01933	K03698	K02387	K02768	K04769	K02954	K02242	K03092	K01679	K02871	K03046	K02935	K03088	K02968	K02004	K01823	K03571	K03497	K03584	K02551	K02521	K02495
K01241	K01247			K00872	K03210	K03500	K02835	K02038	K02016	K03306	K02387	K02124	K02783	K02768	K02952	K02483	K01809	K01875	K01881	K03091	K02899	K02231	K01790	K02874	K02039	K03088	K02434	K01934	K03700	K02388	K02769	K04771	K02956	K02248	K03100	K01681	K02874	K03060	K02939	K03091	K02970	K02005	K01834	K03575	K03498	K03587	K02552	K02523	K02496
K01243	K01250			K00873	K03215	K03501	K02836	K02040	K02017	K03308	K02388	K02160	K02790	K02769	K02954	K02484	K01810	K01876	K01883	K03100	K02904	K02234	K01791	K02876	K02040	K03091	K02435	K01935	K03701	K02389	K02770	K05364	K02959	K02250	K03101	K01684	K02876	K03070	K02945	K03100	K02982	K02013	K01835	K03584	K03499	K03588	K02563	K02527	K02498
K01246	K01251			K00874	K03216	K03502	K02837	K02049	K02018	K03310	K02389	K02171	K02791	K02770	K02956	K02492	K01811	K01878	K01887	K03101	K02906	K02236	K01803	K02878	K02041	K03092	K02443	K01937	K03702	K02390	K02771	K05366	K02961	K02259	K03106	K01685	K02878	K03073	K02946	K03101	K02986	K02015	K01839	K03587	K03500	K03589	K02564	K02528	K02500
K01247	K01255			K00875	K03217	K03517	K02838	K02050	K02020	K03311	K02390	K02221	K02793	K02773	K02959	K02493	K01812	K01879	K01889	K03106	K02907	K02237	K01804	K02879	K02042	K03100	K02444	K01938	K03703	K02392	K02777	K05515	K02963	K02274	K03110	K01686	K02879	K03075	K02948	K03106	K02988	K02016	K01840	K03588	K03502	K03595	K02566	K02529	K02501
K01250	K01256			K00876	K03218	K03518	K02860	K02051	K02028	K03312	K02392	K02236	K02794	K02774	K02961	K02495	K01814	K01880	K01890	K03110	K02909	K02238	K01805	K02881	K02044	K03101	K02445	K01939	K03704	K02395	K02781	K05566	K02965	K02275	K03111	K01687	K02881	K03076	K02950	K03110	K02990	K02018	K01843	K03589	K03523	K03596	K02575	K02535	K02503
K01251	K01258			K00878	K03281	K03523	K02863	K02056	K02029	K03315	K02395	K02237	K02795	K02775	K02963	K02497	K01815	K01881	K01892	K03111	K02913	K02240	K01807	K02884	K02049	K03106	K02469	K01940	K03705	K02396	K02782	K05567	K02967	K02283	K03147	K01689	K02884	K03077	K02952	K03111	K02992	K02020	K01844	K03595	K03524	K03601	K02600	K02536	K02504
K01255	K01259			K00879	K03282	K03524	K02864	K02057	K02030	K03324	K02396	K02238	K02796	K02777	K02965	K02499	K01817	K01883	K01893	K03148	K02926	K02242	K01808	K02886	K02051	K03110	K02470	K01945	K03710	K02397	K02783	K05568	K02968	K02301	K03148	K01692	K02886	K03086	K02954	K03148	K02994	K02025	K01845	K03596	K03525	K03602	K02601	K02548	K02505
K01256	K01262			K00880	K03293	K03525	K02867	K02058	K02031	K03394	K02397	K02240	K02798	K02781	K02967	K02503	K01820	K01887	K01895	K03150	K02931	K02243	K01809	K02887	K02065	K03111	K02472	K01951	K03723	K02398	K02790	K05569	K02970	K02313	K03149	K01693	K02887	K03088	K02956	K03150	K02996	K02026	K01847	K03601	K03526	K03605	K02619	K02549	K02506
K01258	K01265			K00881	K03294	K03526	K02871	K02069	K02032	K03402	K02398	K02242	K02799	K02793	K02968	K02518	K01821	K01889	K01897	K03151	K02933	K02244	K01810	K02888	K02066	K03151	K02473	K01952	K03733	K02400	K02791	K05570	K02982	K02314	K03150	K01695	K02888	K03091	K02959	K03151	K03040	K02027	K01848	K03602	K03527	K03620	K02636	K02551	K02507
K01259	K01266			K00882	K03297	K03527	K02874	K02071	K02033	K03413	K02400	K02243	K02800	K02794	K02982	K02519	K01823	K01890	K01902	K03152	K02935	K02245	K01812	K02890	K02067	K03152	K02474	K01953	K03734	K02404	K02793	K05571	K02986	K02315	K03151	K01696	K02890	K03092	K02961	K03152	K03043	K02028	K01849	K03605	K03529	K03621	K02654	K02552	K02517
K01262	K01267			K00883	K03305	K03529	K02876	K02072	K02034	K03424	K02404	K02244	K02806	K02795	K02986	K02520	K01826	K01892	K01903	K03168	K02939	K02246	K01813	K02892	K02068	K03168	K02477	K01955	K03737	K02405	K02794	K05592	K02988	K02316	K03152	K01698	K02892	K03098	K02963	K03168	K03046	K02029	K01858	K03620	K03531	K03624	K02755	K02553	K02518
K01265	K01270			K00884	K03307	K03530	K02878	K02073	K02035	K03426	K02405	K02245	K02817	K02796	K02988	K02528	K01834	K01893	K01911	K03169	K02945	K02248	K01814	K02895	K02069	K03169	K02479	K01956	K03742	K02406	K02795	K05799	K02990	K02334	K03154	K01703	K02895	K03100	K02965	K03169	K03060	K02030	K01866	K03621	K03533	K03625	K02756	K02558	K02519
K01266	K01271			K00885	K03311	K03531	K02879	K02078	K02036	K03429	K02406	K02246	K02818	K02806	K02990	K02529	K01835	K01895	K01914	K03177	K02946	K02259	K01815	K02899	K02071	K03177	K02483	K01958	K03744	K02407	K02796	K05808	K02992	K02335	K03168	K01704	K02899	K03101	K02967	K03177	K03070	K02031	K01867	K03624	K03534	K03628	K02757	K02560	K02520
K01267	K01273			K00886	K03315	K03536	K02881	K02099	K02037	K03431	K02407	K02248	K02819	K02817	K02992	K02530	K01838	K01897	K01915	K03183	K02948	K02274	K01817	K02904	K02072	K03205	K02492	K01961	K03763	K02408	K02798	K05810	K02994	K02337	K03177	K01706	K02904	K03106	K02968	K03183	K03071	K02032	K01868	K03625	K03544	K03629	K02759	K02562	K02521
K01270	K01277			K00887	K03316	K03545	K02884	K02107	K02038	K03437	K02408	K02313	K02821	K02818	K02994	K02548	K01839	K01902	K01916	K03205	K02952	K02275	K01821	K02906	K02073	K03210	K02493	K01962	K03768	K02409	K02799	K05820	K02996	K02338	K03205	K01707	K02906	K03110	K02970	K03205	K03073	K02033	K01869	K03628	K03545	K03631	K02760	K02563	K02523
K01271	K01278			K00888	K03320	K03546	K02886	K02108	K02039	K03438	K02409	K02314	K02822	K02819	K02996	K02549	K01843	K01903	K01918	K03210	K02954	K02276	K01823	K02907	K02074	K03215	K02500	K01963	K03784	K02410	K02800	K05825	K03040	K02340	K03210	K01708	K02907	K03111	K02982	K03210	K03075	K02034	K01870	K03629	K03550	K03637	K02761	K02564	K02527
K01273	K01281			K00889	K03322	K03547	K02887	K02109	K02040	K03439	K02410	K02315	K02823	K02823	K03040	K02551	K01845	K01906	K01921	K03215	K02956	K02301	K01826	K02909	K02075	K03216	K02501	K01966	K03785	K02411	K02802	K05832	K03043	K02341	K03215	K01710	K02909	K03151	K02986	K03215	K03076	K02035	K01872	K03630	K03551	K03639	K02768	K02565	K02528
K01277	K01284			K00891	K03328	K03550	K02888	K02110	K02041	K03442	K02411	K02316	K02824	K02824	K03043	K02552	K01854	K01907	K01923	K03216	K02959	K02302	K01829	K02913	K02077	K03217	K02502	K01971	K03789	K02412	K02803	K05833	K03046	K02342	K03216	K01714	K02911	K03152	K02988	K03216	K03086	K02036	K01873	K03631	K03553	K03654	K02769	K02567	K02529
K01278	K01286			K00892	K03366	K03551	K02890	K02111	K02042	K03455	K02412	K02334	K02825	K02825	K03046	K02563	K01866	K01911	K01924	K03217	K02961	K02304	K01834	K02916	K02078	K03218	K02503	K01972	K03797	K02413	K02804	K05837	K03060	K02343	K03217	K01715	K02914	K03168	K02990	K03217	K03088	K02037	K01874	K03637	K03565	K03655	K02770	K02568	K02535
K01281	K01295			K00894	K03367	K03553	K02892	K02112	K02044	K03465	K02413	K02335	K02834	K02834	K03060	K02564	K01867	K01912	K01925	K03218	K02963	K02313	K01835	K02919	K02082	K03231	K02510	K01975	K03798	K02414	K02808	K05896	K03070	K02346	K03218	K01719	K02916	K03169	K02992	K03218	K03091	K02038	K01875	K03639	K03569	K03657	K02773	K02569	K02536
K01284	K01297			K00895	K03386	K03555	K02895	K02113	K02055	K03466	K02414	K02337	K02835	K02835	K03070	K02600	K01868	K01915	K01926	K03271	K02967	K02314	K01838	K02926	K02086	K03282	K02518	K01990	K03826	K02415	K02809	K05985	K03073	K02348	K03282	K01720	K02926	K03177	K02994	K03271	K03100	K02039	K01876	K03654	K03570	K03658	K02774	K02570	K02548
K01286	K01299			K00897	K03402	K03564	K02899	K02114	K02056	K03469	K02415	K02338	K02836	K02836	K03073	K02601	K01869	K01916	K01928	K03296	K02968	K02316	K01839	K02931	K02108	K03284	K02519	K01992	K03856	K02416	K02810	K06012	K03075	K02355	K03284	K01724	K02931	K03183	K02996	K03296	K03101	K02040	K01878	K03655	K03571	K03664	K02775	K02571	K02549
K01295	K01304			K00899	K03424	K03565	K02902	K02115	K02057	K03470	K02416	K02340	K02837	K02837	K03076	K02612	K01870	K01918	K01929	K03310	K02970	K02334	K01845	K02933	K02109	K03292	K02520	K01994	K03892	K02417	K02818	K06015	K03076	K02356	K03294	K01728	K02933	K03205	K03040	K03310	K03106	K02041	K01879	K03657	K03575	K03665	K02777	K02572	K02551
K01297	K01305			K00901	K03427	K03569	K02904	K02117	K02068	K03495	K02417	K02341	K02838	K02838	K03079	K02619	K01872	K01921	K01933	K03315	K02982	K02335	K01847	K02935	K02110	K03299	K02528	K02000	K03925	K02418	K02819	K06023	K03077	K02357	K03296	K01732	K02935	K03210	K03043	K03315	K03110	K02042	K01880	K03664	K03584	K03671	K02778	K02573	K02552
K01299	K01308			K00902	K03431	K03570	K02906	K02118	K02069	K03496	K02418	K02342	K02851	K02851	K03086	K02621	K01873	K01923	K01934	K03320	K02986	K02337	K01854	K02939	K02111	K03300	K02529	K02001	K03972	K02419	K02821	K06024	K03086	K02358	K03306	K01733	K02939	K03215	K03046	K03320	K03111	K02044	K01881	K03665	K03587	K03684	K02779	K02574	K02553
K01303	K01322			K00906	K03436	K03571	K02907	K02119	K02071	K03497	K02419	K02343	K02859	K02860	K03088	K02622	K01874	K01924	K01935	K03324	K02988	K02338	K01866	K02945	K02112	K03307	K02556	K02002	K03976	K02420	K02822	K06131	K03088	K02371	K03308	K01734	K02945	K03216	K03060	K03324	K03147	K02049	K01883	K03671	K03588	K03685	K02781	K02600	K02558
K01304	K01338			K00907	K03437	K03572	K02909	K02120	K02072	K03498	K02420	K02346	K02860	K02863	K03091	K02636	K01875	K01925	K01937	K03332	K02990	K02340	K01867	K02946	K02113	K03308	K02557	K02003	K03977	K02422	K02823	K06132	K03091	K02372	K03310	K01735	K02946	K03217	K03070	K03332	K03148	K02050	K01885	K03684	K03589	K03686	K02782	K02601	K02560
K01305	K01342			K00908	K03438	K03574	K02911	K02121	K02073	K03499	K02422	K02355	K02863	K02864	K03100	K02638	K01876	K01926	K01938	K03335	K02992	K02341	K01868	K02948	K02114	K03310	K02563	K02004	K03978	K02428	K02824	K06133	K03092	K02385	K03311	K01736	K02948	K03218	K03073	K03335	K03149	K02051	K01886	K03685	K03595	K03687	K02783	K02619	K02563
K01308	K01356			K00910	K03439	K03581	K02916	K02122	K02076	K03500	K02428	K02356	K02864	K02867	K03101	K02641	K01878	K01928	K01939	K03402	K02994	K02342	K01869	K02950	K02115	K03312	K02564	K02005	K03979	K02437	K02825	K06147	K03100	K02387	K03315	K01737	K02950	K03282	K03075	K03402	K03150	K02056	K01887	K03686	K03596	K03688	K02798	K02621	K02564
K01322	K01358			K00912	K03442	K03584	K02926	K02123	K02078	K03501	K02437	K02357	K02867	K02871	K03106	K02687	K01879	K01929	K01940	K03406	K02996	K02343	K01870	K02952	K02117	K03315	K02566	K02013	K04042	K02444	K02834	K06153	K03101	K02388	K03324	K01738	K02952	K03296	K03076	K03406	K03151	K02057	K01889	K03687	K03601	K03695	K02799	K02622	K02567
K01336	K01361			K00913	K03455	K03588	K02931	K02124	K02082	K03518	K02444	K02358	K02871	K02874	K03110	K02692	K01881	K01933	K01945	K03407	K03040	K02348	K01872	K02956	K02118	K03321	K02574	K02015	K04043	K02456	K02835	K06168	K03106	K02389	K03394	K01739	K02956	K03306	K03086	K03407	K03152	K02068	K01890	K03688	K03602	K03696	K02800	K02651	K02568
K01338	K01372			K00914	K03466	K03589	K02933	K02160	K02086	K03521	K02456	K02371	K02874	K02876	K03111	K02716	K01883	K01934	K01951	K03408	K03043	K02355	K01873	K02959	K02120	K03324	K02600	K02016	K04066	K02469	K02836	K06173	K03110	K02390	K03402	K01740	K02959	K03307	K03088	K03408	K03154	K02069	K01892	K03695	K03605	K03701	K02802	K02656	K02569
K01342	K01409			K00915	K03469	K03590	K02935	K02171	K02108	K03522	K02469	K02372	K02876	K02878	K03148	K02749	K01887	K01935	K01952	K03410	K03046	K02356	K01874	K02961	K02121	K03340	K02601	K02018	K04068	K02470	K02837	K06179	K03111	K02392	K03424	K01744	K02961	K03308	K03091	K03410	K03168	K02071	K01893	K03696	K03620	K03702	K02803	K02680	K02570
K01356	K01414			K00917	K03470	K03595	K02939	K02172	K02109	K03523	K02470	K02381	K02878	K02879	K03150	K02750	K01889	K01937	K01953	K03411	K03060	K02357	K01875	K02963	K02123	K03367	K02647	K02020	K04069	K02477	K02838	K06180	K03116	K02396	K03426	K01749	K02963	K03310	K03092	K03411	K03169	K02072	K01895	K03701	K03621	K03703	K02804	K02681	K02572
K01358	K01419			K00918	K03475	K03596	K02945	K02188	K02110	K03524	K02477	K02424	K02879	K02881	K03151	K02768	K01890	K01938	K01955	K03412	K03070	K02358	K01876	K02967	K02124	K03394	K02653	K02021	K04074	K02478	K02851	K06183	K03117	K02397	K03427	K01752	K02967	K03312	K03100	K03412	K03177	K02073	K01897	K03702	K03624	K03704	K02809	K02682	K02573
K01361	K01420			K00919	K03476	K03601	K02946	K02189	K02111	K03525	K02478	K02428	K02881	K02884	K03152	K02769	K01892	K01939	K01956	K03413	K03073	K02371	K01878	K02968	K02169	K03402	K02654	K02025	K04075	K02481	K02860	K06187	K03118	K02398	K03429	K01754	K02968	K03315	K03101	K03413	K03183	K02076	K01906	K03703	K03625	K03705	K02810	K02686	K02574
K01372	K01421			K00922	K03481	K03602	K02948	K02190	K02112	K03526	K02481	K02433	K02884	K02886	K03168	K02770	K01893	K01940	K01958	K03415	K03075	K02372	K01879	K02970	K02171	K03406	K02669	K02026	K04077	K02483	K02863	K06200	K03151	K02400	K03431	K01755	K02982	K03321	K03106	K03415	K03205	K02078	K01912	K03704	K03628	K03722	K02821	K02687	K02600
K01409	K01424			K00923	K03483	K03609	K02950	K02191	K02113	K03527	K02483	K02434	K02886	K02887	K03169	K02777	K01895	K01945	K01961	K03424	K03076	K02379	K01880	K02982	K02188	K03407	K02687	K02027	K04078	K02493	K02864	K06201	K03168	K02401	K03437	K01756	K02986	K03324	K03110	K03424	K03210	K02082	K01914	K03705	K03629	K03723	K02823	K02742	K02601
K01414	K01425			K00925	K03484	K03610	K02952	K02193	K02114	K03529	K02493	K02435	K02887	K02888	K03177	K02786	K01897	K01951	K01962	K03427	K03086	K02385	K01881	K02986	K02190	K03408	K02692	K02028	K04079	K02499	K02867	K06206	K03169	K02405	K03438	K01758	K02988	K03402	K03111	K03427	K03215	K02083	K01915	K03722	K03631	K03724	K02825	K02768	K02619
K01419	K01426			K00926	K03486	K03612	K02954	K02194	K02115	K03530	K02499	K02437	K02888	K02890	K03205	K02787	K01902	K01952	K01963	K03429	K03088	K02387	K01883	K02988	K02217	K03410	K02694	K02029	K04083	K02500	K02871	K06207	K03177	K02406	K03439	K01759	K02990	K03406	K03147	K03429	K03216	K02086	K01916	K03723	K03635	K03734	K02834	K02769	K02621
K01420	K01428			K00927	K03489	K03613	K02956	K02195	K02117	K03531	K02500	K02440	K02890	K02892	K03210	K02788	K01903	K01953	K01966	K03431	K03091	K02388	K01887	K02990	K02224	K03411	K02755	K02030	K04094	K02501	K02874	K06209	K03186	K02408	K03442	K01760	K02992	K03407	K03151	K03431	K03217	K02099	K01918	K03724	K03637	K03737	K02835	K02770	K02622
K01421	K01429			K00928	K03491	K03614	K02959	K02197	K02118	K03536	K02501	K02469	K02892	K02895	K03215	K02798	K01906	K01955	K01972	K03437	K03100	K02389	K01889	K02992	K02226	K03412	K02756	K02031	K04096	K02502	K02876	K06213	K03205	K02409	K03455	K01770	K02994	K03408	K03152	K03437	K03218	K02108	K01921	K03734	K03639	K03739	K02836	K02777	K02647
K01424	K01430			K00929	K03492	K03615	K02961	K02198	K02119	K03544	K02502	K02470	K02895	K02897	K03216	K02799	K01911	K01956	K01975	K03438	K03101	K02390	K01890	K02994	K02227	K03413	K02757	K02032	K04486	K02503	K02878	K06217	K03210	K02410	K03466	K01772	K02996	K03410	K03168	K03438	K03271	K02109	K01923	K03737	K03646	K03740	K02838	K02778	K02656
K01425	K01433			K00930	K03495	K03616	K02963	K02199	K02120	K03545	K02503	K02475	K02897	K02899	K03218	K02800	K01914	K01958	K01990	K03439	K03106	K02392	K01892	K02996	K02231	K03415	K02773	K02033	K04487	K02518	K02879	K06223	K03215	K02411	K03469	K01775	K03040	K03411	K03169	K03439	K03273	K02110	K01924	K03750	K03654	K03750	K02851	K02779	K02679
K01426	K01436			K00931	K03496	K03617	K02965	K02203	K02121	K03550	K02518	K02476	K02899	K02902	K03271	K02803	K01915	K01961	K01992	K03442	K03110	K02396	K01893	K03040	K02232	K03424	K02774	K02034	K04488	K02519	K02881	K06283	K03216	K02412	K03470	K01776	K03043	K03412	K03177	K03442	K03284	K02111	K01925	K03758	K03655	K03758	K02860	K02781	K02680
K01428	K01438			K00932	K03497	K03621	K02967	K02217	K02122	K03551	K02519	K02483	K02902	K02904	K03273	K02804	K01916	K01962	K01994	K03465	K03111	K02401	K01895	K03043	K02233	K03427	K02798	K02035	K04517	K02520	K02884	K06284	K03217	K02413	K03495	K01778	K03046	K03413	K03205	K03465	K03292	K02112	K01926	K03762	K03657	K03762	K02863	K02782	K02681
K01429	K01439			K00933	K03499	K03624	K02968	K02221	K02123	K03553	K02520	K02493	K02904	K02906	K03281	K02809	K01918	K01963	K01995	K03466	K03150	K02405	K01897	K03046	K02236	K03431	K02799	K02036	K04567	K02526	K02886	K06287	K03218	K02414	K03496	K01783	K03060	K03415	K03210	K03466	K03307	K02113	K01928	K03768	K03664	K03768	K02864	K02783	K02682
K01430	K01442			K00936	K03500	K03625	K02982	K02224	K02124	K03555	K02526	K02495	K02906	K02907	K03282	K02810	K01921	K01966	K01996	K03469	K03151	K02406	K01902	K03060	K02237	K03437	K02800	K02037	K04758	K02528	K02887	K06317	K03282	K02415	K03497	K01784	K03070	K03424	K03215	K03469	K03308	K02114	K01929	K03783	K03665	K03783	K02867	K02784	K02686
K01433	K01443			K00937	K03501	K03629	K02986	K02226	K02160	K03569	K02528	K02503	K02907	K02909	K03284	K02818	K01923	K01971	K01997	K03470	K03152	K02408	K01903	K03070	K02238	K03438	K02803	K02038	K04759	K02529	K02888	K06334	K03284	K02416	K03498	K01785	K03073	K03426	K03216	K03470	K03310	K02115	K01933	K03786	K03671	K03786	K02871	K02793	K02687
K01436	K01447			K00938	K03523	K03630	K02988	K02227	K02171	K03570	K02529	K02518	K02909	K02911	K03307	K02819	K01924	K01972	K01998	K03484	K03168	K02409	K01910	K03073	K02240	K03439	K02804	K02040	K04762	K02538	K02890	K06346	K03294	K02417	K03499	K01786	K03075	K03427	K03217	K03484	K03324	K02116	K01934	K03797	K03684	K03797	K02874	K02794	K02742
K01438	K01448			K00939	K03524	K03631	K02990	K02231	K02217	K03572	K02538	K02519	K02911	K02913	K03308	K02824	K01925	K01975	K01999	K03495	K03169	K02410	K01911	K03075	K02242	K03442	K02805	K02049	K04763	K02556	K02892	K06373	K03303	K02418	K03500	K01788	K03076	K03431	K03218	K03495	K03402	K02160	K01935	K03798	K03685	K03798	K02876	K02795	K02768
K01439	K01449			K00940	K03529	K03648	K02992	K02232	K02221	K03574	K02556	K02520	K02913	K02914	K03310	K02825	K01926	K01990	K02000	K03496	K03177	K02415	K01912	K03076	K02243	K03451	K02821	K02050	K04769	K02557	K02895	K06374	K03308	K02419	K03501	K01790	K03086	K03436	K03271	K03496	K03406	K02171	K01937	K03823	K03686	K03823	K02878	K02796	K02769
K01442	K01451			K00941	K03530	K03650	K02994	K02233	K02236	K03575	K02557	K02528	K02914	K02916	K03324	K02826	K01928	K01992	K02001	K03497	K03183	K02419	K01914	K03086	K02244	K03465	K02823	K02051	K04771	K02563	K02897	K06378	K03310	K02420	K03518	K01791	K03088	K03437	K03282	K03497	K03407	K02172	K01938	K03856	K03687	K03855	K02879	K02798	K02770
K01443	K01462			K00942	K03531	K03655	K02996	K02236	K02237	K03581	K02563	K02529	K02916	K02926	K03340	K02827	K01929	K01994	K02002	K03498	K03205	K02420	K01915	K03088	K02245	K03466	K02824	K02052	K05337	K02564	K02899	K06379	K03312	K02421	K03521	K01802	K03091	K03438	K03284	K03498	K03408	K02199	K01939	K03925	K03688	K03856	K02881	K02799	K02777
K01446	K01464			K00943	K03536	K03657	K03040	K02237	K02238	K03584	K02564	K02530	K02926	K02931	K03394	K02828	K01933	K01999	K02003	K03499	K03210	K02421	K01916	K03091	K02246	K03469	K02834	K02053	K05363	K02574	K02902	K06381	K03315	K02428	K03522	K01803	K03100	K03439	K03294	K03499	K03410	K02221	K01940	K03969	K03695	K03925	K02884	K02800	K02778
K01447	K01465			K00945	K03544	K03664	K03043	K02238	K02240	K03588	K02574	K02531	K02931	K02933	K03402	K02829	K01934	K02000	K02004	K03500	K03215	K02422	K01918	K03100	K02248	K03470	K02835	K02054	K05366	K02584	K02904	K06382	K03320	K02433	K03523	K01804	K03101	K03442	K03296	K03500	K03411	K02236	K01945	K03975	K03696	K03969	K02886	K02803	K02779
K01448	K01466			K00946	K03545	K03665	K03046	K02242	K02242	K03589	K02584	K02538	K02933	K02935	K03406	K02834	K01935	K02001	K02005	K03501	K03216	K02423	K01919	K03101	K02313	K03487	K02836	K02055	K05540	K02594	K02906	K06384	K03324	K02434	K03524	K01805	K03106	K03466	K03300	K03501	K03412	K02237	K01950	K03976	K03699	K03975	K02887	K02804	K02784
K01449	K01468			K00948	K03547	K03671	K03060	K02279	K02243	K03595	K02594	K02548	K02935	K02939	K03407	K02835	K01937	K02002	K02010	K03523	K03217	K02424	K01921	K03106	K02314	K03495	K02837	K02058	K05592	K02598	K02907	K06385	K03325	K02435	K03525	K01808	K03110	K03469	K03306	K03523	K03413	K02238	K01951	K03977	K03701	K03976	K02888	K02806	K02793
K01451	K01470			K00949	K03549	K03685	K03070	K02282	K02244	K03596	K02598	K02549	K02939	K02945	K03408	K02836	K01938	K02003	K02011	K03524	K03218	K02428	K01923	K03110	K02315	K03496	K02838	K02071	K05808	K02600	K02909	K06387	K03386	K02437	K03526	K01809	K03111	K03470	K03307	K03524	K03415	K02240	K01952	K03978	K03702	K03977	K02890	K02809	K02794
K01462	K01473			K00950	K03550	K03686	K03073	K02283	K02245	K03601	K02600	K02551	K02945	K02946	K03410	K02837	K01939	K02004	K02012	K03525	K03270	K02429	K01924	K03111	K02316	K03497	K02860	K02072	K05810	K02601	K02911	K06390	K03402	K02443	K03527	K01810	K03151	K03488	K03308	K03525	K03424	K02242	K01953	K03979	K03703	K03978	K02892	K02810	K02795
K01464	K01474			K00951	K03551	K03687	K03075	K02304	K02246	K03602	K02601	K02552	K02946	K02950	K03411	K02838	K01940	K02005	K02013	K03526	K03282	K02433	K01925	K03150	K02334	K03498	K02863	K02073	K05820	K02617	K02913	K06392	K03406	K02469	K03529	K01811	K03152	K03495	K03310	K03526	K03426	K02243	K01955	K03980	K03704	K03979	K02895	K02818	K02796
K01465	K01476			K00952	K03553	K03695	K03076	K02313	K02250	K03605	K02617	K02563	K02948	K02952	K03412	K02851	K01945	K02012	K02015	K03527	K03299	K02434	K01926	K03151	K02335	K03499	K02864	K02076	K05822	K02619	K02914	K06393	K03407	K02470	K03530	K01812	K03168	K03496	K03312	K03527	K03427	K02244	K01956	K04041	K03705	K03980	K02897	K02819	K02803
K01466	K01478			K00953	K03555	K03696	K03077	K02314	K02259	K03609	K02619	K02564	K02950	K02956	K03413	K02860	K01951	K02013	K02016	K03529	K03307	K02435	K01928	K03152	K02337	K03500	K02867	K02078	K05832	K02650	K02916	K06394	K03408	K02472	K03531	K01814	K03169	K03497	K03315	K03529	K03431	K02245	K01958	K04042	K03709	K04041	K02899	K02821	K02804
K01468	K01480			K00954	K03565	K03698	K03079	K02315	K02301	K03612	K02650	K02598	K02952	K02959	K03415	K02863	K01952	K02015	K02018	K03530	K03308	K02437	K01929	K03168	K02338	K03501	K02871	K02083	K05833	K02652	K02919	K06396	K03409	K02477	K03544	K01815	K03177	K03498	K03320	K03530	K03437	K02246	K01960	K04043	K03722	K04042	K02902	K02822	K02806
K01470	K01482			K00955	K03569	K03699	K03086	K02316	K02303	K03613	K02652	K02600	K02954	K02961	K03424	K02864	K01953	K02016	K02020	K03531	K03310	K02440	K01933	K03169	K02340	K03518	K02874	K02086	K05837	K02653	K02926	K06397	K03410	K02479	K03545	K01817	K03183	K03499	K03324	K03531	K03438	K02248	K01961	K04066	K03724	K04043	K02904	K02824	K02809
K01473	K01485			K00956	K03570	K03700	K03088	K02334	K02304	K03614	K02653	K02601	K02956	K02963	K03427	K02867	K01955	K02017	K02028	K03536	K03320	K02445	K01934	K03177	K02341	K03521	K02876	K02103	K05896	K02654	K02931	K06398	K03411	K02480	K03546	K01818	K03205	K03500	K03402	K03536	K03439	K02249	K01962	K04068	K03734	K04066	K02906	K02825	K02810
K01474	K01486			K00957	K03571	K03701	K03091	K02335	K02313	K03615	K02654	K02612	K02959	K02965	K03431	K02871	K01956	K02018	K02029	K03544	K03324	K02469	K01935	K03205	K02342	K03522	K02878	K02108	K05946	K02662	K02933	K06399	K03412	K02483	K03547	K01820	K03210	K03501	K03406	K03544	K03442	K02250	K01963	K04069	K03737	K04068	K02907	K02834	K02818
K01476	K01487			K00958	K03572	K03702	K03092	K02337	K02314	K03616	K02662	K02614	K02961	K02967	K03437	K02874	K01958	K02020	K02030	K03545	K03394	K02470	K01937	K03210	K02343	K03523	K02879	K02109	K05985	K02663	K02935	K06405	K03413	K02490	K03550	K01821	K03215	K03502	K03407	K03545	K03453	K02259	K01966	K04070	K03738	K04070	K02909	K02835	K02819
K01478	K01488			K00962	K03574	K03703	K03100	K02338	K02316	K03617	K02663	K02617	K02963	K02968	K03438	K02876	K01961	K02025	K02031	K03550	K03402	K02479	K01938	K03215	K02346	K03524	K02881	K02110	K06012	K02669	K02939	K06406	K03415	K02492	K03551	K01823	K03216	K03521	K03408	K03550	K03466	K02274	K01972	K04075	K03739	K04075	K02911	K02836	K02821
K01480	K01489			K00963	K03581	K03704	K03101	K02340	K02334	K03621	K02669	K02621	K02965	K02970	K03439	K02878	K01962	K02026	K02032	K03551	K03406	K02480	K01939	K03216	K02348	K03525	K02884	K02111	K06023	K02687	K02945	K06407	K03424	K02493	K03553	K01826	K03217	K03522	K03410	K03551	K03469	K02275	K01990	K04077	K03740	K04077	K02913	K02837	K02822
K01482	K01491			K00965	K03584	K03705	K03106	K02341	K02335	K03624	K02687	K02622	K02967	K02982	K03442	K02879	K01963	K02027	K02033	K03553	K03407	K02481	K01940	K03217	K02355	K03526	K02886	K02112	K06024	K02688	K02946	K06408	K03426	K02499	K03555	K01829	K03218	K03523	K03411	K03553	K03470	K02276	K01991	K04078	K03748	K04078	K02914	K02838	K02824
K01483	K01492			K00966	K03588	K03723	K03110	K02342	K02337	K03625	K02688	K02647	K02968	K02986	K03458	K02881	K01966	K02028	K02034	K03555	K03408	K02483	K01941	K03218	K02356	K03527	K02887	K02113	K06131	K02749	K02948	K06409	K03430	K02500	K03565	K01834	K03271	K03524	K03412	K03555	K03484	K02277	K01992	K04079	K03750	K04079	K02916	K02841	K02825
K01485	K01493			K00967	K03589	K03733	K03111	K02343	K02338	K03628	K02749	K02687	K02970	K02988	K03465	K02884	K01971	K02029	K02035	K03556	K03410	K02490	K01945	K03271	K02357	K03529	K02888	K02114	K06147	K02750	K02950	K06412	K03431	K02501	K03568	K01835	K03272	K03525	K03413	K03556	K03495	K02301	K01993	K04094	K03752	K04094	K02919	K02843	K02834
K01486	K01494			K00968	K03590	K03734	K03151	K02346	K02340	K03629	K02750	K02716	K02982	K02990	K03466	K02886	K01972	K02030	K02036	K03563	K03411	K02493	K01951	K03272	K02358	K03530	K02890	K02115	K06153	K02755	K02952	K06438	K03437	K02502	K03569	K01838	K03273	K03526	K03415	K03563	K03496	K02303	K02003	K04096	K03758	K04095	K02926	K02847	K02835
K01487	K01495			K00969	K03595	K03737	K03152	K02348	K02341	K03630	K02755	K02744	K02986	K02992	K03469	K02887	K01975	K02031	K02037	K03564	K03412	K02499	K01952	K03273	K02361	K03531	K02892	K02116	K06158	K02756	K02954	K06442	K03438	K02503	K03570	K01839	K03274	K03527	K03424	K03564	K03497	K02304	K02004	K04486	K03762	K04096	K02931	K02851	K02836
K01488	K01496			K00970	K03596	K03741	K03168	K02355	K02342	K03631	K02756	K02745	K02988	K02994	K03470	K02888	K01989	K02032	K02038	K03565	K03413	K02500	K01953	K03274	K02371	K03536	K02895	K02160	K06168	K02757	K02956	K06518	K03439	K02518	K03572	K01840	K03292	K03529	K03427	K03565	K03498	K02313	K02005	K04487	K03768	K04486	K02933	K02858	K02837
K01489	K01497			K00971	K03601	K03742	K03169	K02356	K02343	K03648	K02757	K02746	K02990	K02996	K03476	K02890	K01990	K02033	K02039	K03568	K03415	K02501	K01955	K03292	K02377	K03544	K02899	K02171	K06173	K02759	K02959	K06864	K03442	K02519	K03574	K01843	K03296	K03530	K03431	K03568	K03499	K02314	K02006	K04488	K03783	K04487	K02935	K02860	K02838
K01491	K01501			K00972	K03602	K03743	K03177	K02357	K02346	K03650	K02759	K02747	K02992	K03040	K03484	K02892	K01992	K02034	K02040	K03569	K03424	K02502	K01956	K03307	K02395	K03545	K02902	K02172	K06178	K02760	K02961	K06878	K03449	K02520	K03575	K01845	K03308	K03531	K03436	K03569	K03500	K02316	K02007	K04517	K03786	K04488	K02939	K02863	K02841
K01492	K01507			K00973	K03609	K03744	K03205	K02358	K02347	K03655	K02760	K02749	K02994	K03043	K03486	K02895	K01994	K02035	K02041	K03570	K03431	K02503	K01958	K03308	K02426	K03547	K02904	K02205	K06179	K02761	K02963	K06881	K03466	K02528	K03581	K01847	K03310	K03536	K03437	K03570	K03501	K02335	K02008	K04567	K03789	K04517	K02945	K02864	K02843
K01493	K01512			K00974	K03610	K03763	K03210	K02371	K02348	K03657	K02761	K02750	K02996	K03046	K03488	K02897	K02000	K02036	K02042	K03571	K03437	K02509	K01961	K03310	K02428	K03550	K02906	K02221	K06180	K02768	K02965	K06889	K03469	K02529	K03584	K01866	K03320	K03544	K03438	K03571	K03502	K02337	K02009	K04651	K03797	K04518	K02946	K02867	K02847
K01494	K01515			K00975	K03621	K03768	K03215	K02372	K02352	K03660	K02768	K02755	K03040	K03048	K03495	K02899	K02001	K02037	K02044	K03572	K03438	K02518	K01962	K03320	K02429	K03551	K02907	K02236	K06183	K02769	K02967	K06895	K03470	K02548	K03588	K01867	K03324	K03545	K03439	K03572	K03517	K02338	K02010	K04652	K03798	K04567	K02948	K02871	K02851
K01495	K01520			K00976	K03624	K03784	K03216	K02379	K02355	K03664	K02769	K02756	K03043	K03060	K03496	K02902	K02002	K02038	K02045	K03574	K03439	K02519	K01963	K03321	K02433	K03553	K02909	K02237	K06187	K02770	K02968	K06898	K03495	K02549	K03589	K01868	K03402	K03550	K03442	K03574	K03521	K02340	K02013	K04653	K03823	K04651	K02950	K02874	K02858
K01496	K01523			K00978	K03625	K03785	K03217	K02385	K02356	K03665	K02770	K02757	K03046	K03070	K03497	K02904	K02003	K02039	K02046	K03575	K03442	K02520	K01966	K03324	K02434	K03555	K02911	K02238	K06196	K02773	K02970	K06901	K03496	K02551	K03595	K01869	K03406	K03551	K03465	K03575	K03522	K02341	K02014	K04654	K03856	K04652	K02952	K02876	K02860
K01501	K01524			K00979	K03628	K03790	K03218	K02387	K02357	K03667	K02773	K02759	K03048	K03073	K03498	K02906	K02004	K02040	K02047	K03581	K03462	K02525	K01971	K03340	K02435	K03563	K02913	K02239	K06201	K02774	K02982	K06904	K03497	K02552	K03596	K01870	K03407	K03553	K03466	K03581	K03523	K02342	K02015	K04655	K03892	K04653	K02954	K02878	K02863
K01507	K01525			K00980	K03629	K03797	K03284	K02388	K02358	K03671	K02774	K02760	K03060	K03075	K03499	K02907	K02005	K02041	K02048	K03584	K03466	K02528	K01972	K03402	K02437	K03564	K02914	K02240	K06207	K02775	K02986	K06925	K03498	K02556	K03601	K01872	K03408	K03555	K03469	K03584	K03524	K02343	K02016	K04656	K03925	K04654	K02956	K02879	K02864
K01512	K01531			K00981	K03630	K03798	K03292	K02389	K02371	K03685	K02775	K02761	K03070	K03076	K03500	K02909	K02013	K02042	K02049	K03588	K03469	K02529	K01975	K03406	K02440	K03565	K02916	K02241	K06209	K02777	K02988	K06941	K03499	K02557	K03602	K01873	K03410	K03556	K03470	K03588	K03525	K02346	K02017	K04751	K03969	K04655	K02959	K02881	K02867
K01515	K01533			K00982	K03631	K03811	K03294	K02390	K02372	K03686	K02777	K02768	K03073	K03086	K03501	K02911	K02015	K02044	K02050	K03589	K03470	K02548	K01989	K03407	K02469	K03569	K02919	K02242	K06213	K02781	K02990	K06949	K03500	K02563	K03605	K01874	K03411	K03563	K03484	K03589	K03526	K02347	K02018	K04758	K03972	K04656	K02961	K02884	K02871
K01520	K01534			K00983	K03647	K03816	K03299	K02392	K02379	K03687	K02781	K02769	K03075	K03088	K03518	K02913	K02016	K02049	K02051	K03592	K03484	K02549	K01990	K03408	K02470	K03570	K02926	K02243	K06217	K02782	K02992	K06958	K03501	K02564	K03609	K01875	K03412	K03565	K03495	K03592	K03527	K02348	K02020	K04759	K03975	K04751	K02963	K02886	K02874
K01523	K01537			K00984	K03648	K03823	K03308	K02396	K02424	K03695	K02782	K02770	K03076	K03091	K03523	K02914	K02018	K02050	K02056	K03595	K03488	K02554	K01992	K03410	K02472	K03572	K02927	K02244	K06286	K02783	K02994	K06959	K03502	K02574	K03612	K01876	K03413	K03569	K03496	K03595	K03529	K02355	K02025	K04763	K03976	K04758	K02965	K02887	K02876
K01524	K01546			K00986	K03650	K03826	K03310	K02397	K02428	K03698	K02783	K02771	K03086	K03092	K03524	K02916	K02020	K02051	K02057	K03596	K03495	K02563	K01994	K03411	K02474	K03574	K02931	K02245	K06287	K02790	K02996	K06960	K03518	K02598	K03613	K01878	K03415	K03570	K03497	K03596	K03530	K02356	K02026	K04773	K03977	K04759	K02967	K02888	K02878
K01525	K01547			K00989	K03654	K03827	K03320	K02400	K02433	K03699	K02790	K02773	K03091	K03095	K03525	K02919	K02025	K02056	K02068	K03601	K03496	K02564	K01995	K03412	K02477	K03575	K02933	K02246	K06298	K02791	K03040	K06966	K03521	K02600	K03614	K01879	K03424	K03572	K03498	K03601	K03531	K02357	K02028	K05515	K03978	K04763	K02968	K02890	K02879
K01531	K01548			K00990	K03655	K03830	K03324	K02401	K02434	K03701	K02791	K02774	K03092	K03100	K03526	K02926	K02026	K02057	K02069	K03602	K03497	K02575	K01996	K03413	K02481	K03581	K02935	K02247	K06333	K02793	K03043	K06967	K03523	K02601	K03615	K01881	K03426	K03574	K03499	K03602	K03536	K02358	K02029	K05516	K03979	K04773	K02982	K02892	K02881
K01533	K01551			K00991	K03657	K03856	K03326	K02405	K02435	K03702	K02793	K02775	K03095	K03101	K03527	K02931	K02027	K02068	K02071	K03605	K03498	K02584	K01997	K03415	K02483	K03584	K02939	K02248	K06334	K02794	K03046	K06969	K03524	K02619	K03616	K01883	K03427	K03575	K03500	K03605	K03544	K02371	K02030	K05796	K03980	K05515	K02986	K02895	K02884
K01534	K01560			K00992	K03664	K03892	K03335	K02406	K02437	K03703	K02794	K02777	K03100	K03106	K03529	K02933	K02028	K02069	K02072	K03606	K03499	K02598	K01998	K03424	K02484	K03588	K02945	K02249	K06346	K02795	K03048	K06973	K03525	K02647	K03617	K01885	K03431	K03581	K03501	K03606	K03545	K02372	K02031	K05808	K04041	K05516	K02988	K02897	K02886
K01537	K01567			K00995	K03665	K03924	K03336	K02407	K02440	K03704	K02795	K02781	K03101	K03110	K03530	K02935	K02029	K02071	K02073	K03609	K03500	K02600	K01999	K03426	K02493	K03594	K02946	K02250	K06373	K02796	K03060	K06997	K03526	K02687	K03621	K01886	K03436	K03584	K03502	K03609	K03546	K02379	K02032	K05810	K04042	K05606	K02990	K02899	K02887
K01539	K01571			K00996	K03667	K03925	K03337	K02408	K02443	K03705	K02796	K02782	K03106	K03111	K03531	K02939	K02030	K02072	K02076	K03612	K03501	K02601	K02000	K03431	K02500	K03595	K02948	K02251	K06374	K02798	K03070	K07005	K03527	K02688	K03624	K01887	K03437	K03588	K03521	K03612	K03547	K02381	K02033	K05825	K04043	K05796	K02992	K02902	K02888
K01546	K01572			K00997	K03671	K03976	K03338	K02409	K02444	K03706	K02798	K02783	K03110	K03151	K03536	K02945	K02031	K02073	K02078	K03613	K03502	K02614	K02001	K03437	K02501	K03596	K02950	K02254	K06378	K02799	K03073	K07009	K03529	K02749	K03625	K01889	K03438	K03595	K03522	K03613	K03550	K02385	K02034	K05837	K04066	K05808	K02994	K02904	K02890
K01547	K01573			K00998	K03685	K03977	K03340	K02410	K02445	K03711	K02799	K02786	K03111	K03168	K03544	K02946	K02032	K02076	K02086	K03614	K03521	K02619	K02002	K03438	K02503	K03601	K02952	K02259	K06379	K02800	K03075	K07010	K03530	K02750	K03628	K01890	K03439	K03596	K03523	K03614	K03551	K02387	K02035	K05896	K04068	K05810	K02996	K02906	K02892
K01548	K01575			K00999	K03686	K03978	K03394	K02411	K02469	K03719	K02800	K02787	K03151	K03169	K03545	K02948	K02033	K02078	K02106	K03615	K03522	K02621	K02003	K03439	K02517	K03602	K02954	K02274	K06381	K02803	K03076	K07012	K03531	K02755	K03629	K01892	K03442	K03601	K03524	K03615	K03553	K02388	K02036	K05898	K04069	K05825	K03040	K02907	K02895
K01551	K01576			K01000	K03687	K03979	K03402	K02412	K02470	K03721	K02803	K02788	K03168	K03177	K03550	K02950	K02034	K02082	K02108	K03616	K03523	K02622	K02004	K03442	K02518	K03605	K02956	K02275	K06382	K02804	K03081	K07015	K03536	K02756	K03630	K01893	K03458	K03602	K03525	K03616	K03555	K02389	K02037	K05919	K04070	K05837	K03043	K02909	K02897
K01556	K01577			K01001	K03688	K03980	K03406	K02413	K02479	K03723	K02804	K02790	K03169	K03179	K03551	K02952	K02035	K02083	K02109	K03617	K03524	K02653	K02005	K03453	K02519	K03606	K02959	K02276	K06384	K02808	K03082	K07030	K03544	K02757	K03631	K01895	K03465	K03605	K03526	K03617	K03563	K02390	K02038	K05966	K04075	K05896	K03046	K02911	K02899
K01560	K01579			K01002	K03695	K04023	K03407	K02416	K02480	K03734	K02808	K02791	K03177	K03182	K03553	K02954	K02036	K02086	K02110	K03621	K03525	K02662	K02006	K03465	K02520	K03612	K02961	K02277	K06385	K02809	K03086	K07035	K03545	K02773	K03637	K01897	K03466	K03609	K03527	K03621	K03564	K02392	K02039	K06019	K04077	K05919	K03060	K02913	K02902
K01567	K01580			K01003	K03696	K04042	K03408	K02417	K02483	K03737	K02809	K02793	K03210	K03186	K03555	K02956	K02037	K02099	K02111	K03624	K03526	K02669	K02007	K03466	K02523	K03613	K02963	K02301	K06386	K02810	K03088	K07040	K03547	K02781	K03639	K01902	K03469	K03613	K03529	K03624	K03565	K02396	K02040	K06024	K04078	K06019	K03070	K02914	K02904
K01571	K01581			K01004	K03697	K04043	K03410	K02418	K02484	K03742	K02810	K02794	K03215	K03210	K03556	K02959	K02038	K02108	K02112	K03625	K03527	K02687	K02008	K03469	K02527	K03614	K02967	K02303	K06397	K02822	K03091	K07042	K03550	K02782	K03648	K01903	K03470	K03614	K03530	K03625	K03569	K02397	K02049	K06147	K04079	K06024	K03072	K02916	K02906
K01572	K01582			K01006	K03698	K04066	K03411	K02419	K02486	K03744	K02822	K02795	K03216	K03215	K03563	K02961	K02039	K02109	K02113	K03629	K03529	K02761	K02009	K03470	K02528	K03615	K02968	K02304	K06398	K02823	K03092	K07043	K03551	K02783	K03649	K01906	K03484	K03615	K03531	K03629	K03570	K02398	K02050	K06153	K04085	K06147	K03073	K02919	K02907
K01573	K01585			K01007	K03699	K04068	K03413	K02420	K02492	K03748	K02823	K02796	K03217	K03216	K03565	K02963	K02040	K02110	K02114	K03630	K03530	K02769	K02013	K03495	K02529	K03616	K02970	K02313	K06399	K02824	K03095	K07056	K03553	K02798	K03650	K01911	K03488	K03616	K03536	K03630	K03571	K02400	K02051	K06158	K04094	K06153	K03074	K02926	K02909
K01575	K01586			K01008	K03700	K04069	K03424	K02421	K02493	K03758	K02824	K02798	K03218	K03217	K03569	K02965	K02041	K02111	K02115	K03631	K03531	K02775	K02015	K03496	K02530	K03617	K02982	K02314	K06400	K02825	K03100	K07058	K03555	K02799	K03655	K01912	K03495	K03617	K03544	K03631	K03572	K02401	K02053	K06168	K04095	K06158	K03075	K02931	K02911
K01576	K01588			K01011	K03701	K04072	K03426	K02422	K02495	K03763	K02825	K02799	K03231	K03218	K03572	K02967	K02042	K02112	K02116	K03650	K03536	K02823	K02016	K03497	K02531	K03621	K02986	K02316	K06402	K02834	K03101	K07079	K03556	K02800	K03657	K01915	K03496	K03621	K03545	K03650	K03574	K02404	K02054	K06173	K04096	K06168	K03076	K02933	K02913
K01577	K01589			K01012	K03702	K04074	K03430	K02428	K02497	K03768	K02834	K02800	K03281	K03281	K03574	K02968	K02044	K02113	K02160	K03655	K03544	K02824	K02018	K03498	K02536	K03624	K02988	K02335	K06405	K02835	K03106	K07082	K03563	K02803	K03660	K01916	K03497	K03624	K03550	K03655	K03575	K02405	K02055	K06178	K04486	K06173	K03078	K02935	K02914
K01579	K01591			K01023	K03703	K04075	K03431	K02433	K02499	K03778	K02835	K02802	K03282	K03282	K03575	K02970	K02049	K02114	K02169	K03657	K03545	K02825	K02020	K03499	K02548	K03625	K02990	K02337	K06406	K02836	K03110	K07088	K03565	K02804	K03664	K01918	K03498	K03625	K03551	K03657	K03581	K02406	K02056	K06180	K04487	K06178	K03079	K02939	K02916
K01580	K01595			K01026	K03704	K04077	K03436	K02434	K02500	K03784	K02836	K02803	K03284	K03284	K03581	K02982	K02050	K02115	K02170	K03660	K03546	K02826	K02025	K03500	K02549	K03629	K02992	K02338	K06407	K02838	K03111	K07090	K03569	K02808	K03665	K01920	K03499	K03629	K03552	K03660	K03584	K02407	K02057	K06187	K04488	K06180	K03086	K02945	K02919
K01581	K01596			K01027	K03705	K04078	K03437	K02435	K02501	K03786	K02838	K02804	K03293	K03292	K03584	K02986	K02051	K02116	K02171	K03664	K03547	K02827	K02028	K03501	K02551	K03630	K02994	K02340	K06408	K02860	K03151	K07095	K03570	K02809	K03667	K01921	K03500	K03630	K03553	K03664	K03588	K02408	K02065	K06196	K04517	K06187	K03088	K02946	K02926
K01582	K01597			K01028	K03708	K04079	K03438	K02440	K02502	K03787	K02860	K02806	K03294	K03294	K03588	K02988	K02052	K02160	K02172	K03665	K03550	K02829	K02029	K03502	K02557	K03631	K02996	K02341	K06409	K02863	K03168	K07098	K03572	K02810	K03671	K01923	K03501	K03631	K03555	K03665	K03589	K02409	K02066	K06199	K04518	K06196	K03100	K02948	K02931
K01583	K01598			K01029	K03709	K04083	K03439	K02443	K02503	K03789	K02863	K02808	K03306	K03299	K03595	K02990	K02053	K02171	K02204	K03671	K03551	K02834	K02030	K03521	K02558	K03650	K03040	K02343	K06410	K02864	K03169	K07099	K03574	K02817	K03685	K01924	K03502	K03650	K03563	K03671	K03594	K02410	K02067	K06200	K04567	K06199	K03101	K02950	K02933
K01585	K01599			K01031	K03710	K04094	K03442	K02469	K02509	K03790	K02864	K02809	K03310	K03305	K03596	K02992	K02054	K02172	K02205	K03685	K03553	K02835	K02031	K03522	K02563	K03655	K03043	K02346	K06411	K02867	K03177	K07105	K03575	K02818	K03686	K01925	K03518	K03652	K03564	K03685	K03595	K02411	K02068	K06206	K04651	K06200	K03106	K02952	K02935
K01586	K01601			K01032	K03711	K04095	K03451	K02470	K02518	K03794	K02867	K02810	K03311	K03306	K03601	K02994	K02055	K02199	K02217	K03686	K03555	K02836	K02032	K03523	K02564	K03657	K03046	K02347	K06438	K02871	K03210	K07124	K03581	K02819	K03687	K01926	K03521	K03654	K03565	K03686	K03596	K02412	K02069	K06207	K04652	K06206	K03110	K02954	K02939
K01588	K01607			K01034	K03713	K04096	K03466	K02472	K02519	K03798	K02871	K02817	K03316	K03311	K03602	K02996	K02071	K02217	K02221	K03687	K03563	K02837	K02033	K03524	K02600	K03660	K03060	K02348	K06442	K02874	K03215	K07126	K03584	K02823	K03695	K01928	K03522	K03655	K03569	K03687	K03601	K02413	K02071	K06217	K04653	K06207	K03111	K02956	K02945
K01589	K01608			K01035	K03722	K04486	K03469	K02473	K02520	K03824	K02874	K02818	K03321	K03320	K03605	K03040	K02072	K02221	K02236	K03696	K03564	K02838	K02034	K03525	K02601	K03664	K03070	K02355	K06867	K02876	K03216	K07133	K03588	K02824	K03698	K01929	K03523	K03657	K03570	K03696	K03602	K02414	K02072	K06218	K04654	K06217	K03116	K02959	K02946
K01591	K01609			K01039	K03723	K04487	K03470	K02474	K02525	K03825	K02876	K02819	K03322	K03321	K03606	K03043	K02073	K02236	K02237	K03697	K03565	K02851	K02035	K03526	K02612	K03665	K03073	K02356	K06881	K02878	K03217	K07137	K03589	K02825	K03699	K01933	K03524	K03664	K03572	K03697	K03605	K02415	K02073	K06223	K04655	K06281	K03117	K02961	K02948
K01595	K01610			K01040	K03733	K04488	K03476	K02479	K02528	K03826	K02878	K02821	K03325	K03322	K03612	K03046	K02074	K02237	K02238	K03699	K03569	K02859	K02036	K03527	K02614	K03666	K03075	K02357	K06885	K02879	K03218	K07138	K03595	K02834	K03701	K01934	K03525	K03665	K03574	K03699	K03606	K02416	K02078	K06281	K04656	K06282	K03118	K02963	K02950
K01596	K01611			K01042	K03734	K04517	K03484	K02483	K02529	K03827	K02879	K02822	K03328	K03324	K03613	K03048	K02075	K02238	K02239	K03700	K03570	K02860	K02037	K03529	K02617	K03671	K03076	K02358	K06889	K02881	K03231	K07141	K03596	K02835	K03702	K01935	K03526	K03666	K03575	K03700	K03608	K02417	K02081	K06282	K04751	K06287	K03149	K02965	K02952
K01597	K01613			K01044	K03739	K04565	K03495	K02484	K02530	K03830	K02881	K02823	K03340	K03325	K03614	K03060	K02076	K02240	K02240	K03701	K03571	K02862	K02038	K03530	K02619	K03685	K03082	K02361	K06901	K02884	K03281	K07171	K03601	K02836	K03703	K01937	K03527	K03671	K03581	K03701	K03609	K02418	K02082	K06287	K04758	K06346	K03153	K02967	K02954
K01599	K01615			K01046	K03740	K04567	K03496	K02493	K02538	K03856	K02884	K02824	K03366	K03328	K03615	K03070	K02077	K02242	K02242	K03702	K03572	K02863	K02039	K03531	K02621	K03686	K03086	K02363	K06902	K02886	K03282	K07173	K03602	K02837	K03704	K01938	K03529	K03685	K03584	K03702	K03610	K02419	K02100	K06346	K04759	K06416	K03154	K02968	K02956
K01601	K01619			K01048	K03744	K04758	K03497	K02499	K02548	K03892	K02886	K02825	K03402	K03340	K03616	K03073	K02078	K02243	K02243	K03703	K03574	K02864	K02040	K03536	K02622	K03687	K03088	K02372	K06910	K02887	K03284	K07240	K03605	K02838	K03705	K01939	K03530	K03686	K03588	K03703	K03612	K02420	K02108	K06416	K04763	K06442	K03168	K02970	K02959
K01607	K01620			K01051	K03763	K04759	K03498	K02500	K02549	K03925	K02887	K02834	K03424	K03346	K03617	K03075	K02082	K02244	K02244	K03704	K03575	K02867	K02041	K03544	K02626	K03695	K03091	K02379	K06923	K02888	K03293	K07258	K03609	K02851	K03706	K01940	K03531	K03687	K03595	K03704	K03613	K02421	K02109	K06442	K04773	K06610	K03177	K02982	K02961
K01608	K01621			K01053	K03768	K04763	K03499	K02501	K02551	K03976	K02888	K02835	K03428	K03386	K03621	K03076	K02083	K02245	K02245	K03705	K03577	K02871	K02042	K03545	K02651	K03696	K03100	K02381	K06925	K02890	K03294	K07260	K03612	K02860	K03709	K01945	K03534	K03695	K03596	K03705	K03614	K02422	K02110	K06610	K05297	K06864	K03183	K02986	K02963
K01609	K01623			K01054	K03778	K04771	K03500	K02502	K02552	K03977	K02890	K02836	K03431	K03387	K03623	K03086	K02086	K02246	K02246	K03708	K03581	K02874	K02044	K03547	K02687	K03697	K03101	K02385	K06941	K02892	K03299	K07271	K03613	K02863	K03711	K01951	K03536	K03696	K03601	K03708	K03615	K02423	K02111	K06864	K05352	K06881	K03210	K02988	K02965
K01610	K01624			K01055	K03784	K05349	K03501	K02503	K02563	K03978	K02892	K02837	K03436	K03402	K03624	K03090	K02103	K02248	K02247	K03709	K03584	K02876	K02049	K03550	K02744	K03699	K03106	K02387	K06942	K02895	K03300	K07284	K03614	K02864	K03719	K01952	K03544	K03697	K03602	K03709	K03616	K02424	K02112	K06881	K05364	K06898	K03217	K02990	K02967
K01611	K01625			K01056	K03789	K05366	K03502	K02518	K02564	K03979	K02895	K02838	K03437	K03424	K03625	K03091	K02108	K02249	K02248	K03723	K03588	K02878	K02050	K03551	K02755	K03700	K03110	K02388	K06948	K02899	K03305	K07301	K03615	K02867	K03721	K01953	K03545	K03699	K03605	K03723	K03617	K02428	K02113	K06898	K05366	K06901	K03218	K02992	K02968
K01613	K01626			K01057	K03790	K05592	K03517	K02519	K02598	K04034	K02899	K02851	K03438	K03431	K03629	K03095	K02109	K02250	K02249	K03733	K03589	K02879	K02051	K03553	K02756	K03701	K03111	K02389	K06949	K02902	K03306	K07316	K03616	K02871	K03723	K01955	K03547	K03700	K03609	K03733	K03621	K02431	K02114	K06901	K05515	K06919	K03281	K02994	K02970
K01615	K01627			K01058	K03797	K05770	K03518	K02520	K02600	K04041	K02902	K02860	K03439	K03436	K03630	K03100	K02110	K02259	K02250	K03734	K03595	K02881	K02052	K03555	K02757	K03702	K03148	K02390	K06958	K02904	K03311	K07335	K03617	K02874	K03734	K01956	K03550	K03701	K03612	K03734	K03624	K02433	K02115	K06905	K05516	K06920	K03282	K02996	K02982
K01619	K01628			K01060	K03798	K05808	K03521	K02528	K02601	K04042	K02904	K02863	K03442	K03437	K03631	K03101	K02111	K02274	K02254	K03737	K03596	K02884	K02053	K03556	K02759	K03703	K03150	K02392	K06959	K02906	K03315	K07391	K03621	K02876	K03737	K01958	K03551	K03702	K03613	K03737	K03625	K02434	K02117	K06907	K05540	K06925	K03284	K03040	K02986
K01620	K01629			K01061	K03799	K05810	K03523	K02529	K02612	K04043	K02906	K02864	K03466	K03438	K03637	K03106	K02112	K02275	K02259	K03742	K03601	K02886	K02054	K03563	K02760	K03705	K03151	K02396	K06960	K02907	K03316	K07402	K03624	K02878	K03742	K01961	K03553	K03703	K03614	K03742	K03628	K02435	K02118	K06908	K05796	K06941	K03290	K03043	K02988
K01621	K01630			K01066	K03800	K05822	K03524	K02538	K02617	K04066	K02907	K02867	K03469	K03439	K03639	K03110	K02113	K02276	K02274	K03744	K03602	K02887	K02055	K03565	K02761	K03709	K03152	K02397	K06967	K02909	K03321	K07444	K03625	K02879	K03744	K01962	K03555	K03705	K03615	K03744	K03629	K02437	K02120	K06920	K05808	K06942	K03292	K03046	K02990
K01623	K01633			K01067	K03811	K05825	K03525	K02548	K02619	K04068	K02909	K02871	K03470	K03442	K03650	K03111	K02114	K02277	K02275	K03763	K03604	K02888	K02056	K03569	K02768	K03710	K03168	K02398	K06969	K02911	K03322	K07447	K03629	K02881	K03748	K01963	K03563	K03709	K03616	K03763	K03630	K02440	K02121	K06921	K05810	K06949	K03293	K03060	K02992
K01624	K01635			K01069	K03816	K05832	K03526	K02549	K02621	K04069	K02911	K02874	K03471	K03466	K03655	K03116	K02115	K02301	K02276	K03768	K03606	K02890	K02057	K03570	K02769	K03711	K03169	K02400	K06973	K02913	K03325	K07456	K03630	K02884	K03758	K01966	K03565	K03710	K03617	K03768	K03631	K02443	K02123	K06925	K05817	K06958	K03299	K03070	K02994
K01625	K01639			K01070	K03823	K05833	K03527	K02551	K02622	K04072	K02913	K02876	K03475	K03469	K03657	K03118	K02116	K02303	K02277	K03783	K03608	K02892	K02058	K03571	K02770	K03721	K03177	K02401	K06997	K02914	K03326	K07460	K03631	K02886	K03763	K01971	K03569	K03723	K03621	K03783	K03648	K02445	K02124	K06941	K05825	K06960	K03303	K03071	K02996
K01626	K01640			K01071	K03826	K05896	K03529	K02552	K02687	K04074	K02914	K02878	K03483	K03470	K03660	K03146	K02160	K02304	K02283	K03785	K03609	K02895	K02068	K03572	K02773	K03723	K03183	K02404	K07001	K02916	K03328	K07461	K03637	K02887	K03768	K01972	K03570	K03733	K03624	K03785	K03649	K02446	K02160	K06942	K05837	K06962	K03305	K03072	K03040
K01627	K01641			K01073	K03839	K05919	K03530	K02556	K02749	K04075	K02916	K02879	K03486	K03471	K03664	K03149	K02171	K02313	K02301	K03787	K03610	K02897	K02069	K03574	K02775	K03733	K03205	K02405	K07003	K02919	K03346	K07462	K03639	K02888	K03778	K01975	K03571	K03734	K03625	K03787	K03650	K02469	K02169	K06949	K05896	K06966	K03306	K03073	K03043
K01628	K01643			K01074	K03885	K05985	K03531	K02557	K02750	K04077	K02919	K02881	K03488	K03481	K03665	K03151	K02172	K02314	K02303	K03789	K03612	K02899	K02071	K03575	K02777	K03734	K03210	K02406	K07005	K02926	K03367	K07464	K03650	K02890	K03784	K01989	K03572	K03737	K03629	K03789	K03654	K02470	K02188	K06958	K05919	K06972	K03307	K03074	K03046
K01629	K01644			K01075	K03892	K06012	K03534	K02563	K02755	K04078	K02926	K02884	K03491	K03484	K03666	K03153	K02199	K02316	K02304	K03790	K03613	K02902	K02072	K03577	K02778	K03735	K03215	K02407	K07009	K02931	K03386	K07478	K03652	K02892	K03786	K01990	K03574	K03742	K03630	K03790	K03655	K02472	K02189	K06960	K06019	K06973	K03308	K03075	K03060
K01630	K01646			K01077	K03973	K06023	K03536	K02564	K02756	K04079	K02931	K02886	K03495	K03486	K03671	K03154	K02205	K02335	K02313	K03798	K03614	K02904	K02073	K03581	K02779	K03736	K03216	K02408	K07010	K02933	K03402	K07507	K03654	K02895	K03787	K01992	K03575	K03763	K03631	K03798	K03657	K02474	K02190	K06962	K06020	K06997	K03310	K03076	K03070
K01633	K01647			K01078	K03975	K06024	K03544	K02566	K02757	K04083	K02933	K02887	K03496	K03488	K03685	K03168	K02221	K02337	K02314	K03817	K03615	K02906	K02074	K03584	K02781	K03737	K03217	K02409	K07015	K02935	K03424	K07560	K03655	K02899	K03789	K01994	K03581	K03768	K03650	K03817	K03660	K02476	K02191	K06966	K06024	K07005	K03311	K03077	K03071
K01635	K01649			K01079	K03976	K06041	K03545	K02567	K02759	K04096	K02935	K02888	K03497	K03492	K03686	K03169	K02234	K02338	K02316	K03823	K03616	K02907	K02075	K03588	K02786	K03739	K03218	K02410	K07025	K02939	K03427	K07568	K03657	K02902	K03790	K01995	K03584	K03783	K03652	K03823	K03664	K02477	K02192	K06972	K06147	K07010	K03313	K03078	K03072
K01639	K01652			K01080	K03977	K06131	K03546	K02568	K02760	K04477	K02939	K02890	K03498	K03495	K03687	K03177	K02236	K02340	K02334	K03826	K03617	K02909	K02076	K03589	K02787	K03742	K03271	K02411	K07027	K02945	K03431	K07571	K03660	K02904	K03798	K01996	K03588	K03786	K03655	K03826	K03665	K02483	K02217	K06973	K06153	K07015	K03322	K03079	K03073
K01640	K01653			K01081	K03978	K06147	K03547	K02570	K02761	K04485	K02945	K02892	K03499	K03496	K03695	K03183	K02237	K02341	K02335	K03827	K03621	K02913	K02077	K03595	K02788	K03744	K03273	K02412	K07030	K02946	K03436	K07574	K03664	K02906	K03809	K01997	K03589	K03789	K03657	K03827	K03671	K02484	K02221	K06997	K06158	K07027	K03325	K03086	K03074
K01641	K01654			K01082	K03979	K06153	K03550	K02572	K02768	K04486	K02946	K02895	K03500	K03497	K03696	K03187	K02238	K02342	K02337	K03829	K03624	K02914	K02078	K03596	K02793	K03763	K03292	K02413	K07033	K02948	K03437	K07576	K03665	K02907	K03824	K01998	K03594	K03790	K03664	K03829	K03685	K02490	K02224	K07005	K06168	K07030	K03335	K03088	K03075
K01643	K01657			K01083	K04042	K06158	K03551	K02573	K02769	K04487	K02948	K02897	K03501	K03498	K03697	K03188	K02239	K02343	K02338	K03830	K03625	K02916	K02083	K03601	K02794	K03768	K03296	K02414	K07040	K02950	K03438	K07584	K03666	K02909	K03826	K01999	K03595	K03798	K03665	K03830	K03686	K02491	K02226	K07010	K06173	K07040	K03336	K03089	K03076
K01644	K01658			K01085	K04043	K06168	K03553	K02574	K02770	K04488	K02950	K02899	K03502	K03499	K03699	K03189	K02240	K02346	K02340	K03856	K03628	K02926	K02086	K03602	K02795	K03779	K03299	K02415	K07042	K02952	K03439	K07590	K03671	K02914	K03827	K02000	K03596	K03803	K03666	K03856	K03687	K02492	K02227	K07012	K06178	K07042	K03337	K03100	K03078
K01646	K01659			K01087	K04047	K06173	K03555	K02600	K02771	K04517	K02952	K02902	K03523	K03500	K03700	K03190	K02241	K02347	K02341	K03892	K03629	K02931	K02101	K03606	K02796	K03780	K03307	K02416	K07043	K02954	K03442	K07636	K03685	K02916	K03831	K02001	K03601	K03816	K03671	K03892	K03695	K02493	K02230	K07015	K06180	K07043	K03338	K03101	K03082
K01647	K01661			K01089	K04066	K06178	K03556	K02601	K02773	K04564	K02954	K02904	K03524	K03501	K03701	K03210	K02242	K02348	K02342	K03924	K03630	K02933	K02103	K03608	K02808	K03783	K03308	K02417	K07056	K02956	K03458	K07646	K03686	K02919	K03856	K02002	K03602	K03823	K03685	K03924	K03696	K02495	K02231	K07027	K06187	K07045	K03386	K03106	K03086
K01649	K01662			K01090	K04068	K06179	K03564	K02614	K02774	K04567	K02956	K02906	K03529	K03502	K03702	K03215	K02243	K02352	K02343	K03925	K03631	K02935	K02106	K03609	K02809	K03786	K03310	K02418	K07058	K02959	K03466	K07658	K03687	K02926	K03892	K02003	K03606	K03824	K03686	K03925	K03698	K02497	K02232	K07030	K06196	K07056	K03387	K03110	K03088
K01652	K01664			K01091	K04069	K06180	K03565	K02617	K02775	K04655	K02959	K02907	K03530	K03523	K03703	K03216	K02244	K02355	K02346	K03929	K03648	K02939	K02108	K03610	K02810	K03789	K03315	K02419	K07079	K02961	K03469	K07667	K03696	K02931	K03924	K02004	K03608	K03826	K03687	K03929	K03699	K02499	K02233	K07040	K06199	K07079	K03394	K03111	K03089
K01653	K01665			K01092	K04072	K06183	K03569	K02638	K02777	K04720	K02961	K02909	K03531	K03524	K03709	K03217	K02245	K02356	K02347	K03977	K03650	K02945	K02109	K03612	K02823	K03790	K03320	K02420	K07082	K02963	K03470	K07699	K03698	K02933	K03925	K02005	K03609	K03856	K03695	K03977	K03700	K02500	K02237	K07042	K06200	K07082	K03402	K03113	K03100
K01654	K01666			K01093	K04074	K06187	K03570	K02647	K02778	K04757	K02963	K02911	K03536	K03529	K03710	K03218	K02246	K02357	K02355	K03978	K03654	K02946	K02110	K03613	K02824	K03797	K03324	K02421	K07089	K02965	K03471	K07727	K03701	K02935	K03976	K02010	K03610	K03892	K03696	K03978	K03701	K02501	K02238	K07043	K06206	K07088	K03404	K03116	K03101
K01657	K01667			K01095	K04075	K06201	K03571	K02653	K02779	K04758	K02965	K02913	K03544	K03530	K03711	K03231	K02247	K02358	K02356	K03979	K03655	K02948	K02111	K03614	K02825	K03798	K03340	K02422	K07095	K02967	K03475	K07729	K03702	K02939	K03977	K02011	K03612	K03925	K03697	K03979	K03702	K02502	K02242	K07045	K06207	K07089	K03405	K03117	K03106
K01658	K01668			K01096	K04077	K06207	K03572	K02654	K02781	K04759	K02967	K02914	K03545	K03531	K03723	K03282	K02248	K02371	K02357	K04043	K03657	K02950	K02112	K03615	K02834	K03800	K03388	K02423	K07098	K02968	K03476	K07736	K03703	K02945	K03978	K02012	K03613	K03973	K03698	K04043	K03703	K02503	K02277	K07056	K06212	K07090	K03416	K03118	K03110
K01659	K01673			K01101	K04078	K06217	K03574	K02669	K02782	K04763	K02968	K02916	K03547	K03534	K03733	K03284	K02249	K02372	K02358	K04061	K03664	K02952	K02113	K03616	K02835	K03816	K03389	K02424	K07105	K02970	K03478	K07738	K03704	K02946	K03979	K02013	K03614	K03976	K03699	K04061	K03704	K02518	K02304	K07075	K06213	K07095	K03424	K03151	K03111
K01661	K01676			K01104	K04083	K06218	K03575	K02687	K02783	K04769	K02970	K02926	K03549	K03536	K03737	K03292	K02250	K02379	K02361	K04066	K03665	K02954	K02114	K03617	K02836	K03823	K03390	K02428	K07124	K02982	K03483	K07742	K03705	K02948	K04034	K02015	K03615	K03977	K03701	K04066	K03705	K02519	K02313	K07079	K06217	K07107	K03426	K03168	K03113
K01662	K01677			K01106	K04086	K06223	K03581	K02692	K02786	K04771	K02982	K02931	K03550	K03544	K03739	K03293	K02251	K02381	K02363	K04068	K03671	K02956	K02115	K03621	K02837	K03826	K03402	K02433	K07126	K02986	K03484	K07793	K03707	K02950	K04041	K02016	K03616	K03978	K03702	K04068	K03706	K02520	K02314	K07082	K06218	K07124	K03431	K03169	K03116
K01664	K01678			K01110	K04094	K06286	K03584	K02694	K02787	K04773	K02986	K02933	K03551	K03545	K03742	K03294	K02253	K02385	K02372	K04069	K03685	K02959	K02116	K03624	K02838	K03830	K03406	K02434	K07133	K02988	K03486	K07816	K03708	K02952	K04042	K02017	K03617	K03979	K03703	K04069	K03709	K02525	K02315	K07088	K06221	K07133	K03432	K03177	K03117
K01665	K01679			K01113	K04095	K06287	K03588	K02699	K02788	K04835	K02988	K02935	K03553	K03547	K03750	K03296	K02254	K02387	K02379	K04070	K03686	K02961	K02160	K03625	K02851	K03856	K03407	K02435	K07137	K02990	K03488	K07979	K03710	K02954	K04043	K02018	K03621	K03980	K03705	K04070	K03711	K02526	K02316	K07089	K06281	K07137	K03433	K03179	K03118
K01666	K01681			K01114	K04096	K06298	K03594	K02755	K02790	K05297	K02990	K02939	K03555	K03549	K03753	K03299	K02259	K02388	K02387	K04072	K03687	K02963	K02171	K03628	K02852	K03892	K03408	K02437	K07138	K02992	K03491	K08303	K03711	K02956	K04066	K02020	K03624	K04042	K03709	K04072	K03716	K02528	K02335	K07090	K06282	K07154	K03436	K03181	K03151
K01667	K01682			K01115	K04485	K06305	K03595	K02756	K02791	K05364	K02992	K02945	K03565	K03550	K03763	K03300	K02274	K02389	K02388	K04075	K03695	K02965	K02182	K03629	K02856	K03924	K03410	K02440	K07139	K02994	K03492	K08384	K03716	K02959	K04068	K02021	K03625	K04043	K03713	K04075	K03723	K02529	K02337	K07095	K06287	K07164	K03437	K03182	K03168
K01668	K01684			K01118	K04487	K06328	K03596	K02757	K02793	K05366	K02994	K02946	K03570	K03551	K03768	K03303	K02275	K02390	K02389	K04077	K03696	K02967	K02188	K03630	K02859	K03925	K03411	K02443	K07166	K02996	K03495	K08591	K03719	K02961	K04069	K02025	K03628	K04045	K03719	K04077	K03733	K02530	K02338	K07107	K06346	K07166	K03438	K03183	K03169
K01673	K01685			K01119	K04488	K06333	K03601	K02768	K02794	K05396	K02996	K02948	K03571	K03553	K03783	K03305	K02276	K02392	K02390	K04078	K03698	K02968	K02199	K03631	K02860	K03976	K03412	K02445	K07171	K03040	K03496	K08600	K03722	K02963	K04074	K02026	K03629	K04061	K03723	K04078	K03734	K02538	K02340	K07124	K06416	K07171	K03439	K03184	K03177
K01676	K01686			K01126	K04567	K06334	K03602	K02769	K02795	K05515	K03040	K02950	K03572	K03555	K03785	K03306	K02277	K02396	K02392	K04079	K03699	K02970	K02221	K03648	K02863	K03977	K03413	K02446	K07173	K03043	K03497	K08602	K03723	K02965	K04077	K02027	K03630	K04066	K03733	K04079	K03737	K02548	K02341	K07133	K06442	K07220	K03442	K03185	K03187
K01677	K01687			K01127	K04758	K06346	K03608	K02770	K02796	K05524	K03043	K02952	K03574	K03565	K03789	K03308	K02301	K02397	K02396	K04083	K03700	K02982	K02224	K03650	K02864	K03978	K03415	K02469	K07213	K03046	K03498	K08722	K03734	K02967	K04078	K02028	K03631	K04068	K03734	K04083	K03743	K02549	K02342	K07137	K06610	K07238	K03457	K03186	K03188
K01678	K01689			K01128	K04759	K06373	K03609	K02781	K02798	K05540	K03046	K02954	K03575	K03570	K03790	K03310	K02303	K02398	K02397	K04094	K03701	K02986	K02226	K03654	K02867	K03979	K03424	K02470	K07217	K03060	K03499	K08744	K03737	K02968	K04079	K02029	K03648	K04069	K03737	K04094	K03763	K02551	K02343	K07154	K06864	K07258	K03458	K03210	K03189
K01679	K01692			K01129	K04762	K06374	K03610	K02782	K02799	K05566	K03060	K02956	K03581	K03571	K03798	K03311	K02304	K02400	K02400	K04095	K03702	K02988	K02227	K03655	K02871	K04019	K03426	K02475	K07258	K03070	K03500	K08998	K03741	K02982	K04083	K02030	K03650	K04070	K03742	K04095	K03768	K02552	K02346	K07164	K06881	K07260	K03466	K03212	K03190
K01681	K01693			K01130	K04763	K06378	K03612	K02783	K02800	K05567	K03070	K02959	K03584	K03572	K03800	K03312	K02313	K02401	K02401	K04096	K03703	K02990	K02231	K03657	K02874	K04026	K03427	K02476	K07260	K03071	K03501	K09013	K03742	K02986	K04096	K02031	K03652	K04074	K03763	K04096	K03769	K02556	K02348	K07166	K06898	K07271	K03469	K03214	K03210
K01682	K01695			K01131	K04771	K06379	K03613	K02798	K02803	K05568	K03071	K02961	K03588	K03574	K03816	K03315	K02314	K02404	K02404	K04485	K03704	K02992	K02232	K03664	K02876	K04027	K03431	K02479	K07271	K03073	K03502	K09022	K03750	K02988	K04114	K02032	K03654	K04075	K03768	K04485	K03783	K02557	K02355	K07171	K06901	K07306	K03470	K03215	K03212
K01684	K01696			K01133	K05311	K06381	K03614	K02799	K02804	K05569	K03073	K02963	K03589	K03575	K03823	K03316	K02315	K02405	K02406	K04486	K03705	K02994	K02233	K03665	K02878	K04028	K03437	K02480	K07282	K03075	K03523	K09121	K03763	K02990	K04477	K02033	K03655	K04077	K03783	K04486	K03785	K02563	K02356	K07220	K06909	K07307	K03475	K03216	K03214
K01685	K01698			K01136	K05340	K06382	K03615	K02800	K02806	K05570	K03075	K02965	K03590	K03581	K03824	K03319	K02316	K02406	K02407	K04487	K03706	K02996	K02234	K03671	K02879	K04029	K03438	K02483	K07301	K03076	K03524	K09710	K03768	K02992	K04485	K02034	K03657	K04078	K03785	K04487	K03789	K02564	K02357	K07238	K06920	K07308	K03488	K03217	K03215
K01686	K01699			K01138	K05366	K06385	K03616	K02805	K02808	K05571	K03076	K02967	K03595	K03584	K03827	K03321	K02334	K02407	K02408	K04488	K03709	K03040	K02236	K03685	K02881	K04031	K03439	K02490	K07341	K03077	K03529	K09747	K03778	K02994	K04486	K02035	K03660	K04079	K03789	K04488	K03790	K02584	K02358	K07258	K06921	K07309	K03491	K03218	K03216
K01687	K01703			K01139	K05540	K06386	K03617	K02808	K02809	K05592	K03077	K02968	K03596	K03588	K03830	K03322	K02335	K02408	K02409	K04517	K03713	K03043	K02237	K03686	K02884	K04032	K03442	K02491	K07447	K03086	K03530	K09748	K03784	K02996	K04487	K02036	K03664	K04083	K03790	K04517	K03797	K02598	K02371	K07260	K06925	K07313	K03496	K03269	K03217
K01689	K01704			K01141	K05573	K06398	K03621	K02809	K02810	K05795	K03086	K02970	K03601	K03589	K03831	K03328	K02337	K02409	K02410	K04565	K03723	K03046	K02238	K03687	K02886	K04034	K03457	K02492	K07448	K03088	K03531	K09762	K03785	K03040	K04488	K02037	K03665	K04094	K03798	K04565	K03798	K02600	K02372	K07306	K06941	K07334	K03497	K03270	K03218
K01692	K01706			K01142	K05592	K06399	K03624	K02810	K02812	K05808	K03088	K02982	K03602	K03590	K03833	K03346	K02338	K02410	K02411	K04567	K03724	K03048	K02240	K03695	K02887	K04041	K03458	K02493	K07451	K03090	K03536	K09765	K03786	K03043	K04517	K02038	K03671	K04096	K03800	K04567	K03799	K02601	K02377	K07307	K06942	K07391	K03499	K03271	K03269
K01693	K01708			K01143	K05808	K06402	K03625	K02823	K02813	K05810	K03090	K02986	K03621	K03595	K03856	K03366	K02340	K02411	K02412	K04750	K03733	K03060	K02241	K03696	K02888	K04042	K03465	K02495	K07456	K03091	K03544	K09769	K03789	K03046	K04564	K02039	K03685	K04114	K03816	K04750	K03826	K02609	K02379	K07308	K06949	K07402	K03500	K03272	K03270
K01695	K01709			K01144	K05822	K06405	K03628	K02824	K02814	K05820	K03091	K02988	K03624	K03596	K03892	K03367	K02341	K02412	K02416	K04758	K03734	K03070	K02242	K03698	K02890	K04043	K03466	K02497	K07461	K03092	K03545	K09772	K03798	K03048	K04567	K02040	K03686	K04485	K03825	K04758	K03829	K02610	K02387	K07309	K06951	K07443	K03501	K03273	K03271
K01696	K01710			K01147	K05823	K06406	K03629	K02825	K02815	K05837	K03092	K02990	K03625	K03601	K03925	K03386	K02342	K02413	K02417	K04759	K03742	K03073	K02243	K03699	K02892	K04045	K03469	K02499	K07462	K03100	K03546	K09777	K03800	K03060	K04651	K02049	K03687	K04486	K03826	K04759	K03830	K02611	K02388	K07341	K06958	K07447	K03521	K03274	K03272
K01698	K01711			K01150	K05832	K06407	K03630	K02834	K02817	K05896	K03100	K02992	K03628	K03602	K03976	K03387	K02343	K02414	K02419	K04762	K03763	K03074	K02244	K03700	K02895	K04061	K03470	K02500	K07464	K03101	K03547	K09779	K03803	K03070	K04652	K02050	K03695	K04487	K03892	K04762	K03892	K02612	K02389	K07391	K06960	K07448	K03522	K03282	K03273
K01699	K01712			K01151	K05833	K06408	K03631	K02835	K02818	K05919	K03101	K02994	K03629	K03613	K03977	K03392	K02346	K02415	K02420	K04763	K03768	K03075	K02245	K03701	K02897	K04066	K03483	K02501	K07478	K03106	K03549	K09787	K03816	K03072	K04655	K02051	K03696	K04488	K03924	K04763	K03925	K02615	K02390	K07402	K06962	K07458	K03523	K03284	K03274
K01703	K01713			K01153	K05837	K06409	K03648	K02836	K02819	K05934	K03106	K02996	K03630	K03614	K03978	K03402	K02347	K02416	K02421	K04769	K03778	K03076	K02246	K03702	K02899	K04068	K03484	K02502	K07483	K03110	K03550	K09811	K03823	K03073	K04720	K02052	K03698	K04517	K03925	K04769	K03973	K02616	K02392	K07443	K06966	K07460	K03524	K03286	K03282
K01704	K01714			K01154	K05845	K06410	K03650	K02837	K02823	K05936	K03110	K03040	K03631	K03615	K03979	K03424	K02348	K02417	K02422	K04771	K03783	K03086	K02248	K03703	K02902	K04070	K03486	K02503	K07491	K03111	K03551	K09812	K03856	K03074	K04757	K02053	K03699	K04567	K03973	K04771	K03976	K02617	K02395	K07447	K06972	K07461	K03526	K03299	K03284
K01706	K01715			K01155	K05846	K06411	K03654	K02838	K02824	K05964	K03111	K03043	K03647	K03616	K04027	K03427	K02352	K02418	K02424	K05297	K03786	K03088	K02250	K03705	K02904	K04072	K03488	K02519	K07497	K03147	K03553	K09815	K03925	K03075	K04758	K02054	K03700	K04758	K03976	K05297	K03977	K02621	K02396	K07458	K06973	K07462	K03527	K03303	K03285
K01708	K01719			K01156	K05847	K06416	K03655	K02851	K02825	K05966	K03147	K03046	K03648	K03617	K04028	K03429	K02355	K02419	K02428	K05349	K03789	K03091	K02251	K03706	K02906	K04074	K03495	K02520	K07533	K03148	K03555	K09816	K03976	K03076	K04759	K02055	K03701	K04759	K03977	K05349	K03978	K02622	K02398	K07460	K06997	K07473	K03530	K03304	K03286
K01709	K01720			K01158	K05896	K06426	K03657	K02860	K02826	K05985	K03148	K03048	K03650	K03621	K04029	K03431	K02356	K02420	K02433	K05364	K03790	K03092	K02259	K03723	K02907	K04075	K03496	K02525	K07560	K03149	K03565	K09817	K03977	K03086	K04762	K02056	K03702	K04762	K03978	K05364	K03979	K02647	K02400	K07461	K07005	K07478	K03531	K03306	K03297
K01710	K01727			K01159	K05910	K06436	K03660	K02863	K02827	K06001	K03149	K03060	K03652	K03624	K04031	K03436	K02357	K02421	K02434	K05366	K03797	K03095	K02274	K03733	K02909	K04077	K03497	K02526	K07566	K03150	K03570	K09888	K03978	K03088	K04763	K02057	K03703	K04763	K03979	K05366	K04034	K02687	K02405	K07462	K07007	K07505	K03536	K03307	K03299
K01711	K01728			K01160	K05937	K06438	K03664	K02864	K02828	K06012	K03150	K03070	K03654	K03625	K04041	K03437	K02358	K02422	K02435	K05515	K03798	K03100	K02275	K03734	K02911	K04078	K03498	K02528	K07570	K03151	K03571	K09903	K03979	K03090	K04769	K02058	K03704	K04769	K03980	K05515	K04043	K02688	K02406	K07464	K07010	K07533	K03544	K03308	K03303
K01712	K01729			K01163	K05946	K06442	K03665	K02867	K02829	K06015	K03151	K03073	K03655	K03628	K04042	K03438	K02361	K02423	K02437	K05524	K03826	K03101	K02276	K03742	K02913	K04079	K03499	K02529	K07574	K03152	K03572	K09951	K04023	K03091	K04771	K02062	K03705	K04771	K04042	K05524	K04061	K02749	K02407	K07473	K07012	K07560	K03545	K03310	K03304
K01713	K01730			K01164	K05985	K06518	K03671	K02871	K02834	K06019	K03152	K03075	K03657	K03629	K04043	K03439	K02363	K02424	K02440	K05540	K03829	K03106	K02277	K03744	K02914	K04083	K03500	K02532	K07584	K03154	K03574	K09974	K04024	K03092	K04773	K02063	K03706	K05337	K04043	K05540	K04066	K02750	K02408	K07478	K07015	K07566	K03549	K03311	K03306
K01714	K01732			K01165	K06023	K06871	K03685	K02874	K02835	K06024	K03154	K03076	K03664	K03630	K04061	K03442	K02372	K02428	K02443	K05808	K03892	K03110	K02283	K03763	K02916	K04085	K03501	K02538	K07586	K03168	K03575	K10112	K04028	K03100	K04835	K02064	K03709	K05341	K04045	K05808	K04068	K02755	K02409	K07483	K07027	K07568	K03550	K03313	K03308
K01715	K01733			K01166	K06024	K06872	K03686	K02876	K02836	K06042	K03168	K03081	K03665	K03631	K04066	K03446	K02379	K02431	K02445	K05810	K03924	K03111	K02301	K03768	K02926	K04094	K03502	K02548	K07636	K03169	K03581	K10117	K04029	K03101	K04940	K02071	K03710	K05366	K04061	K05810	K04069	K02756	K02410	K07533	K07030	K07636	K03551	K03314	K03310
K01719	K01734			K01173	K06131	K06878	K03687	K02878	K02837	K06131	K03169	K03082	K03667	K03647	K04068	K03451	K02381	K02433	K02446	K05820	K03925	K03116	K02303	K03778	K02931	K04096	K03517	K02549	K07650	K03177	K03584	K10118	K04031	K03106	K05297	K02072	K03713	K05515	K04066	K05820	K04070	K02757	K02411	K07560	K07033	K07646	K03553	K03315	K03311
K01720	K01735			K01174	K06147	K06881	K03688	K02879	K02838	K06133	K03177	K03086	K03671	K03648	K04069	K03453	K02387	K02434	K02469	K05825	K03969	K03118	K02304	K03783	K02933	K04114	K03518	K02551	K07658	K03210	K03588	K10119	K04042	K03110	K05364	K02073	K03723	K05524	K04068	K05825	K04072	K02759	K02412	K07566	K07040	K07658	K03564	K03316	K03312
K01727	K01736			K01175	K06148	K06885	K03695	K02881	K02851	K06147	K03210	K03088	K03685	K03650	K04070	K03455	K02388	K02435	K02470	K05837	K03973	K03151	K02313	K03786	K02935	K04477	K03523	K02552	K07699	K03215	K03589	K10212	K04043	K03111	K05366	K02076	K03724	K05540	K04069	K05837	K04075	K02760	K02413	K07568	K07042	K07667	K03565	K03317	K03313
K01728	K01737			K01176	K06153	K06889	K03696	K02884	K02859	K06153	K03215	K03091	K03686	K03652	K04072	K03466	K02392	K02437	K02475	K05882	K03976	K03152	K02314	K03789	K02939	K04485	K03524	K02556	K07720	K03216	K03590	K10254	K04061	K03116	K05396	K02078	K03733	K05592	K04070	K05882	K04077	K02761	K02417	K07636	K07043	K07704	K03574	K03321	K03314
K01729	K01738			K01177	K06158	K06901	K03698	K02886	K02860	K06158	K03216	K03092	K03687	K03654	K04075	K03469	K02396	K02440	K02476	K05896	K03977	K03168	K02315	K03790	K02945	K04487	K03525	K02557	K07726	K03217	K03595	K10536	K04066	K03118	K05515	K02081	K03734	K05792	K04074	K05896	K04078	K02768	K02419	K07646	K07045	K07722	K03575	K03326	K03315
K01730	K01739			K01178	K06173	K06920	K03699	K02887	K02863	K06168	K03217	K03095	K03688	K03655	K04077	K03470	K02397	K02443	K02477	K05946	K03978	K03169	K02316	K03797	K02946	K04488	K03526	K02563	K07742	K03218	K03596	K10773	K04068	K03151	K05524	K02083	K03743	K05795	K04075	K05946	K04079	K02769	K02420	K07658	K07056	K07727	K03578	K03327	K03316
K01732	K01740			K01179	K06178	K06923	K03700	K02888	K02864	K06173	K03218	K03100	K03693	K03657	K04078	K03471	K02398	K02445	K02479	K05985	K03979	K03177	K02334	K03798	K02948	K04517	K03527	K02564	K07770	K03281	K03601	K11069	K04069	K03152	K05540	K02086	K03744	K05799	K04077	K05985	K04083	K02770	K02422	K07667	K07062	K07729	K03579	K03385	K03317
K01733	K01744			K01181	K06180	K06925	K03701	K02890	K02867	K06178	K03231	K03101	K03695	K03664	K04079	K03480	K02406	K02446	K02480	K05989	K04023	K03183	K02335	K03826	K02950	K04564	K03529	K02575	K07775	K03284	K03602	K11071	K04070	K03168	K05592	K02103	K03763	K05808	K04078	K05989	K04096	K02773	K02426	K07668	K07075	K07738	K03581	K03386	K03319
K01734	K01745			K01182	K06183	K06926	K03702	K02892	K02871	K06179	K03281	K03106	K03696	K03665	K04083	K03481	K02407	K02469	K02481	K06001	K04034	K03187	K02337	K03829	K02952	K04567	K03530	K02598	K07776	K03292	K03621	K11072	K04072	K03169	K05786	K02108	K03768	K05810	K04079	K06001	K04477	K02774	K02428	K07704	K07079	K07739	K03582	K03402	K03321
K01735	K01746			K01183	K06187	K06929	K03703	K02895	K02874	K06180	K03284	K03110	K03697	K03667	K04087	K03483	K02408	K02470	K02483	K06023	K04041	K03188	K02338	K03892	K02954	K04720	K03531	K02600	K07979	K03294	K03624	K11145	K04074	K03177	K05808	K02109	K03778	K05820	K04083	K06023	K04485	K02775	K02429	K07722	K07082	K07742	K03583	K03424	K03325
K01736	K01749			K01184	K06191	K06941	K03704	K02899	K02876	K06187	K03292	K03111	K03698	K03671	K04088	K03484	K02422	K02472	K02490	K06024	K04042	K03189	K02340	K03925	K02956	K04758	K03534	K02601	K08282	K03296	K03625	K11189	K04075	K03183	K05810	K02110	K03783	K05832	K04085	K06024	K04486	K02777	K02437	K07727	K07088	K07749	K03584	K03426	K03326
K01737	K01750			K01185	K06198	K06942	K03705	K02902	K02878	K06194	K03294	K03116	K03699	K03685	K04094	K03486	K02423	K02474	K02491	K06133	K04043	K03190	K02341	K03973	K02959	K04759	K03536	K02612	K08303	K03297	K03628	K11358	K04077	K03205	K05837	K02111	K03786	K05833	K04094	K06133	K04487	K02790	K02440	K07729	K07089	K07755	K03587	K03431	K03327
K01738	K01751			K01186	K06199	K06948	K03706	K02904	K02879	K06199	K03296	K03118	K03700	K03686	K04096	K03495	K02424	K02476	K02492	K06147	K04045	K03191	K02342	K03976	K02961	K04762	K03544	K02617	K08316	K03299	K03629	K11381	K04078	K03210	K05895	K02112	K03789	K05837	K04096	K06147	K04488	K02791	K02443	K07738	K07090	K07776	K03588	K03435	K03335
K01739	K01752			K01187	K06201	K06949	K03710	K02906	K02881	K06206	K03297	K03151	K03701	K03687	K04477	K03497	K02428	K02477	K02493	K06148	K04061	K03210	K02343	K03977	K02963	K04763	K03545	K02619	K08365	K03305	K03630	K11749	K04079	K03215	K05896	K02113	K03790	K05845	K04114	K06148	K04516	K02794	K02444	K07739	K07095	K07816	K03589	K03438	K03336
K01740	K01753			K01188	K06207	K06958	K03711	K02907	K02884	K06207	K03299	K03152	K03702	K03688	K04485	K03499	K02433	K02479	K02495	K06153	K04066	K03215	K02346	K03978	K02965	K04769	K03546	K02621	K08384	K03307	K03631	K11751	K04083	K03216	K05919	K02114	K03797	K05846	K04485	K06153	K04517	K02795	K02445	K07742	K07107	K07862	K03593	K03439	K03337
K01744	K01754			K01189	K06213	K06959	K03716	K02909	K02886	K06212	K03305	K03168	K03703	K03693	K04487	K03500	K02434	K02480	K02497	K06158	K04068	K03216	K02347	K03979	K02967	K04771	K03547	K02622	K08483	K03310	K03637	K11753	K04094	K03217	K05934	K02115	K03798	K05847	K04487	K06158	K04562	K02798	K02446	K07749	K07124	K07979	K03595	K03462	K03338
K01745	K01755			K01190	K06216	K06960	K03723	K02911	K02887	K06213	K03307	K03169	K03704	K03695	K04488	K03501	K02435	K02483	K02499	K06168	K04069	K03217	K02348	K04041	K02968	K05297	K03550	K02647	K08591	K03311	K03639	K11754	K04095	K03218	K05936	K02116	K03816	K05878	K04488	K06168	K04565	K02799	K02469	K07755	K07126	K08217	K03596	K03466	K03385
K01746	K01756			K01191	K06217	K06967	K03724	K02913	K02888	K06217	K03310	K03177	K03705	K03696	K04517	K03502	K02437	K02484	K02500	K06173	K04070	K03218	K02351	K04042	K02970	K05337	K03551	K02687	K08600	K03312	K03647	K11991	K04096	K03270	K05964	K02160	K03823	K05879	K04517	K06173	K04655	K02800	K02470	K07776	K07133	K08297	K03601	K03469	K03386
K01749	K01758			K01192	K06221	K06973	K03734	K02914	K02890	K06223	K03311	K03205	K03706	K03697	K04564	K03523	K02439	K02486	K02501	K06178	K04075	K03273	K02355	K04043	K02982	K05341	K03553	K02749	K08724	K03315	K03648	K12132	K04485	K03271	K05966	K02171	K03826	K05896	K04567	K06178	K04720	K02803	K02472	K07816	K07137	K08298	K03602	K03470	K03402
K01750	K01759			K01193	K06286	K06993	K03737	K02916	K02892	K06283	K03312	K03210	K03708	K03698	K04567	K03524	K02440	K02490	K02502	K06179	K04077	K03281	K02356	K04045	K02986	K05349	K03555	K02750	K08744	K03316	K03650	K12410	K04486	K03273	K05985	K02172	K03829	K05919	K04758	K06179	K04758	K02804	K02473	K07862	K07149	K08299	K03624	K03475	K03424
K01751	K01760			K01194	K06346	K06997	K03741	K02919	K02895	K06284	K03315	K03215	K03709	K03699	K04720	K03529	K02443	K02491	K02503	K06180	K04078	K03282	K02357	K04061	K02988	K05366	K03556	K02755	K08968	K03324	K03652	K12527	K04487	K03284	K06001	K02199	K03856	K05946	K04759	K06180	K04759	K02805	K02474	K07979	K07154	K08303	K03625	K03476	K03426
K01752	K01761			K01195	K06400	K07001	K03742	K02926	K02897	K06287	K03316	K03216	K03710	K03700	K04758	K03530	K02445	K02492	K02518	K06187	K04079	K03284	K02358	K04066	K02990	K05515	K03563	K02756	K09013	K03367	K03654	K12574	K04488	K03292	K06012	K02205	K03892	K05985	K04762	K06187	K04763	K02809	K02475	K08217	K07164	K08315	K03628	K03477	K03427
K01753	K01768			K01196	K06442	K07005	K03744	K02931	K02899	K06306	K03324	K03217	K03711	K03701	K04759	K03531	K02446	K02493	K02519	K06189	K04083	K03292	K02371	K04068	K02992	K05524	K03565	K02757	K09014	K03399	K03655	K13004	K04517	K03294	K06015	K02221	K03924	K06012	K04763	K06189	K04769	K02810	K02476	K08303	K07166	K08316	K03629	K03484	K03431
K01754	K01770			K01197	K06726	K07010	K03763	K02933	K02902	K06317	K03367	K03218	K03713	K03702	K04762	K03535	K02469	K02495	K02520	K06206	K04087	K03293	K02372	K04069	K02994	K05540	K03569	K02759	K09015	K03406	K03657	K13252	K04564	K03296	K06016	K02232	K03925	K06016	K04771	K06206	K04771	K02818	K02477	K08315	K07171	K08358	K03631	K03485	K03436
K01755	K01771			K01198	K06878	K07012	K03768	K02935	K02904	K06333	K03399	K03281	K03722	K03703	K04769	K03536	K02470	K02497	K02528	K06207	K04088	K03294	K02379	K04070	K02996	K05592	K03570	K02760	K09022	K03407	K03664	K13292	K04567	K03298	K06019	K02233	K03929	K06023	K05020	K06207	K05337	K02819	K02478	K08316	K07172	K08368	K03635	K03495	K03438
K01756	K01772			K01200	K06881	K07016	K03778	K02939	K02906	K06334	K03406	K03282	K03723	K03704	K04771	K03544	K02475	K02499	K02529	K06213	K04095	K03299	K02385	K04075	K03040	K05601	K03571	K02761	K09157	K03408	K03665	K13479	K04653	K03303	K06024	K02236	K03930	K06024	K05297	K06213	K05341	K02821	K02481	K08352	K07220	K08483	K03636	K03498	K03439
K01758	K01775			K01201	K06885	K07025	K03781	K02945	K02907	K06346	K03407	K03284	K03733	K03705	K05020	K03545	K02476	K02500	K02548	K06217	K04096	K03305	K02387	K04077	K03043	K05770	K03572	K02768	K09459	K03410	K03667	K13789	K04654	K03305	K06042	K02237	K03972	K06131	K05337	K06217	K05364	K02822	K02483	K08358	K07238	K08591	K03637	K03499	K03453
K01759	K01776			K01204	K06889	K07027	K03783	K02946	K02909	K06373	K03408	K03293	K03734	K03706	K05297	K03546	K02477	K02501	K02549	K06219	K04485	K03306	K02388	K04078	K03046	K05808	K03574	K02769	K09710	K03411	K03671	K13963	K04655	K03306	K06131	K02238	K03976	K06133	K05339	K06219	K05366	K02823	K02484	K08483	K07258	K08600	K03638	K03500	K03458
K01760	K01778			K01205	K06890	K07029	K03785	K02948	K02911	K06374	K03410	K03294	K03737	K03707	K05341	K03547	K02479	K02502	K02551	K06283	K04486	K03307	K02389	K04079	K03048	K05825	K03575	K02770	K09747	K03412	K03685	K14155	K04656	K03307	K06133	K02239	K03977	K06147	K05341	K06283	K05515	K02824	K02492	K08591	K07260	K08641	K03639	K03501	K03462
K01761	K01779			K01206	K06893	K07030	K03789	K02950	K02913	K06378	K03411	K03299	K03741	K03708	K05366	K03550	K02480	K02503	K02552	K06287	K04487	K03310	K02390	K04083	K03060	K05832	K03577	K02771	K09748	K03413	K03686	K14441	K04749	K03308	K06147	K02240	K03978	K06153	K05349	K06287	K05540	K02825	K02493	K08600	K07282	K08659	K03644	K03524	K03466
K01768	K01783			K01207	K06895	K07035	K03790	K02952	K02914	K06379	K03412	K03300	K03742	K03709	K05524	K03551	K02483	K02509	K02553	K06295	K04488	K03311	K02392	K04087	K03070	K05833	K03581	K02777	K09761	K03424	K03687	K14540	K04758	K03310	K06153	K02241	K03979	K06158	K05366	K06295	K05566	K02826	K02499	K08680	K07306	K08680	K03648	K03526	K03469
K01770	K01784			K01208	K06896	K07040	K03797	K02954	K02916	K06381	K03413	K03305	K03744	K03710	K05540	K03553	K02490	K02518	K02556	K06297	K04517	K03315	K02396	K04088	K03073	K05837	K03584	K02781	K09762	K03427	K03693	K14742	K04759	K03311	K06158	K02242	K04027	K06168	K05499	K06297	K05567	K02827	K02500	K08744	K07307	K08744	K03652	K03527	K03470
K01771	K01785			K01209	K06901	K07042	K03798	K02956	K02919	K06387	K03424	K03306	K03758	K03711	K05592	K03555	K02491	K02519	K02557	K06306	K04562	K03316	K02397	K04095	K03075	K05895	K03588	K02782	K09769	K03429	K03695	K14761	K04763	K03312	K06168	K02243	K04028	K06173	K05515	K06306	K05568	K02828	K02501	K08963	K07308	K08963	K03654	K03528	K03475
K01772	K01786			K01210	K06909	K07043	K03816	K02959	K02926	K06390	K03427	K03307	K03763	K03713	K05808	K03564	K02492	K02520	K02563	K06333	K04565	K03319	K02398	K04096	K03076	K05896	K03589	K02783	K09772	K03430	K03696	K15024	K04769	K03315	K06173	K02244	K04029	K06178	K05524	K06333	K05569	K02829	K02503	K08972	K07309	K08972	K03655	K03531	K03476
K01775	K01787			K01212	K06915	K07052	K03823	K02961	K02931	K06392	K03429	K03310	K03767	K03722	K05825	K03565	K02493	K02525	K02564	K06334	K04567	K03320	K02400	K04485	K03086	K05934	K03594	K02798	K09775	K03431	K03697	K15342	K04771	K03317	K06178	K02245	K04031	K06179	K05540	K06334	K05570	K02834	K02517	K08981	K07311	K08981	K03657	K03532	K03477
K01776	K01788			K01214	K06919	K07053	K03827	K02963	K02933	K06393	K03430	K03311	K03768	K03723	K05832	K03570	K02495	K02526	K02575	K06346	K04749	K03321	K02401	K04486	K03088	K05936	K03595	K02799	K09811	K03437	K03698	K15580	K05020	K03320	K06179	K02246	K04041	K06180	K05588	K06346	K05571	K02835	K02518	K08998	K07316	K08998	K03664	K03533	K03485
K01778	K01790			K01215	K06925	K07056	K03856	K02965	K02935	K06398	K03431	K03315	K03783	K03733	K05833	K03571	K02497	K02528	K02584	K06373	K04758	K03322	K02404	K04487	K03091	K05985	K03596	K02800	K09812	K03438	K03699	K15633	K05337	K03321	K06180	K02247	K04042	K06183	K05592	K06373	K05592	K02836	K02519	K08999	K07391	K08999	K03665	K03536	K03486
K01779	K01791			K01218	K06942	K07058	K03892	K02967	K02939	K06399	K03437	K03316	K03784	K03734	K05837	K03572	K02499	K02529	K02598	K06374	K04759	K03325	K02405	K04488	K03092	K06012	K03601	K02803	K09815	K03439	K03700	K15986	K05364	K03324	K06187	K02248	K04043	K06187	K05808	K06374	K05692	K02838	K02520	K09013	K07400	K09013	K03671	K03544	K03495
K01783	K01792			K01219	K06948	K07079	K03924	K02968	K02945	K06405	K03438	K03321	K03785	K03737	K05878	K03574	K02500	K02530	K02600	K06378	K04761	K03328	K02406	K04517	K03095	K06015	K03602	K02804	K09825	K03442	K03701	K16328	K05366	K03325	K06206	K02249	K04061	K06200	K05810	K06378	K05795	K02851	K02523	K09117	K07402	K09117	K03684	K03545	K03498
K01784	K01799			K01220	K06949	K07082	K03925	K02970	K02946	K06406	K03439	K03322	K03789	K03741	K05879	K03575	K02501	K02538	K02601	K06379	K04762	K03340	K02407	K04562	K03100	K06023	K03605	K02809	K09903	K03458	K03702	K16329	K05396	K03335	K06207	K02250	K04066	K06201	K05832	K06379	K05808	K02859	K02526	K09121	K07443	K09121	K03685	K03548	K03499
K01785	K01802			K01222	K06950	K07088	K03929	K02982	K02948	K06407	K03442	K03326	K03797	K03742	K05896	K03581	K02502	K02548	K02617	K06381	K04763	K03346	K02408	K04565	K03101	K06024	K03606	K02810	K09951	K03465	K03703	K16785	K05515	K03336	K06213	K02251	K04068	K06206	K05833	K06381	K05810	K02860	K02527	K09138	K07447	K09157	K03686	K03550	K03500
K01786	K01803			K01223	K06958	K07089	K03976	K02986	K02950	K06408	K03458	K03327	K03798	K03763	K05934	K03584	K02503	K02549	K02619	K06382	K04769	K03366	K02409	K04567	K03106	K06042	K03608	K02818	K09952	K03466	K03704	K16786	K05520	K03337	K06217	K02254	K04069	K06207	K05837	K06382	K05837	K02862	K02528	K09157	K07458	K09167	K03687	K03551	K03501
K01787	K01804			K01224	K06959	K07095	K03977	K02988	K02952	K06409	K03465	K03328	K03800	K03767	K05936	K03588	K02518	K02551	K02621	K06383	K04771	K03367	K02410	K04655	K03110	K06131	K03609	K02819	K09974	K03469	K03705	K16787	K05566	K03340	K06218	K02259	K04070	K06209	K05896	K06383	K05882	K02863	K02529	K09167	K07460	K09457	K03695	K03553	K03503
K01788	K01805			K01226	K06960	K07098	K03978	K02990	K02954	K06412	K03466	K03335	K03810	K03768	K05985	K03589	K02519	K02552	K02622	K06385	K05297	K03386	K02411	K04720	K03111	K06133	K03610	K02822	K09976	K03470	K03706	K16789	K05567	K03342	K06283	K02274	K04075	K06213	K05919	K06385	K05896	K02864	K02536	K09457	K07461	K09458	K03696	K03554	K03524
K01790	K01807			K01227	K06962	K07107	K03979	K02992	K02956	K06416	K03469	K03336	K03811	K03783	K06012	K03590	K02520	K02556	K02647	K06387	K05341	K03394	K02412	K04750	K03113	K06147	K03612	K02823	K10439	K03475	K03707	K16898	K05568	K03346	K06284	K02275	K04077	K06217	K05936	K06387	K05946	K02867	K02548	K09458	K07462	K09703	K03699	K03555	K03526
K01791	K01808			K01229	K06967	K07126	K04028	K02994	K02959	K06418	K03470	K03337	K03816	K03784	K06016	K03593	K02525	K02557	K02687	K06390	K05349	K03396	K02413	K04758	K03116	K06153	K03613	K02824	K10563	K03478	K03708	K16899	K05569	K03386	K06287	K02276	K04078	K06283	K05946	K06390	K06001	K02871	K02556	K09692	K07464	K09710	K03701	K03557	K03527
K01799	K01809			K01230	K06975	K07133	K04029	K02996	K02961	K06442	K03475	K03338	K03823	K03785	K06023	K03595	K02526	K02563	K02759	K06391	K05350	K03402	K02414	K04759	K03118	K06158	K03614	K02825	K10773	K03481	K03709	K17758	K05570	K03387	K06306	K02277	K04079	K06284	K05985	K06391	K06012	K02874	K02557	K09703	K07473	K09747	K03702	K03558	K03528
K01802	K01810			K01232	K07009	K07137	K04031	K03040	K02963	K06714	K03478	K03346	K03825	K03789	K06024	K03596	K02528	K02564	K02760	K06392	K05364	K03406	K02415	K04763	K03146	K06168	K03615	K02826	K10778	K03483	K03710	K17759	K05571	K03394	K06317	K02279	K04083	K06287	K05988	K06392	K06023	K02876	K02563	K09710	K07478	K09748	K03703	K03559	K03531
K01803	K01811			K01233	K07010	K07139	K04041	K03043	K02965	K06864	K03481	K03367	K03826	K03790	K06042	K03601	K02529	K02598	K02761	K06393	K05366	K03408	K02416	K04769	K03147	K06173	K03616	K02827	K10823	K03484	K03711	K18011	K05592	K03402	K06333	K02282	K04085	K06295	K06012	K06393	K06024	K02878	K02564	K09747	K07483	K09761	K03704	K03560	K03536
K01804	K01812			K01235	K07015	K07141	K04043	K03046	K02967	K06871	K03483	K03386	K03833	K03797	K06120	K03602	K02532	K02600	K02768	K06394	K05396	K03410	K02417	K04771	K03151	K06178	K03617	K02828	K10907	K03486	K03713	K18012	K05601	K03406	K06334	K02283	K04087	K06306	K06023	K06394	K06075	K02879	K02574	K09748	K07493	K09762	K03705	K03561	K03544
K01805	K01813			K01236	K07017	K07150	K04066	K03060	K02968	K06881	K03484	K03402	K03839	K03798	K06131	K03621	K02538	K02601	K02769	K06396	K05515	K03412	K02418	K05297	K03152	K06179	K03621	K02829	K10917	K03488	K03722	K18013	K05739	K03407	K06346	K02291	K04088	K06317	K06024	K06396	K06131	K02881	K02587	K09761	K07497	K09765	K03707	K03562	K03545
K01807	K01814			K01239	K07027	K07166	K04069	K03070	K02970	K06888	K03486	K03413	K03856	K03800	K06133	K03624	K02548	K02609	K02770	K06397	K05540	K03413	K02419	K05303	K03168	K06180	K03623	K02834	K10947	K03491	K03723	K18014	K05770	K03408	K06373	K02301	K04096	K06333	K06131	K06397	K06147	K02884	K02588	K09762	K07533	K09767	K03709	K03563	K03548
K01808	K01815			K01241	K07029	K07171	K04070	K03072	K02982	K06895	K03488	K03424	K03892	K03810	K06147	K03625	K02549	K02610	K02777	K06398	K05566	K03415	K02420	K05341	K03169	K06183	K03624	K02835	K10979	K03495	K03733	K18119	K05786	K03410	K06374	K02303	K04477	K06334	K06133	K06398	K06148	K02886	K02598	K09765	K07560	K09772	K03710	K03564	K03550
K01809	K01816			K01243	K07030	K07173	K04072	K03073	K02986	K06897	K03491	K03427	K03925	K03816	K06153	K03628	K02551	K02611	K02803	K06399	K05567	K03424	K02421	K05343	K03177	K06187	K03625	K02836	K11068	K03496	K03734	K18640	K05799	K03411	K06378	K02304	K04485	K06346	K06147	K06399	K06153	K02887	K02600	K09767	K07566	K09773	K03711	K03565	K03551
K01810	K01817			K01244	K07035	K07238	K04075	K03074	K02988	K06898	K03495	K03431	K03928	K03823	K06158	K03629	K02552	K02612	K02804	K06400	K05568	K03427	K02422	K05349	K03183	K06200	K03628	K02838	K11069	K03497	K03735	K18672	K05808	K03412	K06379	K02313	K04486	K06350	K06153	K06400	K06158	K02888	K02601	K09772	K07568	K09790	K03712	K03566	K03553
K01811	K01818			K01246	K07038	K07240	K04077	K03075	K02990	K06901	K03496	K03436	K03930	K03824	K06167	K03630	K02556	K02615	K02809	K06405	K05569	K03431	K02423	K05350	K03210	K06207	K03629	K02851	K11070	K03498	K03736	K18682	K05810	K03413	K06381	K02314	K04487	K06351	K06158	K06405	K06168	K02890	K02612	K09773	K07636	K09811	K03719	K03568	K03554
K01812	K01821			K01247	K07040	K07258	K04078	K03076	K02992	K06923	K03497	K03437	K03973	K03825	K06168	K03631	K02557	K02616	K02810	K06406	K05570	K03437	K02424	K05364	K03215	K06209	K03630	K02859	K11071	K03499	K03737	K18707	K05820	K03415	K06385	K02316	K04488	K06373	K06167	K06406	K06173	K02892	K02614	K09790	K07646	K09812	K03722	K03569	K03555
K01813	K01823			K01250	K07042	K07260	K04079	K03086	K02994	K06925	K03498	K03438	K03976	K03826	K06173	K03635	K02563	K02617	K02818	K06407	K05571	K03438	K02428	K05366	K03216	K06217	K03631	K02860	K11072	K03500	K03739	K19117	K05822	K03424	K06387	K02335	K04517	K06374	K06168	K06407	K06179	K02895	K02617	K09811	K07658	K09903	K03723	K03570	K03557
K01814	K01834			K01251	K07045	K07271	K04083	K03088	K02996	K06941	K03499	K03439	K03977	K03827	K06178	K03636	K02564	K02619	K02819	K06409	K05592	K03439	K02429	K05515	K03217	K06223	K03637	K02862	K11144	K03501	K03740	K19118	K05825	K03426	K06390	K02337	K04562	K06378	K06173	K06409	K06180	K02897	K02619	K09812	K07667	K10026	K03727	K03571	K03558
K01815	K01835			K01252	K07052	K07284	K04087	K03091	K03040	K06942	K03500	K03442	K03978	K03839	K06179	K03637	K02575	K02621	K02822	K06410	K05606	K03442	K02433	K05540	K03218	K06284	K03639	K02863	K11145	K03517	K03741	K19119	K05832	K03427	K06392	K02338	K04565	K06379	K06178	K06410	K06182	K02899	K02621	K09903	K07668	K10039	K03733	K03572	K03559
K01816	K01838			K01255	K07056	K07301	K04088	K03092	K03043	K06949	K03501	K03458	K03979	K03856	K06180	K03638	K02598	K02622	K02823	K06411	K05808	K03446	K02434	K05566	K03269	K06287	K03648	K02864	K11175	K03518	K03742	K19271	K05833	K03429	K06393	K02340	K04567	K06381	K06179	K06411	K06183	K02904	K02622	K09951	K07696	K10040	K03737	K03573	K03560
K01817	K01839			K01256	K07058	K07313	K04095	K03100	K03046	K06950	K03517	K03466	K04024	K03885	K06183	K03639	K02600	K02634	K02824	K06412	K05810	K03449	K02435	K05567	K03270	K06295	K03650	K02867	K11189	K03521	K03750	K19294	K05837	K03431	K06398	K02341	K04651	K06382	K06180	K06412	K06187	K02906	K02650	K10026	K07704	K10117	K03743	K03574	K03561
K01818	K01840			K01258	K07078	K07335	K04096	K03101	K03048	K06951	K03518	K03469	K04027	K03892	K06187	K03644	K02601	K02635	K02825	K06413	K05837	K03453	K02437	K05568	K03281	K06317	K03654	K02871	K11717	K03522	K03752	K19411	K05845	K03437	K06399	K02342	K04652	K06383	K06183	K06413	K06201	K02907	K02651	K10039	K07705	K10206	K03748	K03575	K03562
K01821	K01841			K01259	K07082	K07343	K04477	K03106	K03060	K06958	K03521	K03470	K04028	K03924	K06206	K03647	K02612	K02636	K02826	K06421	K05895	K03455	K02440	K05569	K03282	K06333	K03655	K02876	K11749	K03523	K03763	K19689	K05846	K03438	K06405	K02343	K04749	K06385	K06187	K06421	K06207	K02909	K02652	K10040	K07722	K10254	K03750	K03576	K03563
K01823	K01843			K01261	K07088	K07404	K04485	K03110	K03070	K06959	K03522	K03471	K04029	K03925	K06207	K03648	K02617	K02637	K02827	K06438	K05896	K03457	K02443	K05570	K03284	K06334	K03657	K02879	K11753	K03524	K03767	K20074	K05847	K03439	K06406	K02346	K04757	K06387	K06200	K06438	K06209	K02911	K02653	K10041	K07726	K10536	K03758	K03578	K03564
K01834	K01844			K01262	K07090	K07407	K04486	K03111	K03073	K06960	K03523	K03475	K04030	K03928	K06209	K03650	K02619	K02640	K02828	K06442	K05934	K03466	K02445	K05571	K03286	K06346	K03664	K02881	K11754	K03525	K03768	K20265	K05896	K03442	K06407	K02347	K04758	K06390	K06206	K06442	K06217	K02913	K02669	K10117	K07727	K10716	K03761	K03580	K03565
K01835	K01845			K01265	K07095	K07443	K04487	K03116	K03075	K06967	K03524	K03476	K04031	K03930	K06217	K03652	K02621	K02647	K02829	K06864	K05936	K03469	K02446	K05592	K03293	K06350	K03665	K02886	K11924	K03526	K03781	K21071	K05919	K03449	K06408	K02348	K04759	K06391	K06207	K06864	K06218	K02914	K02687	K10206	K07729	K10773	K03762	K03581	K03566
K01838	K01846			K01266	K07097	K07447	K04488	K03117	K03076	K06973	K03525	K03478	K04041	K03972	K06218	K03654	K02622	K02687	K02834	K06871	K05970	K03470	K02469	K05593	K03294	K06351	K03671	K02887	K11991	K03527	K03783	K21600	K05946	K03451	K06409	K02351	K04762	K06392	K06209	K06871	K06221	K02916	K02688	K10254	K07738	K10947	K03767	K03582	K03568
K01839	K01847			K01267	K07107	K07448	K04517	K03118	K03086	K06997	K03526	K03483	K04042	K03973	K06221	K03655	K02647	K02688	K02835	K06872	K05989	K03484	K02470	K05606	K03296	K06373	K03685	K02888	K12132	K03529	K03784	K21636	K05985	K03465	K06412	K02355	K04763	K06393	K06212	K06872	K06223	K02919	K02744	K10536	K07739	K10974	K03768	K03583	K03569
K01840	K01848			K01270	K07118	K07452	K04565	K03147	K03088	K07001	K03527	K03484	K04043	K03976	K06223	K03657	K02687	K02689	K02836	K06881	K05995	K03492	K02472	K05804	K03299	K06374	K03686	K02892	K12257	K03530	K03785	K21929	K06012	K03466	K06416	K02356	K04769	K06394	K06213	K06881	K06283	K02926	K02745	K10716	K07742	K11041	K03776	K03584	K03570
K01841	K01849			K01271	K07124	K07456	K04567	K03148	K03090	K07003	K03529	K03486	K04047	K03977	K06283	K03664	K02749	K02690	K02838	K06889	K06001	K03495	K02477	K05808	K03303	K06378	K03687	K02895	K12373	K03531	K03789	K22132	K06023	K03469	K06418	K02357	K04771	K06395	K06217	K06889	K06287	K02931	K02746	K10773	K07749	K11068	K03781	K03585	K03571
K01843	K01854			K01273	K07150	K07458	K04720	K03149	K03091	K07005	K03530	K03488	K04063	K03978	K06284	K03665	K02750	K02703	K02851	K06898	K06012	K03496	K02479	K05810	K03305	K06379	K03695	K02897	K12410	K03536	K03790	K22278	K06024	K03470	K06442	K02358	K05275	K06396	K06223	K06898	K06298	K02933	K02747	K10947	K07776	K11175	K03783	K03586	K03572
K01844	K01856			K01277	K07166	K07461	K04749	K03150	K03092	K07009	K03531	K03491	K04066	K03979	K06287	K03666	K02755	K02704	K02859	K06901	K06023	K03497	K02480	K05817	K03307	K06381	K03696	K02899	K12553	K03537	K03797	K22431	K06131	K03481	K06518	K02361	K05297	K06397	K06283	K06901	K06306	K02935	K02755	K10974	K07807	K11189	K03786	K03587	K03573
K01845	K01857			K01278	K07171	K07462	K04751	K03151	K03095	K07010	K03536	K03492	K04068	K04024	K06295	K03667	K02756	K02705	K02860	K06902	K06024	K03498	K02481	K05832	K03308	K06385	K03698	K02904	K12555	K03544	K03798	K22900	K06133	K03483	K06714	K02363	K05339	K06398	K06284	K06902	K06310	K02939	K02756	K11041	K07814	K11358	K03789	K03588	K03574
K01846	K01858			K01281	K07173	K07464	K04758	K03152	K03100	K07027	K03537	K03493	K04069	K04027	K06306	K03671	K02757	K02706	K02862	K06903	K06042	K03499	K02483	K05833	K03310	K06387	K03699	K02906	K12573	K03545	K03800	K22927	K06147	K03484	K06864	K02372	K05341	K06399	K06287	K06903	K06317	K02945	K02757	K11068	K07816	K11645	K03790	K03589	K03575
K01847	K01866			K01283	K07223	K07478	K04759	K03154	K03101	K07033	K03544	K03495	K04072	K04028	K06333	K03685	K02759	K02709	K02863	K06905	K06113	K03500	K02490	K05837	K03311	K06390	K03700	K02907	K12574	K03546	K03810		K06153	K03486	K06871	K02379	K05342	K06400	K06295	K06905	K06320	K02946	K02759	K11175	K07862	K11741	K03798	K03590	K03576
K01848	K01867			K01284	K07258	K07491	K04763	K03168	K03106	K07042	K03545	K03496	K04074	K04029	K06334	K03686	K02760	K02711	K02864	K06906	K06131	K03501	K02491	K05845	K03312	K06392	K03701	K02909	K12952	K03547	K03811		K06168	K03495	K06881	K02381	K05349	K06402	K06306	K06906	K06333	K02948	K02760	K11189	K07979	K11749	K03801	K03591	K03578
K01849	K01868			K01286	K07284	K07559	K04769	K03169	K03110	K07045	K03546	K03497	K04075	K04030	K06346	K03687	K02761	K02712	K02867	K06907	K06147	K03502	K02492	K05846	K03313	K06393	K03702	K02913	K13012	K03550	K03816		K06173	K03496	K06888	K02385	K05350	K06405	K06317	K06907	K06334	K02950	K02761	K11358	K08217	K11752	K03811	K03592	K03580
K01854	K01869			K01295	K07304	K07560	K04771	K03177	K03111	K07058	K03547	K03498	K04077	K04031	K06378	K03695	K02768	K02715	K02871	K06908	K06153	K03522	K02493	K05847	K03315	K06397	K03703	K02916	K13038	K03551	K03824		K06178	K03497	K06895	K02387	K05364	K06406	K06333	K06908	K06346	K02952	K02768	K11645	K08282	K11753	K03820	K03593	K03581
K01857	K01870			K01297	K07386	K07566	K04844	K03183	K03149	K07079	K03550	K03499	K04078	K04041	K06379	K03696	K02769	K02749	K02874	K06909	K06158	K03523	K02495	K05875	K03316	K06398	K03704	K02919	K13052	K03553	K03825		K06179	K03498	K06897	K02388	K05366	K06407	K06334	K06909	K06373	K02956	K02769	K11741	K08303	K11754	K03823	K03595	K03582
K01858	K01872			K01299	K07393	K07568	K05305	K03205	K03151	K07082	K03551	K03500	K04083	K04042	K06381	K03698	K02770	K02750	K02876	K06910	K06167	K03524	K02497	K05896	K03317	K06399	K03705	K02926	K13292	K03555	K03826		K06180	K03499	K06898	K02389	K05396	K06409	K06346	K06910	K06374	K02959	K02770	K11749	K08315	K11755	K03885	K03596	K03583
K01866	K01873			K01303	K07404	K07570	K05306	K03210	K03152	K07088	K03553	K03501	K04085	K04043	K06385	K03700	K02771	K02755	K02878	K06915	K06168	K03525	K02499	K05934	K03321	K06400	K03706	K02931	K13327	K03563	K03827		K06183	K03500	K06901	K02390	K05515	K06410	K06373	K06915	K06378	K02961	K02775	K11753	K08316	K11927	K03889	K03597	K03584
K01867	K01874			K01304	K07407	K07574	K05342	K03215	K03153	K07089	K03555	K03502	K04094	K04047	K06387	K03701	K02775	K02756	K02879	K06919	K06173	K03526	K02500	K06001	K03322	K06405	K03707	K02933	K13678	K03564	K03831		K06187	K03501	K06909	K02392	K05524	K06411	K06374	K06919	K06379	K02963	K02777	K11754	K08352	K11928	K03890	K03598	K03585
K01868	K01875			K01305	K07444	K07584	K05349	K03216	K03154	K07090	K03563	K03523	K04096	K04063	K06390	K03702	K02777	K02757	K02881	K06923	K06179	K03529	K02501	K06012	K03324	K06406	K03709	K02935	K13730	K03565	K03832		K06199	K03502	K06919	K02395	K05540	K06412	K06378	K06923	K06382	K02965	K02790	K11755	K08358	K11991	K03891	K03599	K03586
K01869	K01876			K01307	K07447	K07586	K05350	K03217	K03168	K07095	K03564	K03524	K04485	K04066	K06392	K03703	K02778	K02759	K02884	K06925	K06180	K03530	K02502	K06023	K03327	K06407	K03710	K02939	K13789	K03568	K03839		K06200	K03520	K06921	K02396	K05566	K06413	K06379	K06925	K06385	K02967	K02791	K11927	K08365	K12132	K03892	K03600	K03587
K01870	K01878			K01308	K07455	K07636	K05364	K03218	K03169	K07098	K03565	K03529	K04486	K04068	K06393	K03704	K02779	K02760	K02886	K06941	K06182	K03531	K02503	K06024	K03328	K06409	K03722	K02945	K14155	K03569	K03856		K06206	K03521	K06923	K02397	K05567	K06421	K06381	K06941	K06387	K02968	K02803	K11928	K08372	K12136	K03924	K03601	K03588
K01872	K01879			K01318	K07456	K07650	K05366	K03271	K03177	K07099	K03568	K03530	K04487	K04069	K06397	K03705	K02781	K02761	K02887	K06942	K06183	K03536	K02509	K06048	K03332	K06410	K03723	K02954	K14170	K03570	K03885		K06207	K03522	K06925	K02398	K05568	K06438	K06382	K06942	K06390	K02970	K02804	K11991	K08483	K12137	K03925	K03602	K03589
K01873	K01880			K01322	K07461	K07699	K05499	K03272	K03183	K07118	K03569	K03531	K04488	K04072	K06398	K03706	K02782	K02768	K02888	K06949	K06187	K03544	K02518	K06113	K03340	K06411	K03733	K02959	K14441	K03571	K03892		K06209	K03523	K06941	K02400	K05569	K06442	K06383	K06949	K06392	K02982	K02809	K12132	K08591	K12138	K03969	K03603	K03590
K01874	K01881			K01335	K07462	K07718	K05515	K03273	K03187	K07132	K03570	K03534	K04517	K04074	K06399	K03707	K02783	K02769	K02890	K06950	K06200	K03545	K02519	K06131	K03346	K06412	K03734	K02961	K14540	K03572	K03925		K06213	K03524	K06942	K02401	K05570	K06864	K06385	K06950	K06393	K02986	K02810	K12136	K08600	K12140	K03973	K03604	K03591
K01875	K01883			K01336	K07474	K07720	K05592	K03274	K03188	K07133	K03571	K03536	K04518	K04075	K06400	K03708	K02787	K02770	K02892	K06958	K06201	K03546	K02520	K06133	K03367	K06421	K03737	K02967	K14742	K03574	K03928		K06217	K03525	K06949	K02404	K05571	K06871	K06387	K06958	K06396	K02988	K02821	K12137	K08680	K12141	K03975	K03607	K03592
K01876	K01885			K01337	K07478	K07729	K05601	K03282	K03189	K07137	K03572	K03544	K04564	K04077	K06405	K03709	K02788	K02773	K02895	K06959	K06207	K03547	K02525	K06147	K03386	K06442	K03743	K02968	K14761	K03581	K03930		K06223	K03526	K06950	K02405	K05592	K06872	K06390	K06959	K06397	K02990	K02822	K12138	K08744	K12143	K03976	K03610	K03593
K01878	K01886			K01338	K07483	K07742	K05799	K03284	K03190	K07138	K03574	K03545	K04567	K04078	K06406	K03711	K02793	K02774	K02899	K06960	K06213	K03550	K02526	K06148	K03402	K06518	K03748	K02970	K15342	K03584	K03931		K06281	K03527	K06951	K02406	K05799	K06881	K06392	K06960	K06398	K02992	K02823	K12140	K08963	K12257	K03977	K03611	K03595
K01879	K01887			K01342	K07496	K07770	K05808	K03292	K03205	K07139	K03581	K03546	K04750	K04083	K06407	K03713	K02794	K02775	K02902	K06967	K06215	K03551	K02528	K06153	K03424	K06864	K03763	K02982	K15580	K03588	K03933		K06282	K03529	K06958	K02407	K05808	K06889	K06393	K06967	K06399	K02994	K02824	K12141	K08972	K12267	K03979	K03612	K03596
K01880	K01889			K01344	K07497	K07800	K05810	K03294	K03206	K07150	K03584	K03547	K04758	K04085	K06410	K03722	K02795	K02777	K02904	K06969	K06217	K03553	K02529	K06158	K03426	K06871	K03768	K02986	K15581	K03589	K03972		K06283	K03530	K06959	K02408	K05810	K06890	K06394	K06969	K06400	K02996	K02825	K12143	K08981	K12297	K03980	K03613	K03597
K01881	K01890			K01347	K07533	K07813	K05825	K03296	K03210	K07162	K03588	K03549	K04759	K04094	K06411	K03723	K02796	K02786	K02906	K06972	K06283	K03555	K02532	K06168	K03427	K06872	K03778	K02988	K15582	K03592	K03973		K06284	K03531	K06960	K02409	K05832	K06897	K06396	K06972	K06403	K03040	K02834	K12257	K08999	K12507	K04042	K03614	K03598
K01883	K01892			K01354	K07560	K07816	K05832	K03297	K03215	K07166	K03589	K03550	K04762	K04095	K06412	K03733	K02798	K02787	K02907	K06978	K06287	K03565	K02548	K06173	K03431	K06881	K03781	K02990	K15583	K03594	K03976		K06287	K03535	K06967	K02410	K05833	K06898	K06397	K06978	K06404	K03043	K02835	K12297	K09013	K12510	K04043	K03615	K03599
K01885	K01893			K01355	K07566	K07979	K05833	K03306	K03216	K07171	K03592	K03551	K04763	K04096	K06442	K03739	K02799	K02788	K02911	K06997	K06298	K03569	K02549	K06179	K03436	K06889	K03783	K02992	K15633	K03595	K03977		K06306	K03536	K06973	K02411	K05837	K06901	K06398	K06997	K06405	K03046	K02836	K12510	K09020	K12511	K04047	K03616	K03600
K01886	K01894			K01356	K07568	K08303	K05837	K03307	K03217	K07217	K03594	K03553	K04767	K04485	K06518	K03740	K02800	K02790	K02913	K07003	K06306	K03570	K02551	K06180	K03437	K06890	K03784	K02994	K15634	K03596	K03978		K06317	K03544	K06997	K02412	K05844	K06904	K06399	K07003	K06406	K03048	K02837	K12511	K09117	K12573	K04063	K03617	K03601
K01887	K01895			K01358	K07570	K08384	K05845	K03308	K03218	K07238	K03595	K03555	K04771	K04486	K06726	K03741	K02803	K02791	K02914	K07005	K06317	K03571	K02552	K06182	K03438	K06897	K03785	K03040	K15738	K03601	K03979		K06333	K03545	K07003	K02413	K05845	K06910	K06400	K07005	K06407	K03060	K02838	K12573	K09121	K12574	K04066	K03621	K03602
K01889	K01897			K01361	K07571	K08483	K05846	K03309	K03231	K07240	K03596	K03565	K04773	K04487	K06864	K03742	K02804	K02794	K02916	K07007	K06320	K03572	K02554	K06183	K03439	K06898	K03790	K03043	K15986	K03602	K04019		K06334	K03546	K07005	K02414	K05846	K06919	K06402	K07007	K06409	K03070	K02843	K12574	K09138	K12952	K04068	K03624	K03603
K01890	K01902			K01363	K07574	K08600	K05847	K03310	K03281	K07258	K03601	K03570	K04844	K04488	K06871	K03750	K02808	K02795	K02919	K07009	K06333	K03574	K02556	K06187	K03442	K06903	K03797	K03046	K16371	K03605	K04023		K06346	K03547	K07006	K02415	K05847	K06922	K06405	K07009	K06410	K03073	K02852	K12960	K09157	K12960	K04075	K03625	K03604
K01892	K01903			K01365	K07584	K08602	K05896	K03311	K03282	K07260	K03602	K03571	K05311	K04517	K06881	K03752	K02809	K02798	K02926	K07010	K06334	K03575	K02557	K06200	K03453	K06905	K03798	K03048	K16435	K03608	K04026		K06373	K03550	K07009	K02416	K05882	K06923	K06406	K07010	K06411	K03075	K02860	K13038	K09167	K13015	K04077	K03628	K03607
K01893	K01905			K01366	K07586	K08724	K05919	K03312	K03284	K07301	K03605	K03572	K05337	K04518	K06888	K03753	K02810	K02799	K02931	K07015	K06346	K03581	K02563	K06201	K03455	K06907	K03811	K03060	K16509	K03609	K04027		K06374	K03551	K07010	K02417	K05896	K06925	K06407	K07015	K06412	K03076	K02863	K13252	K09457	K13018	K04078	K03629	K03611
K01894	K01908			K01368	K07636	K08744	K05934	K03313	K03293	K07335	K03608	K03574	K05340	K04564	K06889	K03758	K02818	K02800	K02933	K07025	K06373	K03584	K02564	K06207	K03466	K06908	K03816	K03070	K16698	K03610	K04028		K06378	K03553	K07027	K02418	K05919	K06934	K06409	K07025	K06421	K03086	K02864	K13280	K09458	K13038	K04092	K03630	K03612
K01895	K01909			K01372	K07652	K08968	K05936	K03315	K03294	K07343	K03609	K03575	K05352	K04567	K06890	K03762	K02819	K02803	K02935	K07027	K06374	K03588	K02566	K06213	K03469	K06909	K03826	K03073	K16785	K03612	K04029		K06379	K03555	K07033	K02419	K05989	K06940	K06410	K07027	K06438	K03088	K02867	K13292	K09692	K13252	K04095	K03631	K03613
K01897	K01910			K01377	K07658	K08974	K05942	K03316	K03296	K07391	K03610	K03581	K05362	K04758	K06896	K03763	K02822	K02804	K02936	K07030	K06378	K03589	K02575	K06215	K03470	K06919	K03827	K03075	K16786	K03613	K04030		K06381	K03556	K07038	K02420	K06001	K06941	K06411	K07030	K06442	K03090	K02871	K13640	K09693	K13280	K04096	K03632	K03614
K01902	K01911			K01382	K07668	K09002	K05946	K03320	K03299	K07443	K03612	K03584	K05366	K04759	K06898	K03768	K02823	K02805	K02939	K07035	K06379	K03590	K02584	K06217	K03473	K06921	K03830	K03076	K16787	K03614	K04031		K06382	K03563	K07042	K02421	K06012	K06942	K06412	K07035	K06603	K03091	K02874	K13653	K09703	K13292	K04485	K03633	K03615
K01903	K01912			K01387	K07669	K09013	K05970	K03321	K03303	K07444	K03613	K03588	K05520	K04762	K06901	K03778	K02824	K02809	K02945	K07040	K06382	K03595	K02598	K06219	K03474	K06925	K03892	K03077	K16788	K03615	K04041		K06383	K03565	K07045	K02422	K06023	K06949	K06413	K07040	K06871	K03092	K02876	K13787	K09710	K13640	K04487	K03634	K03616
K01905	K01914			K01390	K07693	K09014	K05989	K03324	K03305	K07447	K03614	K03589	K05540	K04763	K06903	K03781	K02825	K02810	K02946	K07042	K06385	K03596	K02600	K06236	K03478	K06926	K03924	K03086	K16898	K03616	K04042		K06384	K03569	K07058	K02423	K06024	K06950	K06421	K07042	K06881	K03093	K02878	K13929	K09747	K13653	K04488	K03635	K03617
K01909	K01915			K01393	K07706	K09015	K06001	K03340	K03306	K07456	K03615	K03590	K05592	K04767	K06905	K03784	K02826	K02818	K02948	K07045	K06390	K03601	K02601	K06283	K03484	K06941	K03925	K03088	K16923	K03617	K04043		K06385	K03570	K07075	K02424	K06131	K06951	K06438	K07045	K06889	K03095	K02879	K13931	K09748	K13787	K04517	K03636	K03621
K01910	K01916			K01399	K07707	K09022	K06012	K03367	K03307	K07460	K03616	K03595	K05692	K04771	K06906	K03785	K02827	K02819	K02950	K07052	K06392	K03602	K02612	K06287	K03488	K06942	K03929	K03090	K17073	K03621	K04047		K06387	K03572	K07076	K02428	K06133	K06958	K06442	K07052	K06901	K03100	K02881	K13934	K09761	K14086	K04561	K03637	K03624
K01911	K01918			K01400	K07729	K09157	K06015	K03385	K03308	K07461	K03617	K03596	K05786	K04773	K06907	K03789	K02828	K02821	K02952	K07053	K06393	K03609	K02614	K06298	K03489	K06949	K03930	K03091	K17074	K03624	K04063		K06390	K03574	K07079	K02431	K06147	K06959	K06518	K07053	K06905	K03101	K02884	K14086	K09762	K14088	K04564	K03639	K03625
K01912	K01919			K01401	K07738	K09457	K06023	K03386	K03310	K07462	K03621	K03601	K05808	K04844	K06908	K03790	K02829	K02822	K02954	K07056	K06396	K03621	K02617	K06306	K03492	K06951	K03931	K03092	K17076	K03625	K04066		K06391	K03575	K07082	K02433	K06148	K06960	K06714	K07056	K06907	K03106	K02886	K14088	K09765	K14090	K04567	K03640	K03628
K01914	K01921			K01404	K07741	K09458	K06024	K03394	K03311	K07464	K03624	K03602	K05832	K05311	K06909	K03797	K02834	K02823	K02959	K07058	K06397	K03624	K02619	K06317	K03495	K06956	K03972	K03093	K17686	K03628	K04068		K06392	K03581	K07088	K02434	K06153	K06967	K06864	K07058	K06908	K03110	K02887	K14090	K09767	K14188	K04758	K03641	K03629
K01915	K01922			K01406	K07742	K09690	K06041	K03402	K03312	K07473	K03625	K03621	K05833	K05337	K06910	K03798	K02835	K02824	K02961	K07079	K06398	K03625	K02621	K06320	K03496	K06958	K03973	K03095	K17828	K03629	K04069		K06393	K03588	K07089	K02435	K06156	K06969	K06871	K07079	K06910	K03111	K02888	K14392	K09772	K14392	K04759	K03642	K03630
K01916	K01923			K01407	K07749	K09691	K06042	K03406	K03315	K07478	K03628	K03624	K05837	K05340	K06921	K03800	K02836	K02825	K02963	K07082	K06399	K03629	K02622	K06333	K03497	K06959	K03976	K03100	K18672	K03630	K04072		K06394	K03595	K07090	K02436	K06158	K06971	K06872	K07082	K06915	K03116	K02890	K14441	K09773	K14441	K04761	K03643	K03631
K01918	K01924			K01409	K07778	K09692	K06120	K03407	K03316	K07493	K03629	K03625	K05845	K05349	K06923	K03816	K02837	K02826	K02965	K07088	K06400	K03630	K02647	K06334	K03498	K06960	K03977	K03101	K18682	K03631	K04074		K06395	K03596	K07095	K02437	K06167	K06997	K06881	K07088	K06919	K03118	K02892	K15051	K09790	K14652	K04762	K03644	K03632
K01919	K01925			K01410	K07816	K09693	K06131	K03408	K03319	K07560	K03630	K03628	K05846	K05352	K06925	K03817	K02838	K02827	K02967	K07089	K06403	K03631	K02650	K06346	K03499	K06967	K03978	K03106	K18692	K03637	K04075		K06396	K03601	K07098	K02438	K06168	K07003	K06889	K07089	K06920	K03149	K02895	K15342	K09811	K15051	K04763	K03645	K03633
K01920	K01926			K01412	K08161	K09696	K06133	K03410	K03320	K07566	K03631	K03629	K05847	K05362	K06941	K03823	K02851	K02828	K02968	K07090	K06404	K03635	K02652	K06373	K03500	K06969	K03979	K03110	K18700	K03639	K04077		K06397	K03602	K07099	K02440	K06173	K07005	K06890	K07090	K06921	K03151	K02897	K15633	K09812	K15633	K05341	K03646	K03634
K01921	K01928			K01414	K08217	K09697	K06147	K03411	K03321	K07568	K03637	K03630	K05878	K05366	K06942	K03824	K02859	K02829	K02970	K07095	K06405	K03636	K02653	K06374	K03501	K06971	K04023	K03111	K18707	K03648	K04078		K06398	K03605	K07133	K02443	K06179	K07007	K06898	K07095	K06923	K03153	K02899	K15830	K09903	K15739	K05342	K03648	K03635
K01922	K01929			K01419	K08234	K09698	K06153	K03412	K03322	K07574	K03639	K03631	K05879	K05540	K06949	K03825	K02860	K02834	K02982	K07099	K06406	K03637	K02662	K06378	K03517	K06973	K04027	K03116	K18856	K03650	K04083		K06399	K03606	K07137	K02445	K06180	K07010	K06905	K07099	K06925	K03154	K02902	K15832	K09951	K15830	K05343	K03650	K03636
K01923	K01933			K01420	K08316	K09710	K06158	K03413	K03328	K07576	K03648	K03637	K05881	K05592	K06951	K03885	K02862	K02835	K02986	K07106	K06407	K03638	K02669	K06379	K03521	K06997	K04028	K03118	K18887	K03652	K04085		K06405	K03609	K07138	K02446	K06182	K07012	K06907	K07106	K06940	K03168	K02904	K15986	K10026	K15832	K05346	K03651	K03637
K01924	K01934			K01421	K08365	K09748	K06168	K03415	K03340	K07636	K03650	K03639	K05896	K05593	K06958	K03892	K02863	K02836	K02988	K07107	K06408	K03639	K02687	K06382	K03522	K07001	K04029	K03147	K18888	K03654	K04094		K06406	K03611	K07139	K02469	K06183	K07015	K06908	K07107	K06941	K03169	K02906	K16214	K10039	K15866	K05349	K03654	K03639
K01925	K01935			K01424	K08483	K09761	K06173	K03424	K03346	K07657	K03652	K03647	K05910	K05808	K06959	K03893	K02864	K02837	K02990	K07124	K06409	K03644	K02688	K06385	K03524	K07003	K04031	K03148	K19002	K03655	K04095		K06407	K03612	K07154	K02470	K06187	K07025	K06910	K07124	K06942	K03177	K02907	K16785	K10040	K15986	K05364	K03655	K03640
K01926	K01937			K01425	K08591	K09762	K06179	K03426	K03366	K07658	K03654	K03648	K05985	K05832	K06960	K03925	K02867	K02838	K02992	K07126	K06412	K03647	K02761	K06390	K03525	K07005	K04034	K03149	K19082	K03657	K04096		K06408	K03613	K07162	K02472	K06196	K07030	K06919	K07126	K06949	K03183	K02909	K16786	K10041	K16785	K05520	K03656	K03641
K01928	K01938			K01426	K08602	K09765	K06180	K03427	K03367	K07699	K03655	K03650	K06023	K05833	K06967	K03928	K02871	K02851	K02994	K07132	K06421	K03648	K02769	K06392	K03526	K07007	K04041	K03151	K19271	K03660	K04485		K06409	K03614	K07166	K02474	K06200	K07033	K06923	K07132	K06950	K03210	K02911	K16787	K10117	K16786	K05524	K03657	K03642
K01929	K01939			K01428	K08641	K09768	K06182	K03429	K03386	K07726	K03657	K03652	K06024	K05837	K06969	K03929	K02874	K02859	K02996	K07137	K06442	K03650	K02773	K06393	K03527	K07011	K04042	K03152	K19285	K03664	K04487		K06410	K03615	K07171	K02475	K06201	K07035	K06925	K07137	K06958	K03215	K02913	K16927	K10206	K16787	K05592	K03664	K03643
K01933	K01940			K01429	K08659	K09769	K06183	K03431	K03387	K07727	K03660	K03654	K06039	K05845	K06973	K03972	K02876	K02860	K03040	K07138	K06603	K03652	K02774	K06396	K03529	K07012	K04043	K03153	K19294	K03665	K04488		K06411	K03616	K07238	K02476	K06207	K07040	K06941	K07138	K06959	K03216	K02914	K17686	K10254	K16927	K05602	K03665	K03644
K01934	K01941			K01430	K08724	K09772	K06187	K03436	K03402	K07729	K03664	K03655	K06041	K05846	K06987	K03976	K02878	K02862	K03043	K07166	K06864	K03654	K02775	K06397	K03530	K07015	K04045	K03154	K19350	K03666	K04517		K06412	K03617	K07240	K02479	K06209	K07042	K06942	K07166	K06960	K03217	K02916	K17758	K10536	K17686	K05603	K03666	K03645
K01935	K01945			K01431	K08728	K09787	K06196	K03437	K03424	K07736	K03665	K03657	K06075	K05847	K06990	K03977	K02879	K02863	K03046	K07171	K06871	K03655	K02798	K06398	K03531	K07030	K04061	K03168	K19421	K03671	K04518		K06425	K03621	K07258	K02480	K06213	K07043	K06949	K07171	K06967	K03218	K02919	K17759	K10716	K17758	K05606	K03667	K03646
K01937	K01950			K01433	K08968	K09790	K06200	K03438	K03427	K07738	K03666	K03664	K06131	K05878	K06997	K03978	K02881	K02864	K03048	K07173	K06881	K03657	K02823	K06399	K03534	K07035	K04066	K03169	K19425	K03685	K04564		K06438	K03624	K07260	K02483	K06217	K07045	K06950	K07173	K06969	K03273	K02926	K17810	K10773	K17759	K05710	K03671	K03648
K01938	K01951			K01434	K08972	K09809	K06201	K03439	K03429	K07742	K03671	K03665	K06147	K05879	K07003	K03979	K02884	K02867	K03060	K07183	K06889	K03664	K02824	K06400	K03536	K07040	K04068	K03177	K19689	K03686	K04567		K06442	K03625	K07301	K02484	K06218	K07056	K06951	K07183	K06972	K03282	K02931	K17828	K10947	K17810	K05794	K03673	K03650
K01939	K01952			K01436	K08987	K09811	K06206	K03442	K03430	K07775	K03685	K03667	K06153	K05881	K07005	K04041	K02886	K02871	K03070	K07214	K06897	K03665	K02825	K06403	K03544	K07042	K04069	K03183	K19721	K03687	K04750		K06518	K03629	K07316	K02490	K06221	K07058	K06958	K07214	K06973	K03292	K02933	K18349	K10974	K17828	K05799	K03674	K03651
K01940	K01953			K01438	K08998	K09812	K06207	K03451	K03431	K07776	K03686	K03671	K06158	K05896	K07007	K04042	K02887	K02874	K03073	K07217	K06898	K03666	K02826	K06404	K03545	K07043	K04072	K03186	K20074	K03688	K04758		K06864	K03631	K07318	K02491	K06223	K07074	K06959	K07217	K06990	K03296	K02935	K18350	K11041	K18347	K05810	K03675	K03654
K01941	K01955			K01439	K09013	K09825	K06209	K03465	K03436	K07807	K03687	K03685	K06173	K05937	K07015	K04043	K02888	K02876	K03075	K07240	K06901	K03667	K02827	K06405	K03546	K07045	K04075	K03206	K20429	K03695	K04759		K06871	K03635	K07321	K02492	K06283	K07079	K06960	K07240	K06997	K03299	K02939	K18682	K11068	K18349	K05825	K03683	K03655
K01945	K01956			K01442	K09014	K09861	K06213	K03466	K03437	K07814	K03688	K03686	K06178	K05946	K07023	K04047	K02890	K02878	K03076	K07258	K06910	K03671	K02828	K06406	K03547	K07052	K04077	K03210	K21071	K03696	K04762		K06881	K03644	K07335	K02493	K06287	K07080	K06967	K07258	K07003	K03300	K02945	K18704	K11175	K18350	K05838	K03684	K03656
K01950	K01958			K01443	K09015	K09903	K06215	K03469	K03438	K07816	K03695	K03687	K06180	K05985	K07025	K04063	K02892	K02879	K03086	K07260	K06919	K03676	K02829	K06407	K03549	K07053	K04078	K03215	Ko_id	K03699	K04763		K06888	K03647	K07343	K02495	K06298	K07082	K06969	K07260	K07007	K03303	K02946	K18707	K11189	K18682	K05845	K03685	K03657
K01951	K01960			K01444	K09117	K09935	K06217	K03470	K03439	K07979	K03696	K03693	K06183	K06023	K07030	K04066	K02895	K02881	K03088	K07284	K06921	K03685	K02834	K06408	K03550	K07056	K04079	K03216		K03701	K04771		K06889	K03648	K07391	K02497	K06306	K07088	K06989	K07284	K07015	K03305	K02948	K18926	K11357	K18707	K05846	K03686	K03658
K01952	K01961			K01447	K09134	K09951	K06283	K03480	K03442	K08177	K03699	K03695	K06187	K06024	K07031	K04068	K02897	K02884	K03090	K07315	K06923	K03686	K02835	K06409	K03551	K07079	K04083	K03217		K03702	K05311		K06895	K03649	K07402	K02499	K06317	K07090	K06997	K07315	K07023	K03307	K02950	K19117	K11358	K18828	K05847	K03687	K03664
K01953	K01962			K01448	K09157	K09952	K06287	K03483	K03446	K08259	K03701	K03696	K06191	K06075	K07035	K04069	K02899	K02886	K03091	K07316	K06924	K03687	K02836	K06412	K03553	K07080	K04085	K03218		K03703	K05337		K06897	K03650	K07444	K02500	K06320	K07095	K07003	K07316	K07025	K03308	K02952	K19118	K11527	K18926	K05878	K03688	K03665
K01955	K01963			K01449	K09458	K09976	K06306	K03484	K03451	K08303	K03702	K03697	K06193	K06131	K07040	K04074	K02902	K02887	K03092	K07317	K06925	K03688	K02837	K06421	K03555	K07082	K04095	K03282		K03704	K05338		K06898	K03654	K07447	K02501	K06333	K07099	K07007	K07317	K07027	K03309	K02954	K19119	K11630	K19167	K05879	K03690	K03666
K01956	K01966			K01451	K09685	K10026	K06310	K03488	K03455	K08309	K03703	K03698	K06198	K06147	K07042	K04075	K02904	K02888	K03093	K07339	K06940	K03693	K02838	K06442	K03558	K07088	K04096	K03284		K03705	K05339		K06903	K03655	K07451	K02502	K06334	K07105	K07010	K07339	K07030	K03310	K02956	K19157	K11645	K19222	K05881	K03695	K03667
K01958	K01971			K01455	K09693	K10254	K06334	K03491	K03457	K08316	K03704	K03699	K06201	K06153	K07043	K04077	K02906	K02890	K03095	K07343	K06941	K03695	K02840	K06603	K03559	K07090	K04477	K03292		K03706	K05340		K06905	K03657	K07456	K02503	K06346	K07120	K07015	K07343	K07031	K03311	K02959	K19222	K11741	K19294	K05882	K03701	K03671
K01960	K01972			K01456	K09694	K10439	K06346	K03495	K03466	K08384	K03705	K03700	K06206	K06158	K07045	K04078	K02907	K02892	K03100	K07391	K06942	K03696	K02846	K06864	K03561	K07095	K04485	K03293		K03708	K05349		K06907	K03664	K07460	K02518	K06373	K07124	K07030	K07391	K07033	K03312	K02961	K19294	K11749	K19302	K05895	K03702	K03673
K01961	K01975			K01457	K09695	K10540	K06373	K03496	K03469	K08591	K03706	K03701	K06207	K06173	K07052	K04083	K02909	K02895	K03101	K07404	K06949	K03697	K02851	K06871	K03564	K07098	K04486	K03294		K03710	K05362		K06908	K03665	K07461	K02519	K06374	K07126	K07033	K07404	K07040	K03315	K02963	K19302	K11753	K19955	K05921	K03703	K03674
K01962	K01989			K01460	K09698	K10541	K06374	K03497	K03470	K08600	K03708	K03702	K06213	K06178	K07053	K04094	K02911	K02897	K03106	K07407	K06950	K03698	K02859	K06881	K03565	K07099	K04487	K03296		K03711	K05363		K06925	K03666	K07462	K02520	K06378	K07133	K07035	K07407	K07042	K03316	K02965	K19955	K11754	K20074	K05936	K03704	K03675
K01963	K01990			K01462	K09707	K10542	K06378	K03498	K03471	K08602	K03710	K03703	K06216	K06180	K07056	K04096	K02913	K02899	K03110	K07443	K06958	K03699	K02860	K06885	K03568	K07137	K04488	K03298		K03713	K05366		K06928	K03671	K07464	K02525	K06379	K07137	K07040	K07443	K07043	K03317	K02967	K20074	K11755	K20265	K05991	K03707	K03683
K01965	K01991			K01463	K09710	K10563	K06379	K03499	K03478	K08641	K03711	K03704	K06217	K06183	K07076	K04103	K02914	K02902	K03111	K07444	K06959	K03700	K02862	K06889	K03569	K07138	K04517	K03299		K03716	K05540		K06929	K03685	K07473	K02526	K06385	K07138	K07042	K07444	K07045	K03321	K02968	K20265	K11927	K20459	K06016	K03711	K03684
K01966	K01992			K01464	K09747	K10773	K06381	K03500	K03480	K08744	K03713	K03705	K06221	K06187	K07079	K04478	K02916	K02904	K03116	K07447	K06960	K03701	K02863	K06897	K03570	K07139	K04565	K03303		K03719	K05592		K06937	K03686	K07474	K02528	K06390	K07150	K07043	K07447	K07052	K03324	K02970	K20415	K11928	K20460	K06020	K03718	K03685
K01971	K01993			K01465	K09748	K10823	K06382	K03501	K03481	K08963	K03716	K03706	K06286	K06188	K07082	K04485	K02919	K02906	K03118	K07448	K06967	K03702	K02864	K06898	K03571	K07141	K04567	K03305		K03721	K05593		K06941	K03687	K07478	K02529	K06392	K07160	K07045	K07448	K07053	K03326	K02982	K20459	K11991	K20461	K06042	K03719	K03686
K01972	K01994			K01466	K09760	K10907	K06383	K03502	K03483	K08978	K03719	K03707	K06287	K06191	K07089	K04487	K02926	K02907	K03147	K07456	K06969	K03703	K02867	K06904	K03572	K07150	K04651	K03306		K03722	K05692		K06942	K03688	K07482	K02532	K06393	K07166	K07056	K07456	K07056	K03327	K02986	K20460	K12132	K20487	K06131	K03720	K03687
K01975	K01995			K01467	K09761	K10947	K06384	K03517	K03484	K09013	K03721	K03708	K06346	K06193	K07090	K04488	K02931	K02909	K03149	K07460	K06972	K03704	K02871	K06910	K03574	K07160	K04652	K03307		K03723	K05770		K06949	K03693	K07486	K02538	K06396	K07171	K07058	K07460	K07058	K03328	K02988	K20461	K12136	K20488	K06133	K03721	K03695
K01989	K01996			K01468	K09762	K11068	K06385	K03521	K03486	K09022	K03722	K03709	K06400	K06198	K07095	K04517	K02933	K02911	K03151	K07462	K06973	K03705	K02874	K06915	K03575	K07171	K04749	K03308		K03734	K05808		K06958	K03696	K07487	K02548	K06397	K07183	K07075	K07462	K07074	K03342	K02990	K20487	K12137	K20490	K06147	K03722	K03701
K01990	K01997			K01470	K09765	K11069	K06387	K03522	K03488	K09117	K03723	K03710	K06442	K06201	K07098	K04518	K02935	K02913	K03152	K07473	K06978	K03708	K02876	K06919	K03581	K07173	K04750	K03309		K03735	K05822		K06959	K03697	K07491	K02549	K06398	K07238	K07079	K07473	K07079	K03346	K02992	K20488	K12138	K20491	K06148	K03723	K03702
K01991	K01998			K01473	K09772	K11070	K06390	K03523	K03489	K09118	K03734	K03711	K06518	K06206	K07099	K04564	K02939	K02914	K03153	K07478	K06987	K03709	K02878	K06921	K03584	K07183	K04757	K03310		K03736	K05823		K06960	K03698	K07497	K02551	K06399	K07240	K07080	K07478	K07082	K03366	K02994	K20509	K12140	K20492	K06153	K03732	K03703
K01992	K01999			K01474	K09773	K11071	K06391	K03524	K03491	K09121	K03735	K03713	K06607	K06207	K07112	K04567	K02945	K02916	K03154	K07483	K06997	K03710	K02879	K06923	K03585	K07216	K04758	K03311		K03737	K05832		K06967	K03699	K07560	K02552	K06400	K07258	K07082	K07483	K07088	K03386	K02996	K20510	K12141	K21405	K06158	K03733	K03704
K01993	K02000			K01476	K09787	K11072	K06392	K03525	K03492	K09125	K03736	K03722	K06726	K06213	K07124	K04748	K02946	K02919	K03168	K07484	K07005	K03713	K02881	K06925	K03587	K07240	K04759	K03315		K03739	K05833		K06969	K03701	K07566	K02556	K06403	K07260	K07090	K07484	K07090	K03387	K03040	K20511	K12143	K21471	K06168	K03734	K03707
K01994	K02001			K01477	K09790	K11104	K06393	K03526	K03495	K09153	K03737	K03723	K06872	K06217	K07126	K04749	K02948	K02926	K03169	K07486	K07007	K03716	K02884	K06926	K03588	K07258	K04762	K03317		K03740	K05837		K06973	K03702	K07568	K02557	K06404	K07282	K07095	K07486	K07095	K03402	K03043	K20534	K12145	K21600	K06173	K03744	K03711
K01995	K02002			K01478	K09811	K11144	K06394	K03527	K03496	K09157	K03739	K03733	K06878	K06221	K07133	K04750	K02950	K02931	K03177	K07491	K07010	K03719	K02886	K06940	K03589	K07260	K04769	K03319		K03742	K05845		K06997	K03703	K07574	K02563	K06405	K07284	K07098	K07491	K07098	K03406	K03046	K21471	K12257	K21636	K06177	K03745	K03718
K01996	K02003			K01479	K09812	K11145	K06395	K03529	K03497	K09167	K03740	K03734	K06881	K06223	K07137	K04757	K02952	K02933	K03183	K07492	K07011	K03721	K02887	K06941	K03590	K07284	K04771	K03320		K03744	K05846		K07003	K03704	K07576	K02564	K06406	K07313	K07099	K07492	K07105	K03407	K03060	K21600	K12264	K21903	K06178	K03746	K03719
K01997	K02004			K01480	K09825	K11175	K06396	K03530	K03498	K09458	K03742	K03735	K06885	K06286	K07138	K04758	K02954	K02935	K03205	K07497	K07012	K03722	K02888	K06942	K03592	K07317	K04773	K03321		K03750	K05847		K07005	K03705	K07636	K02566	K06407	K07335	K07105	K07497	K07107	K03408	K03070	K21636	K12267	K21929	K06180	K03748	K03720
K01998	K02005			K01481	K09861	K11189	K06397	K03531	K03499	K09685	K03744	K03736	K06889	K06287	K07139	K04759	K02956	K02939	K03206	K07506	K07015	K03723	K02890	K06949	K03593	K07335	K04940	K03322		K03752	K05878		K07009	K03707	K07658	K02575	K06408	K07343	K07120	K07506	K07124	K03410	K03073	K21903	K12297	K21993	K06187	K03750	K03721
K01999	K02006			K01482	K09888	K11202	K06398	K03533	K03500	K09692	K03750	K03737	K06890	K06346	K07171	K04762	K02959	K02945	K03210	K07507	K07017	K03733	K02892	K06950	K03594	K07343	K05020	K03324		K03753	K05879		K07010	K03708	K07665	K02598	K06409	K07391	K07124	K07507	K07126	K03411	K03075	K21929	K12510	K22015	K06196	K03752	K03722
K02000	K02007			K01483	K09903	K11203	K06399	K03534	K03501	K09693	K03752	K03739	K06896	K06400	K07173	K04763	K02961	K02946	K03215	K07560	K07023	K03734	K02895	K06958	K03595	K07391	K05297	K03327		K03763	K05881		K07015	K03711	K07699	K02600	K06412	K07407	K07126	K07560	K07137	K03412	K03076	K21993	K12511	K22132	K06199	K03753	K03723
K02001	K02008			K01484	K09962	K11717	K06403	K03536	K03502	K09703	K03753	K03740	K06901	K06442	K07183	K04766	K02963	K02948	K03216	K07566	K07025	K03735	K02897	K06959	K03596	K07407	K05303	K03328		K03768	K05896		K07025	K03719	K07712	K02601	K06421	K07444	K07133	K07566	K07138	K03413	K03077	K22015	K12573	K22278	K06200	K03756	K03732
K02002	K02009			K01485	K09963	K11749	K06404	K03544	K03523	K09710	K03763	K03742	K06925	K06607	K07216	K04768	K02965	K02950	K03217	K07568	K07030	K03736	K02899	K06960	K03601	K07443	K05337	K03332		K03769	K05910		K07030	K03722	K07714	K02612	K06442	K07445	K07137	K07568	K07166	K03417	K03086	K22132	K12574	K22902	K06201	K03758	K03733
K02003	K02010			K01486	K09976	K11753	K06405	K03545	K03524	K09747	K03768	K03744	K06929	K06872	K07217	K04771	K02967	K02952	K03218	K07571	K07033	K03739	K02902	K06967	K03602	K07444	K05341	K03335		K03778	K05964		K07033	K03723	K07726	K02617	K06518	K07447	K07138	K07571	K07171	K03424	K03088	K22278	K12960		K06204	K03760	K03734
K02004	K02011			K01487	K10009	K11754	K06406	K03546	K03529	K09748	K03769	K03750	K06941	K06878	K07240	K04940	K02968	K02954	K03273	K07574	K07035	K03740	K02904	K06969	K03605	K07447	K05342	K03336		K03783	K05966		K07035	K03733	K07727	K02619	K06603	K07451	K07149	K07574	K07173	K03427	K03090		K13038		K06207	K03764	K03744
K02005	K02012			K01488	K10010	K11755	K06407	K03547	K03530	K09760	K03778	K03752	K06942	K06881	K07257	K05020	K02970	K02956	K03282	K07584	K07040	K03741	K02906	K06972	K03606	K07452	K05343	K03337		K03785	K05985		K07040	K03734	K07729	K02621	K06864	K07453	K07162	K07584	K07183	K03431	K03091		K13252		K06215	K03768	K03745
K02006	K02013			K01489	K10112	K11991	K06408	K03550	K03531	K09761	K03783	K03763	K06948	K06885	K07258	K05311	K02982	K02959	K03284	K07636	K07042	K03742	K02907	K06973	K03612	K07456	K05349	K03338		K03789	K06015		K07042	K03737	K07736	K02622	K06871	K07455	K07166	K07636	K07216	K03436	K03092		K13280		K06217	K03770	K03746
K02007	K02014			K01491	K10117	K12132	K06409	K03551	K03534	K09762	K03785	K03767	K06949	K06889	K07260	K05337	K02986	K02961	K03293	K07658	K07043	K03744	K02909	K06987	K03613	K07460	K05364	K03339		K03790	K06023		K07043	K03741	K07738	K02647	K06872	K07456	K07171	K07658	K07238	K03437	K03100		K13292		K06221	K03771	K03748
K02008	K02015			K01493	K10118	K12373	K06410	K03553	K03535	K09765	K03789	K03768	K06950	K06890	K07271	K05338	K02988	K02963	K03294	K07667	K07045	K03750	K02911	K06990	K03614	K07461	K05366	K03346		K03797	K06024		K07045	K03742	K07741	K02651	K06881	K07458	K07183	K07667	K07258	K03438	K03101		K13640		K06287	K03772	K03750
K02009	K02016			K01494	K10119	K12410	K06411	K03555	K03536	K09772	K03790	K03781	K06956	K06896	K07273	K05339	K02990	K02965	K03296	K07669	K07052	K03752	K02913	K06997	K03615	K07462	K05515	K03366		K03798	K06131		K07052	K03744	K07742	K02654	K06889	K07460	K07192	K07669	K07260	K03439	K03106		K13653		K06346	K03773	K03752
K02010	K02017			K01495	K10254	K12510	K06412	K03563	K03544	K09779	K03797	K03783	K06958	K06901	K07284	K05340	K02992	K02967	K03297	K07699	K07053	K03753	K02914	K07007	K03616	K07464	K05540	K03367		K03800	K06147		K07056	K03763	K07775	K02687	K06897	K07461	K07238	K07699	K07271	K03442	K03110		K13787		K06400	K03775	K03753
K02011	K02018			K01496	K10353	K12511	K06438	K03565	K03545	K09787	K03798	K03784	K06959	K06909	K07318	K05352	K02994	K02968	K03299	K07705	K07056	K03758	K02916	K07011	K03617	K07473	K05566	K03386		K03803	K06153		K07058	K03768	K07776	K02749	K06898	K07462	K07240	K07705	K07282	K03449	K03111		K14086		K06442	K03781	K03756
K02012	K02019			K01497	K10563	K12573	K06442	K03568	K03546	K09811	K03800	K03785	K06960	K06925	K07321	K05362	K02996	K02970	K03300	K07706	K07058	K03763	K02919	K07015	K03620	K07478	K05567	K03387		K03809	K06158		K07075	K03776	K07814	K02750	K06903	K07464	K07258	K07706	K07284	K03451	K03113		K14087		K06605	K03784	K03758
K02013	K02020			K01499	K10773	K12574	K06518	K03569	K03547	K09812	K03803	K03789	K06962	K06941	K07339	K05366	K03040	K02982	K03303	K07707	K07076	K03768	K02926	K07025	K03621	K07492	K05568	K03402		K03810	K06167		K07080	K03781	K07816	K02755	K06907	K07473	K07260	K07707	K07316	K03453	K03116		K14088		K06609	K03786	K03760
K02014	K02022			K01501	K10823	K12940	K06726	K03570	K03549	K09825	K03809	K03790	K06966	K06942	K07391	K05520	K03043	K02986	K03305	K07722	K07079	K03778	K02931	K07030	K03624	K07497	K05569	K03406		K03816	K06173		K07082	K03783	K07862	K02756	K06908	K07478	K07282	K07722	K07334	K03457	K03118		K14090		K06726	K03787	K03764
K02015	K02025			K01505	K10834	K12952	K06864	K03571	K03550	K09888	K03810	K03797	K06967	K06948	K07402	K05523	K03046	K02988	K03306	K07726	K07082	K03781	K02933	K07031	K03625	K07506	K05570	K03407		K03825	K06178		K07088	K03784	K07979	K02757	K06910	K07483	K07284	K07726	K07341	K03466	K03147		K14170		K06871	K03789	K03768
K02016	K02026			K01507	K10947	K12996	K06871	K03572	K03551	K09903	K03816	K03798	K06969	K06949	K07407	K05565	K03048	K02990	K03307	K07727	K07089	K03784	K02935	K07033	K03628	K07560	K05571	K03408		K03826	K06180		K07089	K03786	K08177	K02759	K06915	K07492	K07306	K07727	K07391	K03469	K03148		K14188		K06877	K03797	K03770
K02017	K02027			K01510	K11065	K13012	K06872	K03574	K03553	K09951	K03825	K03800	K06973	K06950	K07443	K05566	K03060	K02992	K03308	K07729	K07090	K03785	K02939	K07040	K03629	K07566	K05799	K03410		K03827	K06183		K07090	K03789	K08282	K02760	K06923	K07496	K07316	K07729	K07404	K03470	K03149		K14205		K06888	K03798	K03771
K02018	K02028			K01512	K11068	K13038	K06877	K03575	K03555	K09974	K03826	K03810	K06975	K06956	K07444	K05567	K03070	K02994	K03309	K07736	K07095	K03786	K02945	K07042	K03630	K07568	K05804	K03411		K03831	K06187		K07095	K03790	K08303	K02761	K06924	K07497	K07335	K07736	K07407	K03471	K03150		K14392		K06891	K03799	K03772
K02019	K02029			K01515	K11069	K13292	K06881	K03581	K03564	K09989	K03827	K03811	K06977	K06958	K07447	K05568	K03073	K02996	K03310	K07738	K07098	K03789	K02946	K07043	K03631	K07571	K05808	K03412		K03833	K06188		K07098	K03797	K08309	K02768	K06925	K07507	K07343	K07738	K07443	K03475	K03151		K14441		K06901	K03801	K03773
K02020	K02030			K01518	K11070	K13653	K06888	K03584	K03565	K10117	K03831	K03816	K06997	K06959	K07452	K05569	K03075	K03040	K03311	K07741	K07107	K03790	K02948	K07052	K03640	K07574	K05810	K03413		K03856	K06191		K07099	K03798	K08316	K02769	K06940	K07559	K07391	K07741	K07444	K03478	K03152		K15051		K06902	K03803	K03775
K02022	K02031			K01520	K11071	K13677	K06889	K03587	K03570	K10773	K03833	K03817	K06999	K06960	K07456	K05570	K03076	K03043	K03315	K07742	K07114	K03798	K02950	K07053	K03642	K07576	K05837	K03415		K03892	K06193		K07105	K03800	K08384	K02770	K06941	K07560	K07407	K07742	K07447	K03480	K03154		K15342		K06910	K03804	K03777
K02025	K02032			K01521	K11072	K13747	K06897	K03588	K03571	K10823	K03856	K03824	K07001	K06962	K07460	K05571	K03086	K03046	K03317	K07775	K07118	K03799	K02952	K07056	K03644	K07636	K05845	K03417		K03930	K06198		K07124	K03803	K08591	K02771	K06942	K07566	K07443	K07775	K07448	K03481	K03168		K15633		K06925	K03806	K03778
K02026	K02033			K01522	K11102	K13789	K06898	K03589	K03572	K10834	K03892	K03825	K07005	K06967	K07461	K05577	K03088	K03048	K03320	K07776	K07124	K03800	K02954	K07058	K03647	K07658	K05846	K03424		K03972	K06201		K07126	K03816	K08600	K02777	K06949	K07568	K07444	K07776	K07451	K03483	K03169		K15634		K06941	K03808	K03781
K02027	K02034			K01523	K11144	K14155	K06901	K03592	K03574	K10907	K03930	K03826	K07007	K06969	K07462	K05592	K03090	K03060	K03321	K07814	K07126	K03811	K02956	K07075	K03648	K07665	K05847	K03427		K03976	K06206		K07133	K03823	K08602	K02781	K06950	K07571	K07447	K07814	K07452	K03484	K03177		K15738		K06942	K03811	K03784
K02028	K02035			K01524	K11145	K14170	K06904	K03595	K03575	K10947	K03972	K03827	K07009	K06973	K07473	K05786	K03091	K03070	K03322	K07979	K07133	K03816	K02959	K07079	K03650	K07668	K05878	K03429		K03977	K06207		K07137	K03826	K08641	K02782	K06951	K07574	K07452	K07979	K07456	K03486	K03183		K15773		K06949	K03813	K03786
K02029	K02036			K01525	K11175	K14540	K06910	K03596	K03581	K10974	K03976	K03831	K07010	K06975	K07478	K05808	K03092	K03073	K03324	K08234	K07137	K03821	K02961	K07082	K03652	K07669	K05879	K03431		K03978	K06213		K07138	K03827	K08744	K02783	K06958	K07576	K07456	K08234	K07458	K03488	K03186		K15830		K06958	K03814	K03787
K02030	K02037			K01528	K11189	K14654	K06923	K03601	K03584	K11050	K03977	K03832	K07011	K06977	K07481	K05810	K03093	K03075	K03325	K08303	K07138	K03823	K02963	K07089	K03654	K07699	K05882	K03436		K03979	K06216		K07141	K03829	K08963	K02798	K06959	K07584	K07458	K08303	K07459	K03491	K03210		K15832		K06960	K03820	K03789
K02031	K02038			K01530	K11535	K14742	K06925	K03602	K03588	K11051	K03978	K03839	K07015	K06997	K07483	K05822	K03095	K03076	K03327	K08309	K07139	K03826	K02965	K07090	K03655	K07704	K05896	K03437		K03980	K06217		K07150	K03830	K08998	K02799	K06960	K07590	K07460	K08309	K07460	K03495	K03215		K15986		K06975	K03831	K03797
K02032	K02039			K01531	K11717	K14761	K06940	K03605	K03589	K11068	K03979	K03856	K07025	K07001	K07491	K05837	K03100	K03086	K03328	K08316	K07149	K03839	K02967	K07095	K03657	K07705	K05989	K03438		K04019	K06221		K07160	K03855	K09013	K02800	K06967	K07636	K07461	K08316	K07461	K03496	K03216		K16214		K06976	K03832	K03798
K02033	K02040			K01533	K11733	K15024	K06941	K03606	K03590	K11069	K03980	K03885	K07027	K07007	K07492	K05845	K03101	K03088	K03335	K08323	K07154	K03851	K02968	K07098	K03664	K07714	K06001	K03439		K04023	K06223		K07166	K03856	K09022	K02803	K06969	K07646	K07462	K08323	K07462	K03497	K03217		K16785		K06980	K03833	K03801
K02034	K02041			K01534	K11741	K15342	K06942	K03608	K03593	K11070	K04019	K03892	K07029	K07009	K07494	K05846	K03106	K03090	K03336	K08384	K07162	K03885	K02970	K07106	K03665	K07717	K06012	K03446		K04026	K06286		K07171	K03885	K09117	K02804	K06971	K07652	K07464	K08384	K07474	K03498	K03218		K16786		K06994	K03834	K03803
K02035	K02042			K01537	K11749	K15524	K06949	K03609	K03595	K11071	K04023	K03925	K07030	K07010	K07497	K05847	K03110	K03091	K03337	K08483	K07166	K03887	K02982	K07114	K03667	K07718	K06023	K03449		K04027	K06287		K07216	K03888	K09118	K02809	K06972	K07658	K07473	K08483	K07478	K03499	K03269		K16787		K06997	K03835	K03804
K02036	K02044			K01539	K11753	K15580	K06950	K03610	K03596	K11072	K04026	K03928	K07032	K07011	K07560	K05878	K03111	K03092	K03338	K08591	K07171	K03892	K02986	K07124	K03671	K07719	K06024	K03453		K04028	K06346		K07219	K03892	K09121	K02810	K06973	K07667	K07478	K08591	K07483	K03500	K03270		K16927		K07001	K03837	K03806
K02037	K02045			K01545	K11754	K15581	K06958	K03612	K03601	K11145	K04027	K03930	K07037	K07015	K07566	K05879	K03116	K03093	K03346	K08600	K07183	K03893	K02988	K07126	K03685	K07720	K06075	K03455		K04029	K06400		K07238	K03924	K09125	K02818	K06987	K07668	K07481	K08600	K07484	K03501	K03271		K17472		K07004	K03839	K03808
K02038	K02046			K01546	K11991	K15582	K06959	K03613	K03602	K11175	K04028	K03931	K07040	K07025	K07568	K05881	K03118	K03095	K03367	K08722	K07192	K03924	K02990	K07133	K03686	K07726	K06131	K03457		K04030	K06442		K07240	K03928	K09153	K02819	K06990	K07669	K07482	K08722	K07486	K03502	K03272		K17686		K07005	K03841	K03811
K02039	K02047			K01547	K12132	K15583	K06960	K03614	K03612	K11358	K04029	K03933	K07042	K07027	K07571	K05896	K03147	K03100	K03386	K08723	K07216	K03925	K02992	K07137	K03687	K07727	K06133	K03466		K04031	K06726		K07258	K03973	K09157	K02822	K06997	K07699	K07491	K08723	K07492	K03517	K03273		K17758		K07009	K03925	K03814
K02040	K02048			K01548	K12269	K15633	K06967	K03615	K03613	K11475	K04030	K03972	K07052	K07029	K07574	K05910	K03148	K03101	K03387	K08744	K07238	K03928	K02994	K07138	K03693	K07729	K06147	K03469		K04032	K06864		K07284	K03976	K09167	K02823	K07005	K07717	K07492	K08744	K07493	K03521	K03281		K17759		K07040	K03976	K03819
K02041	K02049			K01551	K12270	K15634	K06969	K03616	K03614	K11717	K04031	K03973	K07054	K07030	K07576	K05916	K03149	K03106	K03402	K08884	K07240	K03972	K02996	K07139	K03695	K07738	K06153	K03470		K04034	K06867		K07301	K03977	K09458	K02824	K07007	K07718	K07493	K08884	K07497	K03522	K03282		K17810		K07042	K03977	K03820
K02042	K02050			K01555	K12555	K15738	K06972	K03617	K03615	K11749	K04032	K03976	K07056	K07032	K07636	K05946	K03151	K03110	K03406	K08968	K07257	K03973	K03040	K07166	K03696	K07742	K06156	K03471		K04041	K06872		K07315	K03978	K09692	K02825	K07010	K07719	K07495	K08968	K07502	K03523	K03284		K17828		K07043	K03978	K03831
K02044	K02051			K01556	K12573	K15986	K06973	K03620	K03616	K11751	K04034	K03977	K07058	K07037	K07646	K05985	K03152	K03111	K03407	K08978	K07258	K03975	K03043	K07171	K03697	K07775	K06158	K03475		K04042	K06878		K07316	K03979	K09693	K02826	K07011	K07720	K07496	K08978	K07533	K03524	K03286		K17995		K07048	K03979	K03832
K02045	K02052			K01560	K12574	K16371	K06975	K03621	K03617	K11752	K04041	K03978	K07069	K07040	K07658	K06023	K03153	K03116	K03413	K08998	K07260	K03976	K03046	K07172	K03698	K07776	K06168	K03478		K04043	K06881		K07335	K03980	K09703	K02827	K07015	K07727	K07497	K08998	K07559	K03525	K03292		K18234		K07052	K03980	K03833
K02046	K02053			K01561	K12700	K16509	K06976	K03624	K03621	K11753	K04042	K03979	K07078	K07042	K07667	K06024	K03154	K03118	K03415	K09022	K07273	K03977	K03048	K07183	K03699	K07793	K06173	K03480		K04066	K06885		K07343	K04041	K09710	K02828	K07025	K07729	K07507	K09022	K07560	K03529	K03294		K18346		K07053	K03981	K03834
K02047	K02054			K01563	K12996	K16785	K06978	K03625	K03624	K11754	K04043	K04019	K07082	K07052	K07699	K06131	K03168	K03149	K03417	K09121	K07282	K03978	K03060	K07216	K03700	K07814	K06179	K03481		K04068	K06889		K07386	K04042	K09747	K02829	K07030	K07736	K07560	K09121	K07566	K03530	K03296		K18349		K07056	K04013	K03835
K02048	K02055			K01565	K12999	K16786	K06997	K03628	K03625	K11755	K04066	K04023	K07088	K07054	K07718	K06153	K03169	K03151	K03424	K09157	K07301	K03979	K03070	K07238	K03701	K07979	K06180	K03483		K04069	K06890		K07391	K04043	K09748	K02834	K07033	K07738	K07566	K09157	K07568	K03531	K03299		K18350		K07058	K04014	K03837
K02049	K02056			K01567	K13038	K16787	K07003	K03629	K03628	K11924	K04068	K04026	K07089	K07056	K07719	K06158	K03177	K03153	K03429	K09163	K07313	K04019	K03073	K07258	K03702	K08092	K06182	K03484		K04072	K06896		K07402	K04047	K09760	K02835	K07035	K07741	K07568	K09163	K07574	K03534	K03305		K18682		K07065	K04015	K03839
K02050	K02057			K01569	K13052	K16789	K07005	K03630	K03629	K11991	K04069	K04027	K07090	K07058	K07720	K06168	K03182	K03154	K03430	K09458	K07315	K04023	K03075	K07260	K03703	K08094	K06183	K03486		K04074	K06898		K07443	K04061	K09761	K02836	K07040	K07742	K07571	K09458	K07584	K03536	K03306		K18704		K07067	K04016	K03841
K02051	K02058			K01571	K13292	K16898	K07009	K03631	K03630	K12132	K04072	K04028	K07095	K07069	K07729	K06173	K03183	K03168	K03431	K09702	K07316	K04026	K03076	K07282	K03704	K08217	K06187	K03488		K04075	K06901		K07444	K04066	K09762	K02838	K07042	K07775	K07574	K09702	K07636	K03544	K03307		K18707		K07071	K04042	K03885
K02052	K02065			K01572	K13643	K16905	K07012	K03635	K03631	K12257	K04074	K04029	K07098	K07082	K07738	K06178	K03186	K03169	K03436	K09706	K07335	K04027	K03086	K07301	K03705	K08259	K06199	K03491		K04076	K06910		K07447	K04068	K09765	K02851	K07043	K07776	K07576	K09706	K07657	K03545	K03308		K18830		K07082	K04043	K03923
K02053	K02066			K01573	K13678	K16906	K07015	K03637	K03635	K12410	K04075	K04030	K07104	K07088	K07741	K06180	K03187	K03177	K03437	K09710	K07341	K04028	K03088	K07313	K03710	K08281	K06200	K03492		K04077	K06925		K07451	K04069	K09772	K02859	K07045	K07793	K07584	K09710	K07658	K03546	K03309		K18915		K07085	K04044	K03925
K02054	K02067			K01574	K13727	K16907	K07023	K03639	K03636	K12506	K04076	K04031	K07105	K07089	K07742	K06183	K03188	K03183	K03438	K09747	K07343	K04029	K03090	K07335	K03711	K08303	K06201	K03495		K04078	K06926		K07452	K04070	K09787	K02860	K07052	K07807	K07590	K09747	K07665	K03547	K03310		K18926		K07089	K04047	K03976
K02055	K02068			K01575	K13789	K16927	K07025	K03646	K03637	K12555	K04077	K04041	K07107	K07090	K07757	K06187	K03189	K03187	K03439	K09748	K07391	K04031	K03091	K07341	K03718	K08309	K06207	K03496		K04079	K06929		K07456	K04074	K09809	K02862	K07053	K07814	K07636	K09748	K07666	K03550	K03311		K18934		K07090	K04066	K03977
K02056	K02069			K01576	K13953	K17073	K07027	K03648	K03638	K12573	K04078	K04042	K07118	K07095	K07775	K06198	K03190	K03188	K03442	K09749	K07404	K04042	K03092	K07343	K03719	K08316	K06212	K03497		K04083	K06941		K07458	K04075	K09811	K02863	K07056	K07979	K07646	K09749	K07668	K03551	K03312		K19117		K07098	K04067	K03978
K02057	K02071			K01577	K13993	K17074	K07030	K03649	K03639	K12574	K04079	K04043	K07124	K07098	K07776	K06199	K03206	K03189	K03446	K09761	K07407	K04043	K03095	K07391	K03722	K08321	K06213	K03498		K04085	K06942		K07460	K04077	K09812	K02864	K07058	K08093	K07652	K09761	K07669	K03553	K03313		K19118		K07101	K04068	K03979
K02058	K02072			K01578	K14155	K17076	K07035	K03650	K03644	K12940	K04083	K04047	K07139	K07104	K07807	K06207	K03210	K03190	K03455	K09762	K07443	K04047	K03100	K07404	K03723	K08384	K06217	K03499		K04096	K06948		K07461	K04078	K09888	K02867	K07075	K08094	K07658	K09762	K07699	K03555	K03315		K19119		K07106	K04069	K03980
K02065	K02073			K01579	K14188	K17103	K07040	K03652	K03647	K12941	K04085	K04063	K07146	K07105	K07814	K06209	K03215	K03206	K03466	K09765	K07444	K04061	K03101	K07407	K03724	K08483	K06218	K03500		K04114	K06949		K07462	K04079	K09903	K02871	K07079	K08303	K07666	K09765	K07707	K03563	K03317		K19157		K07107	K04075	K03981
K02066	K02074			K01580	K14205	K17686	K07042	K03654	K03648	K12942	K04096	K04066	K07149	K07106	K07979	K06213	K03216	K03210	K03469	K09769	K07447	K04063	K03106	K07443	K03733	K08591	K06221	K03501		K04477	K06950		K07469	K04083	K09951	K02874	K07082	K08316	K07667	K09769	K07718	K03564	K03320		K19165		K07114	K04077	K04013
K02067	K02075			K01581	K14540	K17716	K07043	K03655	K03650	K12952	K04114	K04068	K07150	K07124	K08094	K06215	K03217	K03215	K03470	K09772	K07448	K04066	K03110	K07444	K03734	K08600	K06223	K03502		K04485	K06956		K07474	K04085	K09952	K02876	K07089	K08321	K07668	K09772	K07726	K03565	K03321		K19222		K07119	K04078	K04014
K02068	K02077			K01582	K14742	K17758	K07045	K03657	K03652	K12960	K04477	K04069	K07166	K07132	K08303	K06216	K03218	K03216	K03471	K09775	K07451	K04068	K03111	K07447	K03737	K08678	K06283	K03517		K04486	K06958		K07478	K04094	K09974	K02878	K07090	K08384	K07699	K09775	K07727	K03569	K03322		K19224		K07124	K04079	K04015
K02069	K02078			K01583	K14761	K17759	K07052	K03660	K03654	K12999	K04485	K04072	K07171	K07133	K08309	K06217	K03281	K03217	K03475	K09777	K07456	K04072	K03116	K07448	K03739	K08722	K06287	K03521		K04487	K06959		K07481	K04095	K09989	K02879	K07095	K08483	K07707	K09777	K07729	K03570	K03324		K19302		K07133	K04082	K04016
K02071	K02080			K01584	K15051	K17828	K07053	K03664	K03655	K13038	K04486	K04074	K07173	K07139	K08316	K06221	K03282	K03218	K03478	K09779	K07458	K04073	K03118	K07451	K03740	K08998	K06298	K03522		K04488	K06960		K07483	K04096	K10716	K02881	K07098	K08591	K07713	K09779	K07736	K03571	K03325		K19784		K07160	K04083	K04042
K02072	K02081			K01585	K15580	K17992	K07056	K03665	K03657	K13052	K04487	K04075	K07177	K07146	K08369	K06286	K03284	K03273	K03480	K09787	K07460	K04074	K03148	K07456	K03743	K09022	K06317	K03523		K04517	K06962		K07497	K04477	K10773	K02884	K07105	K08600	K07718	K09787	K07738	K03572	K03326		K19955		K07164	K04084	K04043
K02073	K02082			K01586	K15581	K18234	K07058	K03671	K03664	K13252	K04488	K04077	K07213	K07149	K08384	K06347	K03292	K03282	K03483	K09790	K07462	K04075	K03151	K07458	K03744	K09023	K06333	K03524		K04562	K06966		K07504	K04485	K10823	K02886	K07107	K08641	K07720	K09790	K07742	K03574	K03327		K20074		K07173	K04085	K04044
K02074	K02083			K01588	K15582	K18331	K07075	K03684	K03665	K13292	K04517	K04078	K07220	K07150	K08483	K06350	K03293	K03284	K03484	K09809	K07464	K04077	K03152	K07460	K03758	K09121	K06334	K03525		K04564	K06967		K07507	K04486	K10834	K02887	K07114	K08722	K07727	K09809	K07775	K03575	K03332		K20265		K07175	K04087	K04047
K02075	K02086			K01589	K15583	K18332	K07079	K03685	K03666	K13542	K04562	K04083	K07238	K07166	K08591	K06351	K03294	K03292	K03486	K09811	K07473	K04078	K03168	K07462	K03760	K09458	K06346	K03526		K04567	K06969		K07560	K04487	K10907	K02888	K07118	K08998	K07729	K09811	K07776	K03581	K03340		K20459		K07177	K04088	K04062
K02076	K02099			K01590	K15634	K18349	K07088	K03686	K03667	K13643	K04564	K04085	K07258	K07171	K08600	K06377	K03296	K03293	K03489	K09812	K07478	K04083	K03169	K07473	K03763	K09459	K06373	K03527		K04720	K06973		K07566	K04488	K10947	K02890	K07124	K09013	K07736	K09812	K07814	K03584	K03367		K20460		K07183	K04096	K04066
K02077	K02103			K01591	K15738	K18350	K07089	K03687	K03671	K13653	K04567	K04086	K07260	K07173	K08722	K06412	K03298	K03294	K03491	K09825	K07484	K04085	K03177	K07478	K03768	K09706	K06374	K03529		K04749	K06975		K07568	K04517	K10974	K02892	K07126	K09022	K07738	K09825	K07816	K03588	K03385		K20461		K07213	K04485	K04067
K02078	K02106			K01593	K15770	K18672	K07090	K03688	K03672	K13789	K04720	K04094	K07271	K07177	K08963	K06518	K03299	K03296	K03492	K09858	K07486	K04086	K03183	K07482	K03770	K09707	K06378	K03530		K04750	K06977		K07571	K04562	K11050	K02895	K07133	K09121	K07741	K09858	K07979	K03589	K03386		K20487		K07245	K04487	K04068
K02080	K02108			K01595	K15771	K18682	K07095	K03694	K03685	K13815	K04749	K04095	K07273	K07192	K08998	K06607	K03303	K03299	K03495	K09861	K07491	K04091	K03187	K07483	K03771	K09710	K06379	K03531		K04757	K06997		K07574	K04565	K11051	K02897	K07137	K09157	K07742	K09861	K08280	K03590	K03387		K20488		K07259	K04488	K04069
K02081	K02109			K01596	K15772	K18692	K07098	K03695	K03686	K13819	K04750	K04096	K07282	K07213	K09022	K06726	K03305	K03300	K03496	K09903	K07493	K04094	K03188	K07484	K03773	K09747	K06381	K03535		K04758	K06999		K07576	K04567	K11068	K02899	K07138	K09458	K07749	K09903	K08282	K03593	K03394		K20490		K07263	K04564	K04075
K02082	K02110			K01597	K15773	K18704	K07105	K03696	K03687	K13940	K04757	K04485	K07284	K07220	K09121	K06878	K03306	K03303	K03497	K09955	K07497	K04095	K03189	K07485	K03775	K09748	K06382	K03536		K04759	K07007		K07584	K04720	K11069	K02902	K07139	K09702	K07775	K09955	K08301	K03594	K03399		K20491		K07273	K04565	K04077
K02083	K02111			K01598	K15986	K18707	K07106	K03698	K03688	K14083	K04758	K04486	K07304	K07238	K09458	K06881	K03307	K03305	K03498	K09988	K07502	K04096	K03190	K07486	K03778	K09761	K06383	K03544		K04762	K07009		K07590	K04757	K11070	K02904	K07141	K09703	K07776	K09988	K08302	K03595	K03402		K20971		K07282	K04567	K04078
K02086	K02112			K01599	K16012	K18856	K07107	K03699	K03693	K14084	K04759	K04487	K07305	K07258	K09702	K06885	K03308	K03306	K03499	K10112	K07507	K04485	K03191	K07487	K03783	K09762	K06385	K03545		K04763	K07010		K07636	K04758	K11071	K02906	K07166	K09710	K07793	K10112	K08303	K03596	K03406		K20974		K07304	K04568	K04079
K02099	K02113			K01601	K16013	K18887	K07114	K03700	K03695	K14170	K04762	K04488	K07313	K07260	K09710	K06886	K03309	K03307	K03500	K10117	K07533	K04486	K03210	K07493	K03785	K09769	K06387	K03546		K04769	K07011		K07646	K04759	K11072	K02907	K07171	K09747	K07814	K10117	K08309	K03601	K03407		K21029		K07305	K04691	K04082
K02103	K02114			K01607	K16169	K18888	K07124	K03701	K03696	K14415	K04763	K04516	K07322	K07271	K09747	K06890	K03310	K03308	K03501	K10206	K07566	K04487	K03215	K07497	K03786	K09772	K06390	K03547		K04771	K07015		K07652	K04762	K11145	K02909	K07183	K09748	K07979	K10206	K08316	K03602	K03408		K21030		K07306	K04744	K04083
K02106	K02115			K01608	K16209	K19002	K07126	K03702	K03697	K14441	K04769	K04517	K07335	K07282	K09748	K06895	K03311	K03309	K03502	K10439	K07568	K04488	K03216	K07502	K03787	K09775	K06392	K03550		K05311	K07025		K07658	K04763	K11175	K02913	K07216	K09762	K08083	K10439	K08384	K03609	K03410		Ko_id		K07307	K04751	K04084
K02108	K02116			K01609	K16235	K19055	K07133	K03703	K03698	K14534	K04771	K04518	K07386	K07284	K09761	K06901	K03315	K03310	K03517	K10440	K07574	K04516	K03217	K07507	K03789	K09777	K06393	K03551		K05337	K07027		K07667	K04766	K11249	K02916	K07238	K09765	K08303	K10440	K08483	K03610	K03411				K07308	K04753	K04085
K02109	K02117			K01610	K16323	K19091	K07137	K03704	K03699	K14540	K05311	K04564	K07393	K07304	K09762	K06904	K03316	K03311	K03521	K10441	K07576	K04517	K03218	K07533	K03790	K09779	K06394	K03553		K05340	K07029		K07668	K04767	K11358	K02919	K07257	K09769	K08316	K10441	K08591	K03611	K03412				K07335	K04754	K04087
K02110	K02118			K01611	K16328	K19115	K07138	K03705	K03700	K14591	K05337	K04567	K07404	K07305	K09769	K06919	K03317	K03312	K03522	K10710	K07584	K04562	K03270	K07566	K03797	K09787	K06395	K03555		K05342	K07030		K07699	K04768	K11475	K02926	K07258	K09772	K08384	K10710	K08600	K03621	K03413				K07386	K04755	K04088
K02111	K02119			K01612	K16509	K19116	K07139	K03706	K03701	K14652	K05340	K04750	K07444	K07313	K09772	K06920	K03319	K03315	K03523	K10773	K07586	K04564	K03273	K07568	K03798	K09806	K06396	K03563		K05366	K07032		K07704	K04769	K11690	K02931	K07260	K09777	K08483	K10773	K08679	K03624	K03415				K07391	K04761	K04096
K02112	K02120			K01613	K16511	K19137	K07141	K03707	K03702	K14742	K05342	K04758	K07447	K07322	K09775	K06924	K03320	K03316	K03524	K10823	K07636	K04565	K03281	K07574	K03799	K09810	K06397	K03564		K05515	K07035		K07705	K04771	K11717	K02933	K07282	K09779	K08591	K10823	K08998	K03625	K03424				K07399	K04762	K04485
K02113	K02121			K01615	K16785	K19138	K07150	K03709	K03703	K15024	K05366	K04759	K07448	K07335	K09777	K06925	K03321	K03317	K03525	K10907	K07657	K04567	K03282	K07576	K03800	K09812	K06398	K03565		K05524	K07037		K07717	K04773	K11749	K02935	K07301	K09787	K08722	K10907	K09013	K03628	K03426				K07442	K04763	K04487
K02114	K02122			K01617	K16786	K19139	K07154	K03710	K03704	K15051	K05515	K04762	K07456	K07341	K09779	K06941	K03322	K03319	K03526	K10947	K07658	K04749	K03284	K07584	K03801	K09815	K06399	K03569		K05540	K07040		K07718	K04940	K11751	K02939	K07315	K09806	K08963	K10947	K09022	K03629	K03427				K07447	K04764	K04488
K02115	K02123			K01619	K16787	K19140	K07160	K03721	K03705	K15342	K05524	K04763	K07459	K07386	K09787	K06942	K03324	K03320	K03527	K11068	K07667	K04750	K03292	K07586	K03803	K09816	K06400	K03570		K05592	K07042		K07719	K05020	K11752	K02945	K07316	K09811	K08998	K11068	K09125	K03630	K03429				K07460	K04765	K04564
K02116	K02124			K01620	K16788	K19167	K07166	K03722	K03706	K15460	K05540	K04767	K07461	K07404	K09803	K06948	K03327	K03321	K03529	K11069	K07668	K04757	K03293	K07636	K03811	K09817	K06403	K03571		K05601	K07052		K07720	K05337	K11753	K02946	K07335	K09812	K09013	K11069	K09153	K03631	K03431				K07478	K04770	K04565
K02117	K02160			K01621	K16898	K19221	K07171	K03723	K03707	K15580	K05592	K04771	K07462	K07407	K09809	K06949	K03328	K03322	K03530	K11070	K07669	K04759	K03294	K07657	K03814	K09825	K06404	K03572		K05739	K07056		K07726	K05341	K11754	K02948	K07339	K09815	K09022	K11070	K09157	K03635	K03437				K07497	K04772	K04567
K02118	K02169			K01623	K16899	K19225	K07173	K03724	K03708	K15581	K05601	K05311	K07464	K07443	K09812	K06950	K03332	K03324	K03531	K11071	K07692	K04762	K03296	K07658	K03816	K09861	K06405	K03574		K05770	K07058		K07727	K05349	K11755	K02950	K07341	K09816	K09121	K11071	K09457	K03636	K03438				K07503	K04773	K04568
K02119	K02171			K01624	K16922	K19302	K07192	K03733	K03709	K15582	K05739	K05337	K07467	K07444	K09815	K06956	K03335	K03326	K03536	K11072	K07699	K04763	K03298	K07666	K03817	K09903	K06406	K03575		K05780	K07069		K07729	K05364	K11991	K02954	K07391	K09817	K09157	K11072	K09458	K03637	K03439				K07560	K04774	K04691
K02120	K02172			K01625	K16923	K19350	K07214	K03734	K03710	K15583	K05770	K05338	K07474	K07447	K09816	K06958	K03336	K03327	K03544	K11085	K07718	K04767	K03299	K07667	K03823	K09951	K06407	K03581		K05781	K07075		K07736	K05366	K12132	K02956	K07404	K09825	K09458	K11085	K09690	K03638	K03442				K07566	K05365	K04744
K02121	K02182			K01626	K16924	K19419	K07216	K03737	K03711	K15633	K05780	K05339	K07478	K07456	K09817	K06959	K03337	K03328	K03545	K11145	K07720	K04768	K03303	K07668	K03826	K09989	K06408	K03584		K05792	K07078		K07738	K05515	K12257	K02959	K07407	K09861	K09702	K11145	K09692	K03639	K03453				K07588	K05366	K04751
K02122	K02188			K01627	K16925	K19689	K07238	K03738	K03713	K15738	K05781	K05340	K07483	K07457	K09825	K06962	K03338	K03342	K03546	K11175	K07726	K04769	K03305	K07669	K03827	K10112	K06409	K03588		K05795	K07082		K07742	K05520	K12410	K02961	K07443	K09888	K09703	K11175	K09693	K03644	K03455				K07646	K05367	K04753
K02123	K02189			K01628	K17686	K20074	K07240	K03739	K03719	K15987	K05792	K05349	K07487	K07461	K09888	K06966	K03339	K03346	K03547	K11189	K07727	K04771	K03306	K07699	K03828	K10206	K06412	K03589		K05796	K07089		K07793	K05524	K12506	K02963	K07444	K09903	K09710	K11189	K09707	K03648	K03458				K07653	K05501	K04754
K02124	K02190			K01629	K17758	K20116	K07258	K03740	K03722	K16178	K05795	K05362	K07493	K07462	K09903	K06967	K03346	K03366	K03550	K11749	K07729	K05020	K03307	K07706	K03832	K10218	K06413	K03590		K05799	K07090		K07813	K05540	K12573	K02965	K07447	K09935	K09747	K11749	K09710	K03649	K03465				K07654	K05515	K04755
K02160	K02191			K01630	K17759	K20117	K07260	K03742	K03723	K16180	K05796	K05363	K07497	K07464	K09988	K06969	K03366	K03367	K03551	K11753	K07736	K05311	K03308	K07718	K03839	K10439	K06421	K03593		K05804	K07095		K07814	K05548	K12574	K02967	K07448	K09951	K09748	K11753	K09747	K03650	K03466				K07657	K05527	K04760
K02169	K02193			K01631	K17810	K20118	K07271	K03748	K03733	K16181	K05799	K05366	K07498	K07467	K10112	K06973	K03367	K03386	K03553	K11754	K07738	K05338	K03309	K07720	K03892	K10440	K06442	K03595		K05808	K07098		K07979	K05565	K12700	K02968	K07456	K09973	K09749	K11754	K09748	K03654	K03469				K07667	K05539	K04761
K02171	K02194			K01633	K18349	K20344	K07273	K03750	K03734	K16203	K05804	K05540	K07507	K07474	K10117	K06975	K03386	K03387	K03555	K11921	K07742	K05339	K03310	K07726	K03924	K10441	K06518	K03596		K05810	K07104		K08217	K05566	K12940	K02970	K07460	K09988	K09762	K11921	K09761	K03655	K03470				K07669	K05540	K04762
K02172	K02195			K01635	K18350	K20444	K07301	K03752	K03735	K16328	K05808	K05592	K07533	K07478	K10118	K06977	K03387	K03402	K03564	K11924	K07775	K05340	K03311	K07727	K03925	K10540	K06864	K03601		K05813	K07105		K08303	K05567	K12942	K02982	K07462	K09989	K09765	K11924	K09762	K03657	K03473				K07670	K05541	K04763
K02182	K02197			K01637	K18672	K21071	K07315	K03758	K03736	K16329	K05810	K05593	K07560	K07482	K10119	K06978	K03392	K03406	K03565	K11928	K07776	K05346	K03312	K07729	K03929	K10541	K06871	K03602		K05814	K07106		K08384	K05568	K12952	K02986	K07478	K10112	K09769	K11928	K09765	K03664	K03474				K07684	K05589	K04764
K02188	K02198			K01638	K18682	K21464	K07321	K03762	K03737	K16785	K05813	K05770	K07566	K07483	K10206	K06994	K03402	K03407	K03569	K11991	K07777	K05362	K03315	K07736	K03972	K10542	K06877	K03609		K05815	K07118		K08591	K05569	K12960	K02988	K07482	K10117	K09772	K11991	K09766	K03665	K03475				K07685	K05590	K04765
K02189	K02199			K01639	K18692	K21465	K07335	K03763	K03739	K16786	K05814	K05799	K07568	K07485	K10439	K06997	K03406	K03408	K03570	K12132	K07807	K05366	K03316	K07738	K03973	K10546	K06881	K03610		K05816	K07124		K08600	K05570	K12999	K02990	K07483	K10206	K09776	K12132	K09768	K03666	K03478				K07692	K05592	K04770
K02190	K02200			K01640	K18891	K21467	K07343	K03768	K03740	K16787	K05815	K05808	K07570	K07493	K10440	K07001	K03413	K03410	K03571	K12257	K07814	K05520	K03317	K07742	K03975	K10547	K06889	K03611		K05823	K07132		K08602	K05571	K13038	K02992	K07484	K10218	K09777	K12257	K09770	K03667	K03488				K07693	K05595	K04772
K02191	K02203			K01641	K18892	K21600	K07386	K03778	K03741	K16789	K05816	K05822	K07571	K07496	K10441	K07002	K03415	K03411	K03572	K12308	K07816	K05540	K03319	K07775	K03976	K10548	K06897	K03621		K05825	K07139		K08722	K05592	K13052	K02994	K07486	K10439	K09779	K12308	K09772	K03671	K03495				K07735	K05685	K04773
K02193	K02204			K01643	K18906	K21636	K07391	K03783	K03742	K16898	K05823	K05823	K07574	K07497	K10540	K07007	K03417	K03412	K03574	K12410	K07862	K05565	K03320	K07776	K03977	K10555	K06898	K03623		K05832	K07141		K08884	K05780	K13277	K02996	K07491	K10440	K09787	K12410	K09777	K03676	K03496				K07736	K05776	K04774
K02194	K02217			K01644	K18926	K21672	K07404	K03784	K03744	K16899	K05825	K05832	K07584	K07507	K10541	K07009	K03424	K03413	K03575	K12452	K07979	K05569	K03321	K07777	K03978	K10556	K06901	K03624		K05833	K07146		K08963	K05781	K13292	K03040	K07492	K10441	K09803	K12452	K09779	K03685	K03497				K07738	K05786	K05337
K02195	K02221			K01646	K18928	K21903	K07406	K03785	K03750	K16927	K05832	K05833	K07586	K07533	K10542	K07015	K03427	K03417	K03581	K12506	K08083	K05570	K03322	K07813	K03979	K10557	K06902	K03625		K05837	K07149		K08974	K05799	K13542	K03043	K07493	K10540	K09811	K12506	K09787	K03686	K03498				K07768	K05787	K05365
K02197	K02224			K01647	K18929	K22132	K07407	K03786	K03752	K17103	K05833	K05837	K07636	K07560	K10546	K07023	K03429	K03424	K03584	K12555	K08177	K05571	K03324	K07814	K04041	K10558	K06907	K03628		K05845	K07171		K08986	K05808	K13599	K03046	K07497	K10541	K09812	K12555	K09790	K03687	K03499				K07776	K05788	K05366
K02198	K02226			K01649	K18934	K22927	K07443	K03789	K03753	K17490	K05837	K05845	K07652	K07566	K10547	K07025	K03431	K03427	K03588	K12573	K08301	K05592	K03325	K07816	K04042	K10709	K06908	K03629		K05846	K07172		K08998	K05810	K13643	K03048	K07502	K10542	K09815	K12573	K09803	K03693	K03500				K07778	K05790	K05501
K02199	K02227			K01652	K18936		K07444	K03790	K03758	K17675	K05845	K05846	K07658	K07568	K10548	K07029	K03436	K03429	K03589	K12574	K08303	K05606	K03328	K07862	K04043	K10710	K06910	K03630		K05847	K07173		K09013	K05813	K13653	K03060	K07506	K10709	K09816	K12574	K09809	K03696	K03501				K07791	K05801	K05515
K02200	K02230			K01653	K18940		K07447	K03797	K03763	K17686	K05846	K05847	K07668	K07570	K10549	K07030	K03437	K03431	K03590	K12941	K08309	K05786	K03340	K07979	K04047	K10773	K06915	K03631		K05895	K07177		K09022	K05814	K13789	K03070	K07507	K10710	K09817	K12941	K09811	K03697	K03517				K08281	K05802	K05523
K02203	K02231			K01654	K18941		K07452	K03798	K03768	K17758	K05847	K05878	K07707	K07571	K10550	K07032	K03438	K03436	K03593	K12952	K08316	K05799	K03342	K08177	K04066	K10823	K06919	K03635		K05896	K07183		K09121	K05815	K13819	K03072	K07533	K10716	K09825	K12952	K09812	K03698	K03518				K08296	K05803	K05527
K02204	K02232			K01657	K19002		K07456	K03803	K03778	K17759	K05895	K05879	K07726	K07574	K10551	K07035	K03439	K03437	K03594	K13038	K08384	K05808	K03346	K08282	K04068	K10834	K06921	K03636		K05919	K07192		K09157	K05820	K13940	K03073	K07559	K10773	K09861	K13038	K09815	K03699	K03521				K08300	K05807	K05539
K02217	K02233			K01658	K19005		K07459	K03823	K03781	K17828	K05896	K05881	K07727	K07584	K10559	K07038	K03442	K03438	K03595	K13059	K08483	K05814	K03366	K08301	K04069	K10907	K06923	K03637		K05934	K07213		K09458	K05822	K14083	K03074	K07560	K10834	K09888	K13059	K09816	K03700	K03522				K08316	K05809	K05540
K02221	K02236			K01659	K19081		K07460	K03825	K03783	K17836	K05919	K05896	K07729	K07586	K10560	K07040	K03446	K03439	K03596	K13292	K08591	K05820	K03367	K08303	K04072	K10947	K06924	K03638		K05936	K07220		K09680	K05823	K14084	K03075	K07566	K10907	K09903	K13292	K09817	K03701	K03523				K08368	K05810	K05541
K02224	K02237			K01661	K19082		K07461	K03826	K03784	K17898	K05934	K05910	K07738	K07636	K10561	K07042	K03449	K03442	K03601	K13525	K08600	K05822	K03379	K08316	K04074	K11068	K06925	K03639		K05967	K07260		K09710	K05825	K14155	K03076	K07568	K10947	K09951	K13525	K09825	K03702	K03524				K08369	K05820	K05589
K02226	K02238			K01662	K19222		K07462	K03827	K03785	K17899	K05936	K05946	K07741	K07652	K10562	K07045	K03453	K03446	K03602	K13626	K08679	K05823	K03386	K08384	K04075	K11069	K06926	K03644		K05985	K07271		K09747	K05832	K14170	K03077	K07574	K11068	K09973	K13626	K09861	K03703	K03525				K08372	K05837	K05590
K02227	K02240			K01664	K19223		K07464	K03828	K03789	K18011	K05967	K05964	K07742	K07658	K10670	K07052	K03455	K03449	K03609	K13643	K08681	K05825	K03387	K08483	K04077	K11070	K06941	K03647		K06012	K07284		K09748	K05833	K14441	K03086	K07576	K11070	K09975	K13643	K09888	K03704	K03526				K08483	K05838	K05592
K02230	K02241			K01665	K19225		K07473	K03829	K03790	K18012	K05985	K05966	K07807	K07668	K10671	K07056	K03457	K03451	K03610	K13653	K08884	K05832	K03392	K08591	K04078	K11071	K06942	K03648		K06015	K07304		K09749	K05837	K14534	K03087	K07584	K11071	K09989	K13653	K09903	K03705	K03527				K08485	K05844	K05595
K02231	K02242			K01666	K19302		K07478	K03830	K03797	K18013	K06012	K05985	K07816	K07718	K10672	K07058	K03465	K03453	K03611	K13789	K08963	K05833	K03394	K08600	K04079	K11072	K06949	K03650		K06023	K07305		K09762	K05895	K14540	K03088	K07586	K11072	K10112	K13789	K10112	K03706	K03529				K08676	K05851	K05685
K02232	K02243			K01667	K19350		K07483	K03831	K03798	K18014	K06015	K06015	K07979	K07720	K10708	K07069	K03466	K03455	K03621	K13963	K08978	K05837	K03396	K08678	K04083	K11145	K06950	K03652		K06024	K07313		K09765	K05896	K14591	K03090	K07636	K11145	K10117	K13963	K10117	K03707	K03530				K08681	K05878	K05786
K02233	K02244			K01668	K19425		K07491	K03855	K03800	K18122	K06023	K06023	K08094	K07727	K10773	K07071	K03469	K03457	K03623	K14060	K08998	K05845	K03402	K08679	K04084	K11175	K06951	K03654		K06041	K07335		K09768	K05919	K14652	K03091	K07652	K11175	K10118	K14060	K10118	K03708	K03531				K08744	K05879	K05787
K02236	K02245			K01669	K19689		K07502	K03856	K03810	K18218	K06024	K06024	K08161	K07729	K10907	K07078	K03470	K03466	K03624	K14155	K09001	K05846	K03406	K08681	K04085	K11189	K06958	K03655		K06042	K07341		K09769	K05934	K14742	K03092	K07657	K11189	K10119	K14155	K10119	K03709	K03536				K08999	K05916	K05788
K02237	K02246			K01671	K20074		K07560	K03892	K03816	K18220	K06041	K06131	K08217	K07738	K10947	K07084	K03471	K03469	K03625	K14170	K09013	K05847	K03407	K08884	K04094	K11216	K06959	K03657		K06131	K07402		K09772	K05936	K15024	K03093	K07658	K11249	K10206	K14170	K10188	K03710	K03543				K09005	K05921	K05789
K02238	K02248			K01673	K20107		K07566	K03924	K03817	K18288	K06042	K06147	K08234	K07741	K11041	K07088	K03475	K03470	K03628	K14441	K09022	K05879	K03408	K08963	K04095	K11520	K06960	K03664		K06147	K07404		K09775	K05937	K15051	K03095	K07666	K11358	K10216	K14441	K10206	K03711	K03544				K09009	K05952	K05792
K02240	K02278			K01674	K20108		K07568	K03925	K03823	K18330	K06131	K06148	K08281	K07742	K11068	K07090	K03478	K03471	K03629	K14540	K09117	K05896	K03409	K08978	K04096	K11529	K06967	K03665		K06153	K07444		K09777	K05946	K15342	K03100	K07667	K11529	K10439	K14540	K10439	K03713	K03545				K09013	K05995	K05794
K02241	K02279			K01676	K20344		K07574	K03930	K03824	K18331	K06147	K06153	K08282	K07775	K11145	K07094	K03480	K03475	K03630	K14742	K09121	K05934	K03410	K08998	K04477	K11689	K06969	K03666		K06158	K07447		K09779	K05967	K15460	K03101	K07668	K11690	K10440	K14742	K10540	K03716	K03546				K09014	K06016	K05795
K02242	K02283			K01677	K20374		K07576	K03969	K03825	K18332	K06153	K06158	K08303	K07807	K11175	K07095	K03481	K03478	K03631	K14761	K09157	K05936	K03411	K09013	K04485	K11690	K06971	K03667		K06162	K07452		K09787	K05985	K15581	K03106	K07669	K11749	K10441	K14761	K10541	K03721	K03547				K09015	K06039	K05801
K02243	K02291			K01678	K20534		K07584	K03973	K03827	K18346	K06158	K06167	K08316	K07816	K11189	K07104	K03483	K03480	K03635	K15024	K09458	K05967	K03412	K09022	K04486	K11692	K06972	K03671		K06163	K07456		K09811	K06001	K15582	K03110	K07699	K11751	K10546	K15024	K10542	K03722	K03549				K09125	K06041	K05802
K02244	K02302			K01679	K21064		K07636	K03975	K03830	K18349	K06162	K06173	K08317	K07979	K11249	K07106	K03484	K03481	K03636	K15460	K09692	K05985	K03413	K09121	K04487	K11749	K06973	K03685		K06164	K07461		K09812	K06012	K15583	K03111	K07707	K11752	K10547	K15460	K10682	K03723	K03550				K09458	K06076	K05803
K02245	K02304			K01681	Ko_id		K07646	K03976	K03839	K18350	K06163	K06178	K08483	K08100	K11261	K07107	K03486	K03483	K03637	K15580	K09693	K06016	K03415	K09145	K04516	K11753	K06978	K03686		K06165	K07462		K09815	K06016	K15633	K03116	K07718	K11753	K10548	K15580	K10773	K03733	K03551				K09695	K06077	K05807
K02246	K02313			K01682			K07650	K03977	K03856	K18672	K06164	K06180	K08591	K08161	K11475	K07112	K03488	K03484	K03638	K15581	K09702	K06023	K03417	K09153	K04518	K11754	K06990	K03687		K06166	K07464		K09816	K06019	K15635	K03117	K07720	K11754	K10716	K15581	K10823	K03734	K03553				K09704	K06132	K05809
K02248	K02314			K01683			K07658	K03978	K03885	K18682	K06165	K06183	K08602	K08217	K11690	K07118	K03489	K03486	K03639	K15582	K09704	K06024	K03424	K09157	K04564	K11755	K06997	K03696		K06167	K07467		K09817	K06023	K15738	K03118	K07726	K11755	K10773	K15582	K10834	K03737	K03555				K09709	K06133	K05810
K02278	K02315			K01684			K07667	K03979	K03892	K18700	K06166	K06187	K08659	K08282	K11749	K07119	K03491	K03488	K03644	K15583	K09710	K06042	K03427	K09458	K04567	K11927	K07003	K03697		K06168	K07478		K09888	K06024	K15984	K03147	K07727	K11927	K10834	K15583	K10844	K03741	K03558				K09710	K06142	K05820
K02279	K02316			K01685			K07699	K03980	K03893	K18702	K06167	K06188	K08728	K08303	K11752	K07120	K03492	K03491	K03647	K15633	K09747	K06131	K03429	K09692	K04651	K11991	K07005	K03698		K06173	K07482		K09903	K06042	K15987	K03148	K07729	K11928	K10907	K15633	K10907	K03742	K03559				K09747	K06145	K05835
K02280	K02334			K01686			K07706	K04023	K03925	K18707	K06168	K06191	K08963	K08316	K11753	K07124	K03495	K03495	K03648	K15634	K09748	K06147	K03431	K09693	K04652	K12132	K07007	K03700		K06178	K07483		K09988	K06075	K16178	K03149	K07738	K11991	K10947	K15634	K10947	K03750	K03561				K09748	K06149	K05837
K02283	K02335			K01687			K07707	K04034	K03928	K18856	K06173	K06193	K08968	K08483	K11754	K07130	K03496	K03496	K03650	K15770	K09749	K06152	K03437	K09704	K04653	K12308	K07009	K03701		K06180	K07491		K09989	K06131	K16180	K03151	K07742	K12132	K10974	K15770	K10979	K03752	K03563				K09760	K06158	K05838
K02302	K02337			K01689			K07718	K04041	K03929	K18866	K06178	K06196	K08972	K08591	K11755	K07132	K03497	K03497	K03652	K16050	K09761	K06153	K03438	K09706	K04654	K12410	K07010	K03702		K06183	K07496		K10112	K06133	K16181	K03152	K07775	K12410	K11068	K16050	K11068	K03753	K03564				K09761	K06168	K05844
K02304	K02338			K01690			K07720	K04042	K03930	K18889	K06180	K06198	K08974	K08602	K11927	K07139	K03498	K03498	K03654	K16785	K09762	K06158	K03439	K09710	K04655	K12528	K07011	K03703		K06187	K07497		K10213	K06147	K16203	K03153	K07776	K12574	K11069	K16785	K11069	K03758	K03565				K09762	K06173	K05851
K02313	K02340			K01692			K07727	K04043	K03972	K18890	K06183	K06201	K08986	K08968	K11928	K07145	K03499	K03499	K03655	K16786	K09765	K06165	K03442	K09747	K04656	K12574	K07013	K03704		K06193	K07498		K10439	K06151	K16328	K03154	K07777	K12942	K11070	K16786	K11070	K03763	K03568				K09772	K06175	K05939
K02314	K02341			K01693			K07729	K04061	K03975	K18907	K06187	K06206	K08987	K08972	K11991	K07146	K03500	K03500	K03657	K16787	K09766	K06168	K03446	K09748	K04720	K12941	K07015	K03705		K06196	K07507		K10440	K06152	K16329	K03168	K07793	K12960	K11071	K16787	K11071	K03768	K03569				K09773	K06176	K05952
K02315	K02342			K01695			K07736	K04066	K03976	K18915	K06193	K06207	K08998	K08974	K12132	K07160	K03501	K03501	K03664	K16788	K09770	K06173	K03449	K09749	K04759	K12942	K07023	K03706		K06200	K07533		K10441	K06153	K16785	K03169	K07813	K12962	K11072	K16788	K11072	K03778	K03570				K09780	K06177	K05995
K02316	K02343			K01696			K07738	K04068	K03977	K18941	K06196	K06213	K09004	K08986	K12257	K07171	K03502	K03502	K03665	K16789	K09772	K06178	K03453	K09761	K04761	K12960	K07025	K03707		K06201	K07560		K10546	K06158	K16786	K03177	K07814	K13038	K11145	K16789	K11105	K03781	K03571				K09791	K06178	K06020
K02334	K02346			K01697			K07742	K04069	K03978	K19055	K06200	K06216	K09013	K08998	K12410	K07173	K03517	K03517	K03666	K16898	K09777	K06180	K03455	K09762	K04762	K12997	K07027	K03708		K06204	K07566		K10547	K06162	K16787	K03183	K07816	K13059	K11175	K16898	K11145	K03783	K03572				K09811	K06179	K06039
K02335	K02348			K01698			K07770	K04070	K03979	K19062	K06201	K06217	K09014	K09001	K12527	K07213	K03521	K03521	K03667	K16899	K09779	K06182	K03457	K09765	K04763	K12999	K07030	K03709		K06207	K07568		K10548	K06163	K16789	K03186	K07862	K13292	K11189	K16899	K11175	K03784	K03574				K09812	K06180	K06041
K02337	K02352			K01699			K07813	K04074	K04019	K19082	K06204	K06218	K09015	K09004	K12574	K07214	K03522	K03522	K03671	K17318	K09787	K06183	K03466	K09766	K04771	K13038	K07031	K03710		K06213	K07570		K10563	K06164	K16841	K03206	K07979	K13581	K11249	K17318	K11189	K03785	K03575				K09819	K06181	K06076
K02338	K02355			K01703			K07814	K04075	K04023	K19118	K06207	K06221	K09022	K09013	K12960	K07220	K03523	K03523	K03685	K17319	K09797	K06187	K03469	K09770	K04773	K13292	K07035	K03711		K06217	K07571		K10773	K06166	K16898	K03210	K08177	K13626	K11358	K17319	K11249	K03787	K03581				K09820	K06183	K06077
K02340	K02356			K01704			K07816	K04076	K04024	K19119	K06213	K06223	K09117	K09014	K13010	K07222	K03524	K03524	K03686	K17320	K09811	K06189	K03470	K09772	K05275	K13542	K07040	K03713		K06223	K07574		K10797	K06168	K16899	K03215	K08234	K13634	K11381	K17320	K11358	K03789	K03584				K09858	K06186	K06131
K02341	K02357			K01706			K07979	K04077	K04026	K19157	K06217	K06286	K09134	K09015	K13038	K07224	K03525	K03525	K03687	K17462	K09812	K06191	K03471	K09777	K05311	K13626	K07042	K03716		K06236	K07584		K10823	K06173	K16927	K03216	K08282	K13638	K11529	K17462	K11475	K03790	K03585				K09903	K06187	K06133
K02342	K02358			K01707			K08092	K04078	K04027	K19158	K06223	K06287	K09155	K09022	K13292	K07238	K03526	K03529	K03695	K17752	K09825	K06193	K03484	K09779	K05337	K13634	K07043	K03719		K06283	K07586		K10907	K06178	K17103	K03217	K08303	K13643	K11534	K17752	K11527	K03794	K03587				K09992	K06189	K06142
K02343	K02361			K01708			K08177	K04079	K04028	K19169	K06236	K06346	K09157	K09117	K13327	K07241	K03527	K03530	K03696	K17758	K09888	K06196	K03489	K09787	K05340	K13641	K07045	K03721		K06287	K07636		K10947	K06179	K17686	K03218	K08316	K13653	K11630	K17758	K11630	K03797	K03588				K10038	K06190	K06145
K02346	K02371			K01709			K08217	K04083	K04029	K19221	K06283	K06442	K09167	K09155	K13479	K07243	K03529	K03531	K03698	K17759	K09903	K06198	K03492	K09797	K05349	K13643	K07052	K03722		K06333	K07652		K11050	K06180	K17758	K03282	K08384	K13789	K11690	K17759	K11749	K03798	K03589				K10112	K06193	K06148
K02348	K02372			K01710			K08234	K04094	K04030	K19268	K06287	K06726	K09384	K09157	K13542	K07248	K03530	K03534	K03700	K17828	K09935	K06199	K03495	K09803	K05366	K13653	K07056	K03723		K06334	K07658		K11051	K06182	K17759	K03284	K08483	K14155	K11692	K17828	K11752	K03799	K03590				K10200	K06194	K06149
K02352	K02377			K01711			K08301	K04095	K04031	K19271	K06333	K06864	K09458	K09458	K13581	K07258	K03531	K03535	K03701	K17992	K09936	K06200	K03496	K09811	K05367	K13789	K07058	K03733		K06346	K07668		K11068	K06183	K17828	K03292	K08591	K14170	K11717	K17992	K11753	K03800	K03592				K10201	K06199	K06158
K02355	K02379			K01712			K08303	K04096	K04041	K19294	K06334	K06867	K09685	K09685	K13626	K07260	K03535	K03536	K03702	K18218	K09951	K06206	K03497	K09812	K05515	K13927	K07074	K03739		K06350	K07704		K11069	K06187	K17836	K03293	K08600	K14415	K11749	K18218	K11754	K03809	K03593				K10202	K06201	K06168
K02356	K02380			K01713			K08322	K04114	K04042	K19302	K06346	K06871	K09692	K09692	K13643	K07273	K03536	K03544	K03703	K18220	K09955	K06207	K03498	K09825	K05516	K14060	K07079	K03740		K06351	K07705		K11070	K06194	K17898	K03294	K08679	K14441	K11751	K18220	K11755	K03816	K03595				K10240	K06202	K06173
K02357	K02385			K01714			K08323	K04477	K04043	K19350	K06350	K06872	K09693	K09693	K13653	K07282	K03544	K03545	K03704	K18331	K09989	K06208	K03499	K09858	K05524	K14155	K07085	K03741		K06373	K07706		K11071	K06204	K17899	K03296	K08696	K14540	K11753	K18331	K11928	K03817	K03596				K10241	K06203	K06175
K02358	K02386			K01715			K08384	K04485	K04047	K19449	K06351	K06878	K09698	K09698	K13678	K07284	K03545	K03546	K03705	K18332	K10012	K06209	K03500	K09888	K05540	K14170	K07088	K03742		K06374	K07707		K11072	K06206	K18011	K03298	K08963	K14591	K11754	K18332	K11991	K03825	K03601				K10242	K06204	K06176
K02361	K02387			K01716			K08483	K04486	K04063	K19689	K06373	K06881	K09710	K09710	K13747	K07304	K03546	K03547	K03706	K18344	K10112	K06213	K03501	K09903	K05592	K14188	K07090	K03750		K06378	K07718		K11145	K06207	K18012	K03299	K08974	K14652	K11924	K18344	K12132	K03826	K03602				K10254	K06205	K06177
K02371	K02388			K01719			K08591	K04487	K04066	K19824	K06374	K06885	K09747	K09747	K13789	K07305	K03547	K03550	K03707	K18345	K10117	K06215	K03502	K09935	K05606	K14441	K07095	K03752		K06379	K07720		K11175	K06209	K18013	K03303	K08998	K14742	K11927	K18345	K12137	K03851	K03605				K10439	K06206	K06178
K02372	K02389			K01720			K08600	K04488	K04068	K19955	K06378	K06889	K09748	K09748	K13919	K07315	K03549	K03551	K03708	K18349	K10118	K06217	K03518	K09936	K05776	K14540	K07098	K03753		K06381	K07729		K11189	K06213	K18014	K03305	K09013	K14761	K11928	K18349	K12257	K03885	K03608				K10440	K06207	K06179
K02377	K02390			K01721			K08602	K04517	K04069	K20074	K06379	K06890	K09758	K09761	K13920	K07403	K03550	K03553	K03709	K18350	K10119	K06218	K03520	K09955	K05807	K14742	K07099	K03758		K06382	K07738		K11206	K06215	K18122	K03306	K09022	K15342	K11991	K18350	K12373	K03886	K03609				K10441	K06211	K06180
K02379	K02392			K01724			K08681	K04518	K04072	K20437	K06381	K06896	K09761	K09762	K13922	K07404	K03551	K03555	K03710	K18367	K10120	K06221	K03521	K09989	K05808	K14761	K07105	K03763		K06383	K07742		K11358	K06217	K18218	K03307	K09117	K15460	K12132	K18367	K12410	K03887	K03610				K10563	K06212	K06183
K02380	K02393			K01725			K08744	K04565	K04074	K20487	K06382	K06898	K09762	K09767	K13993	K07444	K03553	K03563	K03711	K18445	K10121	K06223	K03522	K10012	K05810	K15024	K07124	K03768		K06384	K07813		K11381	K06218	K18220	K03308	K09121	K15633	K12410	K18445	K12510	K03888	K03612				K10716	K06215	K06186
K02385	K02394			K01727			K08963	K04567	K04075	K20488	K06383	K06901	K09767	K09768	K14058	K07447	K03555	K03564	K03713	K18640	K10188	K06284	K03523	K10039	K05822	K15256	K07133	K03781		K06385	K07816		K11615	K06221	K18330	K03309	K09153	K15634	K12452	K18640	K12511	K03892	K03613				K10773	K06217	K06187
K02386	K02395			K01728			K08974	K04651	K04077	K20489	K06384	K06910	K09768	K09769	K14138	K07451	K03563	K03565	K03716	K18672	K10189	K06285	K03524	K10040	K05823	K15342	K07137	K03783		K06387	K07862		K11692	K06223	K18331	K03310	K09157	K15770	K12574	K18672	K12573	K03893	K03614				K10797	K06223	K06189
K02387	K02396			K01729			K08978	K04652	K04078	K20490	K06385	K06919	K09769	K09772	K14155	K07452	K03564	K03569	K03719	K18682	K10190	K06286	K03525	K10041	K05832	K15460	K07138	K03784		K06390	K07979		K11749	K06283	K18332	K03311	K09458	K15986	K12942	K18682	K12574	K03924	K03615				K10805	K06287	K06190
K02388	K02397			K01730			K08998	K04653	K04083	K20491	K06387	K06925	K09772	K09773	K14170	K07456	K03565	K03570	K03721	K18707	K10206	K06287	K03526	K10112	K05833	K15633	K07139	K03785		K06391	K08153		K11751	K06284	K18346	K03313	K09692	K16422	K12960	K18707	K12960	K03925	K03616				K10823	K06518	K06193
K02389	K02398			K01732			K09013	K04654	K04085	K20492	K06390	K06929	K09773	K09787	K14188	K07457	K03569	K03571	K03722	K18785	K10241	K06294	K03527	K10117	K05836	K15635	K07141	K03786		K06392	K08161		K11752	K06285	K18349	K03315	K09693	K16785	K13038	K18785	K12996	K03928	K03617				K10843	K06726	K06194
K02390	K02400			K01733			K09022	K04655	K04094	K20974	K06391	K06940	K09787	K09811	K14415	K07461	K03570	K03572	K03723	K18889	K10242	K06305	K03529	K10118	K05837	K15770	K07149	K03789		K06393	K08168		K11753	K06287	K18350	K03317	K09702	K16786	K13059	K18889	K12997	K03931	K03621				K10947	K06861	K06196
K02392	K02401			K01734			K09116	K04656	K04095	K20976	K06392	K06941	K09790	K09812	K14441	K07462	K03571	K03574	K03733	K18890	K10254	K06306	K03530	K10119	K05845	K15856	K07150	K03790		K06394	K08234		K11754	K06294	K18672	K03319	K09707	K16787	K13292	K18890	K12999	K03933	K03624				K11045	K06866	K06199
K02393	K02404			K01735			K09117	K04720	K04096	K21029	K06393	K06942	K09811	K09815	K14540	K07474	K03572	K03575	K03739	K18986	K10439	K06308	K03531	K10188	K05846	K16422	K07154	K03794		K06395	K08282		K11755	K06295	K18682	K03320	K09710	K16789	K13626	K18986	K13004	K03969	K03625				K11065	K06871	K06200
K02394	K02405			K01736			K09121	K04749	K04103	Ko_id	K06394	K06948	K09812	K09816	K14652	K07476	K03574	K03581	K03740	K18987	K10440	K06310	K03535	K10189	K05847	K16785	K07166	K03797		K06396	K08303		K11927	K06297	K18700	K03321	K09747	K16841	K13643	K18987	K13010	K03972	K03628				K11068	K06872	K06202
K02395	K02406			K01737			K09128	K04751	K04478		K06395	K06949	K09815	K09817	K14742	K07478	K03575	K03584	K03741	K19048	K10441	K06313	K03536	K10190	K05878	K16786	K07171	K03798		K06397	K08316		K11928	K06305	K18702	K03322	K09748	K16881	K13694	K19048	K13012	K03977	K03629				K11085	K06879	K06203
K02396	K02407			K01738			K09157	K04757	K04485		K06396	K06950	K09816	K09825	K14761	K07487	K03581	K03588	K03742	K19082	K10540	K06314	K03544	K10206	K05879	K16787	K07183	K03799		K06398	K08317		K11991	K06306	K18707	K03324	K09749	K16898	K13789	K19082	K13017	K03978	K03630				K11105	K06894	K06204
K02397	K02408			K01739			K09384	K04758	K04487		K06397	K06956	K09817	K09888	K15023	K07498	K03584	K03589	K03750	K19157	K10541	K06317	K03545	K10254	K05896	K16789	K07192	K03800		K06399	K08483		K12132	K06308	K18856	K03327	K09761	K16899	K13831	K19157	K13018	K03979	K03631				K11175	K06895	K06205
K02398	K02409			K01740			K09458	K04759	K04488		K06398	K06958	K09825	K09903	K15024	K07533	K03588	K03590	K03752	K19273	K10542	K06328	K03546	K10439	K05934	K16881	K07216	K03809		K06400	K08591		K12137	K06314	K18866	K03328	K09762	K16927	K13927	K19273	K13038	K04024	K03637				K11189	K06899	K06206
K02400	K02410			K01744			K09690	K04762	K04517		K06399	K06959	K09888	K09951	K15460	K07552	K03589	K03593	K03753	K19294	K10543	K06332	K03547	K10440	K05936	K16898	K07238	K03816		K06405	K08602		K12267	K06328	K18889	K03332	K09765	K17213	K13954	K19294	K13052	K04027	K03639				K11263	K06901	K06207
K02401	K02411			K01745			K09691	K04763	K04518		K06400	K06960	K09903	K09952	K15555	K07560	K03590	K03594	K03758	K19302	K10546	K06333	K03550	K10441	K05946	K17686	K07240	K03817		K06406	K08605		K12410	K06333	K18890	K03335	K09766	K17490	K13963	K19302	K13280	K04028	K03644				K11618	K06910	K06211
K02404	K02412			K01746			K09692	K04769	K04564		K06405	K06962	K09931	K09962	K15633	K07566	K03593	K03595	K03761	K19405	K10547	K06334	K03551	K10543	K05970	K17752	K07258	K03823		K06407	K08680		K12527	K06334	K18907	K03336	K09770	K17675	K13993	K19405	K13292	K04042	K03648				K11717	K06911	K06212
K02405	K02413			K01749			K09693	K04771	K04567		K06406	K06966	K09951	K09963	K15634	K07568	K03595	K03596	K03762	K19411	K10548	K06344	K03553	K10546	K05985	K17758	K07260	K03825		K06409	K08968		K12574	K06342	K18926	K03337	K09772	K17686	K14060	K19411	K13310	K04043	K03650				K11733	K06915	K06217
K02406	K02414			K01750			K09702	K04772	K04748		K06407	K06967	K09952	K09976	K15770	K07570	K03596	K03601	K03763	K19510	K10563	K06346	K03555	K10547	K05989	K17759	K07271	K03826		K06410	K08972		K12941	K06346	K18941	K03338	K09775	K17758	K14170	K19510	K13542	K04047	K03652				K11737	K06918	K06218
K02407	K02415			K01751			K09704	K04773	K04749		K06409	K06969	K09963	K10039	K15856	K07571	K03601	K03602	K03768	K19689	K10773	K06349	K03563	K10548	K06001	K17828	K07273	K03839		K06411	K08986		K13015	K06349	K19055	K03339	K09777	K17759	K14348	K19689	K13626	K04061	K03654				K11738	K06919	K06223
K02408	K02416			K01752			K09706	K05297	K04750		K06410	K06971	K09976	K10040	K15894	K07574	K03602	K03609	K03781	K19802	K10806	K06350	K03564	K10773	K06020	K17992	K07301	K03885		K06412	K08987		K13018	K06351	K19082	K03346	K09779	K17810	K14415	K19721	K13643	K04063	K03655				K11752	K06920	K06351
K02409	K02417			K01753			K09710	K05303	K04751		K06411	K06973	K10009	K10041	K15898	K07584	K03609	K03610	K03783	K19824	K10823	K06376	K03565	K10806	K06023	K18218	K07315	K03886		K06416	K08998		K13292	K06373	K19118	K03366	K09787	K17828	K14441	K19802	K13653	K04066	K03657				K11753	K06925	K06518
K02410	K02418			K01754			K09747	K05311	K04757		K06412	K06975	K10010	K10112	K15987	K07586	K03610	K03611	K03784	K20074	K10834	K06378	K03569	K10823	K06024	K18220	K07335	K03887		K06418	K09013		K13479	K06374	K19119	K03367	K09807	K18122	K14540	K19824	K13789	K04068	K03660				K11754	K06941	K06726
K02411	K02419			K01755			K09748	K05339	K04758		K06416	K06977	K10039	K10117	K16435	K07590	K03611	K03621	K03786	K20429	K10844	K06381	K03570	K10834	K06041	K18231	K07343	K03888		K06419	K09014		K13626	K06376	K19158	K03386	K09811	K18214	K14742	K20074	K13993	K04069	K03664				K11927	K06942	K06861
K02412	K02420			K01756			K09759	K05341	K04759		K06418	K06997	K10040	K10118	K16785	K07636	K03621	K03624	K03789	K20487	K10907	K06385	K03571	K10844	K06076	K18234	K07391	K03892		K06436	K09015		K13677	K06378	K19221	K03387	K09812	K18218	K14761	K20429	K14060	K04072	K03665				K11939	K06949	K06866
K02413	K02421			K01758			K09761	K05352	K04762		K06419	K06999	K10041	K10119	K16786	K07651	K03623	K03625	K03790	K20488	K10917	K06386	K03572	K10907	K06131	K18330	K07402	K03893		K06438	K09022		K13747	K06379	K19268	K03402	K09825	K18231	K15342	K20487	K14170	K04074	K03666				K11991	K06956	K06867
K02414	K02422			K01759			K09762	K05364	K04763		K06436	K07007	K10112	K10188	K16787	K07652	K03624	K03628	K03794	K20489	K10947	K06396	K03574	K10947	K06142	K18331	K07407	K03897		K06442	K09117		K13789	K06381	K19294	K03406	K09861	K18234	K15515	K20488	K14415	K04075	K03671				K12132	K06957	K06872
K02415	K02424			K01760			K09765	K05366	K04767		K06438	K07009	K10254	K10189	K16898	K07658	K03625	K03629	K03797	K20490	K11050	K06397	K03575	K11068	K06147	K18332	K07443	K03923		K06518	K09121		K13922	K06382	K19302	K03407	K09888	K18344	K15599	K20489	K14441	K04077	K03676				K12308	K06958	K06879
K02416	K02426			K01761			K09768	K05515	K04771		K06442	K07010	K10353	K10190	K17073	K07668	K03628	K03630	K03798	K20491	K11051	K06398	K03577	K11069	K06148	K18444	K07444	K03924		K06714	K09153		K14155	K06383	K19304	K03408	K09903	K18345	K15633	K20490	K14540	K04078	K03685				K12373	K06966	K06896
K02417	K02427			K01766			K09772	K05516	K04940		K06518	K07011	K10530	K10193	K17074	K07681	K03629	K03631	K03800	K20492	K11068	K06405	K03581	K11070	K06153	K18640	K07447	K03925		K06864	K09458		K14170	K06385	K19350	K03410	K09936	K18346	K15634	K20491	K14623	K04079	K03686				K12410	K06968	K06899
K02418	K02428			K01768			K09777	K05520	K05020		K06714	K07015	K10563	K10194	K17076	K07683	K03630	K03635	K03810	K20534	K11069	K06406	K03584	K11071	K06158	K18672	K07451	K03928		K06871	K09684		K14441	K06386	K19689	K03411	K09989	K18349	K15770	K20492	K14652	K04083	K03687				K12503	K06975	K06901
K02419	K02429			K01769			K09779	K05524	K05306		K06864	K07017	K10716	K10254	K17195	K07693	K03631	K03636	K03811	K20862	K11070	K06408	K03588	K11072	K06167	K18682	K07456	K03929		K06881	K09685		K14534	K06387	K19721	K03412	K10012	K18350	K15986	K20534	K14731	K04085	K03688				K12510	K06980	K06903
K02420	K02431			K01770			K09787	K05540	K05311		K06871	K07023	K10773	K10530	K17202	K07694	K03635	K03637	K03816	K20976	K11071	K06409	K03589	K11085	K06168	K18700	K07458	K03933		K06888	K09692		K14540	K06390	K19824	K03413	K10112	K18640	K15987	K20862	K14742	K04096	K03694				K12574	K06996	K06905
K02421	K02433			K01771			K09790	K05566	K05337		K06881	K07025	K10778	K10563	K17203	K07696	K03636	K03638	K03817	K21011	K11072	K06410	K03590	K11145	K06173	K18707	K07460	K03969		K06889	K09693		K14652	K06392	K19955	K03415	K10117	K18672	K16422	K20976	K14761	K04485	K03695				K12583	K06997	K06907
K02422	K02434			K01772			K09809	K05567	K05338		K06888	K07027	K10793	K10773	K17204	K07706	K03637	K03639	K03821	K21012	K11085	K06411	K03593	K11175	K06177	K18815	K07461	K03972		K06897	K09698		K14731	K06396	K20074	K03416	K10118	K18682	K16785	K21011	K14988	K04486	K03696				K13010	K07000	K06908
K02424	K02435			K01775			K09811	K05568	K05339		K06889	K07029	K10794	K10823	K17215	K07707	K03638	K03644	K03823	K21024	K11145	K06416	K03595	K11184	K06178	K18910	K07462	K03973		K06898	K09699		K14742	K06397	K20488	K03417	K10119	K18700	K16786	K21012	K14989	K04487	K03698				K13018	K07012	K06910
K02426	K02437			K01776			K09812	K05569	K05340		K06897	K07030	K10795	K10834	K17686	K07723	K03639	K03647	K03824	K21071	K11175	K06418	K03596	K11189	K06180	K18979	K07473	K03977		K06901	K09703		K14761	K06398	K20976	K03424	K10120	K18707	K16787	K21024	K15051	K04488	K03699				K13038	K07014	K06911
K02427	K02438			K01777			K09825	K05570	K05350		K06898	K07032	K10796	K10947	K17758	K07729	K03644	K03648	K03825	Ko_id	K11184	K06421	K03601	K11358	K06183	K19002	K07474	K03978		K06910	K09704		K15024	K06399	Ko_id	K03426	K10121	K18856	K16881	K21071	K15460	K04517	K03701				K13051	K07038	K06915
K02428	K02440			K01778			K09861	K05571	K05352		K06901	K07035	K10834	K11041	K17759	K07734	K03647	K03649	K03830		K11189	K06423	K03602	K11475	K06187	K19048	K07478	K03979		K06917	K09705		K15051	K06400		K03427	K10202	K18941	K16898	Ko_id	K15580	K04518	K03702				K13288	K07040	K06918
K02429	K02443			K01779			K09888	K05592	K05362		K06910	K07037	K10907	K11050	K17828	K07738	K03648	K03650	K03837		K11358	K06425	K03606	K11527	K06189	K19117	K07484	K04042		K06919	K09710		K15515	K06402		K03429	K10206	K18986	K16899		K15581	K04562	K03703				K13292	K07042	K06919
K02431	K02444			K01782			K09903	K05606	K05366		K06917	K07040	K10947	K11051	K18220	K07741	K03650	K03652	K03839		K11475	K06426	K03609	K11618	K06194	K19118	K07487	K04043		K06925	K09747		K15580	K06405		K03431	K10254	K18987	K16907		K15582	K04564	K03704				K13541	K07053	K06920
K02433	K02445			K01783			K09936	K05772	K05520		K06919	K07042	K11068	K11068	K18231	K07742	K03652	K03654	K03851		K11529	K06432	K03610	K11749	K06198	K19119	K07491	K04047		K06929	K09748		K15583	K06406		K03432	K10439	K19055	K16927		K15583	K04565	K03705				K13542	K07054	K06925
K02434	K02446			K01784			K09951	K05773	K05540		K06925	K07052	K11069	K11069	K18234	K07757	K03654	K03655	K03885		K11631	K06434	K03611	K11753	K06199	K19147	K07505	K04061		K06941	K09758		K15633	K06407		K03433	K10440	K19117	K17213		K15633	K04567	K03706				K13572	K07056	K06941
K02435	K02450			K01785			K09955	K05792	K05565		K06929	K07056	K11070	K11070	K18346	K07775	K03655	K03657	K03886		K11690	K06438	K03621	K11754	K06200	K19221	K07507	K04063		K06942	K09761		K15738	K06408		K03436	K10441	K19118	K17318		K15634	K04748	K03707				K13573	K07058	K06942
K02437	K02453			K01787			K09967	K05795	K05566		K06941	K07058	K11071	K11071	K18349	K07778	K03657	K03664	K03887		K11749	K06442	K03624	K11755	K06201	K19267	K07533	K04066		K06949	K09762		K15986	K06410		K03437	K10540	K19119	K17398		K15635	K04749	K03709				K13640	K07071	K06949
K02438	K02454			K01788			K09988	K05796	K05567		K06942	K07069	K11072	K11072	K18350	K07791	K03664	K03665	K03888		K11753	K06518	K03625	K11928	K06204	K19294	K07560	K04068		K06950	K09767		K15987	K06411		K03438	K10541	K19157	K17490		K15770	K04757	K03710				K13668	K07080	K06956
K02440	K02455			K01790			K09992	K05799	K05568		K06949	K07075	K11144	K11144	K18445	K07800	K03665	K03666	K03892		K11754	K06607	K03628	K11991	K06207	K19302	K07566	K04069		K06951	K09768		K16328	K06412		K03439	K10542	K19267	K17675		K15894	K04758	K03711				K13671	K07082	K06957
K02443	K02456			K01791			K10012	K05804	K05569		K06950	K07078	K11145	K11145	K18471	K07813	K03666	K03667	K03893		K11755	K06726	K03629	K12132	K06213	K19309	K07568	K04072		K06956	K09769		K16329	K06418		K03442	K10773	K19294	K17686		K15898	K04759	K03716				K13787	K07084	K06958
K02444	K02458			K01792			K10112	K05808	K05570		K06951	K07082	K11175	K11175	K18640	K07816	K03667	K03671	K03921		K11928	K06867	K03630	K12137	K06216	K19310	K07574	K04074		K06958	K09772		K16371	K06419		K03446	K10823	K19302	K17758		K15923	K04762	K03718				K13821	K07085	K06959
K02445	K02469			K01793			K10117	K05810	K05571		K06956	K07089	K11189	K11189	K18672	K07979	K03671	K03676	K03923		K11991	K06877	K03631	K12257	K06217	K19334	K07576	K04075		K06959	K09773		K16785	K06421		K03449	K10834	K19309	K17759		K15986	K04763	K03719				K13922	K07088	K06966
K02446	K02470			K01795			K10118	K05817	K05577		K06958	K07090	K11249	K11617	K18682	K08093	K03685	K03685	K03924		K12132	K06878	K03635	K12308	K06221	K19427	K07584	K04076		K06960	K09779		K16786	K06423		K03453	K10844	K19310	K17810		K16371	K04766	K03721				K13950	K07090	K06968
K02450	K02472			K01796			K10119	K05825	K05592		K06959	K07095	K11535	K11618	K18707	K08094	K03686	K03686	K03928		K12137	K06881	K03636	K12410	K06223	K19510	K07636	K04077		K06962	K09787		K16787	K06425		K03455	K10907	K19350	K17828		K16511	K04767	K03722				K13953	K07091	K06975
K02453	K02473			K01799			K10188	K05832	K05593		K06960	K07098	K11616	K11622	K18843	K08170	K03687	K03687	K03933		K12257	K06885	K03637	K12452	K06281	K19540	K07658	K04078		K06967	K09790		K16789	K06426		K03457	K10917	K19824	K17992		K16785	K04768	K03723				K13979	K07106	K06980
K02454	K02474			K01800			K10189	K05833	K05770		K06962	K07104	K11617	K11635	K18979	K08255	K03693	K03693	K03969		K12308	K06886	K03638	K12510	K06282	K19591	K07660	K04079		K06969	K09811		K16898	K06434		K03458	K10947	K19955	K18122		K16786	K04769	K03733				K13993	K07107	K06997
K02455	K02477			K01801			K10190	K05837	K05786		K06967	K07105	K11618	K11636	K18986	K08258	K03696	K03695	K03972		K12410	K06889	K03639	K12573	K06286	K19824	K07665	K04083		K06971	K09812		K16899	K06442		K03466	K11068	K20023	K18218		K16787	K04771	K03734				K14161	K07109	K07007
K02456	K02481			K01802			K10192	K05878	K05804		K06969	K07106	K11717	K11690	K18987	K08303	K03697	K03696	K03973		K12510	K06890	K03644	K12574	K06287	K19955	K07666	K04085		K06973	K09815		K17073	K06595		K03469	K11069	K20074	K18220		K16898	K04772	K03735				K14162	K07113	K07014
K02458	K02482			K01803			K10193	K05879	K05808		K06971	K07112	K11737	K11717	K19048	K08316	K03698	K03697	K03976		K12511	K06901	K03647	K12960	K06373	K20074	K07668	K04091		K06976	K09816		K17074	K06603		K03470	K11070	K20116	K18231		K16899	K04773	K03736				K14335	K07115	K07034
K02469	K02483			K01804			K10194	K05881	K05810		K06973	K07118	K11741	K11737	K19055	K08483	K03699	K03698	K03977		K12573	K06902	K03648	K12992	K06413	K20487	K07669	K04094		K06978	K09817		K17076	K06605		K03471	K11071	K20117	K18234		K16907	K04940	K03737				K14337	K07121	K07040
K02470	K02484			K01805			K10200	K05895	K05822		K06976	K07124	K11749	K11741	K19081	K08591	K03700	K03699	K03978		K12574	K06904	K03650	K12999	K06442	K20488	K07670	K04096		K06997	K09825		K17675	K06606		K03475	K11072	K20118	K18330		K17490	K05020	K03739				K14347	K07122	K07042
K02472	K02488			K01807			K10201	K05896	K05832		K06978	K07139	K11753	K11749	K19082	K08602	K03701	K03700	K03979		K12960	K06910	K03652	K13002	K06518	K20534	K07699	K04485		K07001	K09888		K17680	K06608		K03478	K11085	K20459	K18331		K17734	K05311	K03740				K14441	K07124	K07053
K02473	K02492			K01808			K10202	K05919	K05833		K06997	K07141	K11754	K11753	K19147	K08680	K03702	K03701	K04042		K12992	K06911	K03654	K13004	K06606	K20903	K07706	K04486		K07005	K09903		K17686	K06867		K03480	K11104	K20460	K18332		K17758	K05337	K03742				K14645	K07126	K07054
K02474	K02493			K01809			K10206	K05934	K05837		K07001	K07146	K11755	K11754	K19157	K08681	K03703	K03702	K04043		K12999	K06925	K03655	K13010	K06726	K20904	K07707	K04487		K07007	K09946		K17758	K06871		K03481	K11145	K20461	K18344		K17759	K05349	K03743				K14652	K07147	K07056
K02477	K02495			K01810			K10242	K05936	K05845		K07005	K07149	K11991	K11755	K19158	K08717	K03704	K03703	K04047		K13002	K06942	K03657	K13017	K06861	K20976	K07718	K04488		K07010	K09963		K17759	K06877		K03483	K11175	K20487	K18345		K17828	K05352	K03744				K14742	K07149	K07058
K02481	K02496			K01811			K10254	K05946	K05846		K07007	K07166	K12132	K11991	K19221	K08968	K03705	K03704	K04063		K13004	K06948	K03664	K13018	K06871	K21029	K07720	K04517		K07012	K09976		K17828	K06881		K03484	K11184	K20488	K18348		K17865	K05364	K03750				K14761	K07153	K07071
K02482	K02499			K01812			K10439	K05979	K05847		K07010	K07171	K12410	K12132	K19267	K08969	K03706	K03705	K04066		K13010	K06949	K03665	K13020	K06872	K21071	K07721	K04518		K07025	K10039		K17837	K06885		K03486	K11189	K20490	K18349		K18122	K05366	K03752				K15034	K07154	K07076
K02483	K02500			K01813			K10440	K06001	K05878		K07012	K07173	K12555	K12308	K19294	K08974	K03707	K03706	K04068		K13017	K06950	K03666	K13038	K06878	Ko_id	K07726	K04561		K07027	K10040		K18234	K06889		K03488	K11249	K20492	K18350		K18149	K05518	K03760				K15371	K07173	K07080
K02484	K02501			K01814			K10441	K06012	K05879		K07025	K07177	K12556	K12410	K19422	K08976	K03708	K03707	K04069		K13018	K06956	K03667	K13052	K06881		K07727	K04562		K07030	K10041		K18346	K06895		K03491	K11358	K20608	K18479		K18218	K05519	K03763				K15533	K07184	K07082
K02492	K02502			K01815			K10539	K06019	K05881		K07027	K07183	K12573	K12555	K19506	K08981	K03709	K03708	K04072		K13020	K06958	K03671	K13059	K06885		K07729	K04564		K07033	K10112		K18348	K06897		K03492	K11475	K20742	K18572		K18220	K05520	K03768				K15580	K07186	K07084
K02493	K02503			K01816			K10540	K06020	K05882		K07030	K07192	K12574	K12556	K19824	K08987	K03710	K03709	K04074		K13038	K06959	K03676	K13292	K06889		K07736	K04565		K07035	K10254		K18349	K06901		K03495	K11635	K20903	K18640		K18231	K05524	K03769				K15581	K07213	K07085
K02495	K02509			K01817			K10541	K06023	K05896		K07033	K07213	K12952	K12573	K19955	K08996	K03711	K03710	K04075		K13052	K06960	K03685	K13317	K06890		K07738	K04567		K07038	K10536		K18350	K06902		K03496	K11690	K20904	K18672		K18234	K05565	K03770				K15582	K07220	K07090
K02496	K02510			K01818			K10542	K06024	K05910		K07035	K07220	K12996	K12574	K20074	K08998	K03713	K03711	K04076		K13059	K06962	K03686	K13530	K06894		K07742	K04748		K07040	K10563		K18475	K06904		K03497	K11749	K20974	K18682		K18344	K05566	K03771				K15583	K07223	K07091
K02499	K02517			K01819			K10559	K06027	K05916		K07038	K07224	K12999	K12996	K20107	K09007	K03716	K03713	K04077		K13292	K06966	K03687	K13542	K06901		K07775	K04749		K07042	K10670		K18640	K06909		K03498	K11751	K20976	K18700		K18348	K05567	K03773				K15634	K07226	K07098
K02500	K02518			K01820			K10560	K06042	K05946		K07040	K07243	K13052	K12999	K20108	K09013	K03719	K03716	K04078		K13310	K06967	K03688	K13590	K06903		K07776	K04750		K07043	K10716		K18672	K06910		K03499	K11753	K21024	K18707		K18349	K05568	K03775				K15724	K07227	K07106
K02501	K02519			K01821			K10561	K06131	K05985		K07042	K07258	K13280	K13052	K20116	K09014	K03721	K03721	K04083		K13542	K06971	K03693	K13626	K06910		K07807	K04751		K07052	K10773		K18682	K06919		K03500	K11754	K21029	K18856		K18640	K05569	K03778				K15738	K07230	K07107
K02502	K02520			K01823			K10562	K06147	K05995		K07043	K07260	K13292	K13280	K20117	K09015	K03722	K03722	K04085		K13626	K06973	K03695	K13643	K06911		K07813	K04757		K07056	K10804		K18707	K06920		K03501	K11755	K21071	K18941		K18672	K05570	K03783				K15770	K07235	K07112
K02503	K02523			K01825			K10716	K06153	K06023		K07052	K07271	K13653	K13292	K20118	K09022	K03723	K03723	K04091		K13640	K06975	K03696	K13653	K06915		K07814	K04758		K07058	K10823		K18814	K06923		K03502	K11928	Ko_id	K18986		K18682	K05571	K03784				K15771	K07236	K07115
K02509	K02526			K01826			K10773	K06158	K06024		K07056	K07273	K13677	K13542	K20429	K09125	K03724	K03733	K04094		K13643	K06994	K03697	K13789	K06920		K07816	K04759		K07067	K10834		K18856	K06925		K03517	K11991		K18987		K18700	K05592	K03786				K15772	K07237	K07121
K02510	K02527			K01829			K10797	K06167	K06039		K07058	K07282	K13789	K13653	K20459	K09145	K03733	K03734	K04095		K13653	K06997	K03698	K13940	K06921		K07979	K04762		K07079	K10947		K18866	K06933		K03521	K12132		K19055		K18704	K05593	K03787				K15923	K07243	K07122
K02517	K02528			K01834			K10823	K06168	K06041		K07067	K07284	K13919	K13678	K20460	K09167	K03734	K03737	K04096		K13668	K07001	K03699	K13993	K06925		K08092	K04763		K07082	K10974		K18889	K06940		K03522	K12137		K19118		K18707	K05606	K03789				K15977	K07258	K07126
K02518	K02529			K01835			K10907	K06173	K06131		K07079	K07304	K13920	K13789	K20461	K09190	K03739	K03739	K04103		K13789	K07002	K03700	K14058	K06926		K08282	K04766		K07085	K10975		K19002	K06941		K03523	K12257		K19119		K18843	K05739	K03790				K15987	K07259	K07132
K02519	K02530			K01838			K10914	K06178	K06147		K07082	K07305	K13921	K13993	K20487	K09457	K03740	K03740	K04485		K13940	K07004	K03701	K14155	K06941		K08301	K04767		K07088	K11041		K19055	K06942		K03524	K12308		K19147		K18856	K05780	K03797				K16012	K07261	K07149
K02520	K02532			K01839			K10947	K06179	K06153		K07085	K07313	K13922	K14058	K20488	K09458	K03741	K03741	K04486		K13993	K07007	K03702	K14170	K06942		K08302	K04768		K07089	K11065		K19147	K06949		K03525	K12410		K19267		K18941	K05781	K03798				K16013	K07263	K07153
K02523	K02533			K01840			K11068	K06180	K06158		K07088	K07316	K13923	K14155	K20534	K09680	K03742	K03742	K04487		K14058	K07009	K03703	K14415	K06948		K08303	K04769		K07090	K11068		K19244	K06950		K03526	K12452		K19294		K18986	K05786	K03800				K16048	K07265	K07160
K02525	K02535			K01841			K11069	K06182	K06168		K07089	K07335	K13993	K14205	K20976	K09685	K03744	K03750	K04488		K14155	K07010	K03704	K14441	K06949		K08309	K04771		K07095	K11069		K19271	K06956		K03527	K12510		K19302		K18987	K05799	K03801				K16066	K07266	K07173
K02526	K02536			K01843			K11071	K06183	K06173		K07090	K07341	K14058	K14260	K21071	K09692	K03750	K03752	K04517		K14170	K07015	K03705	K14540	K06950		K08316	K04773		K07098	K11070		K19294	K06958		K03529	K12511		K19309		K19048	K05808	K03803				K16146	K07268	K07184
K02527	K02538			K01844			K11072	K06187	K06178		K07095	K07386	K14155	K14540	Ko_id	K09693	K03752	K03753	K04518		K14441	K07023	K03706	K14623	K06956		K08322	K04780		K07099	K11071		K19302	K06959		K03530	K12573		K19310		K19082	K05810	K03811				K16147	K07270	K07186
K02528	K02548			K01845			K11105	K06196	K06180		K07098	K07402	K14189	K14742		K09698	K03753	K03758	K04564		K14540	K07025	K03707	K14731	K06958		K08369	K05020		K07105	K11072		K19350	K06960		K03531	K12574		K19350		K19165	K05813	K03814				K16148	K07274	K07213
K02529	K02549			K01846			K11145	K06199	K06183		K07099	K07404	K14205	K14761		K09699	K03758	K03763	K04565		K14731	K07027	K03708	K14742	K06959		K08384	K05311		K07106	K11144		K19411	K06962		K03534	K12960		K19427		K19221	K05814	K03816				K16163	K07275	K07220
K02530	K02551			K01847			K11175	K06200	K06187		K07105	K07407	K14540	K14982		K09705	K03763	K03768	K04566		K14742	K07029	K03709	K14761	K06966		K08483	K05337		K07124	K11145		K19689	K06966		K03535	K12992		K19802		K19223	K05815	K03817				K16264	K07277	K07226
K02531	K02552			K01848			K11189	K06206	K06188		K07106	K07444	K14761	K14983		K09710	K03768	K03778	K04567		K14761	K07030	K03710	K15460	K06967		K08591	K05338		K07126	K11175		K19802	K06967		K03536	K12999		K19824		K19225	K05816	K03824				K16370	K07278	K07230
K02532	K02554			K01849			K11261	K06207	K06189		K07124	K07447	K14982	K15024		K09747	K03778	K03781	K04748		K15342	K07035	K03711	K15531	K06969		K08600	K05339		K07137	K11189		K19955	K06969		K03544	K13004		K19955		K19265	K05820	K03825				K16783	K07285	K07235
K02533	K02556			K01851			K11358	K06208	K06191		K07126	K07456	K14983	K15051		K09748	K03781	K03783	K04749		K15460	K07038	K03713	K15533	K06973		K08678	K05340		K07138	K11616		K20074	K06973		K03545	K13010		K19956		K19294	K05822	K03826				K16784	K07286	K07236
K02535	K02557			K01852			K11749	K06209	K06193		K07137	K07461	K15024	K15342		K09761	K03783	K03784	K04750		K15524	K07040	K03716	K15581	K06975		K08884	K05346		K07139	K11617		K20903	K06975		K03546	K13018		K20074		K19302	K05823	K03827				K16785	K07287	K07237
K02536	K02558			K01854			K11751	K06212	K06198		K07138	K07462	K15051	K15532		K09762	K03784	K03785	K04755		K15531	K07042	K03719	K15582	K06994		K08963	K05349		K07141	K11618		K20904	K06987		K03547	K13038		K20170		K19309	K05837	K03830				K16786	K07301	K07243
K02538	K02563			K01855			K11753	K06213	K06199		K07139	K07464	K15342	K15580		K09763	K03785	K03787	K04757		K15533	K07043	K03721	K15583	K06996		K08978	K05350		K07149	K11635		K21071	K06989		K03550	K13049		K20451		K19310	K05844	K03831				K16787	K07304	K07258
K02548	K02564			K01856			K11754	K06215	K06201		K07141	K07467	K15634	K15581		K09765	K03786	K03789	K04758		K15581	K07050	K03722	K15633	K06997		K08998	K05364		K07150	K11636		K21393	K06996		K03551	K13052		K20459		K19350	K05845	K03832				K16925	K07305	K07259
K02549	K02566			K01857			K11755	K06217	K06206		K07149	K07473	K15738	K15582		K09768	K03789	K03790	K04759		K15582	K07052	K03723	K15634	K07001		K09020	K05366		K07160	K11717		K21394	K06997		K03553	K13059		K20460		K19421	K05846	K03833				K16926	K07306	K07261
K02551	K02567			K01858			K11991	K06218	K06207		K07150	K07474	K15739	K15583		K09769	K03790	K03794	K04762		K15583	K07056	K03733	K15640	K07005		K09022	K05375		K07162	K11749		K21395	K06999		K03555	K13280		K20461		K19423	K05847	K03839				K16927	K07307	K07262
K02552	K02568			K01866			K12132	K06221	K06209		K07160	K07478	K15770	K15634		K09771	K03794	K03797	K04763		K15633	K07058	K03734	K15770	K07006		K09116	K05518		K07166	K11753		K21416	K07001		K03563	K13292		K20487		K19424	K05878	K03856				K17315	K07308	K07263
K02554	K02573			K01867			K12257	K06223	K06213		K07162	K07482	K15975	K15738		K09772	K03797	K03798	K04766		K15634	K07078	K03735	K15771	K07009		K09117	K05519		K07171	K11754		K21417	K07004		K03564	K13310		K20488		K19545	K05879	K03885				K17316	K07320	K07268
K02556	K02574			K01868			K12267	K06236	K06215		K07166	K07487	K15986	K15770		K09773	K03798	K03799	K04767		K15770	K07080	K03736	K15772	K07010		K09121	K05520		K07173	K11991		K21600	K07005		K03565	K13317		K20489		K19591	K05881	K03892				K17317	K07323	K07270
K02557	K02575			K01869			K12308	K06281	K06216		K07171	K07494	K16137	K15771		K09780	K03799	K03800	K04768		K15894	K07082	K03739	K15894	K07011		K09134	K05540		K07183	K12111		K21636	K07007		K03569	K13581		K20490		K19721	K05896	K03924				K17489	K07326	K07275
K02558	K02584			K01870			K12410	K06282	K06217		K07173	K07496	K16169	K15772		K09787	K03800	K03809	K04769		K15898	K07085	K03740	K15898	K07012		K09157	K05548		K07213	K12132		K21903	K07010		K03570	K13626		K20491		K19824	K05916	K03925				K17490	K07340	K07277
K02563	K02586			K01872			K12452	K06283	K06221		K07183	K07504	K16214	K15975		K09793	K03809	K03816	K04771		K15915	K07088	K03741	K15915	K07015		K09458	K05565		K07217	K12308		K21929	K07015		K03571	K13643		K20492		K19853	K05921	K03929				K17624	K07343	K07278
K02564	K02588			K01873			K12510	K06284	K06286		K07213	K07505	K16235	K15986		K09809	K03811	K03817	K04780		K15921	K07090	K03742	K15921	K07017		K09459	K05566		K07219	K12373		K21993	K07023		K03572	K13653		K20608		K19955	K05946	K03931				K17686	K07390	K07285
K02566	K02591			K01874			K12573	K06287	K06287		K07217	K07507	K16509	K16169		K09813	K03816	K03823	K05020		K16137	K07094	K03744	K16212	K07023		K09691	K05567		K07238	K12410		K22010	K07025		K03574	K13789		K20903		K20074	K05985	K03972				K17828	K07391	K07286
K02567	K02594			K01875			K12574	K06298	K06346		K07219	K07533	K16511	K16210		K09814	K03817	K03825	K05281		K16212	K07095	K03750	K16213	K07025		K09692	K05568		K07240	K12527		K22024	K07029		K03575	K13922		K20904		K20444	K06012	K03976				K17883	K07400	K07287
K02573	K02598			K01876			K12941	K06306	K06347		K07238	K07560	K16785	K16214		K09815	K03823	K03826	K05296		K16213	K07097	K03752	K16511	K07027		K09693	K05569		K07258	K12554		K22116	K07030		K03578	K13940		K20976		K20459	K06019	K03977				K17898	K07447	K07320
K02574	K02600			K01878			K12952	K06310	K06350		K07240	K07566	K16786	K16509		K09816	K03825	K03851	K05303		K16511	K07098	K03753	K16698	K07029		K09696	K05570		K07260	K12555		K22129	K07031		K03581	K13993		K21024		K20460	K06023	K03978				K17899	K07459	K07323
K02575	K02601			K01879			K12960	K06320	K06351		K07258	K07568	K16787	K16511		K09817	K03827	K03885	K05306		K16698	K07107	K03758	K16785	K07030		K09697	K05571		K07282	K12556		K22132	K07035		K03582	K13995		K21029		K20461	K06024	K03979				K18118	K07460	K07326
K02584	K02614			K01880			K12992	K06333	K06400		K07260	K07570	K16788	K16785		K09822	K03839	K03886	K05311		K16785	K07113	K03763	K16786	K07037		K09702	K05577		K07301	K12573		K22278	K07038		K03584	K14155		K21064		K20487	K06131	K03980				K18230	K07462	K07340
K02585	K02619			K01881			K12996	K06334	K06412		K07282	K07571	K16789	K16786		K09825	K03885	K03887	K05337		K16786	K07118	K03768	K16787	K07038		K09704	K05592		K07307	K12574		K22900	K07040		K03587	K14170		K21071		K20488	K06147	K04019				K18354	K07478	K07343
K02586	K02621			K01883			K13004	K06346	K06442		K07301	K07574	K16869	K16787		K09888	K03886	K03888	K05338		K16787	K07120	K03776	K16789	K07040		K09706	K05593		K07317	K12700		K22927	K07042		K03588	K14441		Ko_id		K20489	K06153	K04023				K18568	K07479	K07387
K02588	K02622			K01884			K13038	K06350	K06518		K07307	K07584	K16898	K16788		K09903	K03887	K03892	K05339		K16789	K07124	K03778	K16868	K07042		K09710	K05595		K07321	K12952		K22958	K07043		K03589	K14540				K20490	K06158	K04026				K18682	K07491	K07390
K02591	K02626			K01885			K13049	K06351	K06607		K07317	K07586	K16899	K16789		K09936	K03888	K03893	K05340		K16898	K07126	K03781	K16898	K07043		K09747	K05606		K07335	K12999			K07052		K03590	K14654				K20491	K06162	K04027				K18702	K07507	K07391
K02594	K02647			K01886			K13292	K06373	K06726		K07321	K07636	K16923	K16869		K09940	K03892	K03924	K05346		K16899	K07130	K03784	K16899	K07045		K09748	K05739		K07391	K13052			K07053		K03593	K14731				K20492	K06163	K04028				K18906	K07552	K07400
K02598	K02650			K01887			K13542	K06374	K06859		K07335	K07652	K16924	K16898		K09963	K03893	K03925	K05364		K16907	K07133	K03785	K16924	K07052		K09749	K05770		K07400	K13252			K07056		K03595	K14742				K20534	K06164	K04029				K18928	K07560	K07447
K02600	K02652			K01889			K13653	K06378	K06864		K07391	K07658	K16927	K16899		K09976	K03897	K03928	K05366		K16927	K07139	K03786	K17234	K07056		K09759	K05786		K07402	K13256			K07058		K03596	K14761				K20974	K06165	K04030				K18929	K07566	K07448
K02601	K02653			K01890			K13747	K06379	K06867		K07400	K07668	K17073	K16927		K10009	K03923	K03929	K05375		K17195	K07145	K03789	K17235	K07058		K09761	K05795		K07444	K13292			K07079		K03601	K14988				K21020	K06166	K04031				K18930	K07568	K07460
K02614	K02654			K01892			K13789	K06381	K06872		K07402	K07693	K17074	K16950		K10010	K03924	K03930	K05396		K17214	K07146	K03790	K17236	K07071		K09762	K05799		K07447	K13530			K07080		K03602	K14989				K21071	K06168	K04032				K18955	K07574	K07462
K02619	K02655			K01893			K13919	K06382	K06878		K07444	K07704	K17076	K16951		K10026	K03925	K03931	K05520		K17215	K07148	K03794	K17318	K07075		K09765	K05808		K07452	K13531			K07082		K03609	K15024				Ko_id	K06173	K04034				K19221	K07636	K07478
K02621	K02662			K01894			K13920	K06385	K06881		K07447	K07705	K17195	K17073		K10208	K03928	K03933	K05540		K17318	K07149	K03795	K17319	K07078		K09768	K05810		K07455	K13653			K07084		K03610	K15460					K06178	K04041				K19222	K07640	K07479
K02622	K02666			K01895			K13922	K06386	K06885		K07452	K07706	K17463	K17074		K10209	K03929	K03969	K05548		K17319	K07150	K03797	K17320	K07079		K09772	K05822		K07456	K13677			K07086		K03611	K15533					K06180	K04042				K19225	K07645	K07483
K02626	K02669			K01897			K13940	K06387	K06886		K07455	K07707	K17686	K17076		K10563	K03933	K03972	K05577		K17320	K07166	K03798	K17675	K07082		K09779	K05823		K07460	K13730			K07088		K03621	K15633					K06183	K04043				K19265	K07648	K07497
K02647	K02687			K01899			K14138	K06390	K06889		K07456	K07718	K17758	K17318		K10773	K03969	K03973	K05592		K17490	K07171	K03799	K17734	K07085		K09787	K05837		K07461	K13789			K07089		K03623	K15634					K06187	K04047				K19270	K07657	K07501
K02650	K02688			K01900			K14155	K06391	K06890		K07460	K07720	K17759	K17319		K10810	K03972	K03976	K05593		K17675	K07173	K03800	K17828	K07088		K09803	K05845		K07462	K13953			K07090		K03624	K15635					K06191	K04066				K19710	K07662	K07504
K02652	K02744			K01902			K14170	K06392	K06895		K07461	K07729	K17810	K17320		K10823	K03975	K03977	K05601		K17734	K07177	K03811	K18218	K07090		K09806	K05846		K07464	K14060			K07094		K03625	K15738					K06196	K04068				K20074	K07666	K07507
K02653	K02745			K01903			K14260	K06393	K06896		K07462	K07738	K17828	K17363		K10824	K03976	K03978	K05606		K17758	K07183	K03816	K18220	K07091		K09811	K05847		K07467	K14155			K07095		K03628	K15770					K06199	K04069				K20265	K07674	K07552
K02654	K02746			K01904			K14441	K06394	K06898		K07464	K07741	K17836	K17463		K10834	K03977	K03979	K05739		K17759	K07213	K03817	K18344	K07095		K09812	K05896		K07478	K14188			K07098		K03629	K15771					K06200	K04072				K20370	K07675	K07560
K02655	K02747			K01905			K14445	K06396	K06901		K07467	K07742	K17869	K17490		K10850	K03978	K04024	K05770		K17828	K07217	K03820	K18345	K07098		K09815	K05916		K07491	K14205			K07099		K03630	K15772					K06201	K04074				K20469	K07685	K07566
K02662	K02749			K01906			K14540	K06397	K06909		K07478	K07778	K18104	K17686		K10851	K03979	K04027	K05786		K18218	K07223	K03821	K18349	K07106		K09816	K05937		K07496	K14260			K07104		K03631	K15894					K06204	K04075				K21029	K07686	K07568
K02666	K02755			K01907			K14742	K06398	K06910		K07491	K07813	K18149	K17810		K10947	K04041	K04028	K05795		K18220	K07238	K03823	K18350	K07107		K09817	K05946		K07507	K14540			K07105		K03635	K15915					K06207	K04076				K21071	K07724	K07574
K02669	K02756			K01908			K14761	K06399	K06920		K07496	K07816	K18220	K17828		K11065	K04042	K04041	K05799		K18231	K07240	K03826	K18429	K07114		K09825	K05967		K07533	K14761			K07112		K03636	K15923					K06208	K04077				K21303	K07735	K07636
K02687	K02759			K01910			K15023	K06400	K06924		K07507	K07862	K18231	K17836		K11068	K04043	K04042	K05808		K18344	K07246	K03839	K18430	K07118		K09835	K05982		K07560	K14977			K07120		K03637	K16212					K06213	K04078				Ko_id	K07738	K07640
K02688	K02760			K01911			K15024	K06403	K06925		K07533	K07979	K18344	K17869		K11069	K04047	K04043	K05810		K18345	K07258	K03851	K18431	K07124		K09858	K05985		K07566	K15024			K07124		K03638	K16213					K06215	K04079					K07751	K07645
K02744	K02761			K01912			K15256	K06404	K06929		K07560	K08153	K18345	K18198		K11070	K04061	K04047	K05813		K18349	K07260	K03885	K18672	K07126		K09861	K05995		K07568	K15051			K07126		K03639	K16511					K06217	K04083					K07773	K07648
K02745	K02768			K01914			K15342	K06405	K06941		K07566	K08161	K18349	K18216		K11071	K04063	K04061	K05814		K18581	K07284	K03886	K18675	K07132		K09888	K06012		K07574	K15580			K07132		K03642	K16698					K06221	K04084					K07783	K07657
K02746	K02769			K01915			K15531	K06406	K06942		K07568	K08234	K18476	K18217		K11072	K04066	K04063	K05815		K18640	K07304	K03887	K18682	K07133		K09903	K06019		K07584	K15581			K07137		K03644	K16785					K06283	K04085					K07784	K07659
K02747	K02770			K01916			K15532	K06407	K06948		K07574	K08282	K18672	K18220		K11085	K04068	K04066	K05816		K18672	K07305	K03888	K18707	K07137		K09936	K06023		K07636	K15582			K07138		K03647	K16786					K06284	K04096					K07792	K07662
K02749	K02773			K01918			K15533	K06408	K06949		K07584	K08303	K18682	K18231		K11102	K04069	K04068	K05822		K18675	K07315	K03892	K18785	K07138		K09955	K06024		K07646	K15583			K07145		K03648	K16787					K06285	K04114					K07793	K07666
K02755	K02774			K01919			K15580	K06409	K06950		K07636	K08316	K18692	K18234		K11144	K04072	K04069	K05823		K18682	K07316	K03893	K18889	K07139		K09988	K06113		K07657	K15634			K07149		K03650	K16789					K06286	K04477					K07794	K07674
K02756	K02775			K01920			K15581	K06412	K06956		K07646	K08317	K18887	K18330		K11145	K04074	K04072	K05837		K18707	K07334	K03897	K18890	K07148		K10012	K06131		K07658	K15738			K07150		K03652	K16898					K06294	K04485					K07811	K07675
K02759	K02777			K01921			K15582	K06416	K06958		K07657	K08483	K18888	K18331		K11175	K04075	K04074	K05845		K18785	K07335	K03924	K18910	K07154		K10112	K06133		K07667	K15770			K07152		K03654	K16899					K06295	K04486					K07812	K07685
K02760	K02778			K01923			K15583	K06421	K06959		K07658	K08591	K18891	K18332		K11189	K04076	K04075	K05846		K18831	K07386	K03925	K18915	K07164		K10117	K06147		K07668	K15771			K07160		K03655	K16907					K06298	K04487					K07821	K07686
K02761	K02781			K01924			K15633	K06438	K06960		K07667	K08600	K18892	K18349		K11442	K04077	K04077	K05847		K18843	K07400	K03928	K19002	K07171		K10118	K06153		K07670	K15772			K07166		K03657	K16924					K06299	K04488					K07862	K07724
K02768	K02782			K01925			K15635	K06442	K06962		K07668	K08602	K18923	K18350		K11476	K04078	K04078	K05896		K18915	K07404	K03972	K19048	K07173		K10119	K06158		K07699	K15973			K07171		K03664	K17213					K06300	K04516					K08092	K07735
K02769	K02783			K01926			K15738	K06518	K06966		K07670	K08605	K18926	K18367		K11535	K04079	K04079	K05916		K18941	K07407	K03973	K19055	K07175		K10120	K06168		K07707	K15975			K07173		K03665	K17318					K06301	K04518					K08159	K07738
K02770	K02786			K01928			K15923	K06610	K06967		K07699	K08680	K18940	K18581		K11631	K04083	K04083	K05946		K18967	K07444	K03975	K19082	K07177		K10188	K06173		K07712	K15977			K07180		K03666	K17319					K06302	K04564					K08218	K07751
K02773	K02787			K01929			K15986	K06714	K06969		K07707	K08968	K18941	K18591		K11632	K04085	K04085	K05967		K18968	K07447	K03976	K19092	K07213		K10189	K06178		K07713	K15986			K07182		K03667	K17320					K06303	K04565					K08234	K07773
K02774	K02790			K01932			K16209	K06864	K06973		K07712	K08972	K18979	K18672		K11693	K04091	K04094	K05985		K19002	K07456	K03977	K19157	K07214		K10190	K06180		K07714	K16012			K07183		K03671	K17490					K06304	K04567					K08289	K07783
K02775	K02793			K01933			K16511	K06867	K06975		K07713	K08974	K19002	K18682		K11694	K04092	K04096	K05995		K19055	K07458	K03978	K19158	K07217		K10193	K06183		K07723	K16013			K07192		K03685	K17686					K06305	K04651					K08296	K07784
K02777	K02794			K01934			K16650	K06871	K06977		K07714	K08986	K19005	K18692		K11695	K04094	K04103	K06012		K19075	K07461	K03979	K19159	K07240		K10194	K06187		K07726	K16169			K07213		K03686	K17734					K06306	K04652					K08300	K07792
K02778	K02795			K01935			K16785	K06872	K06979		K07723	K08987	K19055	K18700		K11717	K04095	K04478	K06019		K19082	K07462	K03980	K19165	K07258		K10206	K06189		K07727	K16203			K07217		K03687	K17758					K06308	K04720					K08301	K07812
K02781	K02796			K01937			K16786	K06881	K06997		K07726	K08998	K19137	K18704		K11733	K04096	K04485	K06023		K19088	K07464	K04019	K19167	K07259		K10218	K06196		K07729	K16214			K07238		K03688	K17759					K06310	K04749					K08303	K07821
K02782	K02798			K01938			K16787	K06889	K06999		K07727	K09013	K19168	K18815		K11737	K04485	K04486	K06024		K19090	K07467	K04023	K19171	K07263		K10439	K06199		K07736	K16509			K07240		K03695	K17828					K06311	K04751					K08304	K07862
K02783	K02799			K01939			K16898	K06890	K07002		K07729	K09014	K19225	K18842		K11749	K04486	K04487	K06131		K19091	K07476	K04026	K19221	K07271		K10440	K06200		K07738	K16511			K07245		K03696	K18214					K06312	K04757					K08305	K08092
K02786	K02803			K01940			K16899	K06891	K07007		K07736	K09015	K19265	K18887		K11751	K04487	K04488	K06133		K19157	K07478	K04027	K19225	K07273		K10441	K06204		K07741	K16702			K07246		K03697	K18218					K06313	K04758					K08306	K08159
K02787	K02805			K01941			K16923	K06896	K07009		K07738	K09022	K19271	K18888		K11752	K04488	K04517	K06147		K19158	K07482	K04028	K19265	K07277		K10536	K06207		K07742	K16785			K07258		K03698	K18231					K06314	K04759					K08309	K08172
K02793	K02806			K01945			K16926	K06897	K07010		K07741	K09117	K19285	K18889		K11753	K04517	K04518	K06153		K19165	K07483	K04029	K19285	K07284		K10546	K06208		K07749	K16786			K07259		K03699	K18344					K06315	K04761					K08310	K08218
K02794	K02808			K01946			K16950	K06898	K07012		K07742	K09121	K19286	K18890		K11754	K04518	K04562	K06158		K19221	K07484	K04031	K19294	K07301		K10547	K06209		K07775	K16787			K07260		K03700	K18345					K06317	K04762					K08311	K08234
K02795	K02809			K01950			K16951	K06901	K07015		K07749	K09153	K19302	K18940		K11923	K04561	K04564	K06160		K19225	K07485	K04034	K19309	K07304		K10548	K06213		K07800	K16788			K07284		K03701	K18348					K06327	K04763					K08312	K08289
K02796	K02817			K01951			K17103	K06902	K07023		K07775	K09157	K19350	K18941		K11928	K04564	K04565	K06168		K19285	K07486	K04042	K19310	K07305		K10559	K06215		K07807	K16789			K07301		K03702	K18349					K06328	K04769					K08316	K08296
K02798	K02818			K01952			K17234	K06903	K07025		K07800	K09458	K19548	K18979		K11991	K04565	K04567	K06173		K19294	K07487	K04043	K19350	K07315		K10560	K06217		K07813	K16869			K07304		K03703	K18350					K06332	K04771					K08319	K08300
K02799	K02821			K01953			K17235	K06904	K07027		K07807	K09684	K19577	K19002		K12132	K04567	K04748	K06178		K19302	K07491	K04047	K19419	K07316		K10561	K06221		K07816	K16898			K07305		K03704	K18581					K06333	K04773					K08321	K08301
K02803	K02822			K01955			K17236	K06905	K07029		K07813	K09685	K19689	K19005		K12257	K04748	K04749	K06180		K19309	K07493	K04061	K19421	K07322		K10562	K06237		K07979	K16899			K07313		K03705	K18640					K06334	K05020					K08325	K08303
K02805	K02823			K01956			K17315	K06906	K07030		K07816	K09692	K19784	K19081		K12268	K04749	K04750	K06182		K19310	K07495	K04063	K19424	K07334		K10710	K06283		K08161	K16923			K07315		K03706	K18672					K06336	K05297					K08357	K08304
K02806	K02824			K01958			K17316	K06907	K07035		K07979	K09693	K20037	K19082		K12269	K04750	K04757	K06183		K19350	K07497	K04066	K19425	K07335		K10773	K06284		K08217	K16924			K07341		K03707	K18675					K06344	K05311					K08358	K08305
K02808	K02825			K01959			K17317	K06908	K07037		K08161	K09698	K20038	K19159		K12270	K04751	K04758	K06187		K19419	K07502	K04072	K19427	K07386		K10819	K06285		K08282	K16925			K07343		K03708	K18682					K06346	K05337					K08359	K08306
K02809	K02834			K01960			K17318	K06909	K07038		K08217	K09699	K20074	K19171		K12410	K04757	K04759	K06188		K19421	K07507	K04073	K19430	K07387		K10823	K06286		K08301	K16927			K07386		K03709	K18707					K06347	K05339					K08363	K08309
K02817	K02835			K01961			K17319	K06910	K07040		K08282	K09703	K20107	K19172		K12472	K04758	K04762	K06193		K19424	K07533	K04074	K19824	K07391		K10834	K06287		K08302	K17073			K07391		K03710	K18785					K06349	K05340					K08475	K08310
K02818	K02836			K01962			K17320	K06915	K07042		K08301	K09704	K20108	K19225		K12551	K04759	K04763	K06196		K19425	K07560	K04075	K19955	K07397		K10844	K06288		K08303	K17074			K07399		K03711	K18843					K06350	K05349					K08476	K08311
K02821	K02837			K01963			K17686	K06919	K07052		K08302	K09705	K20265	K19265		K12552	K04761	K04766	K06198		K19427	K07566	K04077	K20074	K07403		K10907	K06289		K08309	K17076			K07400		K03713	K18856					K06351	K05366					K08478	K08312
K02822	K02838			K01965			K17734	K06920	K07054		K08303	K09710	K20344	K19286		K12553	K04762	K04767	K06199		K19430	K07568	K04078	K20444	K07404		K10947	K06290		K08314	K17318			K07403		K03716	K18910					K06370	K05515					K08483	K08316
K02823	K02839			K01966			K17758	K06921	K07056		K08309	K09747	K20444	K19302		K12573	K04763	K04768	K06200		K19824	K07571	K04083	K20459	K07405		K10974	K06294		K08316	K17319			K07407		K03719	K18915					K06371	K05516					K08591	K08319
K02824	K02841			K01968			K17759	K06923	K07058		K08314	K09748	K20488	K19350		K12574	K04766	K04769	K06201		K19853	K07574	K04085	K20460	K07407		K11068	K06295		K08384	K17320			K07443		K03721	K18987					K06373	K05524					K08680	K08365
K02825	K02843			K01969			K17828	K06924	K07071		K08316	K09758	K20490	K19427		K12700	K04767	K04771	K06207		K20074	K07584	K04086	K20461	K07443		K11069	K06296		K08483	K17464			K07444		K03722	K19048					K06374	K05540					K08681	K08483
K02834	K02844			K01971			K17836	K06925	K07078		K08384	K09760	K20491	K19505		K12942	K04768	K04772	K06213		K20429	K07586	K04087	K20485	K07444		K11070	K06297		K08591	K17465			K07447		K03723	K19055					K06375	K05591					K08722	K08591
K02835	K02851			K01972			K18013	K06926	K07082		K08483	K09761	K21028	K19506		K13038	K04769	K04773	K06215		K20444	K07588	K04088	K20487	K07447		K11071	K06298		K08600	K17466			K07448		K03724	K19056					K06377	K05592					K08723	K08680
K02836	K02852			K01974			K18234	K06941	K07084		K08591	K09762	K21064	K19507		K13052	K04771	K04940	K06217		K20459	K07590	K04091	K20488	K07448		K11072	K06299		K08602	K17467			K07451		K03727	K19081					K06378	K05595					K08968	K08722
K02837	K02856			K01975			K18344	K06942	K07085		K08600	K09767	K21303	K19508		K13256	K04773	K05020	K06221		K20460	K07636	K04094	K20490	K07456		K11085	K06300		K08978	K17473			K07454		K03733	K19082					K06379	K05601					K08984	K08978
K02838	K02858			K01989			K18345	K06949	K07088		K08602	K09768	Ko_id	K19509		K13292	K04780	K05311	K06236		K20461	K07642	K04095	K20534	K07458		K11104	K06301		K09001	K17490			K07456		K03737	K19157					K06380	K05606					K08990	K08987
K02839	K02859			K01990			K18349	K06950	K07089		K08978	K09769		K19510		K13628	K05020	K05337	K06283		K20487	K07646	K04096	K20974	K07460		K11145	K06302		K09013	K17624			K07460		K03739	K19158					K06381	K05739					K08992	K08990
K02841	K02860			K01991			K18350	K06951	K07090		K09001	K09772		K19689		K13714	K05311	K05338	K06284		K20488	K07652	K04485	K21020	K07461		K11175	K06303		K09022	K17686			K07462		K03740	K19165					K06382	K05770					K08998	K08992
K02843	K02863			K01992			K18369	K06958	K07094		K09013	K09773		K19745		K13715	K05337	K05339	K06286		K20490	K07658	K04486	K21029	K07462		K11184	K06305		K09117	K17828			K07473		K03741	K19221					K06383	K05776					K09001	K08996
K02844	K02864			K01993			K18471	K06959	K07095		K09022	K09779		K19784		K13789	K05338	K05340	K06287		K20534	K07668	K04487	K21071	K07464		K11189	K06306		K09121	K17836			K07474		K03742	K19265					K06384	K05795					K09022	K08998
K02851	K02867			K01994			K18475	K06960	K07098		K09117	K09787		K20037		K13819	K05339	K05349	K06294		K20885	K07670	K04488	Ko_id	K07473		K11214	K06310		K09157	K17865			K07476		K03743	K19271					K06385	K05796					K09125	K09001
K02852	K02871			K01995			K18581	K06962	K07104		K09121	K09790		K20038		K13853	K05340	K05352	K06295		K20974	K07683	K04516		K07474		K11249	K06311		K09181	K17869			K07478		K03744	K19294					K06386	K05799					K09131	K09022
K02854	K02874			K01996			K18672	K06966	K07105		K09157	K09809		K20074		K13993	K05346	K05362	K06298		K21029	K07684	K04517		K07478		K11261	K06312		K09458	K18104			K07482		K03748	K19302					K06387	K05801					K09136	K09125
K02856	K02876			K01997			K18675	K06967	K07106		K09181	K09811		K20107		K14166	K05349	K05364	K06299		K21071	K07691	K04518		K07483		K11358	K06313		K09681	K18149			K07483		K03750	K19309					K06390	K05807					K09158	K09131
K02858	K02878			K01998			K18682	K06969	K07107		K09458	K09812		K20108		K14188	K05350	K05366	K06300		K21303	K07693	K04562		K07484		K11475	K06314		K09685	K18220			K07484		K03752	K19310					K06391	K05808					K09159	K09136
[truncated: 7,520 more rows]
[truncated: 208 more columns]

## Sheet: WT
WT	Taxon1	Taxon10	Taxon101	Taxon103	Taxon104	Taxon105	Taxon106	Taxon107	Taxon108	Taxon109	Taxon11	Taxon110	Taxon111	Taxon112	Taxon113	Taxon114	Taxon115	Taxon116	Taxon117	Taxon118	Taxon119	Taxon12	Taxon120	Taxon121	Taxon122	Taxon123	Taxon125	Taxon126	Taxon127	Taxon129	Taxon13	Taxon130	Taxon131	Taxon132	Taxon133	Taxon139	Taxon14	Taxon140	Taxon141	Taxon142	Taxon143	Taxon144	Taxon145	Taxon146	Taxon147	Taxon149	Taxon15	Taxon150	Taxon151
[truncated: 3,521 more rows]
[truncated: 77 more columns]

[truncated: 4 more sheets: OB, WT specific, OB specific, IMGMC gene catalog]
