# Supplementary material for: The Mouse Gut Microbial Biobank expands the coverage of cultured bacteria
Source: Nat Commun. 2020 Jan 7;11:79. doi: 10.1038/s41467-019-13836-5 (PMC6946648; doi:10.1038/s41467-019-13836-5)
Supplement: Supplementary file 9 — Source Data [file 41467_2019_13836_MOESM9_ESM.xlsx]

## Sheet: Figure 1b
The sample name of the 16S rRNA gene amplicons from miBC:	AJ-4N	AJ-4B-S22	129-2N	Wild-116	129-2L	CAST-7L-1	B6-17L-S8	CALB8414-2e	Himb-m5	MC608-F-a1	BALBc-m2	CAST-7B	CBLT1882-3h-S12	MFBL-m1	BALC59-4b_S3	BALC65-4e_S11	Himb-m4-S21	NZO-15R	AJ-4R-S6	BALC65-4f_S19	CBLT1882-3b-S4	BALC59-4a	Himb-m1	129.13B	B6-17B-S16	C3H-m4	BALBc-m3	PWK-11L-S7	JAXJ590-3h	C3H-m2-S9	NZO-9L	WSB-21R	Wild-105-S18	C3H-m1-S1	PWK-11R	BALBc-m1	129-2R	Wild-103-S10	WSB-21L	MFBL-m4	NOD-18B	CBLT1882-3a	NZO-15N	GPAA1487-4a	BALBc-m4	GPAA1487-4b	NZO-15B	B6-17R	129.13R
In-common:	2.21554	3.15255	4.95029	19.5959	1.50598	1.94892	2.85126	55.3929	26.0765	15.5258	14.4565	1.70452	61.1124	38.4092	3.4302	2.6608	30.8862	0.944788	9.89363	3.17213	25.0989	6.69493	42.8136	14.1977	4.33732	11.8906	11.9875	1.39873	17.2594	14.6118	14.013	8.41899	8.39837	13.0502	3.23003	2.65479	3.58569	17.8448	4.26613	29.2379	2.35488	42.3198	2.01701	33.6685	18.5494	12.8753	2.44697	7.93329	4.2062
miBC:	2.34106	3.27425	5.68462	26.0278	2.34681	2.25586	18.3245	56.0907	27.4489	23.8452	15.5278	2.04788	61.5774	38.6207	5.35223	7.712	34.1372	1.88958	9.95455	8.44336	26.7096	9.40342	43.4156	20.428	31.7079	12.3733	13.136	1.659	18.7085	15.0545	24.0176	8.44064	12.7833	13.3895	3.39174	3.75594	4.25741	17.8712	4.29609	29.4635	2.66195	42.5103	2.08241	33.7429	19.6372	12.9766	3.0918	24.3038	17.9331
mGMB:	52.8869	32.8733	40.9642	28.2341	36.304	33.8536	54.1997	63.3074	41.9714	44.4779	33.3169	36.8517	71.8705	66.9312	21.5234	26.7983	45.2747	29.126	40.2743	19.1961	36.3985	30.9359	60.6013	50.352	47.2423	52.3146	33.2622	29.8297	33.7063	43.336	41.2485	27.5215	17.3431	44.6862	36.2893	25.2039	35.4788	27.5298	34.0049	61.0053	43.0412	66.6946	27.0434	57.2716	41.7984	39.3306	22.1347	59.4925	37.7491
[truncated: 45 more columns]

## Sheet: Figure 2b and 2c
		AVERAGE	SD
OB.CHA	Reads(%) annotated using LTP_v132 at species level	8.83661	2.93757	7.28557	6.1131	5.70408	13.1531	9.0366	12.011	8.46823	7.28687	12.5884	11.7402	4.21796	8.43431
	Reads(%) annotated using LTP_vmGMB at species level	18.02	3.19581	18.81	17.3228	15.3752	22.9645	19.6158	22.9509	14.5233	15.0187	20.1985	18.6611	12.8691	17.9298
	Reads(%) annotated using LTP_v132 at genus level	31.6533	7.97727	25.4497	26.1199	33.9203	35.5354	36.9494	45.7844	29.1877	33.1676	36.4927	33.5597	13.0391	30.6337
	Reads(%) annotated using LTP_vmGMB at genus level	46.7353	8.77294	41.9123	43.9455	52.0394	52.2971	54.3195	60.5769	42.3063	45.8817	49.9282	46.4406	24.9053	46.2715
WT.CHA	Reads(%) annotated using LTP_v132 at species level	12.5408	1.95049	15.3726	13.639	9.56707	12.7415	14.5919	11.4435	11.4736	12.3667	9.18188	11.8267	14.487	13.7976
	Reads(%) annotated using LTP_vmGMB at species level	19.0084	2.9794	21.2855	23.5924	15.5075	19.507	21.5424	17.3829	13.2725	20.3024	15.792	18.7838	20.4034	20.7292
	Reads(%) annotated using LTP_v132 at genus level	32.0982	6.35478	33.6073	37.6791	25.8086	28.5024	31.9182	28.6028	29.2118	41.5342	20.2276	29.6302	39.1339	39.3218
	Reads(%) annotated using LTP_vmGMB at genus level	46.0376	7.16501	48.4548	56.043	38.4234	44.1507	47.4888	41.4233	37.558	55.4827	35.0368	43.4952	51.2075	53.6863
OB.DEN	Reads(%) annotated using LTP_v132 at species level	19.9407	6.29467	16.142	14.2873	13.3183	13.0054	9.81617	24.044	20.1973	17.1942	11.6631	17.1741	14.8045	19.554	22.3981	21.1564	21.8812	25.1576	20.0072	15.8254	15.3801	16.4525	26.4566	19.6529	16.9155	23.0615	25.0667	8.56752	23.0267	14.6348	12.502	22.6109	25.1805	8.91233	22.5849	8.36751	22.4031	20.2969	13.8352	9.71582	16.185	24.8285	28.048	20.7818	17.2787	17.3238	26.0108	20.9689
	Reads(%) annotated using LTP_vmGMB at species level	36.6957	8.43546	35.971	27.7272	43.7225	35.1524	22.8573	43.8668	35.2044	28.2222	22.3083	38.09	24.3842	38.3663	39.3378	34.9966	37.7061	44.5384	36.5238	32.9904	27.4849	36.4459	45.5654	35.6427	43.9103	46.5961	37.0129	19.6348	41.134	25.4649	22.6814	38.6821	37.3666	18.6654	41.1653	19.9161	37.9149	32.53	37.4248	20.9657	28.4032	39.8934	44.9305	31.4331	42.011	45.3854	44.1492	35.4403
	Reads(%) annotated using LTP_v132 at genus level	40.9037	9.45649	41.3145	27.9597	23.9113	34.1965	24.3711	40.1407	53.2974	54.5745	37.193	36.4863	30.2615	45.0565	45.9091	50.6397	30.3483	46.9285	38.626	52.747	46.8182	49.1016	44.8101	43.6612	37.8179	48.0224	38.3758	20.6189	44.2052	44.4939	36.9845	38.1835	49.6704	29.6109	49.2029	41.3454	51.3	43.3703	27.7344	23.5812	28.8223	41.4236	42.6763	50.9443	33.4987	33.7953	45.7184	34.3695
	Reads(%) annotated using LTP_vmGMB at genus level	57.3296	10.451	59.3462	37.6458	52.6177	54.7967	37.5851	56.524	68.7223	59.7099	45.1489	53.4253	40.615	68.2676	63.4081	65.1673	46.7389	62.53	52.5094	67.3992	56.5553	69.1082	67.7385	60.3996	64.0252	67.882	47.9436	28.2654	63.3433	53.7056	47.6135	53.3738	62.8845	39.1348	68.9979	52.2924	63.7953	57.1245	49.7697	30.3043	41.5029	57.5991	61.1894	65.2826	56.7608	64.2853	61.7439	49.2047
WT.DEN	Reads(%) annotated using LTP_v132 at species level	18.4586	5.69083	27.18	19.4	11.77	9.11	12.24	28.52	20.82	20.61	15.82	10.52	12.87	18.47	30.38	20.9	18.27	32.97	16.24	19.79	13.28	16.47	14.96	12.32	23.8	13.17	23.66	11.44	13.48	16.41	17.42	21.59	27.57	16.79	15.91	20.57	17.96	19.55	21.33	16.63	24.19	12.75	23.42	32.64	17.58	25.3	17.6	16.67
	Reads(%) annotated using LTP_vmGMB at species level	28.5353	6.91698	39.85	26.13	18.6	18.37	20.87	35.76	36.06	32.97	21.79	18.38	25.75	26.63	38.81	30.51	32.45	41.46	26.89	36.64	23.38	30.42	21.83	21.74	35.46	29.82	31.4	20.07	26.66	30.94	26.41	28.49	33.47	25.61	22.74	37.55	26.56	31.44	33.87	25.29	36.38	23.8	37.49	43.74	28.9	32.72	24.82	24.48
	Reads(%) annotated using LTP_v132 at genus level	40.8421	11.0484	60.59	56.31	58.47	27.73	23.92	42.56	40.94	49.39	34.03	26.27	29.35	35.72	50.44	38.26	33.03	51.43	32.95	31.43	37.49	32.46	57.05	35.01	40.98	25.52	38.13	25.67	36.33	29.14	28.86	36.81	64.21	42.41	59.3	32.07	31.21	37.1	33.97	28.56	40.49	28.58	40.95	52.65	33.64	51.61	53.47	34.12
	Reads(%) annotated using LTP_vmGMB at genus level	51.1575	11.3467	76.51	64.78	67.19	37.13	32.81	50.58	58.65	63.74	39.79	33.68	44.02	42.41	59.29	49	46.62	60.12	42.82	47.95	49.05	46.86	64.67	42.8	52.84	41.85	45.95	34.27	49.74	44.78	37.46	41.94	69.66	48.99	66.94	47.61	38.57	50.58	46.57	36.06	52.56	39.71	55.69	66.99	45.62	60.18	59.56	41.38
CD1.USA	Reads(%) annotated using LTP_v132 at species level	6.35135	3.52934	10.0074	13.8668	6.47375	6.77494	18.0653	18.5887	4.60514	4.27208	6.24859	8.93467	15.8473	6.27758	4.33758	5.16333	6.64121	2.15814	6.3425	3.44594	4.54989	3.00728	4.43574	3.63651	3.87767	4.48485	6.82416	3.455	3.78643	11.0724	10.6354	5.0053	6.76637	10.1927	9.73492	3.17455	7.64674	4.58646	7.34766	3.24261	2.61845	10.3996	3.89821	3.84768	12.8684	6.93592	4.76687	7.65022
	Reads(%) annotated using LTP_vmGMB at species level	15.4621	4.94739	21.4953	22.9507	14.691	14.9254	20.9745	20.7513	7.22756	7.87105	14.2343	15.9488	18.2039	13.5337	17.174	14.6273	13.6963	4.78392	15.7375	6.51859	16.5815	9.98299	11.0487	10.9285	12.3572	12.2906	13.4634	9.61493	6.3922	24.1191	27.6731	17.654	19.1676	22.9192	20.6915	10.9541	21.9082	14.8913	18.0095	10.6563	7.36802	17.2632	10.6476	10.3289	16.1261	13.7893	16.4219	13.932
	Reads(%) annotated using LTP_v132 at genus level	38.2714	10.4279	32.3767	43.6521	38.1353	37.1879	38.6877	47.1547	64.616	59.0089	35.7544	40.1685	49.9305	28.7728	23.9115	19.2777	28.4553	7.42313	22.9638	14.1185	37.1067	11.9053	12.8948	11.9617	36.2419	31.5276	30.8557	8.29494	14.1151	41.9334	36.6394	31.042	30.3307	35.1089	39.7128	20.2774	36.4036	43.734	37.7363	56.5217	63.4072	45.9671	25.1901	38.7395	58.7005	34.7883	22.3337	35.0997
	Reads(%) annotated using LTP_vmGMB at genus level	59.5178	11.0682	54.7625	48.1842	59.4692	59.7044	56.3148	58.3947	75.5265	66.6632	50.9192	46.6313	62.7264	59.2833	55.1388	43.0413	44.7995	32.3143	45.02	31.8695	47.6737	51.3088	51.6385	52.4718	56.0922	38.5312	37.1654	60.4757	28.2857	49.4334	44.1287	41.5631	39.024	44.5688	48.1612	53.7577	59.334	65.3754	48.9279	72.4614	71.2902	59.3289	47.3054	52.2517	73.3599	48.8844	62.4883	59.1747
DIO.USA	Reads(%) annotated using LTP_v132 at species level	16.73	4.95227	14.9069	16.4172	19.8782	14.31	14.7281	16.3552	19.9186	19.2693	12.7882	14.7997	23.7922	10.0662	12.1695	9.76052	8.63754	19.31	11.7112	23.8198	16.2654	28.056	16.1722	20.5154	24.4835	17.2161	12.9032
	Reads(%) annotated using LTP_vmGMB at species level	28.7926	8.34194	32.5912	35.9811	40.2428	32.2383	31.7144	27.3244	29.6813	28.5735	30.2668	28.9027	37.1403	24.4111	23.7201	21.2819	24.2739	31.333	26.1316	34.8446	29.4544	38.1925	26.7116	36.595	35.4603	7.39254	5.3558
	Reads(%) annotated using LTP_v132 at genus level	25.3304	4.72373	20.7503	22.5581	25.8595	21.3224	25.5559	21.2304	26.4575	25.1861	21.0019	27.997	29.5422	17.2123	24.0453	17.096	18.4274	26.9793	27.521	34.1562	28.0561	35.1766	29.5194	25.7063	31.5082	24.9856	25.4092
	Reads(%) annotated using LTP_vmGMB at genus level	36.3301	4.85311	32.2928	42.8244	43.9927	37.8598	37.7348	24.9072	30.7879	27.0352	31.8617	37.4372	40.4351	37.4163	36.7761	34.514	44.0472	38.0881	43.1042	35.3363	32.8915	39.1459	36.9571	37.102	36.1452	37.8074	31.7512
miBC.EUR&USA	Reads(%) annotated using LTP_v132 at species level	7.99072	10.1046	0.628732	6.19612	0.687084	30.591	0.756184	1.43186	21.4632	3.5172	4.49278	3.81823	0.347486	0.835228	8.19906	22.4394	5.21001	4.98928	6.57533	0.490132	3.34109	5.11388	24.9618	8.26349	42.621	0.153264	22.1889	4.68818	0.346088	1.44521	4.39664	7.67879	10.5967	8.08646	7.31432	5.95797	2.75925	0.339963	4.38415	4.98998	3.67763	18.0529	2.28712	3.52372	0.729731	13.0967	0.334119	10.2621
	Reads(%) annotated using LTP_vmGMB at species level	24.0454	11.3855	12.5505	19.4489	27.1886	35.4607	28.7853	28.9569	35.7099	10.3659	12.3083	18.1081	18.158	28.8603	18.0501	32.9405	28.1392	27.4448	14.4236	24.8035	16.1962	18.0563	37.6414	33.0731	57.0951	9.50317	34.9153	11.986	20.2099	28.4047	10.3289	17.7479	30.0483	23.0964	11.7536	14.2706	40.6621	20.1746	30.8369	9.11981	23.0545	35.2844	21.1855	22.0184	17.9371	34.7366	22.6067	34.9219
	Reads(%) annotated using LTP_v132 at genus level	24.9362	16.6831	4.58851	11.2384	7.03517	40.3502	4.55867	5.58562	42.615	56.8448	31.5658	24.292	14.7623	4.5147	63.1708	42.2385	9.87606	13.3485	38.1398	14.521	15.1211	13.9533	30.056	12.7631	45.6948	19.5571	60.3647	43.1112	12.7083	4.62702	29.9779	33.4105	27.0921	15.9876	15.8026	38.4874	6.76552	3.16882	6.76475	19.0234	6.86947	35.1875	7.30184	44.1241	17.4269	35.6295	18.9901	14.0282
	Reads(%) annotated using LTP_vmGMB at genus level	49.1189	13.1348	66.4356	49.3734	46.541	46.0848	44.0751	38.8434	76.4607	64.1234	40.1434	38.9568	35.1281	42.7877	74.1742	53.1386	33.5433	37.5162	47.1052	46.5448	50.7677	25.9502	43.2175	38.3686	65.021	57.9242	84.4267	54.693	34.8076	57.203	36.7309	46.9375	58.9538	40.1361	22.1375	48.9189	67.7659	27.523	43.8077	23.4364	39.585	53.3076	54.3434	62.9746	47.5456	57.552	43.579	39.5416
[truncated: 193 more columns]

## Sheet: Figure 3a
Genus name	Lactobacillus	Musculibacterium gen. nov.	Faecimonas gen. nov.	Muribacterium gen. nov.	Vitreibacter gen. nov.	Caeciabundans gen. nov.	Clostridium	Caecifactor gen. nov.	Obsemuribacterium gen. nov.	Cognaticlostridium gen. nov.	Intestinifractor gen. nov.	Acutalibacter	Musculibacter gen. nov.	Paramurimonas gen. nov.	Anaerotruncus	Ihubacter	Muspiracella	Lacticimuribacterium gen. nov.	Lactococcus	Faeciroseburia gen. nov.	Eubacterium	Propinquiclostridium gen. nov.	Parablautia gen. nov.	Murispira gen. nov.	Columultus	Musculimicrobium gen. nov.	Alistipes	Staphylococcus	Ruminococcus	Oscillibacter	Muribacillus gen. nov.	Acetatifactor	Lipomuribacter gen. nov.	Adlercreutzia	Murirhabdus gen. nov.	Romboutsia	Antifaeciroseburia gen. nov.	Turicibacter	Anaeroplasma	Obesitatibacterium gen. nov.	Akkermansia	Desulfovibrio	Bacteroides	Mucibacterium gen. nov.	Caecibacillus gen. nov.	Bifidobacterium	Parvibacter	Culturomica	Mucispirillum
FO(%)	100	100	100	100	100	100	100	100	100	100	100	100	97.8495	96.7742	96.7742	95.6989	95.6989	92.4731	91.3978	91.3978	91.3978	90.3226	88.172	87.0968	86.0215	86.0215	84.9462	81.7204	96.7742	96.7742	91.3978	86.0215	81.7204	79.5699	75.2688	73.1183	72.043	70.9677	68.8172	67.7419	66.6667	65.5914	64.5161	64.5161	63.4409	62.3656	58.0645	54.8387	51.6129
Average of RA	0.149938	0.0663803	0.0238957	0.0232023	0.0194449	0.016501	0.0164984	0.0108226	0.00948543	0.00728067	0.00296754	0.0015749	0.00262524	0.00470297	0.0015126	0.00142629	0.00105887	0.00365207	0.0154994	0.00491672	0.00369903	0.00247041	0.00196487	0.00884964	0.00459573	0.00281408	0.00724681	0.00188601	0.000793256	0.000405941	0.000493446	0.000656745	0.000562659	0.000834809	0.000225829	0.0122562	0.00103338	0.0086815	0.00094715	0.00108592	0.00710416	0.00203326	0.00144185	0.000694432	0.000114364	0.00618798	0.000120921	0.0018345	0.0011926
[truncated: 25 more columns]

## Sheet: Figure 3b
Genus name	Obesimuribacter gen. nov.	Vitreibacter gen. nov.	Intestinifractor gen. nov.	Pseudoflavonifractor	Lactobacillus	Clostridium	Rigidibacter gen. nov.	Muribaculum	Cognaticlostridium gen. nov.	Alistipes	Duncaniella	Bacteroides	Prevotella	Culturomica	Caecibacillus gen. nov.	Anaerotruncus	Faecibacter gen. nov.	Alloprevotella	Obsemuribacterium gen. nov.	Oscillibacter	Muribacterium gen. nov.	Faecimonas gen. nov.	Faeciclostridum gen. nov.	Butyricicoccus	Muspiracella	Caeciabundans gen. nov.	Caecifactor gen. nov.	Ruminococcus	Faeciroseburia gen. nov.	Odoribacter	Musculimicrobium gen. nov.	Eubacterium	Obesitatistipes gen. nov.	Intestinimonas	Roseburia	Parabacteroides	Antifaeciroseburia gen. nov.	Lacticimuribacterium gen. nov.	Obesitatibacterium gen. nov.	Propinquiclostridium gen. nov.	Ihubacter	Musculibacter gen. nov.	Lipomuribacter gen. nov.	Acutalibacter	Turicimonas	Mucibacterium gen. nov.	Adlercreutzia	Intestipraevalens	Desulfovibrio
FO(%)	100	100	100	100	99.635	99.635	99.635	99.2701	98.9051	98.5401	98.5401	98.5401	98.5401	98.5401	98.5401	98.1752	98.1752	97.4453	97.4453	97.0803	96.7153	96.7153	95.6204	95.6204	95.2555	94.8905	94.8905	94.5255	94.5255	93.7956	93.7956	92.3358	92.3358	91.6058	90.8759	90.8759	88.6861	85.7664	85.4015	82.4818	93.7956	92.7007	91.2409	89.781	86.4964	81.7518	78.8321	77.3723	76.6423
Average of RA	0.0449345	0.0101821	0.00419309	0.00394192	0.0271735	0.00514787	0.00450599	0.0926581	0.00190464	0.0640046	0.0604552	0.0423847	0.033792	0.00983702	0.00336921	0.00269776	0.00138733	0.0360779	0.00178845	0.00177314	0.0066261	0.00114461	0.00678946	0.00171025	0.00215255	0.0011277	0.00108743	0.00460817	0.00151015	0.00257399	0.0013053	0.0018898	0.00123471	0.00149558	0.0038	0.000998083	0.0016822	0.00143247	0.00533365	0.00123066	0.000823588	0.000542326	0.000497864	0.000585175	0.000692456	0.000387411	0.000335956	0.00500967	0.00194899
[truncated: 41 more columns]

## Sheet: Figure 4c
genus name	P value
Alistipes	0.02
Anaerotruncus	0.045
Lacticimuribacterium	0.012
Antifaeciroseburia	0.031
Mucibacterium	0.037
Propinquiclosttridium	<0.001
Musculimicrobium	<0.001
Obesimuribacter	<0.001
Obsemuribacterium	0.001
Cognaticlostridium	0.013
Clostridium	0.03
Negativibacillus	<0.001
Oscillibacter	0.003
Parabacteroides	0.004
Lipomuribacter	0.002
Parasutterella	0.001

## Sheet: Table 1
Taxon number	P value	Sig.
Taxon1	0.001	***
Taxon10	0.033	*
Taxon101	0.293	ns
Taxon103	0.142	ns
Taxon104	0.802	ns
Taxon105	0.257	ns
Taxon106	0.303	ns
Taxon107	0.12	ns
Taxon108	0.756	ns
Taxon109	0.756	ns
Taxon11	0.009	**
Taxon110	0.276	ns
Taxon111	1	ns
Taxon114	0.027	*
Taxon115	0.292	ns
Taxon116	0.027	*
Taxon117	0.027	*
Taxon118	0.664	ns
Taxon119	0.781	ns
Taxon12	0.067	ns
Taxon120	0.056	ns
Taxon121	0.906	ns
Taxon122	0.021	*
Taxon123	0.607	ns
Taxon125	0.357	ns
Taxon126	0.798	ns
Taxon127	0.524	ns
Taxon129	0.075	ns
Taxon13	0.257	ns
Taxon130	0.28	ns
Taxon131	0.156	ns
Taxon132	0.01	**
Taxon133	0.28	ns
Taxon139	<0.001	***
Taxon14	0.001	**
Taxon140	<0.001	***
Taxon141	0.001	***
Taxon142	0.816	ns
Taxon143	0.192	ns
Taxon144	0.192	ns
Taxon145	0.144	ns
Taxon149	0.01	*
Taxon15	0.004	**
Taxon151	0.001	***
Taxon152	0.025	*
Taxon153	0.46	ns
Taxon154	0.001	**
Taxon17	0.075	ns
Taxon19	0.013	**
Taxon2	0.468	ns
Taxon22	0.133	ns
Taxon23	0.559	ns
Taxon25	0.156	ns
Taxon29	0.01	**
Taxon3	0.03	*
Taxon33	0.348	ns
Taxon34	0.001	**
Taxon37	<0.001	***
Taxon38	0.006	**
Taxon39	0.001	**
Taxon4	0.105	ns
Taxon40	0.081	ns
Taxon41	0.162	ns
Taxon42	0.139	ns
Taxon43	0.001	***
Taxon45	0.01	**
Taxon47	0.004	**
Taxon5	0.117	ns
Taxon50	0.083	ns
Taxon51	0.337	ns
Taxon52	0.17	ns
Taxon53	0.216	ns
Taxon54	0.872	ns
Taxon55	0.926	ns
Taxon56	1	ns
Taxon59	0.002	**
Taxon6	0.536	ns
Taxon60	0.161	ns
Taxon61	0.087	ns
Taxon62	0.186	ns
Taxon64	0.341	ns
Taxon66	<0.001	***
Taxon67	<0.001	***
Taxon68	0.085	ns
Taxon71	0.045	*
Taxon72	0.004	**
Taxon73	0.586	ns
Taxon74	0.136	ns
Taxon75	0.242	ns
Taxon76	0.019	*
Taxon77	0.871	ns
Taxon78	0.926	ns
Taxon8	0.346	ns
Taxon81	<0.001	***
Taxon82	0.147	ns
Taxon83	0.855	ns
Taxon85	0.804	ns
Taxon86	0.501	ns
Taxon87	0.601	ns
Taxon88	0.669	ns
Taxon89	0.601	ns
Taxon90	0.056	ns
Taxon92	0.001	**
Taxon93	0.456	ns
Taxon94	0.006	**
Taxon95	0.086	ns
Taxon96	0.024	*
Taxon97	0.213	ns
Taxon98	<0.001	***
Taxon99	0.035	*
